# Supplementary material for: Layer-specific chromatin accessibility landscapes reveal regulatory networks in adult mouse visual cortex
Source: eLife. 2017 Jan 23;6:e21883. doi: 10.7554/eLife.21883 (PMC5325622; doi:10.7554/eLife.21883)
Supplement: Figure 1—source data 1. — DOI: http://dx.doi.org/10.7554/eLife.21883.003 [file elife-21883-fig1-data1.cvs]

mouse_line	primary_type	type_n	line_n	percent
Cux2	L2 Ngb	1	100	1
Cux2	L2/3 Ptgs2	56	100	56
Cux2	L4 Arf5	6	100	6
Cux2	L4 Ctxn3	23	100	23
Cux2	L4 Scnn1a	6	100	6
Cux2	L5a Hsd11b1	6	100	6
Cux2	L5a Tcerg1l	2	100	2
Ntsr1	L6a Mgp	27	70	38.57
Ntsr1	L6a Sla	43	70	61.43
Rbp4	L4 Ctxn3	1	143	0.7
Rbp4	L5 Chrna6	8	143	5.59
Rbp4	L5 Ucma	11	143	7.69
Rbp4	L5a Batf3	38	143	26.57
Rbp4	L5a Hsd11b1	10	143	6.99
Rbp4	L5a Pde1c	3	143	2.1
Rbp4	L5a Tcerg1l	13	143	9.09
Rbp4	L5b Cdh13	30	143	20.98
Rbp4	L5b Tph2	22	143	15.38
Rbp4	L6a Car12	1	143	0.7
Rbp4	L6a Sla	4	143	2.8
Rbp4	L6a Syt17	2	143	1.4
Scnn1a-Tg3	L4 Arf5	13	70	18.57
Scnn1a-Tg3	L4 Ctxn3	9	70	12.86
Scnn1a-Tg3	L4 Scnn1a	34	70	48.57
Scnn1a-Tg3	L5a Batf3	1	70	1.43
Scnn1a-Tg3	L5a Hsd11b1	10	70	14.29
Scnn1a-Tg3	L5a Tcerg1l	1	70	1.43
Scnn1a-Tg3	L6a Mgp	2	70	2.86
