# Supplementary material for: Layer-specific chromatin accessibility landscapes reveal regulatory networks in adult mouse visual cortex
Source: eLife. 2017 Jan 23;6:e21883. doi: 10.7554/eLife.21883 (PMC5325622; doi:10.7554/eLife.21883)
Supplement: Figure 1—source data 2. — DOI: http://dx.doi.org/10.7554/eLife.21883.004 [file elife-21883-fig1-data2.cvs]

size	mes	gad2	cux2	scnn1a	rbp4	ntsr1	genomic
1	0	0	0	0	0	0	0
2	0	0	0	0	0	0	0
3	0	0	0	0	0	0	0
4	0	0	0	0	0	0	0
5	0	0	0	0	0	0	0
6	0	0	0	0	0	0	0
7	0	0	0	0	0	0	0
8	0	0	0	0	0	0	0
9	0	0	0	0	0	0	0
10	0	0	0	0	0	0	0
11	0	0	0	0	0	0	0
12	0	0	0	0	0	0	0
13	0	0	0	0	0	0	0
14	0	0	0	0	0	0	0
15	0	0	0	0	0	0	0
16	0	0	0	0	0	0	0
17	0	0	0	0	0	0	0
18	0	0	0	0	0	0	0
19	0	0	0	0	0	0	0
20	0	0	0	0	0	0	0
21	1.55747325506926e-07	5.20495553406487e-07	2.12058719059308e-07	3.6991418853959e-07	2.48315474380951e-07	0	4.00362708595852e-07
22	5.45115639274242e-07	0	2.12058719059308e-07	2.46609459026393e-07	7.44946423142853e-07	0	8.00725417191705e-07
23	1.40172592956234e-06	5.20495553406487e-07	1.06029359529654e-06	3.6991418853959e-07	1.48989284628571e-06	0	9.00816094340668e-07
24	8.79972389114134e-06	3.12297332043892e-06	4.66529181930477e-06	4.31566553296188e-06	1.45264552512856e-05	6.19793305819102e-06	1.70154151153237e-06
25	6.95411808388426e-05	2.21210610197757e-05	3.41414537685485e-05	4.42663978952376e-05	8.83382300110234e-05	6.63408390302668e-05	2.25204023585167e-06
26	0.000806381777812111	0.000310215349830266	0.000396973922079024	0.000531689993660904	0.000766487790545401	0.000769232358444374	7.15648341615086e-06
27	0.000679837075837734	0.000221991353527867	0.000229023416584052	0.000355734144645572	0.000482104493510617	0.000579851070555204	2.28707197285381e-05
28	0.000581560513442863	0.000188679638109852	0.000166678153180616	0.000281997916396681	0.000362602671464784	0.000529119840708529	3.71836865608398e-05
29	0.000657409460964736	0.000193884593643917	0.000181098146076649	0.00030937156634861	0.000393517948025212	0.000542433919129829	5.75521393606538e-05
30	0.000571904179261434	0.000173845514837767	0.000160740509046955	0.000264365340076294	0.000372100738359855	0.000467140510126619	0.000193325142913222
31	0.00061590279871714	0.000178269727041722	0.000209726073149655	0.000328483799423156	0.000456714236255164	0.000492620901588071	0.00025628217883992
32	0.000631711152256093	0.000238907459013578	0.000296033971806793	0.00041504371954142	0.000550391248965378	0.000554370679093752	0.000330499415945876
33	0.000729364725348936	0.000395316372812227	0.000521876507604956	0.00070974202307796	0.000939501597320328	0.000689347887916579	0.000470726454631573
34	0.000912835074796096	0.000702148501545351	0.000926696602289174	0.0012744776842484	0.0017963762205404	0.000986160015481059	0.00062356491863804
35	0.00137649486283022	0.00131008730792413	0.00166169212254873	0.00235327076275936	0.00325088411172682	0.00165117527731733	0.000904619540072328
36	0.00157663017610662	0.00176760289936843	0.00220647097181209	0.00304340733384472	0.00406492431561617	0.00200078461241455	0.00119022828731689
37	0.00136629341300951	0.00162394612662824	0.0021428533560943	0.00285055873688608	0.00374428695932177	0.00181920812911718	0.00135197482158962
38	0.00128974360252286	0.0016210834010845	0.00212376807137896	0.00269359181621578	0.00351813364102931	0.00173151885399759	0.00133586022256864
39	0.0016752182331525	0.00187170201004973	0.00269717484771533	0.0032217059727208	0.00434719693111872	0.00212038176513002	0.00131018696387993
40	0.00231861043482161	0.00240651119117489	0.00373414198391535	0.00418496251967789	0.00607963191700602	0.0028528856313777	0.00127730717643649
41	0.00305817660999125	0.00296161969888291	0.00487989524299278	0.00512627082478164	0.00774514588254765	0.00365976469432368	0.00130818515033695
42	0.00297967995793576	0.00284659018158008	0.00481606556855593	0.00487793509954206	0.00721257126886911	0.00348874765253285	0.00141187909186327
43	0.00239554961362203	0.00244034340214632	0.00404395977246099	0.0038813862756164	0.00525025823257364	0.00284071931833755	0.00167021312958475
44	0.00225117184287711	0.00248354453307905	0.00421912027440398	0.00386954902158314	0.00507848600317062	0.00277713311622203	0.00189501679046132
45	0.00204846669872985	0.00231412323044524	0.00427637612855	0.00372959815358566	0.00482433511514171	0.00271630155102127	0.00207142660893637
46	0.00172887318678964	0.00215719382109319	0.00392160189156377	0.00331393791039667	0.00417480391302974	0.00236141249517078	0.00205816459421413
47	0.00140857881188464	0.00182485741024314	0.00338042804052442	0.00279827753157248	0.00344866738707124	0.00202419902618994	0.00204255044857889
48	0.00132159393058902	0.00172544275954251	0.00323283517205914	0.00261874584540127	0.0032576507084037	0.00195166025410148	0.00194215949939848
49	0.00155428043489637	0.00193416147645851	0.00374410874371113	0.0029310767252582	0.00376800108712515	0.00227395277312742	0.00190932975729362
50	0.00209301043382483	0.00238334913904831	0.00493481845122915	0.0037262689258888	0.00514348257858983	0.00294631373340303	0.00179422547857231
51	0.00275992048164549	0.00297333084883456	0.00631510865358618	0.00480308912872755	0.00668812898697654	0.00382022229460796	0.00179923001242976
52	0.00295600636445871	0.00291737757684336	0.00650447708970614	0.0048344085300239	0.00657874602051173	0.00402544274475695	0.00185598142637322
53	0.00256593718772661	0.00239844351009709	0.00511803718449639	0.00375697180353759	0.00475325481060017	0.0033002845769486	0.00203219106349397
54	0.00235388720404893	0.00224489732184218	0.00495390373594448	0.00349125011143665	0.00432720753543105	0.00316966887657413	0.00221270459973213
55	0.00219152061720796	0.00227690779837668	0.00503300163815361	0.00342417233858147	0.00409639830199395	0.00299061747711528	0.00237920544116943
56	0.00195042375732324	0.00211945789347122	0.00470579503464509	0.00314809304920142	0.00370238372301998	0.0028168457984097	0.0024014255714965
57	0.00170714643488142	0.00188939885886555	0.0042821017139646	0.00282565118152441	0.00325119450606979	0.00260198411905908	0.0024257476060437
58	0.00157226925099242	0.00178061528820359	0.0040178765500167	0.00258052137925218	0.00294775299637627	0.00251452439701572	0.00230578892948066
59	0.00165037653473415	0.00182980211800051	0.00406156064614292	0.00263502206969701	0.00304360276948732	0.00267888439959589	0.00225369173202463
60	0.00192604930088141	0.00205153322375167	0.00457474274626644	0.00294390041712757	0.00342929878006953	0.00304410334387671	0.0021527502841199
61	0.00231876618214712	0.00228185250613404	0.00525227035366093	0.00337904280757964	0.00400520444402755	0.00348805899330417	0.0020950980540821
62	0.00254576790907347	0.00233806602590194	0.00548511082718805	0.00351924028503614	0.00410030927071545	0.00367606296273596	0.00209039379225609
63	0.00257403604865297	0.00223787063187119	0.00529277356900126	0.00333835224684029	0.00379798518065665	0.00367055368890646	0.00220054358245853
64	0.00258073318364977	0.00225348549847339	0.00529701474338244	0.00327287743546878	0.00367246170835708	0.00360076955373275	0.00227416027550159
65	0.0025239632835025	0.00223292592411383	0.005413434980146	0.00328644095571523	0.00363242083811315	0.00364507329744501	0.00245582485452696
66	0.00226082817705854	0.0021426199455978	0.00509895189978105	0.00311159484926552	0.00340899899003889	0.00356518882691721	0.00255951879605328
67	0.00206045924279388	0.00202238547276091	0.00467080534600031	0.00288644041317442	0.00303559459543853	0.00328192033085026	0.00259985533894432
68	0.00184864288010446	0.00184593748015611	0.00420279175303642	0.00260937468595827	0.00269198805776389	0.00311572390366025	0.00251918225316225
69	0.00182107560348974	0.00181418725139831	0.00410927385793126	0.00253662489554548	0.00261997657019341	0.00315681390430529	0.00246333165531313
70	0.00197573269771811	0.00194300990086642	0.00436925784749797	0.00260296284002358	0.00277703610773937	0.00329225021928058	0.00237144841369038
71	0.00225444253671276	0.00213064854786946	0.00478213617350644	0.00291184118745414	0.00307340062641303	0.00367330832582121	0.00231119382604671
72	0.00257645013219833	0.00227404507283294	0.00503024487480583	0.00309322244456805	0.00328471709511122	0.00397103866569061	0.00227245873399006
73	0.00271794657742137	0.00224229484407515	0.00504445280898281	0.00315277862892292	0.00321947220421763	0.00404862760545611	0.00229843226471021
74	0.00274068568694538	0.00223240542856042	0.00499716371463258	0.00310542961278986	0.00311716622877267	0.0041119842544954	0.00233556590593248
75	0.00265502465791657	0.00219597073982197	0.00490682670031332	0.00301628029335182	0.00301883330091782	0.00403301799627252	0.00246768559976911
76	0.00249919945874689	0.00211347219460704	0.00468840621968223	0.0028900162503303	0.00280373002123532	0.00382848620535221	0.00258834491107219
77	0.0022329494057928	0.00196955517409015	0.00433151139550542	0.0026218284636391	0.00253238328660553	0.00358010977687211	0.00265680693424208
78	0.0020000292804972	0.00184593748015611	0.00390357690044373	0.00242367776331139	0.00231504516765361	0.00334504742681331	0.00265365407791188
79	0.00186281588672559	0.00178582024373766	0.00373308169032005	0.00234094028980804	0.00220094420717556	0.00330280966078712	0.0026187224315869
80	0.00192410245931257	0.00187690696558379	0.00391269542536328	0.00242984299978705	0.00230107742221968	0.00343411402039028	0.00253529685218324
81	0.00212415989892622	0.00200312713728487	0.00423968997015274	0.00265166820818129	0.00252803776580387	0.00380690821618666	0.00247499221920099
82	0.00239313553007668	0.00220976387198724	0.00446934956289397	0.0028806450908873	0.00269440913363911	0.00408788118149132	0.00240322720368518
83	0.00256305586220473	0.00220273718201625	0.00448546602554247	0.00295672410899694	0.00274730032968225	0.00425660269251985	0.00238471042841262
84	0.00262691226566257	0.00215198886555912	0.00434275050761556	0.00291344414893781	0.00267808239119856	0.00424765012254691	0.00240878223626695
85	0.00256905213423675	0.00215146837000571	0.00419155264092627	0.0028180062882946	0.00252406471821377	0.00405275956082824	0.00249681198681946
86	0.00241314906140432	0.0020059898628286	0.00390612160507244	0.002648955504132	0.00233286180294044	0.0038597054237194	0.00257112931460256
87	0.00218054043075972	0.00187638647003039	0.00362832468310475	0.00245117471799284	0.00210925371826039	0.00357643692765245	0.00267177049047585
88	0.00195844474458685	0.00181210526918469	0.00336452363659497	0.00227028667979698	0.00193667446356563	0.00333563575068791	0.00271195689735116
89	0.00180028333553456	0.00169343228300801	0.00320844841936732	0.00213440486787343	0.00184107300592897	0.00315933898814381	0.00269273948733855
90	0.00176765427084086	0.00171399185736756	0.00320420724498614	0.00215401031986603	0.00185982082424473	0.00323853479944292	0.00264304446613409
91	0.00182683825453349	0.00180325684477678	0.00330005778600094	0.0022873027324698	0.00194058543228713	0.00339715597511736	0.00260776250243908
92	0.00197355223516102	0.00194717386529367	0.00347543034666299	0.00243625484572174	0.00206492940608339	0.0036434664259114	0.00250211679270835
93	0.00217275306448438	0.00206376486925672	0.00354562178267162	0.00254858545430826	0.00211477873756537	0.00380300581389076	0.00246253092989594
94	0.00224213849799771	0.00197085641297366	0.00349875680575951	0.00259433150895766	0.00211682734022901	0.00382159961306533	0.00246127979643158
95	0.00226378737624318	0.00194222915753631	0.0034107524373499	0.00253724141919305	0.00203686975747835	0.00378601888624979	0.00250111588593686
96	0.0021777369789006	0.00189512430995302	0.00317239843712724	0.00242688368627874	0.00190948391912092	0.00357230497228032	0.00255396376347152
97	0.00200197612206603	0.00179623015480579	0.00298387823588352	0.0022593125588703	0.00178365005247837	0.00335308178448134	0.00266901799685425
98	0.00184365896568824	0.00171659433513459	0.00277542451504822	0.00210493503751978	0.00163304671726632	0.0031129692667455	0.002697744021196
99	0.00166743086687715	0.00160598903003572	0.00256972755756069	0.00199692009446622	0.00153229271353625	0.00296123468335793	0.00271721165790148
100	0.00155248934065304	0.00159349713675396	0.00251798523011022	0.00198878198231835	0.00151112381934528	0.00285380384368262	0.00269133821785847
101	0.00156253504314824	0.00161483745444363	0.00254597698102605	0.00200863404376997	0.00154284612119744	0.00293345876113419	0.0026477487279601
102	0.00163534691782273	0.00166194230202691	0.00268063426762871	0.00209556387807678	0.00160660111924475	0.00303538032697999	0.00257097917858684
103	0.00174180021480671	0.0017655209171548	0.0026942060256485	0.00220259238329423	0.00165347066503416	0.00325001245325439	0.00252028325061089
104	0.00184303597638621	0.00176447992604799	0.0027192289544975	0.00226806719466574	0.00169475311264999	0.00325942412937979	0.00253234417720734
105	0.0018776897563115	0.00180664006587392	0.00269484220180568	0.00226165534873105	0.00166272041645485	0.00328949558236582	0.00251703030360355
106	0.00186234864474907	0.00177020537713546	0.002628043705302	0.00223600796499231	0.00162596972624647	0.00319974032956017	0.00254925950164552
107	0.00177263818525708	0.00168744658414383	0.00247811819092707	0.00210209902874098	0.0015291266912379	0.00296261200181531	0.00261001454267494
108	0.00162382161573521	0.00159557911896759	0.00227517799678731	0.00196116172290739	0.00140347906120114	0.00276818054624909	0.0026642136443511
109	0.00148762057957941	0.00148705579608233	0.00212673689344579	0.00182774600557411	0.00131340262286945	0.0026256280859107	0.00271721165790148
110	0.00138101153526992	0.00148315207943179	0.00202388841470203	0.0017678199070307	0.00125442769770397	0.00248032098865755	0.00272561927478199
111	0.00132805744459756	0.00143734847073201	0.00204891134355103	0.00177090252526853	0.00128428763349828	0.00249983300013704	0.00269399062080292
112	0.00134223045121869	0.00151464206041288	0.00210107778843962	0.00184291248730424	0.00130446326579173	0.00260014769444925	0.00263924102040243
113	0.00140071357194654	0.00160000333117154	0.00210489484538269	0.00192269064729928	0.00137088765518864	0.00268301635496802	0.00260586077957325
114	0.00148800994789317	0.00159974308339484	0.00216511952159553	0.00198594597353954	0.00140465855970444	0.0027525709370655	0.00255851788928179
115	0.00155350169826884	0.00162472686995835	0.00210913601976387	0.00203107550454137	0.00138491747949116	0.00279664512770152	0.0025367481670019
116	0.0015503867517587	0.00161639894110385	0.00207054133289508	0.00196831339721916	0.00132935689209842	0.0026616679188787	0.00255606566769165
117	0.00150880221584835	0.00155159724470474	0.00192718963881099	0.00188865854195363	0.00127131314996187	0.00256525562686239	0.00259685261862985
118	0.00139650839415786	0.00147118068170344	0.00179380470452268	0.00178471265497401	0.00117440803608471	0.00242224406037154	0.00264409541824416
119	0.00129083383380141	0.00139414733979928	0.00169413710656481	0.00163674697955817	0.00111350866599278	0.00225742495163891	0.00270580132070649
120	0.00117963024338946	0.00133142762561379	0.00163772948729503	0.00161294916676213	0.00108116557545466	0.00212451372050214	0.00270915435839098
121	0.00113570949759651	0.00132205870565248	0.0016061327381552	0.00156818954994883	0.00107191582403397	0.00210178796595544	0.00272702054426207
122	0.00112480718481102	0.00135875364216763	0.00163200390188043	0.00160518096880279	0.00107365403235464	0.00212612059203575	0.00265265317114039
123	0.00120797625663172	0.00146779746060629	0.00168332211189278	0.001714552263881	0.00117291814323842	0.00233088193603228	0.00266000983591084
124	0.0013537557533062	0.00156773260686034	0.00179783382018481	0.0018659704717232	0.00126138053098664	0.00258040612989353	0.00259970520292859
125	0.00140149230857408	0.00162030265775439	0.00179656146787045	0.00190542798516743	0.0012879502867454	0.0025801765768173	0.00260230756053447
126	0.00134643562900738	0.00150891660932541	0.00165214948019106	0.0017771910664737	0.00118210581579052	0.00234786886367325	0.00257338135483842
127	0.00130134677827312	0.00149694521159706	0.00159765038939282	0.00175277673003009	0.00110351396814895	0.00225650673933399	0.00257303103746839
128	0.00124924929789106	0.00142433608189685	0.00148292662238174	0.00163341775186132	0.0010532921634554	0.00212015221205379	0.00263338571578922
129	0.00114450922148765	0.00132986613895357	0.00140298048529638	0.00154907731687429	0.0009750727890254	0.00197714064556293	0.00266861763414565
130	0.00103712144055062	0.00126324270811754	0.00133766639982611	0.00145302293258351	0.000921126252216138	0.00180497583839096	0.00269549198096015
131	0.000984323097203775	0.0012039062150292	0.00128359142646599	0.00139765910903208	0.00089281828813671	0.00180015522379015	0.00272286678116039
132	0.00097567912063814	0.00120572794946613	0.00128189495671351	0.00140764679212265	0.000910510765686352	0.00177559304463361	0.00270424991521069
133	0.000974433142034085	0.00124632660263183	0.00133703022366893	0.00147139533728098	0.000928513637578971	0.00183573595060569	0.00266721636466557
134	0.00105417577269363	0.00129447244132193	0.00135017786425061	0.00150024864398706	0.000981342754753519	0.00189610840965399	0.00263824011363094
135	0.001157981365144	0.00140898146307136	0.00140679754223945	0.00159926234178616	0.00106620456812321	0.00206850276990219	0.002606361232959
136	0.0014245429127491	0.00177202711157239	0.00169265269553139	0.00192306056148781	0.00134680105417368	0.0026272349574443	0.00257863611538874
137	0.00204184743739581	0.00246975140091378	0.00225248771384796	0.00258298747384244	0.00189359172876054	0.00365195988973188	0.00257483266965708
138	0.00238854098397422	0.00271282282435461	0.00241513675136645	0.00281911603086021	0.00204810603269408	0.00399674861022829	0.00258984627122942
139	0.00178229451943851	0.00205569718817892	0.00178659470807467	0.00217460220969474	0.00147400065592533	0.00288961412357439	0.0026373392975366
140	0.00117597018124005	0.00146467448728586	0.00128974112931871	0.00154007607161983	0.000967623324793971	0.0019220479072679	0.00269103794582702
141	0.000982843497611459	0.00130488235239006	0.00113705885159601	0.00135080331181707	0.000827883791586091	0.00163441790275259	0.0027032490084392
142	0.000895858616315841	0.00121587761275755	0.00105308359884852	0.00128890433760144	0.00078331116393471	0.00158437533213461	0.00269609252502304
143	0.000868602834352129	0.00115055542080504	0.00103251390309977	0.00125622858428045	0.000784242346963639	0.00152033002386663	0.00268673404670962
144	0.000899051436488733	0.00119375655173778	0.00107471358819257	0.00129334330786392	0.000821427589252186	0.00152767572230597	0.00266356305494963
145	0.000998184609173891	0.00127157063697205	0.00114214826085343	0.00136449013679303	0.000884872192956519	0.00168652645105664	0.00263768961490662
146	0.00117433483432222	0.00146181176174212	0.00130755406171969	0.00159112422963829	0.00106247983600749	0.00199389802012767	0.00258974618055227
147	0.00159711094941078	0.00194613287418686	0.00164387919014775	0.00204969451869787	0.00142787605655906	0.00269013250033113	0.00258288996916757
148	0.00202868678839047	0.00237371997131029	0.00195793815307459	0.00248249411928919	0.0016959946900219	0.00329821859926254	0.00259014654326087
149	0.00197651143434565	0.00240781243005841	0.00193015846087782	0.00249408476386343	0.0016828960487483	0.00309437546757092	0.00260796268379338
150	0.00179514367379283	0.00231984868153271	0.00179359264580362	0.0024321857896478	0.00156345630557106	0.0027126287018016	0.00263403630519069
151	0.00174039848887715	0.00227742829393008	0.00166508506205368	0.0023611622654482	0.00146444051016166	0.00247481171482805	0.00266856758880708
152	0.00145911881901164	0.0018776877089139	0.00140425283761073	0.00194081644253771	0.00119892918917983	0.00214907589965868	0.00267327185063308
153	0.00118033110635424	0.00152999667923837	0.00118646853313683	0.00156942259724397	0.000987736878218828	0.00181851946988849	0.00267552389086893
154	0.00112387270085798	0.00140455725086741	0.00114066384982002	0.00145376276096059	0.000968430350085709	0.00179808924610408	0.00268162942217502
155	0.00117807277013439	0.00144333416959619	0.00118604441569871	0.0015612844850961	0.00100275996441888	0.00183826103444421	0.00262983249675043
156	0.00138809803858048	0.00167391369975526	0.00129334612754272	0.00172527977534865	0.00118794122943847	0.00216904701729063	0.00257843593403444
157	0.00187247222090702	0.00212960755676264	0.00168777534499303	0.00224957148523876	0.00157910018045706	0.00290568283891044	0.00258013747554597
158	0.00240738641036056	0.00268393532114055	0.00211570984005471	0.00281221096600748	0.00202948237211551	0.00374355156714737	0.00256457337524931
159	0.00263882693606385	0.00289968072802754	0.00230974356799398	0.00304007810614786	0.00219827481582596	0.00397080911261438	0.00259800366141706
160	0.00239648409757508	0.00271438431101483	0.00207753927062404	0.00280197667345788	0.00196821052881201	0.00353879022315084	0.00259725298133844
161	0.00203312558716742	0.0023666932813393	0.00176029942691131	0.002419978621426	0.0016450900177738	0.00286183820135064	0.00262467782687726
162	0.00176578530293478	0.00208536543472309	0.00157580834132971	0.00212712988883216	0.00140956279032347	0.00252187009545506	0.0026573574329664
163	0.00175932178892624	0.00213116904342286	0.00154781659041389	0.00215721624283337	0.0014299867380913	0.00250993333549113	0.00266806713542133
164	0.00209885095853134	0.00241353788114588	0.00182858233444841	0.00245660012609142	0.00170555483578556	0.0029194560234842	0.00266631554857123
165	0.00290795831453982	0.00317372163689606	0.00240835087235656	0.00326461601859139	0.00229400043119982	0.00404174101316923	0.00262312642138145
166	0.0043106187280552	0.00439740668295471	0.00345274006372364	0.00464747856008189	0.00324026862519703	0.00582077735394628	0.00260591082491183
167	0.00570899609011914	0.00549721378730262	0.00433935756811061	0.00595228920779054	0.00410204747903612	0.00737255614925633	0.00255391371813294
168	0.00590593858322265	0.00544724621417559	0.00430076288124182	0.00600789964080099	0.00407951284973605	0.00737140838387518	0.00255756702784888
169	0.00492574279014481	0.00460013970100653	0.0035337464944043	0.00509001923430476	0.0034283675970406	0.00606662869858786	0.00255426403550296
170	0.00401516605156856	0.00376630582444934	0.0028672459404009	0.0041046911407648	0.00290286997438191	0.00494847566427495	0.00256837682098097
171	0.00346989466496881	0.0033941515037637	0.0025165008190768	0.00361924042067135	0.00261345828899091	0.00437826582292138	0.00257673439252291
172	0.00314983391105208	0.00317476262800287	0.00231695356444199	0.00332515864078237	0.00236793636369675	0.00392489849736852	0.00259605189321266
173	0.00318697964818548	0.00319193898126528	0.00232904091142837	0.00332651499280702	0.00235521019563473	0.00386039408294809	0.00261466875916236
174	0.00375576888093678	0.00380404175207131	0.00279769068054944	0.00393243443363487	0.00283899081859741	0.00455226705470319	0.00260435941941602
175	0.0048919456205098	0.00459909870989972	0.00356534324354414	0.00497448270275089	0.00356487902908153	0.00573423584420784	0.0026106651320764
176	0.00595608922203588	0.00545791637302043	0.00411775620669363	0.00597793659152929	0.00415195888938669	0.0069061042983584	0.00255621580370737
177	0.00634413368353639	0.00568979714206302	0.00426704554491139	0.00628151283559078	0.00433229800265586	0.0071677948052598	0.00254580637328388
178	0.00596006077883631	0.00520131206519103	0.00390909042713927	0.00584969967283556	0.0039407044995571	0.00659574853929639	0.00252568814717694
179	0.00521169487977552	0.00451191570470413	0.00334734688035117	0.00500641862769481	0.00346325592119112	0.00564057818910628	0.00251297663117902
180	0.0045634745110157	0.00399714560238512	0.00298642294051223	0.00439593691187497	0.00319252997524729	0.00509033946538466	0.00250997391086455
181	0.00420696888293034	0.0037551151700511	0.00276333716806184	0.00411529534750294	0.00297066009888791	0.00474210744874482	0.00255241235797571
182	0.00395387947898159	0.00351152325105687	0.00253876698457803	0.00377781030282532	0.00279280414036256	0.00431330230234849	0.00254475542117381
183	0.00386502562977989	0.00345687121794918	0.00251353199700997	0.00374895699611923	0.00269980999520689	0.00419921442346253	0.00260140674444013
184	0.00416421624207869	0.00369707991584628	0.00262507488323517	0.00396683645316905	0.00284526078432553	0.00441315789050823	0.00260651136897472
185	0.00459049667199115	0.00407209696207565	0.00292110885504196	0.00438471618148927	0.00311865612161896	0.00489131694829386	0.00258854509242648
186	0.00502191676364533	0.00432271557104088	0.00317451902431783	0.00474205328761852	0.00334257460064198	0.00518766996970588	0.00258804463904074
187	0.00517447126897937	0.00442759542505228	0.00319487666134753	0.00481332342127714	0.0033710688013272	0.00529808499937217	0.00255726675581743
188	0.00505742715386091	0.00430684045666198	0.00316094726629804	0.00470703474443677	0.00322977729640444	0.00515300745519526	0.00251467817269055
189	0.0047130698171651	0.00397632578024886	0.00283776977845165	0.00435536965586513	0.00302237179642775	0.00480661186316525	0.00250291751812555
190	0.00438031565621955	0.0036663706781953	0.00259687107360028	0.00404081929087697	0.00279510105850058	0.00443335856121641	0.00249140709025342
191	0.0041374277020915	0.00349252516335753	0.00243125321401496	0.00381517163586782	0.00268255206973741	0.00420862609958793	0.00252068361331949
192	0.00411967250698371	0.00344151659912369	0.0023820555911932	0.00373564008533181	0.00266504582879356	0.00411336157295277	0.00252088379467378
193	0.00432339000874677	0.00355368339088279	0.00250929082262879	0.00386017786214013	0.00279336285017991	0.00426463705018788	0.00256097011087194
194	0.00469866318955571	0.00377281201886692	0.00273598159330319	0.00415253337581592	0.00301150799442358	0.00452609800401305	0.00256187092696628
195	0.00500532967347885	0.00400599402679303	0.00286364094217689	0.00442935249357305	0.00320401456593741	0.00473453219722925	0.00256887727436671
196	0.00520133768262931	0.00406923423653192	0.00293934590488106	0.00452084460287184	0.00322307277859615	0.0048736413614242	0.0025512613151885
197	0.00506085359502207	0.00399011891241413	0.00279387362360638	0.0043998826632194	0.00311015131662141	0.00463926767059409	0.00253694834835619
198	0.00485503350436466	0.00377281201886692	0.00265137016439852	0.00419236080344869	0.00294421450086634	0.00440305755515414	0.00249891389103959
199	0.00462639643052049	0.00362941549390344	0.00251544052548151	0.00396387713966073	0.00276325459891122	0.00420885565266416	0.00248244897464858
200	0.00449042901535295	0.00350787978218302	0.00244588526563005	0.00386116429997624	0.00267094332131011	0.00406079391849626	0.00248400038014439
201	0.00441839587730599	0.00348627921671665	0.00240750263748032	0.00384464146622147	0.00267206074094482	0.0039827458725783	0.0024877037351989
202	0.00449175286761976	0.00350293507442566	0.00239308264458429	0.00388200279926397	0.00269087063812918	0.00406125302464872	0.00247599312597247
203	0.0046141702654682	0.00358283114187355	0.00247917848452236	0.00397189194707909	0.00273519495030618	0.0041480240874634	0.00252774000605849
204	0.00474608825017257	0.00362811425501992	0.00253494992763496	0.00408705856444442	0.00286320157734956	0.00424122263641249	0.00250737155325867
205	0.004873878930751	0.00369760041139969	0.00258605607892826	0.00419741629735873	0.00291069191182491	0.00423548380950676	0.00252663900860985
206	0.00490541776416615	0.00366402844820497	0.00257863402376118	0.00414217577853681	0.00287220301329587	0.00415031961822569	0.00250907309477021
207	0.00480449349723767	0.00360417145956322	0.00247133231191717	0.00403785997736865	0.00277579453036746	0.00404197056624546	0.00249551080801652
208	0.00461954354819819	0.00343448990915271	0.00233094943989991	0.00381467841694976	0.00264139377985877	0.00381081061848256	0.00246988759466639
209	0.00445032407903492	0.00329525734861647	0.00225312389000514	0.00374501124477481	0.00256727161075606	0.00372059625952444	0.00246363192734458
210	0.00439659125173503	0.00327834124313076	0.002241884777895	0.00367571398678839	0.00254628895317087	0.00366389664969581	0.00245172113676385
211	0.00441800650899223	0.00332544609071405	0.00228641710889745	0.00375919128866883	0.00261612768034051	0.0036645853089245	0.00243150281997976
212	0.00452165635411709	0.00345583022684237	0.00234855031358183	0.00387090537360778	0.00264071091230422	0.00383812743455384	0.00245352276895253
213	0.00459135328228144	0.00345478923573556	0.00236042560184915	0.00394994370522574	0.0026541199479208	0.00380599000388174	0.00244076120761604
214	0.00458777109379478	0.00342486074141469	0.0023773902993739	0.0039318179099873	0.00265995536156875	0.0037288601702687	0.00246778569044626
215	0.00457336446618539	0.00337203044274393	0.00229129445943582	0.00388385237020667	0.00259694530994458	0.00362349530827945	0.00249100672754482
216	0.00447664537704559	0.00324372828882923	0.00225079124409549	0.00373711974208596	0.0025119593388377	0.00356220463692623	0.00246097952440013
217	0.00431272131694954	0.00317580361910968	0.0021757224575485	0.00364131196725421	0.00243405035875068	0.00334229278989856	0.0024514208647324
218	0.00416421624207869	0.00301523074088378	0.0020834769147577	0.00343613289734425	0.00235043012275289	0.00322499116794539	0.00246458278877749
219	0.00406251323852267	0.00290826890465875	0.00201922312288273	0.00333896877048785	0.00223471511169137	0.00312766066362417	0.00241333636207722
220	0.0039506866588087	0.00291633658573655	0.00200119813176269	0.00335524499478359	0.00222695525311696	0.00301495010319559	0.0024300515051611
221	0.00396252345554722	0.00287729941923106	0.00202855370652134	0.00334155816980763	0.00226606494033196	0.0030252799916259	0.00239812257915058
222	0.00397770881978415	0.00292154154127061	0.00201964724032084	0.00333884546575834	0.00227488013967249	0.00311756032827008	0.00241233545530573
223	0.00403697067713953	0.00288562734808557	0.0020209195926352	0.00336683563935783	0.00228816501755187	0.00306751775765209	0.00242404606453216
224	0.00401212897872118	0.00286975223370667	0.00199907754457209	0.00337448053258765	0.00226234020821625	0.00310723043983976	0.00240347743037805
225	0.00396119960328041	0.00284242621715283	0.00194500257121197	0.00329383923948602	0.00223483926942856	0.00294447730879319	0.00242744914755523
226	0.00385856211577135	0.00278256922851108	0.00191807111389144	0.00319334588493277	0.00213383695022411	0.00284760591062443	0.00242529719799652
227	0.00374338696855898	0.00270943960325747	0.00185254496970211	0.00305845051084533	0.00205102373951806	0.00273627266865322	0.00242124352557199
228	0.00361621927728257	0.00258009645823596	0.00180355940559941	0.00298150835962909	0.00198503390220132	0.0025707649006919	0.00241618894637597
229	0.00345860298386956	0.00250410410743861	0.00173315591087172	0.00289457852532229	0.00192903876272842	0.00249271685477394	0.0023847604737512
230	0.00338236466803392	0.00243409745550544	0.00169668181119352	0.00281492367005677	0.00186913265453401	0.00246746601638871	0.00238576138052268
231	0.00334288272101791	0.00245361603875818	0.00163772948729503	0.00280752538628597	0.00184634970975956	0.00242798288727727	0.00238496065510549
232	0.00333416087078953	0.00241171614670896	0.00165957153535814	0.00278015173633404	0.00185826885252985	0.00247733679866657	0.00238215811614532
233	0.00330301140568814	0.00241405837669929	0.00164578771861929	0.00277447971877644	0.00184802583921163	0.00238023584742158	0.00237740380898075
234	0.00330729445713958	0.00234457222031952	0.00165935947663908	0.00275586070461994	0.00185826885252985	0.00237679255127814	0.00236514270103
235	0.00328206339040746	0.00237580195352391	0.00160698097303143	0.00270986804051152	0.00178992001820649	0.0023051719914946	0.00236584333577004
236	0.00316906870575218	0.00226441590509492	0.0015800495157109	0.00262676065281963	0.00174627857358404	0.00226086824778235	0.00236399165824279
237	0.00307881313062092	0.00220377817312307	0.00149840690887307	0.00253008974488128	0.00167954378984416	0.00211188830130953	0.00239381868003318
238	0.00296542907765188	0.00214600316669495	0.00148950044267258	0.0024246642011475	0.00161758907898611	0.00202167394235142	0.00235938748709393
239	0.00285266801398486	0.00205491644484881	0.00140849401199192	0.00237916475595713	0.00156271135914792	0.00192319567264905	0.00237760399033504
240	0.0027331319416583	0.00200651035838201	0.00136162903507981	0.0022770684399202	0.00152366375080152	0.00187774416355565	0.00235643481211804
241	0.0026656933497138	0.00196070674968224	0.00132791169874938	0.00222269105420488	0.00148691306059313	0.00182930846447127	0.00234332293341152
242	0.00265027436448861	0.00191958760096312	0.00129461847985707	0.00218878225358875	0.00145165226323104	0.00182884935831881	0.00231860053615573
243	0.00259700877916524	0.00193520246756532	0.00134127139805012	0.00216930010632567	0.00145792222895916	0.0018162239391262	0.00231214468747962
244	0.0025634452305185	0.00190371248658423	0.00130373700477662	0.00213909044759494	0.00144916910848723	0.0017590652231451	0.00230353688924481
245	0.0025229509258867	0.0018938230710695	0.00127913819336574	0.0021434061131279	0.0014248341919979	0.00175768790468773	0.0023308115987679
246	0.00247334540271274	0.00182069344581589	0.00127129202076055	0.00206288812475578	0.00138106858963825	0.00174322606088528	0.00233091168944505
247	0.00242179303796995	0.00175433026275657	0.00121552057764795	0.00198668580191662	0.00134692521191087	0.00164268181349685	0.00234142121054569
248	0.00233122596818767	0.00169473352189152	0.00117989471284599	0.00193255502566033	0.00128708118258506	0.00157748873984773	0.00233251314027944
249	0.00222858848067861	0.00168302237193988	0.00114108796725813	0.00183761038393517	0.00126013895361473	0.00151872315233303	0.00231729935735279
250	0.00219276659581202	0.00161353621556011	0.00112157856510468	0.00177830080903932	0.00120023284542033	0.00146776236941012	0.00230098457697751
251	0.00208210812103935	0.00153806436031617	0.0010708965312495	0.00172601960372573	0.00118533391695747	0.00142506549723148	0.00229948321682028
252	0.00202105516944063	0.00152609296258782	0.00105329565756758	0.00173736363884094	0.0011432444440499	0.00137180918354628	0.00228056607883912
253	0.00200073014346198	0.00153754386476276	0.00103823948851437	0.00169876925850331	0.00116888301677973	0.00135665868051514	0.0022849200232951
254	0.00194894415773092	0.00151438181263617	0.00103993595826684	0.00165252998493586	0.00114343068065568	0.00133393292596844	0.00228301830042927
255	0.00196101457545771	0.00149512347716013	0.00104036007570496	0.00168039685380584	0.00113529834886971	0.00134816521669466	0.00227816390258755
256	0.00191654871402548	0.00146623597394607	0.00106898800277797	0.00162318345931172	0.0011262348340548	0.00131924152908977	0.00225519309218186
257	0.00187831274561353	0.00144984036401377	0.00100961156144136	0.00158508229789214	0.00109507124201999	0.00129720443377176	0.00226710388276259
258	0.00183088768499667	0.00140299576420719	0.00097992334077306	0.00155055697362845	0.00106570793717445	0.00119918527022185	0.00226695374674687
259	0.00174218958312048	0.00140507774642081	0.000941540712623325	0.00150629057573321	0.0010389519448099	0.00119757839868824	0.00226795465351835
260	0.00166789810885367	0.00130826557348721	0.000926696602289174	0.0014510500569113	0.000993013582049423	0.00114937225268009	0.00225944694596069
261	0.00162935064579071	0.00128640476024413	0.000904854554226065	0.00138508202662174	0.000960049702825352	0.00110346163743423	0.00225189009983595
262	0.0015617563065207	0.00123253347046656	0.00086668398479539	0.00136806597394892	0.00095173113443359	0.00105204174835887	0.00223457441268918
263	0.00153543500851003	0.00123747817822392	0.000871561335333754	0.00134809060776778	0.00094260554075009	0.00108027677673507	0.00224153071475103
264	0.00151915941299456	0.00124008065599096	0.000853748402932772	0.00133119785982447	0.000930189767031043	0.00104813934606297	0.00223052074026464
265	0.0014841162647555	0.00122082232051492	0.000870713100457517	0.00131146910310236	0.000932238369694686	0.00104813934606297	0.00221916044840824
266	0.00150015823928272	0.00121093290500019	0.000858201636033018	0.00132700549902102	0.000940867332429424	0.00102702046304987	0.00222261357676987
267	0.00144416707576297	0.00124450486819491	0.000844841936732281	0.00130431742879059	0.000944778301150924	0.00106489672062771	0.00222111221661264
268	0.00144260960250791	0.00118360688844635	0.000867532219671627	0.00132367627132417	0.000925595930754995	0.00101967476461054	0.00221590750140089
269	0.00139463942625177	0.00117631995069866	0.000841236938508273	0.00125746163157558	0.000894680654194567	0.000974911914745824	0.00218973378932644
270	0.00133545544255914	0.00112010643093076	0.000800945781887005	0.00122577231609069	0.000860413118729995	0.000940708506387659	0.00220349625743442
271	0.00129573987455487	0.00106883761892022	0.000780588144857311	0.00117928643306421	0.000839244224539019	0.000920048729527022	0.00221505673064513
272	0.00123398605999138	0.00106493390226967	0.000775922853038006	0.00113329376895579	0.000819565223194329	0.000883779343482793	0.0022007938091514
273	0.00120377107884303	0.00107039910558044	0.000744750221336288	0.00112799166558672	0.000810377550642234	0.000879417835034436	0.00217151728608533
274	0.00117417908699672	0.00106545439782308	0.000740721105674161	0.00111640102101248	0.000809694683087686	0.000874597220433621	0.00216496134673207
275	0.00116405551083877	0.0010592084511822	0.000724392584306594	0.00113033445544747	0.000833160495416686	0.000895945656522946	0.00215044819854547
276	0.00117744978083236	0.00108419223774571	0.000778467557666718	0.001125895485185	0.000838002647167115	0.000903980014190971	0.00216040722092179
277	0.00116078481700312	0.00110605305098879	0.000781224321014489	0.00112083999127496	0.000843713903077877	0.000893879678836882	0.00214008881346055
278	0.00114256237991881	0.00109512264436725	0.000777407264071421	0.00112836157977526	0.000834712467131567	0.000894797891141799	0.00215875572474884
279	0.00111756493417495	0.00110058784767802	0.000762987271175388	0.00109913835888063	0.0008355815712919	0.000886763533473774	0.00217296860090399
280	0.00108812868965414	0.00104619606234704	0.000748991395717474	0.0010773134217568	0.000817082068450519	0.000835343644398411	0.00216401048529916
281	0.0010466999010693	0.000970984454879802	0.000725028760463772	0.00105376221841978	0.000798396329003353	0.000825702415196781	0.00215660377519013
282	0.00100589410178648	0.000988160808142216	0.000711032885005858	0.00102293603604148	0.000766611948282591	0.00080641995679352	0.00214264112572785
283	0.000981909013658417	0.000969162720442879	0.000724604643025654	0.00101899028469706	0.000758045064416448	0.00079976291758287	0.00213503423426453
284	0.000950603801231525	0.000975408667083757	0.000712941413477392	0.00100875599214746	0.000763942556932996	0.000806649509869749	0.00209394701129488
285	0.000958702662157885	0.000958232313821343	0.000712729354758333	0.00101886697996754	0.000776979119337996	0.000801828895268934	0.00211256387724459
286	0.000940246604085315	0.000994406754783094	0.000714849941948926	0.00101812715159046	0.000784801056780996	0.000820422694443507	0.00211066215437876
287	0.000966567902095985	0.00101210360359891	0.000736267872573916	0.00103144406237789	0.000828256264797662	0.000834654985169723	0.00209965217989237
288	0.000943050055944439	0.00104203209791979	0.000752808452660542	0.00105992745489544	0.000835767807897686	0.000850723700505774	0.00210310530825401
289	0.000957534557216583	0.00102797871797781	0.000771469619937761	0.00106399651096937	0.000844955480449781	0.0008587580581738	0.00208458853298145
290	0.000928254060021281	0.0010110626124921	0.000786101671552853	0.00104352792587018	0.000834402072788591	0.000840393812075456	0.00207427919323511
291	0.000914081053400151	0.00101991103690001	0.000734359344102382	0.00101800384686095	0.000812984863123234	0.00079976291758287	0.00208739107194163
292	0.000894145395735264	0.000967861481559363	0.000739024635921687	0.000998645004327379	0.000787905000210758	0.000797237833744348	0.00206361953611875
293	0.000850691891918832	0.000958492561598046	0.000702338477524427	0.000962270109120986	0.000781386719008258	0.000795630962210743	0.00205976604504851
294	0.00082951025564989	0.000934289518364645	0.000712093178601155	0.0009623934138505	0.000781635034482639	0.0007639526376911	0.00202748680166797
295	0.000826395309139751	0.000984257091491667	0.000741569340550398	0.000978792942875755	0.00080143819356452	0.000787137498390259	0.00206031654377283
296	0.000830522613265685	0.000979572631511009	0.000757685803198906	0.00099173993947464	0.000818075330348043	0.00081307699600417	0.00202308281187342
297	0.000842359410004211	0.0010110626124921	0.000758958155513262	0.00104167835492749	0.000855819282453948	0.000850035041277086	0.00205741391413551
298	0.000868447087026622	0.0010433333368033	0.000787798141305327	0.00108138247783073	0.000901447250871448	0.000881942918872959	0.00203008915927384
299	0.000875455716674433	0.00106493390226967	0.000846326347765696	0.00106399651096937	0.000926899586995495	0.000919360070298334	0.00204510276084619
300	0.000876935316266749	0.00109278041437692	0.000823211947388232	0.00109063033254422	0.000938322098817019	0.000905127779572118	0.00203339215161976
301	0.000866110877144018	0.00103448491239539	0.000821727536354817	0.00109346634132303	0.000906475639227662	0.000898241187285239	0.00203999813631159
302	0.000845785851165364	0.00103995011570616	0.000788434317462505	0.00103255380494351	0.0008746912585069	0.000847509957438564	0.00201712741658305
303	0.000794700728399092	0.00100039245364727	0.000762987271175388	0.00101738732321339	0.00084979763220021	0.00084223023668529	0.0020101711145212
304	0.000786212499158964	0.000987900560365513	0.000764471682208804	0.000999261527974945	0.000833532968628257	0.000813306549080399	0.00199775987055473
305	0.000776088923001014	0.0010110626124921	0.000766592269399397	0.00100148101310618	0.000853770679790305	0.000843837108218895	0.00199530764896458
306	0.000787146983112006	0.00100169369253078	0.000771469619937761	0.0010175106279429	0.00087978172573171	0.000827997945959074	0.00198674989606834
307	0.000801164242407629	0.00102771847020111	0.000824696358421647	0.00104007539344381	0.000922740302799614	0.000861283142012322	0.00196583094454421
308	0.000828653645359602	0.00110865552875582	0.000860322223223611	0.0010801494305356	0.000975134867893995	0.000932444595643404	0.00197759159910921
309	0.000879972389114134	0.00111984618315406	0.000872409570209991	0.00113391029260336	0.0010115751637594	0.000970091300145009	0.00197929314062075
310	0.000879816641788627	0.00115471938523229	0.00090633896525948	0.00113255394057871	0.00103454434513964	0.000974452808593365	0.00196137690941108
311	0.00090349023526568	0.00116591003963053	0.000896796322901811	0.00112367600005376	0.00103578592251154	0.000986160015481059	0.00196372904032408
312	0.000860815468076782	0.00113494055420285	0.000901249556002057	0.00110296080549554	0.00101269258339411	0.000960679624019607	0.00194871543875174
313	0.000845162861863336	0.00105270225676462	0.000878347214343652	0.00107632698392069	0.000974017448259281	0.000918671411069646	0.00195462078870353
314	0.000804746430894289	0.00108575372440593	0.000848022817518171	0.00105067960018195	0.000943040092830257	0.000881024706568041	0.00193230056769931
315	0.000817206216934843	0.00106935811447363	0.000830209885117189	0.0010464872393785	0.000944095433596376	0.000927853534118818	0.00191733701146554
316	0.000792364518516488	0.00107144009668725	0.00086371516272856	0.0010493232481573	0.000961539595671638	0.000941856271768805	0.00192519412962173
317	0.000832313707509015	0.00113363931531933	0.000868380454547864	0.00106979183325649	0.000989475086539495	0.00094369269637864	0.00192404308683452
318	0.000868447087026622	0.00114144674862043	0.000909307787326311	0.00109408286497059	0.00104876040604795	0.000979043870117951	0.00190182295650745
319	0.000907851160379874	0.00119375655173778	0.000977590694863408	0.0011277450561277	0.00109196729859023	0.00101806789307693	0.00189741896671289
320	0.000947021612744866	0.0012197813294081	0.000950447178823816	0.00118372540332669	0.00112145476117297	0.00108647470979326	0.00190017146033449
321	0.000929032796648816	0.00121743909941777	0.000962110408372078	0.00120974270125397	0.00113740903040195	0.00107935856443015	0.00189666828663428
322	0.00094172620367763	0.00120026274615536	0.00101130803119384	0.00118557497426939	0.00112772472690109	0.00105456683219739	0.00189221425150115
323	0.000892821543468456	0.00121691860386437	0.000968472169943857	0.0011632568182275	0.00109066364234973	0.00104561426222445	0.00187174570802418
324	0.000891108322887879	0.00115419888967889	0.00092796895460353	0.00112194973384058	0.00105124356079176	0.000984094037794996	0.00187700046857451
325	0.000868291339701115	0.00118178515400943	0.000917790136088683	0.00113107428382455	0.00105397503100995	0.000987766887014665	0.00186934353177261
326	0.000881997104345724	0.00116591003963053	0.000928393072041648	0.00112934801761137	0.00105918965597195	0.000984782697023684	0.00185783310390048
327	0.000884956303530356	0.00116981375628108	0.000938147773118376	0.00111245526966806	0.00106955682702735	0.00100727889849415	0.0018609359148921
328	0.000915794273980727	0.0012039062150292	0.000941116595185207	0.00110900273724169	0.00112573820310604	0.00104951666452035	0.00183461206680192
329	0.000958313293844118	0.00123383470935008	0.000955960705519358	0.00116350342768652	0.00113865060777385	0.00106673314523754	0.00183736456042352
330	0.000999819956091714	0.00127469361029249	0.00101936626251809	0.00120246772221269	0.00117180072360371	0.001103232084358	0.00182825630880296
331	0.00101048864788894	0.00130071838796281	0.00102000243867527	0.00120715330193419	0.00118769291396409	0.00115740661034811	0.00182330182028409
332	0.0010129027314343	0.00126246196478743	0.00104926654190545	0.00121726428975428	0.00119427327403518	0.0011314671127342	0.00184377036376105
333	0.000986269938772611	0.00126922840698172	0.00103590684260472	0.00122342952622994	0.00120122610731785	0.00113950147040223	0.0017907223048721
334	0.0010018446713233	0.00126324270811754	0.00102954508103294	0.00118779445940062	0.00117049706736321	0.00112641694505716	0.001810139896239
335	0.000992032589816368	0.00126454394700106	0.000999644801645576	0.00116436656079312	0.00116261305105161	0.00113651728041125	0.00178656854177042
336	0.000990397242898545	0.00127651534472941	0.00101915420379903	0.00116707926484241	0.00116310968200037	0.00106696269831377	0.00178596799770752
337	0.00102084584503515	0.00127755633583622	0.000993919216230974	0.00118113600400691	0.0011796847399153	0.00106581493293263	0.0017709043507966
338	0.0010242722861963	0.00126116072590392	0.00102445567177551	0.00116843561686705	0.00118241621013349	0.00110093655359571	0.00176970326267082
339	0.00104529817513974	0.00129655442353556	0.00100049303652181	0.00120702999720468	0.00120507499717076	0.00111356197278832	0.00175143671409113
340	0.00109139938348979	0.00132440093564281	0.00106199006504901	0.00122836171541046	0.00122810625741959	0.00117117979492187	0.00173086807993702
341	0.00111320400906076	0.00131477176790479	0.00107110858996856	0.00123415703769759	0.0012566004581048	0.00119000314717268	0.0017401264675733
342	0.00112659827905435	0.00137645049098346	0.00111436856865666	0.00123095111473024	0.00127423085678585	0.00119551242100218	0.00174342945991921
343	0.00113329541405115	0.00139857155200323	0.00109316269675073	0.00127090184709252	0.00127249264846518	0.00123270001935132	0.00172896635707119
344	0.0011176428078377	0.00136499958880851	0.00109676769497474	0.00126202390656757	0.00128360476594373	0.00120377633174643	0.00173191903204708
345	0.00112410632184624	0.00138660015427488	0.00108319593695494	0.00126732600993663	0.00127267888507097	0.00122282923707346	0.00170674622674412
346	0.00111849941812799	0.00138399767650785	0.00106686741558738	0.00123649982755834	0.00126547773631392	0.00119367599639234	0.00170049055942231
347	0.00114482071613866	0.00135823314661423	0.0010948591665032	0.00127349124641229	0.00126522942083954	0.00116475230878745	0.00168908022222733
348	0.00116343252153674	0.00136760206657555	0.00108934563980766	0.00124599429173085	0.00127379630470568	0.0011886258287153	0.00169673715902922
349	0.00117526931827527	0.00136682132324544	0.0010605056540156	0.00122934815324657	0.0012657881306569	0.00120905605249971	0.00170749690682274
350	0.00120322596320376	0.00140247526865378	0.00109464710778415	0.00125043326199333	0.00127925924514206	0.00120997426480462	0.00167671902359943
351	0.00122573145173951	0.00139753056089642	0.00108510446542648	0.00125006334780479	0.00128826068108837	0.00121846772862511	0.00168837958748728
352	0.00122175989493908	0.00141470691415883	0.0011073706309277	0.00127583403627305	0.00130452534466033	0.00122879761705543	0.00167586825284366
353	0.00125991798968828	0.00142121310857641	0.00112030621279032	0.00128076622545357	0.00132389395166204	0.00124876873468738	0.0016679610893489
354	0.00122619869371603	0.00145374408066432	0.00114978237473957	0.00129827549704445	0.00133630972538109	0.00125152337160213	0.0016553997093667
355	0.00126778322962638	0.00144671739069333	0.00113324179465294	0.00131208562674993	0.00134829094701997	0.00125198247775459	0.00165590016275245
356	0.00125532344358583	0.00147300241614036	0.00117374500999327	0.00131245554093846	0.0013492221300489	0.00122764985167428	0.00163463089385829
357	0.0012580490217822	0.00144775838180014	0.00112942473770987	0.00131640129228289	0.00137821296168287	0.00127287180769145	0.00163267912565389
358	0.00129176831775445	0.00144931986846036	0.00116738324842149	0.00133477369698035	0.00136585926683242	0.00126782164001441	0.0016263734129935
359	0.00131988071000845	0.00144775838180014	0.00113833120391036	0.00129087721327366	0.00133233667779099	0.00124142303624804	0.00160920786186245
360	0.00131419593262744	0.00139414733979928	0.00112221474126186	0.00129026068962609	0.0013231490052389	0.00123384778473247	0.00161050904066539
361	0.00131349506966266	0.00137827222542038	0.00111373239249948	0.00126892897142031	0.00133364033403149	0.00123086359474149	0.00162812499984361
362	0.00133319710633929	0.00145530556732454	0.00109867622344627	0.00126991540925641	0.00131613409308764	0.00121456532632921	0.00159524521240017
363	0.00132992641250364	0.00139492808312939	0.00113218150105764	0.00127583403627305	0.00133053639060173	0.00123224091319887	0.00158403505655949
364	0.00134947270185476	0.0014363074796252	0.00108998181596484	0.00129297339367538	0.00132128663918104	0.00121272890171938	0.00158423523791379
365	0.00133825889441827	0.00144671739069333	0.00111033945299453	0.00129297339367538	0.00134425582056128	0.00120262856636529	0.00158078210955215
366	0.00135383362696896	0.00143734847073201	0.00112327503485715	0.00128976747070804	0.00135251231008445	0.00121479487940544	0.00156486769188546
367	0.00137088795911197	0.00146779746060629	0.00113515032312447	0.00130407081933157	0.00135487130709106	0.00123063404166526	0.00156196506224814
368	0.00138280262951325	0.00150188991935442	0.00115656825374946	0.00128532850044556	0.00138075819529528	0.00125795085773655	0.00155135545047035
369	0.00139970121433075	0.00147560489390739	0.00113472620568635	0.00128816450922437	0.00136648005551837	0.00127287180769145	0.00155355744536763
370	0.00140266041351538	0.00146675646949948	0.00114342061316779	0.00128088953018309	0.00134574571340756	0.00120171035406037	0.0015398950679368
371	0.00140990266415145	0.0014121044363918	0.00108998181596484	0.0012408154930913	0.00131762398593392	0.00119711929253578	0.00153744284634665
372	0.0014098247904887	0.00141314542749861	0.00107280505972104	0.00123267738094343	0.00127963171835364	0.00114569940346042	0.00151206985968939
373	0.00140382851845668	0.00136968404878917	0.00106453476967772	0.00122848502013998	0.00127714856360983	0.00114891314652763	0.00153148745105628
374	0.00140920180118667	0.00136525983658522	0.00105075095293887	0.00121381175732791	0.0012787626141933	0.00115396331420468	0.00151211990502796
375	0.00140725495961783	0.00140846096751795	0.00105138712909605	0.00121825072759038	0.00125914569171721	0.001139271917326	0.001510468408855
376	0.00140927967484942	0.00141106344528499	0.00108934563980766	0.00125400909914921	0.00127901092966768	0.00115304510189976	0.00150546387499755
377	0.00140663197031581	0.00142147335635312	0.00110016063447969	0.00125906459305925	0.00130558068542645	0.00112871247581945	0.00149795707421138
378	0.00144619179099457	0.00139466783535268	0.00106453476967772	0.00127250480857619	0.00130967789075373	0.00119298733716366	0.00149325281238538
379	0.00145592599883875	0.0014357869840718	0.00108870946365048	0.00126387347751027	0.00132060377162649	0.00116016124726287	0.00147738844005727
380	0.00144798288523789	0.00140455725086741	0.00109464710778415	0.00126387347751027	0.00131718943385376	0.00116062035341533	0.00146777973505097
381	0.00146464784906714	0.00141600815304235	0.00104311683905273	0.00121590793772963	0.00129788290572064	0.0011431743196219	0.00146943123122393
382	0.00146519296470641	0.00140950195862477	0.00107280505972104	0.00120320755058977	0.00128975057393466	0.0011337626434965	0.00147063231934971
383	0.00146900877418133	0.0013475629877694	0.00106538300455396	0.00121294862422132	0.00126094597890647	0.00109473862053752	0.00145451772032873
384	0.00144346621279819	0.00132648291785643	0.00101279244222725	0.00119531604790093	0.00124610912931221	0.00109336130208014	0.0014530163601715
385	0.00144260960250791	0.00136057537660456	0.00103399831413318	0.0011856982789989	0.00122345034227495	0.00105456683219739	0.00144400819922809
386	0.00143248602634996	0.00135797289883753	0.000988193630816373	0.0011632568182275	0.00121544216822616	0.00104263007223347	0.0014459599674325
387	0.00141107076909275	0.00132700341340984	0.000988617748254492	0.00116399664660458	0.00122065679318816	0.00101921565845808	0.00142689269343562
388	0.00142851446954953	0.00131399102457468	0.00098607304362578	0.00117164153983439	0.00120544747038233	0.00104217096608101	0.00141893548460228
389	0.00142236245019201	0.00133012638673028	0.000996251862140627	0.00114328145204636	0.00123238969935266	0.00107752213982032	0.00142158788754672
390	0.00143443286791879	0.00134131704112852	0.000990526276726025	0.0011567216675633	0.00121215198819061	0.00107201286599082	0.00140282088558129
391	0.00146044267127845	0.00134496051000236	0.00100006891908369	0.00116091402836675	0.0012201601622394	0.00104699158068182	0.00139781635172384
392	0.00147095561575017	0.00134209778445863	0.000989890100568848	0.00115943437161259	0.0012097309123154	0.00101760878692447	0.00139996830128255
393	0.00144759351692413	0.00128015881360326	0.000988193630816373	0.00114993990744007	0.00118191957918473	0.00105020532374903	0.00139081000432342
394	0.00147905447667653	0.00127313212363227	0.000981619810525534	0.00112379930478327	0.00116354423408054	0.00100911532310399	0.00139326222591357
395	0.0014222067028665	0.00127157063697205	0.000933694540018131	0.00110641333792191	0.00113368429828623	0.000997178563140066	0.0013759465387668
396	0.00140328340281741	0.00121353538276722	0.000944509534690156	0.00108619136228175	0.0011328151941259	0.000949431523284372	0.0014000683919597
397	0.00140055782462104	0.00121015216167008	0.000941964830061444	0.00108902737106055	0.00110835611989938	0.000934281020253238	0.00136668815113052
398	0.00137805233608528	0.00121821984274788	0.000928393072041648	0.00106362659678083	0.00111524687431345	0.00091729409261227	0.00137499567733388
399	0.00138583970236063	0.00120754968390305	0.000945357769566393	0.00107903968796998	0.00109966507829604	0.000945070014836015	0.00134311679666194
400	0.00137493738957515	0.00120078324170877	0.000879619566658008	0.00107423080351897	0.00110301733720018	0.00092716487489013	0.00136894019136637
401	0.0014076443279316	0.00122628752382568	0.00092796895460353	0.00107571046027313	0.0011014653654853	0.00090122537727622	0.00135197482158962
402	0.00139214746904366	0.00121327513499052	0.000919274547122098	0.00107016174744503	0.00109184314085304	0.000900077611895073	0.00132580110951517
403	0.00138763079660396	0.00115341814634878	0.000888526032858499	0.00105055629545244	0.00108340041472409	0.000902143589581137	0.00133420872639568
404	0.00137758509410876	0.0011875106050969	0.00090633896525948	0.00104488427789483	0.00107719252786457	0.000878040516577061	0.00133821235348164
405	0.00136878537021762	0.00117736094180547	0.000860322223223611	0.00102577204482028	0.00105807223633723	0.000847050851286106	0.00132289847987785
406	0.00132759020262104	0.00116695103073734	0.000861170458099848	0.00100468693607353	0.0010388898659413	0.00082914571134022	0.00131709322060321
407	0.00131910197338091	0.00114222749195054	0.000858625753471136	0.000981259037466019	0.00100729172182633	0.000825702415196781	0.00131364009224157
408	0.00128631716136171	0.00110917602430922	0.000852900168056535	0.000958201053047051	0.000996552077559352	0.000804583532183686	0.00130853546770697
409	0.00128071025764346	0.00109017793660989	0.000834239000779316	0.000939828648349585	0.000994503474895709	0.000804353979107456	0.00129447272756754
410	0.00127214415474057	0.00105374324787143	0.000814941657344919	0.000952282426030418	0.000995682973399019	0.000792187666067304	0.00128666565474992
411	0.00124481049911411	0.00107117984891055	0.000828089297926596	0.000928607917963884	0.000980908202673352	0.000784612414551737	0.00129622431441765
412	0.00126427891480248	0.00109512264436725	0.000804338721391953	0.000932060450390253	0.000979480388695662	0.000788055710695176	0.00128201143826249
413	0.00124021595301165	0.00107300158334747	0.000789070493619683	0.000950309550358206	0.000969299454246043	0.000776118950731253	0.00128206148360107
414	0.00125446683329554	0.00107248108779407	0.00079924931213453	0.000925155385537514	0.000965078091181566	0.000766707274605852	0.00128241180097109
415	0.00122456334679821	0.00104957928344418	0.000803702545234776	0.000915167702446945	0.00094651650947159	0.000756147833099304	0.00126919983158743
416	0.00120875499325926	0.00102199301911364	0.000783556966924141	0.000896178774101913	0.000946454430602995	0.000746506603897673	0.00126734815406017
417	0.00118204432693482	0.00097801114485079	0.00078694990642909	0.000862393278215297	0.000911379869846686	0.000700136882499356	0.00124883137878761
418	0.00116296527956022	0.000993105515899578	0.00075026374803183	0.000861776754567731	0.000908151768679733	0.000694168502517394	0.0012664973833044
419	0.00114147214864026	0.000991544029239358	0.000733299050507085	0.000826141687738417	0.0008994607270764	0.000665703921064961	0.00125463663806225
420	0.00112106924899886	0.00100559740918133	0.00071357758963457	0.00083317005732067	0.000884127246533376	0.000657210457244477	0.00123516900135678
421	0.00113391840335318	0.000959533552704859	0.000727149347654366	0.00084476070189491	0.000871214841865567	0.000664785708760044	0.00123421813992386
422	0.00109280110941935	0.00095719132271453	0.000704883182153138	0.000818620099238112	0.000860661434204376	0.000678329340257572	0.00122295793874461
423	0.00108851805796791	0.000949904384966839	0.000718030822734815	0.000809865463442675	0.000850852972966329	0.000665474367988732	0.00123116537427082
424	0.0010848579958185	0.000967340986005957	0.000699793772895715	0.000819359927615192	0.000849425158988638	0.000638846211146133	0.00123076501156222
425	0.00106250825460825	0.000911127466238056	0.000716122294263282	0.000797658295220869	0.000846942004244829	0.000622318389657624	0.00121244841764396
426	0.00106266400193376	0.000903320032936959	0.000700217890333833	0.000802960398589936	0.000845452111398543	0.000614284031989598	0.00120844479055801
427	0.00101453807835212	0.000886403927451248	0.000683889368966267	0.000767202027031109	0.000832105154650567	0.000619793305819102	0.00120754397446367
428	0.000992344084467381	0.000873651786392789	0.000667136730160581	0.000757707562858593	0.000818075330348043	0.000596378892043713	0.00118572420684519
429	0.000974900384010606	0.000864282866431472	0.000688342602066512	0.000729594084529584	0.000789456971925639	0.000574800902878159	0.00118642484158523
430	0.00096555554448019	0.000858036919790594	0.000638932920525694	0.000725155114267109	0.000778406933315686	0.000575719115183077	0.001175514957776
431	0.000953251505765143	0.000846325769838948	0.000659926733712565	0.000726141552103215	0.000777289513680972	0.000571587159810949	0.00117566509379172
432	0.000944763276525015	0.000835915858770819	0.000652504678545489	0.000712331422397737	0.000775799620834686	0.000552763807560147	0.00117631568319319
433	0.000918909220490866	0.000831491646566863	0.000646354975692769	0.000720099620357068	0.000753885780220567	0.00055505933832244	0.00117536482176027
434	0.000919843704443907	0.000837737593207741	0.00062790586713461	0.000681875154207977	0.000765122055436306	0.000550468276797854	0.00115084260585878
435	0.000896092237304101	0.000839819575421367	0.000636388215896982	0.000696055198101995	0.000740414665735401	0.000541745259901141	0.00115049228848876
436	0.000870160307607198	0.000809370585547088	0.000650172032635837	0.000673737042060106	0.000735200040773401	0.000503180343094619	0.00114333580507261
437	0.000863852540924167	0.000790112250071048	0.000611365287047984	0.000700000949446417	0.000737248643437044	0.000534170008385574	0.00113507832420782
438	0.000853028101801436	0.00080312463890621	0.00061242558064328	0.000655487942092153	0.000733958463401496	0.000513510231524937	0.00112702102469732
439	0.000840724063086389	0.000796097948935222	0.000609668817295509	0.000661406569108787	0.000716886774537806	0.000499277940798721	0.0011272712513902
440	0.00082366973094338	0.00074456888914798	0.000602882938285611	0.000648582877239414	0.000730978677708925	0.000497671069265116	0.00111135683372351
441	0.000793376876132283	0.000747691862468419	0.000600974409814078	0.00064340407859986	0.000715831433771687	0.000493998220045447	0.00109003751949078
442	0.000791196413575186	0.000758362021313252	0.000622392340439068	0.000624168540795801	0.000707885338591496	0.000481143247776606	0.00109449155462391
443	0.000777179154279563	0.000736761455846883	0.000589947356422994	0.000616277038106957	0.000691186122939377	0.000492161795435613	0.00110034685923713
444	0.000774375702420438	0.000722447828128204	0.000604367349319026	0.000602220298942452	0.000698511429433615	0.00046691095705039	0.00109063806355368
445	0.000754985160394826	0.000725570801448643	0.000589099121546756	0.000593835577335555	0.000702856950235282	0.000475174867794645	0.00107687559544569
446	0.000751091477257153	0.000709175191516339	0.000577011774560376	0.000597164805032411	0.000687585548560854	0.000441889671741396	0.0010831312627675
447	0.000728040873082127	0.000696162802681177	0.000588675004108638	0.000585327550999144	0.000672438304623616	0.000459106152458594	0.00106846797856518
448	0.000724848052909235	0.000698505032671506	0.000544778849263361	0.00061677025702501	0.000672127910280639	0.000443266990198772	0.00107001938406099
449	0.000701018712106676	0.000684972148282937	0.000562591781664343	0.000567325060490218	0.000663623105283092	0.000422607213338136	0.00106711675442367
450	0.000694555198098138	0.000696683298234583	0.000565136486293055	0.00056781827940827	0.000675790563527758	0.000442348777893855	0.0010452969868052
451	0.000680304317814254	0.000688875864933486	0.000560047077035631	0.000557953901047215	0.00066051916185333	0.00044395564942746	0.00105520596384294
452	0.000668467521075728	0.000671699511671072	0.000564712368854936	0.000562146261850663	0.000672686620097996	0.000434773526378288	0.00104494666943517
453	0.000656786471662709	0.000663371582816568	0.000579344420470028	0.000548706046333725	0.000667968626084758	0.000418475257966008	0.00104194394912071
454	0.000642691338704332	0.000692779581584035	0.000561955605507165	0.000540198019997314	0.000663064395465735	0.000418245704889779	0.00103994213557773
455	0.000644716053935922	0.000680547936078982	0.000553685315463852	0.000548089522686159	0.000658532638058282	0.000436839504064352	0.00103693941526326
456	0.000637162308648836	0.000645154238447341	0.000578284126874732	0.000534156088251168	0.000655614931234306	0.000421689001033218	0.00102382753655674
457	0.00061746027197221	0.000656865388398987	0.000563652075259639	0.00053193660311993	0.000652386830067354	0.000395519950343079	0.00101486942095191
458	0.000605857096221944	0.000653482167301845	0.000568741484517063	0.000532799736226523	0.000650151990797925	0.000408834028764378	0.00100661194008712
459	0.000588647016753428	0.000674562237214807	0.000555169726497267	0.000519482825439097	0.000651952277987187	0.000408604475688148	0.00099855464057663
460	0.000598069729946597	0.000661810096156348	0.00054520296670148	0.000534279392980681	0.00063705334952433	0.000421000341804531	0.000999955910056716
461	0.000571748431935927	0.000614705248573061	0.000539901498724997	0.000513317588963438	0.000654373353862401	0.00040814536953569	0.00099084765843616
462	0.000577822577630697	0.000628498380738333	0.000562167664226224	0.000510974799102687	0.000638729478976401	0.000414802408746339	0.00099620250966363
463	0.000562169971417251	0.000658426875059206	0.000551988845711377	0.000506042609922159	0.000653752565176449	0.000402636095706187	0.00097643460092671
464	0.000550722542992492	0.00063864804402976	0.000537992970253463	0.000518249778143965	0.00063717750726152	0.000399192799562747	0.000975533784832369
465	0.00055562858374596	0.000632662345165585	0.000558986783440335	0.000513070979504411	0.000649220807768997	0.000403554308011104	0.000967226258629005
466	0.000537016778347882	0.000652441176195032	0.00055750237240692	0.000509371837619015	0.000645744391127663	0.00040493162646848	0.000967026077274707
467	0.000539508735555993	0.000632662345165585	0.000563652075259639	0.000502836686954816	0.000648475861345854	0.000399651905715206	0.000958518369717045
468	0.000524946360621095	0.000645674734000747	0.000573830893774486	0.000505919305192646	0.000640529766165663	0.000406308944925856	0.000959969684535705
469	0.000517781983647777	0.00062979961962185	0.000555593843935386	0.000500493897094065	0.000649593280980568	0.000377385257320964	0.000961521090031514
470	0.00051583514207894	0.000627197141854817	0.000549868258520784	0.000489519776167391	0.000637922453684663	0.000401947436477499	0.00094360485882185
471	0.00052144204579719	0.000631881601835475	0.000536084441781929	0.000501480334930171	0.00064096431824583	0.000399651905715206	0.000938049826240082
472	0.000508748638768375	0.000621731938544049	0.000569801778112359	0.000506535828840212	0.000651083173826854	0.000384271849607843	0.000945806853719127
473	0.000500883398830275	0.000611842523029326	0.000589311180265816	0.000492725699134734	0.000652014356855782	0.00040814536953569	0.000942203589341764
474	0.000503998345340414	0.000621471690767346	0.000568105308359885	0.000495315098454511	0.000655677010102901	0.00040171788340127	0.000907972577756819
475	0.000497456957669123	0.000643592751787122	0.000578920303031909	0.00049950745925796	0.000651641883644211	0.000390010676513575	0.000917080829377374
476	0.00050166213545781	0.000637607052922947	0.000579556479189087	0.00049297230859376	0.000671382963857497	0.000409293134916836	0.00091512906117297
477	0.000503141735050126	0.000635785318486024	0.00057277060017919	0.000496794755208669	0.000669458518931044	0.000405849838773397	0.000911325615441309
478	0.000497768452320137	0.000641771017350199	0.000568953543236122	0.000492725699134734	0.000669396440062449	0.000394601738038161	0.000900816094340668
479	0.000470902038670192	0.000646455477330857	0.000549868258520784	0.000499260849798933	0.000659277584481425	0.000406079391849626	0.000891357525350091
480	0.000481726477792923	0.000632662345165585	0.000582101183817799	0.000478175741052176	0.000645496075653282	0.000399881458791435	0.000893209202877347
481	0.000474094858843084	0.000649318202874593	0.000582525301255918	0.000487670205224693	0.000654249196125211	0.00039827458725783	0.000885101858028281
482	0.000468643702450342	0.000595707160873725	0.000575951480965079	0.000485204110634429	0.000674052355207092	0.000402406542629957	0.00090306813457652
483	0.000466852608207012	0.000636305814039431	0.000579344420470028	0.000470777457281385	0.000663809341888877	0.000396667715724225	0.000880147369509407
484	0.000464516398324408	0.000623033177427565	0.000576163539684139	0.000474476599166781	0.000670265544222782	0.000409293134916836	0.000871189253904575
485	0.000459688231233693	0.000640209530689979	0.000585494123322748	0.000473613466060188	0.000679329059037687	0.000425820956405346	0.000869187440361596
486	0.000458987368268912	0.000635785318486024	0.000589735297703934	0.000479162178888282	0.000688702968195568	0.000395749503419308	0.000877144649194938
487	0.000468643702450342	0.000639168539583166	0.000609032641138331	0.000484710891716376	0.000698821823776592	0.000406538498002085	0.000856075561655081
488	0.000467397723846286	0.000641510769573496	0.000588675004108638	0.000495808317372564	0.000700560032097258	0.000408604475688148	0.000866034584031403
489	0.000460389094198474	0.000644373495117231	0.000588675004108638	0.000483354539691731	0.000694041750894758	0.000407686263383231	0.000850620619750463
490	0.000453458338213416	0.000638387796253057	0.000596521176713832	0.00048446428225735	0.000684295368525306	0.00038840380497997	0.000846967310034526
491	0.000451822991295593	0.000651660432864922	0.000580828831503443	0.000491369347110089	0.000684978236079854	0.00039506084419062	0.000836307652918161
492	0.000465061513963682	0.00063786730069965	0.000594824706961358	0.00048138166401952	0.000676225115607925	0.00040148833032504	0.000837358605028225
493	0.00045961035757094	0.000630840610728663	0.000595248824399476	0.000473120247142135	0.000692676015785663	0.000413195537212734	0.000828000126714797
494	0.000456106042747034	0.000662330591709755	0.000603943231880908	0.000491492651839602	0.000699194296988163	0.00040470207339225	0.000826748993250435
495	0.000459766104896447	0.000632662345165585	0.000616878813743526	0.00048409436806881	0.000701801609469163	0.000415950174127486	0.000812936479803878
496	0.000467787092160053	0.000647756716214373	0.0005878267692324	0.000470407543092845	0.000713534515633663	0.000414343302593881	0.000811535210323793
497	0.0004677092184973	0.000670398272787556	0.000623452634034364	0.000484710891716376	0.000727564339936187	0.000423525425643053	0.000814537930638262
498	0.000454626443154718	0.00066831629057393	0.000626633514820254	0.0004933422227823	0.000720239033441949	0.000428346040243868	0.000808032036623579
499	0.000456339663735294	0.000670918768340962	0.000631722924077677	0.000478545655240716	0.000727874734279163	0.000437298610216811	0.000804428772246216
500	0.000464983640300929	0.000669097033904039	0.000608820582419272	0.000492232480216681	0.000726136525958496	0.000418475257966008	0.000791316893539702
501	0.000467319850183533	0.000668576538350633	0.000614546167833873	0.000504193038979461	0.000721046058733687	0.000427886934091409	0.00079687192612147
502	0.000461089957163256	0.00067716471498184	0.000614970285271992	0.000491492651839602	0.000724770790849401	0.000418475257966008	0.000772950254282868
503	0.000464516398324408	0.000648016963991077	0.000615818520148229	0.000493835441700352	0.000735634592853568	0.000426509615634034	0.000781457961840529
504	0.000453302590887909	0.000681849174962498	0.000630662630482381	0.000482121492396599	0.000729364627125449	0.000415720621051257	0.000778505286864635
505	0.000461401451814269	0.000680808183855685	0.000625361162505898	0.000478545655240716	0.000730668283365949	0.00040814536953569	0.000766094042898164
506	0.000464516398324408	0.000694080820467551	0.00063384351126827	0.000486560462659074	0.00073637953927671	0.000429264252548785	0.000753682798931692
507	0.000460466967861228	0.000681849174962498	0.000635964098458863	0.000491985870757655	0.000755189436461067	0.000440053247131562	0.000753132300207373
508	0.00046163507280253	0.000681849174962498	0.000640417331559109	0.000505179476815567	0.000759534957262734	0.00045061268863811	0.000757636380679076
509	0.000473393995878303	0.000678986449418763	0.000656745852926675	0.000498397716692341	0.000764315030144567	0.000446710286342212	0.000748277902365648
510	0.000467086229195272	0.000694341068244254	0.000644234388502176	0.000508755313971449	0.000779027722001639	0.000422377660261906	0.000754383433671735
511	0.000472070143611494	0.00070683296152601	0.00065547350061232	0.000505796000463133	0.000763694241458615	0.000441430565588938	0.000740620965563752
512	0.000484296308663788	0.000692259086030628	0.000680920546899436	0.000504316343708974	0.000760838613503234	0.000438675928674186	0.000728960401675898
513	0.000481960098781184	0.00069486156379766	0.000662895555779395	0.00050530278154508	0.000759534957262734	0.000438675928674186	0.000733214255454729
514	0.000467241976520779	0.000668836786127336	0.000650384091354896	0.000494082051159379	0.000760838613503234	0.000436380397911893	0.000722304371645492
515	0.000482271593432198	0.000683670909399421	0.000649535856478659	0.000490012995085443	0.000770088364923925	0.000430412017929932	0.000726508180085749
516	0.000484218435001034	0.000672480255001182	0.000657806146521972	0.000491615956569115	0.000774806358937163	0.000446251180189753	0.000721853963598322
517	0.000485075045291322	0.000733898730303147	0.000659078498836328	0.000495438403184024	0.000778469012184282	0.000452908219400403	0.000718200653882385
518	0.000485853781918857	0.000683670909399421	0.000641477625154405	0.000514057417340517	0.000779772668424782	0.000452219560171715	0.000701135193428487
519	0.000478144289306264	0.000709435439293042	0.000665440260408107	0.000490382909273983	0.000782566217511567	0.000444185202503689	0.00070418795908153
520	0.000491460685637106	0.000697984537118099	0.000659714674993506	0.000512947674774898	0.00079883088108352	0.000469665593965141	0.000695279888815272
521	0.000494809253135505	0.000731296252536115	0.000664167908093751	0.000502959991684329	0.000798582565609139	0.00044074190636025	0.000693278075272293
522	0.000520585435506901	0.000737542199176992	0.000666924671441522	0.000497164669397209	0.000782814532985948	0.000464844979364326	0.000680466468597226
523	0.000507424786501566	0.000727652783662269	0.000670317610946471	0.000509988361266581	0.000795602779916567	0.000452449113247944	0.000680216241904353
524	0.000502596619410852	0.000737802446953696	0.000686646132314038	0.000516153597742241	0.00079100894364052	0.000474256655489727	0.000673610257212522
525	0.000513421058533583	0.000698505032671506	0.00066437996681281	0.000512084541668306	0.000794299123676067	0.000428575593320097	0.000665502912363456
526	0.000508670765105622	0.000701888253768648	0.000676467313799191	0.000515290464635649	0.000801314035827329	0.000449924029409422	0.000659397381057369
527	0.000510306112023444	0.000733638482526444	0.000663955849374692	0.00050530278154508	0.000791691811195067	0.000433396207920913	0.000655243617955687
528	0.0005194173305656	0.000708654695962932	0.000677527607394487	0.000490876128192036	0.00079243675761821	0.000455892409391384	0.000648887859956728
529	0.000518482846612558	0.000737021703623586	0.000656957911645735	0.000506905743028751	0.000797775540317401	0.000470354253193829	0.000656945159467219
530	0.000516613878706475	0.000712037917060075	0.000672014080698946	0.000499630763987473	0.000818323645822424	0.000452678666324173	0.000641280968493407
531	0.000538729998928458	0.00069642305045788	0.000671165845822708	0.00050493286735654	0.000800693247141377	0.000450383135561881	0.000638028021486065
532	0.000529073664747029	0.000751075083565561	0.00066141114474598	0.000509371837619015	0.000807087370606686	0.000440512353284021	0.000641831467217726
533	0.000531409874629633	0.000731556500312818	0.000661623203465039	0.00051146801802074	0.000807149449475281	0.000444873861732377	0.000620512152984997
534	0.000542857303054392	0.000727132288108863	0.000655897618050438	0.000514304026799543	0.000808018553635615	0.00043752816329304	0.000618610430119166
535	0.000531098379978619	0.000729734765875895	0.000687282308471216	0.000511591322750253	0.000799762064112448	0.000465533638593014	0.000632673170258596
536	0.000542390061077871	0.000750294340235451	0.000648899680321481	0.000503946429520435	0.000814226440495139	0.000452908219400403	0.000613205533553122
537	0.000539041493579472	0.000705791970419197	0.000664804084250929	0.000501603639659684	0.000792374678749615	0.000449005817104505	0.000605498551412652
538	0.000536705283696868	0.00073493972140996	0.000675619078922954	0.00050801548559437	0.000795975253128139	0.000440282800207791	0.00059318739812333
539	0.00053561505241832	0.000739103685837212	0.00066141114474598	0.000505549391004106	0.000797961776923186	0.000428116487167639	0.000595989937083501
540	0.000543324545030913	0.000731556500312818	0.000645506740816532	0.000498890935610394	0.000795913174259543	0.000438675928674186	0.000596640526484969
541	0.000546361617878298	0.000731296252536115	0.000674134667889539	0.000504193038979461	0.000795230306704996	0.000451760454019256	0.000586781594785796
542	0.000558276288279578	0.000713859651496997	0.00067371055045142	0.000499754068716986	0.000798148013528972	0.000446251180189753	0.000578373977905283
543	0.000563805318335074	0.000751335331342264	0.000650384091354896	0.00049568501264305	0.00080274184980502	0.000429723358701244	0.000572919036000665
544	0.000556173699385234	0.000740925420274135	0.000665440260408107	0.000506412524110699	0.000813109020860424	0.000444414755579919	0.000561208426774236
545	0.000569022853739556	0.000726351544778753	0.000666288495284344	0.000493465527511813	0.00080534916228602	0.000435003079454518	0.000568965454253281
546	0.000560612498162182	0.000724009314788424	0.000667984965036819	0.000503576515331895	0.000800817404878567	0.000445103414808607	0.00055890634119981
547	0.000566453022868691	0.000749513596905342	0.000659926733712565	0.000489149861978851	0.000803238480753781	0.000433625760997142	0.000555903620885341
548	0.000574551883795051	0.000743007402487761	0.000661835262184099	0.000501233725471144	0.000792498836486805	0.000442578330970084	0.000543742603611742
549	0.000570424579669118	0.000722708075904908	0.000656533794207616	0.00048988969035593	0.000786787580576043	0.000425591403329116	0.000548396820099169
550	0.000559600140546387	0.000725050305895237	0.000656109676769497	0.000491369347110089	0.000782938690723139	0.000420082129499613	0.0005357853947784
551	0.000564973423276376	0.000719064607031062	0.000646354975692769	0.000506535828840212	0.00079113310137771	0.000422377660261906	0.000531181223629547
552	0.000574863378446065	0.000729214270322489	0.000629390278168025	0.000490136299814957	0.000772136967587567	0.000434543973302059	0.000523924649536247
553	0.000564817675950869	0.000707873952632823	0.000637236450773219	0.00049297230859376	0.000781759192219829	0.000421000341804531	0.000530580679566653
554	0.000588335522102414	0.000702148501545351	0.000626845573539313	0.000487793509954206	0.000785980555284305	0.000414343302593881	0.000534884578684059
555	0.000574941252108819	0.000718283863700952	0.000648687621602422	0.000479408788347309	0.000782504138642972	0.000426050509481575	0.000513064811065585
556	0.000597836108958337	0.0007060522181959	0.000619847635810356	0.000489396471437877	0.000784925214518186	0.000408604475688148	0.000516718120781522
557	0.00058755678547488	0.000698765280448209	0.000627057632258372	0.000484834196445889	0.000780393457110734	0.000418704811042238	0.000507860095853839
558	0.000591061100298786	0.000721146589244688	0.000630662630482381	0.000476326170109479	0.000779338116344615	0.000415031961822569	0.000512614403018415
559	0.000578834935246492	0.000721667084798095	0.000611577345767043	0.000480025311994874	0.000769902128318139	0.000397585928029142	0.000501704519209178
560	0.000592073457914581	0.000710996925953262	0.00061560646142917	0.000483477844421244	0.000770833311347067	0.000381746765769321	0.000491745496832856
561	0.000586466554196331	0.000733898730303147	0.000625785279944017	0.000460789774190816	0.00075202341416271	0.000402406542629957	0.000485740056203918
562	0.00059183983692632	0.000693820572690847	0.000607972347543035	0.000472750332953596	0.00076505997656771	0.000395290397266849	0.000484989376125301
563	0.000581404766117356	0.000670398272787556	0.000610092934733628	0.000472627028224083	0.000741407927632925	0.000397356374952913	0.00048889291253411
564	0.000578601314258232	0.000699546023778319	0.000625997338663076	0.000467941448502581	0.000754382411169329	0.000396208609571766	0.000488042141778344
565	0.000581093271466342	0.000691738590477222	0.000604579408038086	0.000459186812707144	0.000752085493031306	0.000398504140334059	0.000470876590647297
566	0.000590749605647772	0.000680287688302279	0.00060945675857645	0.000471517285658464	0.000745318896354425	0.000397126821876684	0.000464620923325487
567	0.000581249018791849	0.000713599403720294	0.000578072068155672	0.000467448229584528	0.000735262119641996	0.000387485592675053	0.00046522146738838
568	0.000568555611763035	0.000685232396059641	0.000596097059275713	0.00046559865864183	0.00073637953927671	0.000392076654199639	0.000460767432255252
569	0.000584052470650974	0.000701107510438538	0.000584433829727452	0.000461406297838382	0.00072843344409652	0.000396208609571766	0.000459816570822336
570	0.000584753333615755	0.000675342980544917	0.000585282064603689	0.000450678786370734	0.000726322762564282	0.000380369447311945	0.000448756550997376
571	0.000576810220014902	0.000653742415078548	0.000581252948941562	0.000460419860002276	0.000726322762564282	0.000374860173482442	0.000455762898397803
572	0.000577588956642437	0.000663111335039865	0.000570013836831419	0.000461406297838382	0.000717693799829544	0.000373941961177525	0.0004489066870131
573	0.000568010496123761	0.000660248609496129	0.000593764413366061	0.000459556726895684	0.000718873298332853	0.000361546095061143	0.000440599160809736
574	0.000570813947982885	0.000672480255001182	0.000570225895550478	0.000452528357313432	0.000711423834101425	0.00035925056429885	0.000431691090543478
575	0.000570424579669118	0.00063942878735987	0.000554533550340089	0.000446733035026311	0.000713906988845234	0.000351675312783283	0.000445803876021482
576	0.000583040113035179	0.000646975972884264	0.000568529425798003	0.000438718227607954	0.000700435874360068	0.000342493189734111	0.000432241589267797
577	0.000571982052924187	0.000644633742893934	0.000558350607283157	0.000459680031625197	0.000705898814796449	0.000364530285052123	0.00041507603813675
578	0.000571047568971146	0.000623033177427565	0.000540961792320294	0.000433046210050347	0.000694352145237734	0.000343640955115257	0.000424484561788753
579	0.000570969695308392	0.000643592751787122	0.000545415025420539	0.000431566553296188	0.000710616808809687	0.00036246430736606	0.000417227987695453
580	0.00056372744467232	0.000655824397292174	0.000555169726497267	0.000426387754656634	0.000685102393817044	0.000322062965949704	0.000410171594956451
581	0.000572293547575201	0.000634744327379211	0.00054817178876831	0.000440444493821138	0.000677218377505449	0.00034616603895378	0.000423884017725859
582	0.000558587782930591	0.000619649956330423	0.000516575039628473	0.000424661488443449	0.000668713572507901	0.000336524809752149	0.000408470053444918
583	0.000560301003511168	0.000615485991903171	0.000541173851039353	0.000424661488443449	0.000660705398459116	0.000356955033536557	0.000406718466594812
584	0.000557108183338276	0.000644893990670638	0.000552200904430437	0.000429593677623977	0.000661760739225235	0.000319537882111181	0.000391804955699616
585	0.000549632311713943	0.000620690947437236	0.000537992970253463	0.000398520885786652	0.00066573378681533	0.000333999725913627	0.000398310849714299
586	0.000549087196074669	0.000613143761912842	0.000532479443557921	0.000416400071566065	0.000653814644045044	0.000336065703599691	0.000394957812029808
587	0.000548230585784381	0.000626936894078114	0.000511061512932931	0.000405179341180364	0.000647917151528497	0.000324817602864455	0.000396108854817021
588	0.000542390061077871	0.000601953107514602	0.0005206041552906	0.000422318698582698	0.000653442170833473	0.000310585312138239	0.000393156179841127
589	0.000543168797705406	0.00058894071867944	0.000515302687314117	0.000405056036450851	0.000650462385140901	0.000323899390559538	0.000388451918015126
590	0.000544414776309461	0.000592323939776582	0.000512121806528228	0.000412824234410182	0.000639039873319378	0.000313799055205449	0.000382496522724762
591	0.000531332000966879	0.000604815833058338	0.000503427399046796	0.000400863675647402	0.000636184245363997	0.000306453356766111	0.000380644845197507
592	0.000526659581201672	0.000585817745359001	0.000483493879455221	0.000375216291908657	0.000631404172482163	0.000313110395976761	0.000374138951182824
593	0.00051357680585909	0.000573325852077246	0.000497277696194076	0.000391369211474886	0.000614580799092854	0.000297271233716939	0.000377692170221612
594	0.000517937730973284	0.000567600400989774	0.000499610342103729	0.000370530712187156	0.000620664528215187	0.000287630004515309	0.000377592079544463
595	0.000530319643351084	0.000559792967688677	0.000503639457765855	0.000378668824335027	0.000636184245363997	0.000290384641430061	0.0003716366842541
596	0.000518171351961544	0.000571764365417026	0.000497277696194076	0.000376695948662816	0.000621906105587092	0.000289236876048914	0.000370886004175483
597	0.000513498932196336	0.000551465038834173	0.000479464763793094	0.000376819253392329	0.000604524022380425	0.000273627266865322	0.000372887817718462
598	0.000506801797199538	0.000555108507708019	0.000488159171274526	0.000363995561522956	0.000599619791761402	0.0002938279375735	0.000364780472869396
599	0.000499170178249699	0.000554067516601206	0.000464832712178002	0.000370284102728129	0.000599371476287021	0.000282120730685806	0.000358474760209011
600	0.000496055231739561	0.000547040826630218	0.000490915934622297	0.000363995561522956	0.000605206889934973	0.000271331736103029	0.000358224533516139
601	0.000499715293888973	0.000536630915562088	0.000449776543124791	0.000359679895989995	0.000595522586434116	0.000265822462273526	0.000359525712319075
602	0.000495276495112026	0.000540274384435934	0.000453593600067859	0.000362145990580258	0.000585465809721687	0.000272249948407946	0.000352619455595797
603	0.000488345739126968	0.000549122808843844	0.000484342114331458	0.000360543029096587	0.00057826466096464	0.000273856819941551	0.000351718639501456
604	0.000494186263833478	0.000553547021047799	0.000468013592963892	0.000350432041276505	0.000584286311218378	0.000249524193861246	0.000355071677185947
605	0.000471914396285987	0.000530645216697914	0.000453381541348799	0.000352774831137256	0.000579506238336545	0.000279136540694825	0.00034561310819537
606	0.000479234520584812	0.000546520331076812	0.00046250006626835	0.000353021440596282	0.000567090464617497	0.000269954417645653	0.000344512110746731
607	0.000464594271987161	0.000493169536852647	0.00045635036341563	0.00034907568925186	0.000564979783085259	0.000267429333807131	0.000343561249313816
608	0.000474717848145112	0.000517112332309345	0.000456986539572808	0.000346239680473056	0.000564669388742283	0.00025136061847108	0.000343311022620943
609	0.000459376736582679	0.000515030350095719	0.000438537431014648	0.000338841396702264	0.000555916268270354	0.000248376428480099	0.000344512110746731
610	0.000454937937805732	0.000484321112444736	0.000442142429238656	0.000333785902792223	0.000559392684911688	0.000253656149233373	0.000350117188667073
611	0.000447150571530386	0.000519454562299674	0.000437689196138411	0.000327743971046077	0.000547287305535616	0.000248835534632558	0.000337655899362027
612	0.000433834175199543	0.000509565146784951	0.000424117438118615	0.00033329268387417	0.000555109242978616	0.000240112517735845	0.000342860614573773
613	0.0004474620661814	0.00049421052795946	0.000455926245977511	0.000324538048078734	0.000539589525829807	0.000247917322327641	0.000347765057754072
614	0.000434457164501571	0.000496552757949789	0.000425389790432971	0.00032133212511139	0.000537603002034759	0.000244014920031743	0.000336104493866218
615	0.000438350847639244	0.00048458136022144	0.00041966420501837	0.000314303755529138	0.000538906658275259	0.000231389500839131	0.000338856987487815
616	0.00042005053689218	0.000487964581318582	0.000444687133867368	0.00032133212511139	0.00053654766126864	0.000234832796982571	0.000349616735281328
617	0.000411795928640313	0.00048223913023111	0.000439173607171826	0.000307768604864939	0.000544617914186021	0.000224273355476023	0.000352018911532903
618	0.000416779843056535	0.000484841607998143	0.000441294194362419	0.000314303755529138	0.000534871531816569	0.000225650673933399	0.000343010750589497
619	0.000415144496138712	0.000488485076871988	0.00041330244344659	0.000314427060258651	0.000525187228315711	0.000221059612408813	0.000341609481109411
620	0.000412730412593355	0.000485622351328253	0.000409485386503523	0.000311221137291308	0.000528291171745473	0.000224502908552252	0.000344962518793901
621	0.000395286712136579	0.000449447910366502	0.000407788916751048	0.000299137273799015	0.000519351814667759	0.000231159947762902	0.00033880694214924
622	0.000399180395274252	0.000477814918027155	0.000424541555556734	0.0003008635400122	0.000517241133135521	0.000219682293951437	0.000335503949803324
623	0.000398245911321211	0.000454652865900567	0.000408000975470108	0.0003008635400122	0.000511095325144592	0.000218534528570291	0.000343110841266646
624	0.000386097619931671	0.000475993183590233	0.000412030091132235	0.000287300019765748	0.000515068372734688	0.000217386763189144	0.000352919727627244
625	0.000394118607195277	0.000460118069211335	0.000407576858031989	0.00028582036301159	0.000513454322151212	0.000217386763189144	0.000350617642052818
626	0.000397077806379909	0.000454652865900567	0.000426662142747327	0.000297164398126804	0.000524628518498354	0.000213254807817017	0.000349166327234158
627	0.000383995031037327	0.000435915025977933	0.000421148616051785	0.000292602123134816	0.000504080412993331	0.000207286427835055	0.000346964332336881
628	0.000364448741686208	0.000442941715948921	0.000418391852704014	0.000284833925175484	0.000512709375728069	0.000203384025539157	0.000350467506037094
629	0.000374182949530391	0.000432271557104088	0.000396337745921846	0.000279531821806417	0.000509543353429712	0.000200399835548176	0.000349967052651349
630	0.000356894996399122	0.000447105680376173	0.000414150678322828	0.000281258088019602	0.000503273387701593	0.000204761343996533	0.000354270951768755
631	0.000359776321921	0.000438257255968262	0.000419876263737429	0.000274353023166862	0.000508736328137973	0.000195579220947361	0.000358724986901884
632	0.00035798522767767	0.000429669079337055	0.00040736479931293	0.000268927615068282	0.000503521703175974	0.000203613578615386	0.000353019818304393
633	0.000348484640821748	0.000419779663822332	0.000404395977246099	0.000266091606289478	0.000497189658579259	0.000202006707081781	0.000365080744900843
634	0.000347472283205953	0.000429929327113758	0.000403971859807981	0.000277558946134206	0.000497500052922235	0.000203154472462928	0.000359225440287629
635	0.000346537799252911	0.000430189574890462	0.000393580982574075	0.000267078044125584	0.000504390807336307	0.000204302237844074	0.000363078931357864
636	0.000350353608727831	0.000436956017084746	0.00040715274059387	0.000267447958314124	0.000493216610989164	0.00019603832709982	0.000359475666980501
637	0.00034786165151972	0.000429408831560352	0.000405032153403277	0.000274846242084915	0.000495699765732974	0.000190988159422775	0.000374188996521399
638	0.000327536625541066	0.000402343062783215	0.00039803421567432	0.000260666198190898	0.000497872526133807	0.00019603832709982	0.00036873405461678
639	0.000329327719784396	0.000413533717181454	0.000400790979022091	0.000256227227928423	0.000497065500842069	0.000185019779440813	0.000376491082095825
640	0.000326991509901792	0.000427066601570023	0.000402911566212684	0.000259186541436739	0.000496879264236283	0.000195579220947361	0.000376891444804421
641	0.00032356506874064	0.000419259168268925	0.000420724498613666	0.000254500961715238	0.000494085715149497	0.000203613578615386	0.000378392804961655
642	0.000318581154324418	0.000423683380472881	0.000384038340216406	0.000259433150895766	0.000495265213652807	0.000195579220947361	0.000381545661291847
643	0.000317490923045869	0.000416656690501893	0.000404820094684218	0.000257953494141607	0.000496693027630497	0.000189610840965399	0.000380945117228954
644	0.000308846946480235	0.000415355451618377	0.000412878326008472	0.000252898000231566	0.00049483066157264	0.000193972349413756	0.000381095253244677
645	0.000310404419735304	0.000392453647268491	0.000401851272617388	0.000246362849567367	0.000490857613982545	0.000193972349413756	0.000393256270518276
646	0.000310482293398058	0.000394795877258821	0.000405244212122337	0.000251295038747895	0.000496444712156116	0.000187774416355565	0.000390603867573829
647	0.000291091751372445	0.000420820654929145	0.000409061269065404	0.000242540402952458	0.00049079553511395	0.000191447265575234	0.000384348200252018
648	0.00029187048799998	0.000403384053890028	0.000394641276169371	0.000254131047526698	0.000491354244931307	0.000185019779440813	0.000390153459526658
649	0.000301916190495177	0.000394795877258821	0.000411818032413175	0.00025265139077254	0.000488684853581712	0.000171705701019514	0.000397059716249937
650	0.000300825959216628	0.000404685292773544	0.000399942744145854	0.000245499716460774	0.000494209872886688	0.000171476147943285	0.00039430722262834
