# Supplementary material for: Layer-specific chromatin accessibility landscapes reveal regulatory networks in adult mouse visual cortex
Source: eLife. 2017 Jan 23;6:e21883. doi: 10.7554/eLife.21883 (PMC5325622; doi:10.7554/eLife.21883)
Supplement: Figure 2—source data 1. — DOI: http://dx.doi.org/10.7554/eLife.21883.007 [file elife-21883-fig2-data1.cvs]

binmin	binmax	camk2a.m	ntsr1.m	rbp4.m	scnn1a.m	cux2.m	gad2.m	mes.m
-7	-7	0	0	0	0	0	0	0
-7	-6.93	0	0	0	0	0	0	0
-6.93	-6.86	0	0	0	0	0	0	0
-6.86	-6.79	0	0	0	0	0	0	0
-6.79	-6.72	0	0	0	0	0	0	0
-6.72	-6.65	0	0	0	0	0	0	0
-6.65	-6.58	0	0	0	0	0	0	0
-6.58	-6.51	0	0	0	0	0	0	0
-6.51	-6.44	0	0	0	0	0	0	0
-6.44	-6.37	0	0	0	0	0	0	0
-6.37	-6.3	0.0000243190391023873	0	0.00000438118155005072	0.00000426200475449461	0.00000441086618229103	0	0.0000446086999534507
-6.3	-6.23	0.000274562944697415	0.0000356526538584997	0.0000366558585974564	0.0000218421203102517	0.0000240643068717166	0.0000375548696798263	0.00019511828118788
-6.23	-6.16	0.000639683314775638	0.000115315786769325	0.000129773867253728	0.0000908723257422449	0.000155857023499632	0.0000592676781385381	0.000322046407978224
-6.16	-6.09	0.00110167810101251	0.00027239764061569	0.000355845823275835	0.000310860441897888	0.000272821299682923	0.000152524867204648	0.000434602272580596
-6.09	-6.02	0.0014879590148042	0.000430852912235547	0.000395992389048532	0.000370931113309729	0.000415928463456189	0.00037876340032719	0.000730384449741168
-6.02	-5.95	0.00202327918024489	0.000446429103657883	0.000569872966781355	0.000474787829820955	0.000472491589495188	0.000384482315882045	0.00118544444888003
-5.95	-5.88	0.0025656193819025	0.000488367129232292	0.000752681205256834	0.000740798033543901	0.000726451963364405	0.000460161788486395	0.00145750866392512
-5.88	-5.81	0.00348977634614746	0.000855436745395698	0.00114845856418337	0.00103939763591359	0.00120279054201482	0.000949085585827137	0.00162798291454296
-5.81	-5.74	0.0047000808775738	0.00172271445332934	0.00174236788511651	0.00151648870366887	0.00153436701615005	0.00146479786201707	0.00224649911495873
-5.74	-5.67	0.00487081632660413	0.00212288005961646	0.00212573174631903	0.00204517212662966	0.0019078548328377	0.00179972714223645	0.00276387564066295
-5.67	-5.6	0.00564200554166361	0.00226393017153319	0.00256410443609133	0.00245482342672836	0.00229813026547798	0.00214264313300976	0.00266437995585789
-5.6	-5.53	0.00696688523238498	0.00293816296009404	0.00318912613954369	0.00310320821933664	0.00300614809633388	0.0028402074925305	0.00317858262795875
-5.53	-5.46	0.00787065165506403	0.00365686277884306	0.00415296123091835	0.00370468220247093	0.00334091770513491	0.00362118275688423	0.00363851711284112
-5.46	-5.39	0.00895862446718513	0.00404518274178055	0.0050521050942486	0.00436761829890132	0.00439838081473718	0.00443911796623835	0.00424819002422707
-5.39	-5.32	0.0108350520188969	0.00561670532269136	0.00670556416518407	0.00628614057058035	0.0060087587091358	0.00569047367075336	0.00499392180271202
-5.32	-5.25	0.0108704200268154	0.00577722368616576	0.00660570291080355	0.00634372358852796	0.00625197537925203	0.0063172698652154	0.00487162432488104
-5.25	-5.18	0.0114408068949865	0.006952057031882	0.0076907644727748	0.00741636005706017	0.00728545704149138	0.00706933894779546	0.00612881000313678
-5.18	-5.11	0.0122358799305432	0.0080923831936764	0.0089684700425929	0.0087399143845944	0.00866421544918671	0.00803737639399245	0.00670553311362796
-5.11	-5.04	0.0128132868349311	0.00825441109730665	0.00967237007782265	0.00910119223978232	0.00855686357314734	0.00851712243190386	0.00718164414793506
-5.04	-4.97	0.0124947173550045	0.00914489588168269	0.0100316482012617	0.00966580373522519	0.0095396096467153	0.0097180485713555	0.00725522648723858
-4.97	-4.9	0.0131903266110357	0.0102175536182868	0.0110450757699171	0.010480462824435	0.0108135005947601	0.0109718801636712	0.00914956651696682
-4.9	-4.83	0.0147226939013201	0.0115904755242372	0.0123404559166822	0.0119472684171365	0.0118294532957659	0.0117647048305602	0.00933974149476734
-4.83	-4.76	0.0140549304416768	0.0116922926639876	0.0120314934814078	0.0120491082330927	0.0120242173213327	0.0116119999365581	0.0102831231013323
-4.76	-4.69	0.0141738358387592	0.0123794481444388	0.0127701086330931	0.0124197932540358	0.0124178446154969	0.0119529110694211	0.0101368966874026
-4.69	-4.62	0.0135644202919671	0.0131861626457375	0.0137530411416589	0.0134927222449936	0.0135465458544255	0.0132915263818507	0.011422463543434
-4.62	-4.55	0.0129316900566999	0.0124980390093562	0.0126555278454313	0.0124762638421281	0.01242350355095	0.0120350072888106	0.0108598439512977
-4.55	-4.48	0.0126118149209578	0.012632522242987	0.0128426049535069	0.012954996559591	0.012628287640584	0.0128926309283875	0.0123738833094001
-4.48	-4.41	0.0125177642166457	0.0130745837631785	0.0131145735921581	0.0129833623917751	0.013164847144022	0.012596203232712	0.0126837766282353
-4.41	-4.34	0.0114633735295781	0.0121829098866354	0.0124955619809006	0.0124078031015611	0.0122137927426124	0.0116107023082497	0.0115718448539794
-4.34	-4.27	0.0109510667474243	0.0120644642411401	0.0123383784559733	0.0122995032260954	0.0119794877823232	0.0114644880839335	0.0118264201566283
-4.27	-4.2	0.00973394304990653	0.0107846672591405	0.0108831860997631	0.0112582777182234	0.0110287622863507	0.0101989305319847	0.0113566446541178
-4.2	-4.13	0.00920611161764213	0.0100502785306452	0.01036985641601	0.0105660082859305	0.0106328048242507	0.00983002427199985	0.0119050066922499
-4.13	-4.06	0.00808623059817962	0.00924436541752289	0.00952255795246715	0.00958186126930774	0.00977067146433867	0.00908877949277276	0.0109335973396252
-4.06	-3.99	0.00747069893073517	0.0084869175921447	0.00863413102429403	0.00844404567027373	0.00847988891971632	0.00821424331143215	0.00986790664098059
-3.99	-3.92	0.00616744848068664	0.00760575629333885	0.0075323084982549	0.0074157902589868	0.0075193048330338	0.00716453827440621	0.00928882474221173
-3.92	-3.85	0.00581636818304225	0.00710315857017121	0.00726558385569823	0.00730375198152219	0.00725100232593908	0.00672617701251316	0.00896882474866396
-3.85	-3.78	0.0052915613327498	0.00674915026383418	0.00664153961270826	0.00685329606540486	0.00679074712336938	0.00620660511257706	0.00767502207286122
-3.78	-3.71	0.00517574747434785	0.00629729466090144	0.00590243194866654	0.00608798838968872	0.00603312924250779	0.00558233512422989	0.00721593209692458
-3.71	-3.64	0.00446381008770412	0.00556982600872749	0.0054561334652311	0.0055375455748393	0.00574504372518142	0.00504050128349694	0.00696518427273876
-3.64	-3.57	0.00381727412848278	0.00500374888025236	0.00482921074579182	0.00494067840078198	0.00511295063394229	0.00458408320550738	0.00634684790861509
-3.57	-3.5	0.00348053520846038	0.00472779373487269	0.00442077402890664	0.00451275663972633	0.00456066382544242	0.00423578155084178	0.00577958972728683
-3.5	-3.43	0.00306986829885782	0.00434073531084782	0.00407908165783663	0.00420440996652302	0.00438402957182393	0.00401930478116351	0.00570822543341193
-3.43	-3.36	0.00268422347379672	0.00406642180265686	0.00365588116018905	0.00390257901342649	0.00394220321206187	0.00362818629404911	0.00514871539828674
-3.36	-3.29	0.0024297162871228	0.00374848760484417	0.00344436662933994	0.00355010277660362	0.00390872111094783	0.00338714039092523	0.00462002747069784
-3.29	-3.22	0.00251724913053166	0.00388023620527143	0.00348894926452472	0.00355372193598042	0.00383902050888738	0.00357907635138315	0.00487812553761442
-3.22	-3.15	0.00237785275682063	0.00393231231116449	0.00386069739053045	0.00377260145156013	0.00401464641366199	0.00351558120802957	0.00489299029052249
-3.15	-3.08	0.00248221590615557	0.00418972124313244	0.00377019534675916	0.00392690462471328	0.0041103614072581	0.00379324153155031	0.00507863685074382
-3.08	-3.01	0.00280524953728655	0.00497113550564224	0.00460695205175392	0.00470992393023259	0.00502195285882287	0.00488163609690207	0.00583156594840704
-3.01	-2.94	0.00312545945657103	0.00567523315434013	0.00503330822289646	0.00498399279181424	0.00569735076284268	0.00550794407522828	0.00646262747195762
-2.94	-2.87	0.00328927530444717	0.00590069015537863	0.00545098478088905	0.00560529166149552	0.00590623911477629	0.00630948147901633	0.00690715883819132
-2.87	-2.8	0.00356400564091579	0.0064954448919153	0.00585479967505117	0.00599834740321552	0.00628325345821177	0.0069739877012973	0.00779710148351198
-2.8	-2.73	0.00370209635881141	0.00652087230157707	0.00586645646819481	0.005983076377432	0.00621043716549932	0.0069692971468259	0.0078870294413192
-2.73	-2.66	0.00360935131031468	0.00614531460327856	0.00579931942384991	0.00575149379184815	0.00599386763913575	0.0067831539602683	0.00754969545439219
-2.66	-2.59	0.003438013250908	0.00566718355555631	0.00537799490151567	0.00523123471384661	0.00527778442247193	0.00637870528272212	0.00680087817890955
-2.59	-2.52	0.00321275795150019	0.00531462579455	0.00496234987609121	0.00451409254278905	0.00446907845031868	0.00542258309221672	0.00651915673712526
-2.52	-2.45	0.00291334031403252	0.00458172336691771	0.00426417589996843	0.00422533151522891	0.00380204091254732	0.00475829781667584	0.00579093002185618
-2.45	-2.38	0.0023431877943412	0.00372668084641599	0.00335535796282839	0.00329912228817083	0.00286087067192143	0.00357640958067582	0.00437029153046565
-2.38	-2.31	0.00185690744735617	0.00268812102577619	0.00257533297700873	0.00232276571549063	0.00222093740896223	0.0027815594549698	0.00354528475404663
-2.31	-2.24	0.00192224191807008	0.00270919941405291	0.00260770163401662	0.00214394638191068	0.00234440920678376	0.00275384593256912	0.00373968511378257
-2.24	-2.17	0.00244415809980753	0.00304024864519077	0.00266138999164663	0.00253189951637864	0.00275205078338061	0.00305253043802395	0.00433468301321077
-2.17	-2.1	0.00303520333637839	0.00334129823960411	0.00325795889088934	0.0030087766746732	0.00308767240212761	0.00367082949439208	0.00508364330758769
-2.1	-2.03	0.00352907285160243	0.00356824229678582	0.00338154783820691	0.0030843118491301	0.00325275657859266	0.00416042320971896	0.00550599280604488
-2.03	-1.96	0.00382509764520148	0.00404439404664429	0.00378771520276548	0.00369573938874117	0.00385512393259628	0.00456391703810136	0.00630814171365909
-1.96	-1.89	0.00429663487431361	0.00440544976134098	0.00416503820533951	0.00421121820905543	0.00423699585735332	0.00543275129646682	0.00680645953831109
-1.89	-1.82	0.00434238228396339	0.0040434773447722	0.00398152242438568	0.00390217702796323	0.00410084280456342	0.00504581783233189	0.00630408596725739
-1.82	-1.75	0.00403634635052971	0.00424265364533005	0.00413987102082862	0.00393677673857073	0.00425863974839501	0.00532429215855345	0.00646349208631994
-1.75	-1.68	0.0043004964151416	0.00433867054366726	0.00387955958786787	0.00389641180955096	0.0042136701115762	0.00525408907165599	0.00624587843589203
-1.68	-1.61	0.0034282699379073	0.00356422648137717	0.00326385793924726	0.00346115139877535	0.00347172529271969	0.00454834731234051	0.00541095474652334
-1.61	-1.54	0.00306943308025268	0.00325837564648819	0.00304004412479336	0.00313323922595071	0.00325342640913513	0.0039087579396038	0.00440712659519287
-1.54	-1.47	0.00231920353878122	0.00278161736107724	0.00242748149833801	0.00264826666085583	0.00252964526837985	0.00330042219202999	0.00369170686921411
-1.47	-1.4	0.00189829114086435	0.00225411511533981	0.00210195606524126	0.00228608871329369	0.0021786193207328	0.00292709144745294	0.00304516122866758
-1.4	-1.33	0.0020058797422967	0.00230837363289735	0.00201998498830708	0.00218103246018012	0.00221431853715727	0.00285930950953022	0.00308766997951828
-1.33	-1.26	0.00158533560627647	0.00173768627522183	0.00173826114287663	0.00172917970091953	0.00171648738709414	0.00210965378805093	0.00218980416885425
-1.26	-1.19	0.00140462249576575	0.00171473997724559	0.00146409213561285	0.00161994450468141	0.00162774603008938	0.00204969267554437	0.00210527292723083
-1.19	-1.12	0.00100137736263101	0.00113390217214237	0.000984699691079196	0.00115675007432409	0.00112733218778312	0.00144413987014836	0.00147321623170786
-1.12	-1.05	0.000938632255283923	0.00112456732009166	0.00104997909210015	0.00114059724843638	0.00106913746659707	0.00132549347302062	0.00137573837004196
-1.05	-0.98	0.000963386512991448	0.00105590557540392	0.000984047321651585	0.00102377904649281	0.00102398403602297	0.00121137801080756	0.00136249806807856
-0.98	-0.91	0.000445164480310781	0.000559641017062362	0.000559160552950368	0.000560670437080232	0.000558126095103749	0.000624492199159061	0.000680458332586913
-0.91	-0.84	0.000872896044319123	0.00111826398040923	0.00101202843729297	0.00106799229112797	0.00110062569359803	0.00128165935291281	0.00142505276724072
-0.84	-0.77	0.000389238539055162	0.000572216441305866	0.000529692749481503	0.000502576205372929	0.000539409100533523	0.000694006659531898	0.000688693871777509
-0.77	-0.7	0	0	0	0	0	0	0
-0.7	-0.63	0.000431090929522712	0.00053862947467371	0.000483384687465588	0.000519515498109531	0.000524973421447043	0.000672018447377687	0.000649771319231744
-0.63	-0.56	0.000365153848432464	0.0004437110084432	0.000472689559020759	0.00046874776186742	0.000489052559333354	0.000577959915883417	0.000628856505860918
-0.56	-0.49	0	0	0	0	0	0	0
-0.49	-0.42	0.000385946130249274	0.000492567515595668	0.000503700555159787	0.000586002558286732	0.000523854902874799	0.000574283451725216	0.000689344669656654
-0.42	-0.35	0	0	0	0	0	0	0
-0.35	-0.28	0.0003686471273638	0.000583501421538887	0.000543202443113274	0.000509868091825647	0.000570933477009856	0.000622056908524635	0.000598496588162994
-0.28	-0.21	0	0	0	0	0	0	0
-0.21	-0.14	0	0	0	0	0	0	0
-0.14	-0.07	0	0	0	0	0	0	0
-0.07	0	0.0004276980856541	0.000541833700819578	0.000484473825821396	0.000519895648200732	0.000544272097350074	0.000619466653416943	0.000656063802988355
0	0.07	0	0	0	0	0	0	0
0.07	0.14	0	0	0	0	0	0	0
0.14	0.21	0	0	0	0	0	0	0
0.21	0.28	0	0	0	0	0	0	0
0.28	0.35	0.00035118073270712	0.000446348970614982	0.000399959306118169	0.000464078989776317	0.000436435635393826	0.000499025013473343	0.000549063528183595
0.35	0.42	0	0	0	0	0	0	0
0.42	0.49	0.000396492923751765	0.000505200259338295	0.00044544941587521	0.000482378827293479	0.000455339702842337	0.000613605304550914	0.000561317149342528
0.49	0.56	0	0	0	0	0	0	0
0.56	0.63	0.00028185080774826	0.000485513421567164	0.000417110191728353	0.000394172216692392	0.000400484165093891	0.000486089401887497	0.000564078944118323
0.63	0.7	0.00027110314412032	0.000420228781568448	0.000421920735786909	0.000431708733042558	0.000376808925387566	0.00052566792622084	0.000527074524438148
0.7	0.77	0	0	0	0	0	0	0
0.77	0.84	0.000253938054651812	0.000362952448911346	0.000354851711483744	0.000347383977104765	0.00040994167721021	0.000472831330193029	0.000441687726075093
0.84	0.91	0.000559706161251562	0.000858362305691622	0.000782449407954622	0.000817350018423466	0.000711564153643665	0.00101224247600892	0.000926639508305421
0.91	0.98	0.000333747816404681	0.000450579856819498	0.000360202313020036	0.000420713555618531	0.00040999919938995	0.000515405480033928	0.000436344539270365
0.98	1.05	0.000577206034262484	0.000830526867316747	0.000808657551643495	0.000837727030159474	0.000813766747043952	0.00103467058381403	0.000957346060622414
1.05	1.12	0.000528634912766193	0.00072524312821098	0.000707603806678593	0.000720263842909051	0.000795397525100689	0.000878596021809739	0.000883455884042705
1.12	1.19	0.000566424892280304	0.0007697310512686	0.000742717106662338	0.000852478733045623	0.000738351660241183	0.000922962217120692	0.000896178206262862
1.19	1.26	0.000744381247652997	0.001040513709588	0.00090914619845707	0.0010384684531565	0.000992034713337809	0.00116751889293085	0.00129507596085051
1.26	1.33	0.000615163405547802	0.000959193566893743	0.000840652716929114	0.000892193158128943	0.000929713564695618	0.00119003924484349	0.00119114787472372
1.33	1.4	0.000810117458617797	0.00112070508509998	0.00115619252990777	0.00114159362665988	0.00116316307243445	0.00146279439728906	0.0014211275784491
1.4	1.47	0.000677674164415197	0.00119102007880525	0.00108139504413054	0.00107385891047118	0.00102928847712159	0.00130090241004134	0.00129156339734123
1.47	1.54	0.000966478051671888	0.00133187725877241	0.00122885187767508	0.00120907290257288	0.00132040894311948	0.00158670908732211	0.00158714647982865
1.54	1.61	0.000883308924404648	0.00139109903880013	0.00123869533865484	0.00140839074781063	0.00133594137184777	0.00162681975141387	0.00153740699606335
1.61	1.68	0.000719693946653955	0.00137429389374621	0.00130008034472209	0.00132141519030124	0.0013247150550684	0.0014486145439442	0.00157581864654349
1.68	1.75	0.000824090574343141	0.00155485496898165	0.00149510313175187	0.00158171010174189	0.00159592982650139	0.00160840936461873	0.00196155030041816
1.75	1.82	0.000851936370731106	0.00139677695491778	0.00134758985704369	0.00130291973559339	0.0013919117339757	0.00150159357328319	0.00165018234133623
1.82	1.89	0.000828152985296581	0.00152108952294886	0.00136667315913086	0.00128177550187248	0.00128827015959578	0.00149024805083629	0.00174854209580045
1.89	1.96	0.000904302076346907	0.00145393956862242	0.00144485863391122	0.00134845615668183	0.00131557101320005	0.00145178706345868	0.00176149438003026
1.96	2.03	0.00082382274750921	0.00164461423530673	0.00136043977482816	0.00126089791008805	0.00129727184688508	0.0013848440614504	0.00167735056054002
2.03	2.1	0.000921232817335725	0.00158805607171467	0.00144360970216319	0.00123615432980387	0.0013416868610024	0.00156563639123724	0.00167990618296503
2.1	2.17	0.000987370768551422	0.00189433755812729	0.00173962203770679	0.00164236408162378	0.00156424726403077	0.00198507392331985	0.00219204628981573
2.17	2.24	0.0012764090042878	0.00245207624011753	0.00220743847319856	0.00220536449125435	0.00190314659825462	0.00251280942781681	0.00296685280612139
2.24	2.31	0.00186748771921291	0.00341535855986208	0.00323530726780744	0.00330057940497801	0.00294679872594389	0.00381154881812871	0.00475783426867394
2.31	2.38	0.00275378774723527	0.00520339240449379	0.00486636206551822	0.004858513833662	0.00408216212295007	0.00563677333470806	0.00743323478699556
2.38	2.45	0.00460297211293546	0.00727389379401211	0.00669852169419219	0.00715609138262564	0.00613433076849926	0.00830907518390572	0.0105585537534311
2.45	2.52	0.00528800109710999	0.00879496577834362	0.00760314647338219	0.00805194906022572	0.00780966515133183	0.00968652132301116	0.0108948078857961
2.52	2.59	0.00547606902738003	0.00940603141335649	0.00853281913126029	0.00859175422858302	0.00845595407543639	0.0105104621187059	0.0109546546054355
2.59	2.66	0.0060466567656765	0.0100256825760517	0.0095419633026649	0.00936946427240039	0.009688537934248	0.0114268103759984	0.012652473373873
2.66	2.73	0.0060082306974318	0.0109888457407519	0.00996126236705876	0.00991351731572985	0.0106051113727698	0.0122756770086279	0.0130407487553432
2.73	2.8	0.00638399829607524	0.0114845352640106	0.0104032204417023	0.0106327969346702	0.0110917625010172	0.0126914407983618	0.0130361033845738
2.8	2.87	0.00657196579128256	0.01169185605924	0.0106212286810604	0.0109126740660226	0.0111680406991879	0.0128872597052819	0.0127974537013685
2.87	2.94	0.0063004274285571	0.011425138010068	0.0105172275203593	0.0107059870071695	0.0113929543641586	0.0125506352787835	0.0121231652351607
2.94	3.01	0.00604689111415619	0.0107348398130852	0.00940301381000679	0.00979247723667387	0.0104560426154418	0.0114490169087671	0.0110111459358152
3.01	3.08	0.00529415069611662	0.00981301063396067	0.00875168447865474	0.00906597366350349	0.00957215426590959	0.0103748914371878	0.00974848707430622
3.08	3.15	0.00495801438647057	0.00856934425975681	0.00764412228510314	0.00825019398386459	0.00868580830703158	0.00857981886643408	0.00798461181041047
3.15	3.22	0.00462490265879648	0.00788482048515781	0.00713314061409943	0.00757239300960164	0.00777409521517397	0.00784183239158211	0.00725897044176721
3.22	3.29	0.00464479102504877	0.00715514092633539	0.00652018771723403	0.00709094167571502	0.00744651744604902	0.00677822157627972	0.00646512107383564
3.29	3.36	0.00440492652118503	0.00706275271429556	0.00618069274675212	0.00693709581541411	0.00692034806201593	0.00634361962428084	0.00611694325317566
3.36	3.43	0.0042892130978458	0.00680714484613907	0.00588100069750906	0.0065426567879785	0.00658969022969416	0.00572934775184953	0.006190450824774
3.43	3.5	0.00479762486081728	0.00665569796087742	0.00628119839376314	0.00653225088823305	0.00668694511967272	0.00574076032696921	0.00651453941200502
3.5	3.57	0.00482872958765689	0.00693319472176205	0.00609652766102177	0.0068733898322846	0.0066573766395814	0.00605285312530366	0.00721229605348285
3.57	3.64	0.00491579373410637	0.00691553554984433	0.00634622585992171	0.00684618550195893	0.00680934710068962	0.00607611690712211	0.00752978629433291
3.64	3.71	0.00561157038190883	0.00752933724803841	0.00702347195913404	0.00765201730815223	0.00724863191810917	0.00650720682236291	0.00826536214023584
3.71	3.78	0.00629334043563171	0.00792495712098972	0.00777837702037548	0.00798690194158122	0.00784973734431728	0.00682414348823853	0.00922335135460501
3.78	3.85	0.00657059317875867	0.00886401858127418	0.00831595859510069	0.00859399752165659	0.00859799323181404	0.00762803520564377	0.00967501886650553
3.85	3.92	0.0080358516455543	0.00956673737610668	0.00946590229380993	0.0101016924813569	0.0093881677244546	0.00862892743956705	0.0105648352049132
3.92	3.99	0.00925179207058343	0.0111577778417769	0.0109093059892515	0.0110773934820499	0.0108334006222417	0.00970935861708092	0.0113002051590461
3.99	4.06	0.0103591510736432	0.0121569094275127	0.0119355837608801	0.0120659309251515	0.0120303253598853	0.0107864891125394	0.0119352646644416
4.06	4.13	0.0112779619193833	0.0134439627971137	0.0131680164384212	0.0131527676377975	0.0130855796714127	0.01203749089993	0.012415273408346
4.13	4.2	0.0126276293461665	0.0143147948239249	0.0141706044047774	0.0140502554772671	0.0144193906074457	0.0131076270629293	0.0135098304119347
4.2	4.27	0.0140893945340307	0.0154390256679709	0.0154644260393345	0.0159967625958157	0.0156173863611759	0.0145014691388821	0.0133320478234903
4.27	4.34	0.0158384120747664	0.0165430432717361	0.0168281497532017	0.0171263307242322	0.0168797986127718	0.0152958337057064	0.0140972430035967
4.34	4.41	0.0168365305069458	0.0174556719460482	0.0176589118128974	0.018105542491229	0.0177463855842749	0.0161762185756404	0.0146992555589305
4.41	4.48	0.0182221131254055	0.0183721362160948	0.0188767662607294	0.0190249476382424	0.0191721486904901	0.0172151633346568	0.0151039816327846
4.48	4.55	0.0195200509353034	0.0189058157154532	0.0197005495059795	0.0196244350499759	0.0193299365434776	0.0180951678319599	0.015824112720196
4.55	4.62	0.0193521391981196	0.019028324724119	0.0200080573516519	0.0197899600836542	0.0193640169497918	0.0193176585565143	0.0158769878319697
4.62	4.69	0.0204950336008691	0.0192769762540901	0.0201503810419018	0.0199988585902884	0.0196795093811883	0.0193794925623976	0.0142135496043052
4.69	4.76	0.0215229395739824	0.0196134231599877	0.0207155182377777	0.0206074517480213	0.0205683224659298	0.0195227302161705	0.0147986419191584
4.76	4.83	0.0217139986078702	0.0187379539845001	0.0202141901019843	0.0199520402373843	0.0201895408944957	0.0185860574359871	0.0135892835365704
4.83	4.9	0.0214218018767448	0.0182573495113897	0.0195683434613033	0.0196553530891464	0.0195046006459603	0.0186183306285088	0.0124715194729318
4.9	4.97	0.0205788053385126	0.0171415761690549	0.0179846448060174	0.017824611467304	0.0180882876634759	0.0172136689042864	0.0118762171296628
4.97	5.04	0.0211540580981389	0.0164894073370233	0.0174629778855354	0.0169405178784631	0.0172929962176847	0.0163822734732409	0.0116725367800818
5.04	5.11	0.0198429841313717	0.0152652752208021	0.0163078174187633	0.016018490020636	0.0157558397661675	0.0150884078615437	0.0100999953461382
5.11	5.18	0.0188867180896599	0.0141396217358948	0.0148016453816556	0.0146055823768413	0.0144544272559191	0.0137669025857912	0.00975694321155746
5.18	5.25	0.0174396740714044	0.0118043771596048	0.0128374322863151	0.0128644592396834	0.012837447375775	0.012291947311078	0.00831928763191274
5.25	5.32	0.0150475803720245	0.0101103842660985	0.0111516600166112	0.0107259242571618	0.0103185690309489	0.0102174506955587	0.0075652172358215
5.32	5.39	0.0145073827850384	0.00909704406050814	0.0100329391102017	0.00974639166114377	0.00947314268964679	0.00921938500465942	0.00612450900646065
5.39	5.46	0.0135258268319512	0.00772525768799157	0.00858190457975468	0.00807951805471834	0.00780054403998859	0.00775097039516992	0.00568288386738731
5.46	5.53	0.0112875043622586	0.00618362035015535	0.00711379550940405	0.0066626880483789	0.00644417518353944	0.00617786190046585	0.00496818432338631
5.53	5.6	0.0100525460081874	0.00546026442977008	0.00592594031166512	0.00540240113397087	0.00539608131104968	0.0051026880715434	0.00428565465380055
5.6	5.67	0.0080790431701915	0.00399017087450514	0.00434875800791467	0.00402047974774662	0.0041895897028573	0.00394773074770376	0.00367751925024387
5.67	5.74	0.0070493847925674	0.00313741888376288	0.00362398441325909	0.00328468111380299	0.00337695216073778	0.00310384273351379	0.00301476874426887
5.74	5.81	0.00559722900428683	0.00190203888863583	0.00238450005028865	0.00226286668596828	0.00213309674482737	0.00175688378972582	0.0026365419662679
5.81	5.88	0.00490161974825557	0.00169926088620415	0.0020358990721728	0.00187248465115651	0.00200321676410598	0.00123671570103846	0.00216494999581715
5.88	5.95	0.00326096081109983	0.00096584450375407	0.00116474366722459	0.00100806005576603	0.000945894432418328	0.000924111081981657	0.00176306530159585
5.95	6.02	0.00287132053179377	0.000806440865026888	0.000979541266349374	0.000734917903804011	0.00077861306247692	0.000763555645155766	0.00110666194166605
6.02	6.09	0.00155755676659699	0.000381377502421555	0.000556872215325973	0.000488635277845193	0.000530153312272367	0.000406644353807939	0.000785423225235734
6.09	6.16	0.00111259315641166	0.000201035013399567	0.000236623942404423	0.000186145829045144	0.000226378505299604	0.000158528649381852	0.000590641674008713
6.16	6.23	0.000823856225863452	0.000139725407299202	0.00017424609265799	0.000125719602228963	0.000144791136037003	0.000101996792452703	0.000385275414097639
6.23	6.3	0.000385912651895033	0.0000384385955897749	0.0000404485183032347	0.0000326832113585548	0.0000460087384867465	0.0000105097193229878	0.000113843305005405
6.3	6.37	0.000027778839679482	0.00000667591642673076	0.00000467544247218696	0	0	0	0.0000120848326607384
6.37	6.44	0	0	0	0	0	0	0
6.44	6.51	0	0	0	0	0	0	0
6.51	6.58	0	0	0	0	0	0	0
6.58	6.65	0	0	0	0	0	0	0
6.65	6.72	0	0	0	0	0	0	0
6.72	6.79	0	0	0	0	0	0	0
6.79	6.86	0	0	0	0	0	0	0
6.86	6.93	0	0	0	0	0	0	0
6.93	7	0	0	0	0	0	0	0
7	7	0	0	0	0	0	0	0
