# Supplementary material for: Layer-specific chromatin accessibility landscapes reveal regulatory networks in adult mouse visual cortex
Source: eLife. 2017 Jan 23;6:e21883. doi: 10.7554/eLife.21883 (PMC5325622; doi:10.7554/eLife.21883)
Supplement: Figure 2—source data 2. — DOI: http://dx.doi.org/10.7554/eLife.21883.008 [file elife-21883-fig2-data2.cvs]

chip	cre	upd	up2	up1	dn1	dn2	dnd
H3K4me3	Camk2a	0.0237172292334634	0.390260831940291	0.51829297275624	0.567450216947857	0.667104600289883	0.0299242719223088
H3K4me3	Cux2	0.0374191544330407	0.348783110694925	0.494264875540461	0.520147850066353	0.653933621206719	0.0462716630000707
H3K4me3	Gad2	0.0429112009637149	0.377938349526444	0.486848100740104	0.515985300646202	0.651514012082644	0.0476449576634756
H3K4me3	mES	0.0352380207240701	0.304609890306797	0.440182008720658	0.476139027152403	0.536401380591841	0.0363725966309463
H3K4me3	Ntsr1	0.0392533717524484	0.377344468107362	0.505646713974681	0.534305898889826	0.668799943992741	0.0481938420197164
H3K4me3	Pvalb	0.04475624481255	0.433532572094189	0.502773457688472	0.552675183759846	0.677287792816439	0.0465372612214095
H3K4me3	Rbp4	0.0347265855561255	0.383112721083663	0.501632698468336	0.539223230840339	0.665017341397098	0.0421534477339453
H3K4me3	scATAC	0.0199442733538642	0.246594982078853	0.465950191174951	0.464028776978417	0.548373058382432	0.0303886634247967
H3K4me3	Scnn1a	0.0370619418515439	0.369704367417531	0.496967797520644	0.517986238295647	0.65693454143944	0.0462093334026363
H3K4me3	Vip	0.0352510687260161	0.407545134149582	0.490307829142251	0.534430786436925	0.662992999391132	0.0400967022197956
H3K4me1	Camk2a	0.596053022787293	0.337844818024638	0.0642421829764026	0.10312397108245	0.242995101360988	0.669563072570037
H3K4me1	Cux2	0.702500903192779	0.386511808714456	0.0784205006784958	0.0991235371349677	0.272970843442339	0.761201487703364
H3K4me1	Gad2	0.472142849497955	0.319388096349366	0.0680890894325753	0.0846827276666714	0.229232235934127	0.546650333631765
H3K4me1	mES	0.175595445738218	0.217118127622391	0.0624745981918987	0.0793208381803425	0.179368932541114	0.230396739350008
H3K4me1	Ntsr1	0.645164287904477	0.365101338200618	0.0692202611551348	0.085885767245765	0.259156103977748	0.713226380744565
H3K4me1	Pvalb	0.447367260175284	0.245152423630674	0.0498174461619608	0.0855713651985307	0.182543622843533	0.521232008909174
H3K4me1	Rbp4	0.678948550254149	0.369168003813071	0.0771539284699834	0.0953607815296656	0.261377438337794	0.739997769661326
H3K4me1	scATAC	0.599693870068925	0.417801672640382	0.0972408804381523	0.140887290167866	0.389595607927156	0.670180124896221
H3K4me1	Scnn1a	0.691196631455893	0.386888479865659	0.0770276082313026	0.0998817950532627	0.265857405060369	0.754754725317038
H3K4me1	Vip	0.343862134198861	0.267895450992618	0.0514556706426672	0.0819663453035566	0.196810822739064	0.422620663422975
H3K27ac	Camk2a	0.447274414218733	0.718740194401942	0.715562307461519	0.750361008140512	0.805085933469702	0.504890194035099
H3K27ac	Cux2	0.617249880272138	0.730821645132284	0.700797557500191	0.727709764745562	0.807543431590709	0.664297030810434
H3K27ac	Gad2	0.429481950752026	0.707764262821325	0.687802834686142	0.708688875434375	0.787565819555468	0.475196313423306
H3K27ac	mES	0.185852724856583	0.544913760695989	0.623913488900811	0.652039322367217	0.65049454959697	0.21920821417443
H3K27ac	Ntsr1	0.594382824596358	0.749516912322841	0.710866059806776	0.740205537769767	0.820280094939233	0.64260727230214
H3K27ac	Pvalb	0.397447484722722	0.717500834804954	0.702078891993433	0.737003321981013	0.798183155054275	0.440669121834935
H3K27ac	Rbp4	0.586748029869366	0.747659108710849	0.710076756527493	0.74147883670904	0.817902316179278	0.632871367953059
H3K27ac	scATAC	0.503812875788239	0.630465949820789	0.677172677482691	0.672861710631495	0.736107391537225	0.551327602477298
H3K27ac	Scnn1a	0.609518055692989	0.748304036986011	0.701980864651405	0.724884795990764	0.808942600670603	0.659085737015913
H3K27ac	Vip	0.301518623860201	0.702119704144636	0.68980616325492	0.719300931654044	0.785066824685979	0.349537851918979
H3K27me3	Camk2a	0.0396119768433054	0.0367729634840906	0.0235443878228098	0.0549272259625938	0.0356077151941716	0.0307103273566009
H3K27me3	Cux2	0.0318031339038279	0.0386537142934211	0.033856613827752	0.0539747328768533	0.0365424791565214	0.0222286123127903
H3K27me3	Gad2	0.0898053050777541	0.0556024580181045	0.0410847154673795	0.0660751957010677	0.0525301021402919	0.070244359592828
H3K27me3	mES	0.137293524504677	0.11491596931176	0.0848383355255603	0.108416339919661	0.118089804546449	0.113134910070064
H3K27me3	Ntsr1	0.0381260913477605	0.0398388371394714	0.0312375744739556	0.0472568323811204	0.0357821744392884	0.029592196220345
H3K27me3	Pvalb	0.0828203407437621	0.045859279355851	0.0294152647454863	0.0548852199205658	0.0457284587354509	0.0638714897192211
H3K27me3	Rbp4	0.0367747090172568	0.0379720518640822	0.0338026396119233	0.046848516678152	0.035936910223792	0.0273400278497212
H3K27me3	scATAC	0.0383487314855551	0.0592592592592593	0.0503255141056112	0.0937250199840128	0.0575790037493305	0.0271089773670722
H3K27me3	Scnn1a	0.0359883492069266	0.0402178969252647	0.033301914433439	0.0586784689806428	0.0401731516225119	0.0258252773946271
H3K27me3	Vip	0.104227909625383	0.0480984090134935	0.0350569526447641	0.0613130267986737	0.0473199918492737	0.079946895637916
