# Supplementary material for: Layer-specific chromatin accessibility landscapes reveal regulatory networks in adult mouse visual cortex
Source: eLife. 2017 Jan 23;6:e21883. doi: 10.7554/eLife.21883 (PMC5325622; doi:10.7554/eLife.21883)
Supplement: Figure 4—source data 1. — DOI: http://dx.doi.org/10.7554/eLife.21883.017 [file elife-21883-fig4-data1.cvs]

gene_set	gene	gene_padj	peak_class	peak_id	log2(TMM)	xpos
Gad2/Cux2	A830018L16Rik	1.04058422563331e-07	Gad2	279	3.62161814348941	1
Gad2/Cux2	A830018L16Rik	1.04058422563331e-07	Gad2	284	4.79613842915253	1
Gad2/Cux2	A830018L16Rik	1.04058422563331e-07	Gad2	287	1.70823263041825	1
Gad2/Cux2	A830018L16Rik	1.04058422563331e-07	Gad2	288	1.07958260395328	1
Gad2/Cux2	A830018L16Rik	1.04058422563331e-07	Gad2	291	1.07958260395328	1
Gad2/Cux2	Erbb4	1.10432041211461e-12	Gad2	3412	3.42441306830973	1
Gad2/Cux2	Erbb4	1.10432041211461e-12	Gad2	3413	3.42824417813874	1
Gad2/Cux2	Erbb4	1.10432041211461e-12	Gad2	3416	5.14043668992204	1
Gad2/Cux2	Erbb4	1.10432041211461e-12	Gad2	3417	6.52522399198554	1
Gad2/Cux2	Erbb4	1.10432041211461e-12	Gad2	3418	4.57344492994047	1
Gad2/Cux2	Resp18	1.66641270778343e-14	Gad2	3862	5.7503350634124	1
Gad2/Cux2	Resp18	1.66641270778343e-14	Gad2	3868	2.76357481385091	1
Gad2/Cux2	Scg2	6.67492464269934e-06	Gad2	4130	4.13647399673256	1
Gad2/Cux2	Arl4c	0.000553479386140347	Gad2	4836	3.35973321839502	1
Gad2/Cux2	Arl4c	0.000553479386140347	Gad2	4839	2.60103216520368	1
Gad2/Cux2	Arl4c	0.000553479386140347	Gad2	4844	3.78453919332364	1
Gad2/Cux2	Arl4c	0.000553479386140347	Gad2	4848	1.71712826619868	1
Gad2/Cux2	Arl4c	0.000553479386140347	Gad2	4849	2.32627217593145	1
Gad2/Cux2	Arl4c	0.000553479386140347	Gad2	4851	2.87643082742463	1
Gad2/Cux2	Cdh20	0.000129090280468789	Gad2	5511	4.29572840556722	1
Gad2/Cux2	Cdh20	0.000129090280468789	Gad2	5512	4.59200942276216	1
Gad2/Cux2	Cdh20	0.000129090280468789	Gad2	5518	6.44283214975725	1
Gad2/Cux2	Cdh20	0.000129090280468789	Gad2	5519	4.03781520252537	1
Gad2/Cux2	Cdh20	0.000129090280468789	Gad2	5524	3.51854866643398	1
Gad2/Cux2	Rnf152	1.26000870395328e-07	Gad2	5541	4.45630003103121	1
Gad2/Cux2	Rnf152	1.26000870395328e-07	Gad2	5542	4.13415767621571	1
Gad2/Cux2	Rnf152	1.26000870395328e-07	Gad2	5543	3.7682541358952	1
Gad2/Cux2	Rnf152	1.26000870395328e-07	Gad2	5558	4.05376190766439	1
Gad2/Cux2	Tfcp2l1	9.45128727408709e-08	Gad2	5781	2.30263217552846	1
Gad2/Cux2	Tfcp2l1	9.45128727408709e-08	Gad2	5785	1.07958260395328	1
Gad2/Cux2	Tfcp2l1	9.45128727408709e-08	Gad2	5786	3.12975858530325	1
Gad2/Cux2	Tfcp2l1	9.45128727408709e-08	Gad2	5788	1.53087652205243	1
Gad2/Cux2	Thsd7b	1.03084544605992e-10	Gad2	6242	4.80616510581381	1
Gad2/Cux2	Thsd7b	1.03084544605992e-10	Gad2	6243	4.73884768268206	1
Gad2/Cux2	Thsd7b	1.03084544605992e-10	Gad2	6246	4.25084323588195	1
Gad2/Cux2	Thsd7b	1.03084544605992e-10	Gad2	6247	3.29955226393801	1
Gad2/Cux2	Thsd7b	1.03084544605992e-10	Gad2	6248	3.78537697527082	1
Gad2/Cux2	Thsd7b	1.03084544605992e-10	Gad2	6253	3.03071155670761	1
Gad2/Cux2	Pik3c2b	2.87799584991024e-09	Gad2	6682	4.40844508193511	1
Gad2/Cux2	Pik3c2b	2.87799584991024e-09	Gad2	6684	4.27189208381734	1
Gad2/Cux2	Nek7	7.44194400709514e-14	Gad2	7409	3.35679625175846	1
Gad2/Cux2	Nek7	7.44194400709514e-14	Gad2	7411	3.98584988056644	1
Gad2/Cux2	Prdx6	6.29862354249433e-05	Gad2	8560	5.18041849391488	1
Gad2/Cux2	Fmo1	2.18323670544507e-08	Gad2	8690	3.43095021791236	1
Gad2/Cux2	Nme7	1.76925939279862e-06	Gad2	8766	1.92584854887169	1
Gad2/Cux2	Nme7	1.76925939279862e-06	Gad2	8769	1.07958260395328	1
Gad2/Cux2	Nme7	1.76925939279862e-06	Gad2	8772	3.25238644033485	1
Gad2/Cux2	Atp1b1	0.000717583268103948	Gad2	8796	1.07958260395328	1
Gad2/Cux2	Atp1b1	0.000717583268103948	Gad2	8797	1.07958260395328	1
Gad2/Cux2	Atp1b1	0.000717583268103948	Gad2	8799	1.64391685047827	1
Gad2/Cux2	Atp1b1	0.000717583268103948	Gad2	8801	1.52075072288736	1
Gad2/Cux2	Ddr2	6.24712716689017e-30	Gad2	9280	3.38511817719667	1
Gad2/Cux2	Pcp4l1	6.41764634586633e-06	Gad2	9443	4.6663942972497	1
Gad2/Cux2	Pcp4l1	6.41764634586633e-06	Gad2	9445	3.03421634731591	1
Gad2/Cux2	Pcp4l1	6.41764634586633e-06	Gad2	9446	4.12905763004332	1
Gad2/Cux2	Pcp4l1	6.41764634586633e-06	Gad2	9447	3.54039864673244	1
Gad2/Cux2	Pcp4l1	6.41764634586633e-06	Gad2	9448	4.42295375764167	1
Gad2/Cux2	Pcp4l1	6.41764634586633e-06	Gad2	9449	3.9716962291755	1
Gad2/Cux2	Kcnj10	6.94836408422145e-08	Gad2	9665	4.16315058099666	1
Gad2/Cux2	Pld5	1.32122510994431e-05	Gad2	9928	3.10286015296853	1
Gad2/Cux2	Pld5	1.32122510994431e-05	Gad2	9931	4.01050306384313	1
Gad2/Cux2	Pld5	1.32122510994431e-05	Gad2	9932	5.58674411823019	1
Gad2/Cux2	Pld5	1.32122510994431e-05	Gad2	9933	5.53911528658261	1
Gad2/Cux2	Pld5	1.32122510994431e-05	Gad2	9936	4.87911322051068	1
Gad2/Cux2	Esrrg	0.000599360700673308	Gad2	10879	5.01796046215681	1
Gad2/Cux2	Esrrg	0.000599360700673308	Gad2	10880	3.26775420046219	1
Gad2/Cux2	Prox1	9.96122723617555e-16	Gad2	11030	3.70078898712331	1
Gad2/Cux2	Prox1	9.96122723617555e-16	Gad2	11031	3.3681825153067	1
Gad2/Cux2	Prox1	9.96122723617555e-16	Gad2	11033	6.02159334918983	1
Gad2/Cux2	Prox1	9.96122723617555e-16	Gad2	11037	3.92199103495581	1
Gad2/Cux2	Prox1	9.96122723617555e-16	Gad2	11038	3.81820631737233	1
Gad2/Cux2	Prox1	9.96122723617555e-16	Gad2	11039	5.78981490475888	1
Gad2/Cux2	Prox1	9.96122723617555e-16	Gad2	11042	4.25637725103303	1
Gad2/Cux2	Prox1	9.96122723617555e-16	Gad2	11046	1.07958260395328	1
Gad2/Cux2	Vip	3.60156499901828e-11	Gad2	11760	3.24625400913583	1
Gad2/Cux2	Vip	3.60156499901828e-11	Gad2	11761	4.23630446400371	1
Gad2/Cux2	Ust	1.91370594904613e-05	Gad2	11926	3.63345258096288	1
Gad2/Cux2	Ust	1.91370594904613e-05	Gad2	11929	3.95376770261893	1
Gad2/Cux2	Ust	1.91370594904613e-05	Gad2	11930	4.65061239074039	1
Gad2/Cux2	Nr2e1	2.05621970136674e-09	Gad2	14224	3.70545095988484	1
Gad2/Cux2	Nr2e1	2.05621970136674e-09	Gad2	14226	4.56994059117886	1
Gad2/Cux2	Nr2e1	2.05621970136674e-09	Gad2	14227	5.87843372914681	1
Gad2/Cux2	Nr2e1	2.05621970136674e-09	Gad2	14228	4.67036396484631	1
Gad2/Cux2	Nr2e1	2.05621970136674e-09	Gad2	14229	3.49783705948369	1
Gad2/Cux2	Nr2e1	2.05621970136674e-09	Gad2	14230	4.24093802412304	1
Gad2/Cux2	Nr2e1	2.05621970136674e-09	Gad2	14232	4.12075682083885	1
Gad2/Cux2	Grik2	0.00039040003320878	Gad2	14517	4.0794323454288	1
Gad2/Cux2	Slc35f1	2.08814060845413e-05	Gad2	14592	3.23065425940212	1
Gad2/Cux2	Slc35f1	2.08814060845413e-05	Gad2	14593	2.1615890775472	1
Gad2/Cux2	Unc5b	1.45541517085216e-09	Gad2	14995	3.65830573059051	1
Gad2/Cux2	Unc5b	1.45541517085216e-09	Gad2	14997	4.62399482784847	1
Gad2/Cux2	Unc5b	1.45541517085216e-09	Gad2	15002	6.20860611185859	1
Gad2/Cux2	Tspan15	9.00891790057022e-07	Gad2	15110	5.71471842517523	1
Gad2/Cux2	Tspan15	9.00891790057022e-07	Gad2	15114	1.07958260395328	1
Gad2/Cux2	Tspan15	9.00891790057022e-07	Gad2	15115	2.73750801703736	1
Gad2/Cux2	Ado	4.59238319889944e-09	Gad2	15463	1.92584854887169	1
Gad2/Cux2	Ado	4.59238319889944e-09	Gad2	15467	1.50011342621619	1
Gad2/Cux2	Ado	4.59238319889944e-09	Gad2	15468	1.07958260395328	1
Gad2/Cux2	Zwint	0.000270190244009013	Gad2	15849	1.31696471077381	1
Gad2/Cux2	Zwint	0.000270190244009013	Gad2	15852	2.61061170181161	1
Gad2/Cux2	Zwint	0.000270190244009013	Gad2	15853	1.53087652205243	1
Gad2/Cux2	Zwint	0.000270190244009013	Gad2	15860	3.07313169736874	1
Gad2/Cux2	Zwint	0.000270190244009013	Gad2	15867	1.85800036314066	1
Gad2/Cux2	Zwint	0.000270190244009013	Gad2	15868	2.77889639448192	1
Gad2/Cux2	Zwint	0.000270190244009013	Gad2	15870	1.07958260395328	1
Gad2/Cux2	Zwint	0.000270190244009013	Gad2	15872	1.07958260395328	1
Gad2/Cux2	Zwint	0.000270190244009013	Gad2	15873	1.07958260395328	1
Gad2/Cux2	Pdxk	4.14785286260555e-06	Gad2	16433	4.92155458164454	1
Gad2/Cux2	Pdxk	4.14785286260555e-06	Gad2	16438	5.09677534540911	1
Gad2/Cux2	Gng7	1.41385324603858e-07	Gad2	16840	1.52075072288736	1
Gad2/Cux2	Gng7	1.41385324603858e-07	Gad2	16851	4.98304885388504	1
Gad2/Cux2	Nt5dc3	1.59456832026457e-07	Gad2	17508	2.96618693902681	1
Gad2/Cux2	Nt5dc3	1.59456832026457e-07	Gad2	17512	2.99370276767694	1
Gad2/Cux2	Nt5dc3	1.59456832026457e-07	Gad2	17513	1.5409317466353	1
Gad2/Cux2	Nt5dc3	1.59456832026457e-07	Gad2	17519	1.69928180380046	1
Gad2/Cux2	Nt5dc3	1.59456832026457e-07	Gad2	17520	2.40913564644338	1
Gad2/Cux2	Nt5dc3	1.59456832026457e-07	Gad2	17521	3.85951622595181	1
Gad2/Cux2	Nt5dc3	1.59456832026457e-07	Gad2	17522	1.07958260395328	1
Gad2/Cux2	Nt5dc3	1.59456832026457e-07	Gad2	17525	3.23060303914266	1
Gad2/Cux2	Nt5dc3	1.59456832026457e-07	Gad2	17526	3.76178474247661	1
Gad2/Cux2	Nt5dc3	1.59456832026457e-07	Gad2	17528	4.05278812927865	1
Gad2/Cux2	Igf1	7.65596600446272e-12	Gad2	17597	3.32910461294506	1
Gad2/Cux2	Igf1	7.65596600446272e-12	Gad2	17598	3.89461253279639	1
Gad2/Cux2	Igf1	7.65596600446272e-12	Gad2	17599	4.4070261000105	1
Gad2/Cux2	Igf1	7.65596600446272e-12	Gad2	17600	3.93929417952724	1
Gad2/Cux2	Igf1	7.65596600446272e-12	Gad2	17601	6.55741864945508	1
Gad2/Cux2	Igf1	7.65596600446272e-12	Gad2	17602	3.4979221774447	1
Gad2/Cux2	Igf1	7.65596600446272e-12	Gad2	17604	4.07419184989941	1
Gad2/Cux2	Igf1	7.65596600446272e-12	Gad2	17605	4.32847020774331	1
Gad2/Cux2	Igf1	7.65596600446272e-12	Gad2	17607	4.17201258683758	1
Gad2/Cux2	Igf1	7.65596600446272e-12	Gad2	17608	4.30725496460763	1
Gad2/Cux2	Igf1	7.65596600446272e-12	Gad2	17609	3.55287450770874	1
Gad2/Cux2	Ndufa12	2.60679839999781e-11	Gad2	18085	3.40067328920353	1
Gad2/Cux2	Mgat4c	3.142634059788e-06	Gad2	18637	2.08357282850984	1
Gad2/Cux2	Tph2	0.000228659562786754	Gad2	19453	3.45672739562486	1
Gad2/Cux2	Tph2	0.000228659562786754	Gad2	19457	4.0162947863284	1
Gad2/Cux2	Tph2	0.000228659562786754	Gad2	19465	4.90403605652222	1
Gad2/Cux2	Vwc2	7.76914642841165e-10	Gad2	21280	3.68132859372983	1
Gad2/Cux2	Vwc2	7.76914642841165e-10	Gad2	21281	3.65120798728784	1
Gad2/Cux2	Vwc2	7.76914642841165e-10	Gad2	21285	6.24331856669993	1
Gad2/Cux2	Vstm2a	3.09848128476793e-08	Gad2	21429	4.98166068586628	1
Gad2/Cux2	Vstm2a	3.09848128476793e-08	Gad2	21430	4.23229612162323	1
Gad2/Cux2	Vstm2a	3.09848128476793e-08	Gad2	21432	2.00121541696959	1
Gad2/Cux2	Vstm2a	3.09848128476793e-08	Gad2	21433	2.03717922474197	1
Gad2/Cux2	Vstm2a	3.09848128476793e-08	Gad2	21441	4.39739621198623	1
Gad2/Cux2	Vstm2a	3.09848128476793e-08	Gad2	21442	3.42436828526763	1
Gad2/Cux2	Vstm2a	3.09848128476793e-08	Gad2	21443	3.70976724278059	1
Gad2/Cux2	Vstm2a	3.09848128476793e-08	Gad2	21445	3.61539747397181	1
Gad2/Cux2	Sec61g	0.000961888990768808	Gad2	21449	1.07958260395328	1
Gad2/Cux2	Sec61g	0.000961888990768808	Gad2	21454	3.86962362064767	1
Gad2/Cux2	Sec61g	0.000961888990768808	Gad2	21459	4.37613083475225	1
Gad2/Cux2	Egfr	2.06530960494152e-37	Gad2	21465	4.99269223107884	1
Gad2/Cux2	Egfr	2.06530960494152e-37	Gad2	21466	4.81206212731403	1
Gad2/Cux2	Egfr	2.06530960494152e-37	Gad2	21467	3.27561559301581	1
Gad2/Cux2	Egfr	2.06530960494152e-37	Gad2	21468	3.95940169393316	1
Gad2/Cux2	Egfr	2.06530960494152e-37	Gad2	21470	4.93994802059126	1
Gad2/Cux2	Egfr	2.06530960494152e-37	Gad2	21471	4.90795816358196	1
Gad2/Cux2	Egfr	2.06530960494152e-37	Gad2	21473	1.85813298774431	1
Gad2/Cux2	Egfr	2.06530960494152e-37	Gad2	21474	3.83478346225344	1
Gad2/Cux2	Egfr	2.06530960494152e-37	Gad2	21475	3.86238390796282	1
Gad2/Cux2	Egfr	2.06530960494152e-37	Gad2	21479	5.5010863887533	1
Gad2/Cux2	Mdh1	0.000399795450692423	Gad2	21834	1.07958260395328	1
Gad2/Cux2	Kcnip1	2.38397178052176e-22	Gad2	22731	4.39794409304966	1
Gad2/Cux2	Kcnip1	2.38397178052176e-22	Gad2	22732	4.78873868034352	1
Gad2/Cux2	Kcnip1	2.38397178052176e-22	Gad2	22733	4.4020872394297	1
Gad2/Cux2	Kcnip1	2.38397178052176e-22	Gad2	22734	3.02855519058907	1
Gad2/Cux2	Kcnip1	2.38397178052176e-22	Gad2	22736	3.57518375744029	1
Gad2/Cux2	Kcnip1	2.38397178052176e-22	Gad2	22737	5.27910306045123	1
Gad2/Cux2	Kcnip1	2.38397178052176e-22	Gad2	22738	3.22882842586474	1
Gad2/Cux2	Kcnip1	2.38397178052176e-22	Gad2	22739	3.28760895333063	1
Gad2/Cux2	Kcnip1	2.38397178052176e-22	Gad2	22740	3.56430812116565	1
Gad2/Cux2	Kcnip1	2.38397178052176e-22	Gad2	22741	4.72781387498938	1
Gad2/Cux2	Kcnip1	2.38397178052176e-22	Gad2	22743	4.61008991468	1
Gad2/Cux2	Kcnip1	2.38397178052176e-22	Gad2	22745	4.70650368469074	1
Gad2/Cux2	Kcnip1	2.38397178052176e-22	Gad2	22746	4.76283258637192	1
Gad2/Cux2	Kcnip1	2.38397178052176e-22	Gad2	22747	4.09939228770369	1
Gad2/Cux2	Kcnip1	2.38397178052176e-22	Gad2	22748	5.34325046305314	1
Gad2/Cux2	Kcnip1	2.38397178052176e-22	Gad2	22760	3.70310339881031	1
Gad2/Cux2	Adra1b	1.25128361997874e-07	Gad2	23456	3.82144990554051	1
Gad2/Cux2	Adra1b	1.25128361997874e-07	Gad2	23457	3.92272099957172	1
Gad2/Cux2	Adra1b	1.25128361997874e-07	Gad2	23459	4.09389719514508	1
Gad2/Cux2	Adra1b	1.25128361997874e-07	Gad2	23461	1.07958260395328	1
Gad2/Cux2	Adra1b	1.25128361997874e-07	Gad2	23462	4.95663558755186	1
Gad2/Cux2	Adra1b	1.25128361997874e-07	Gad2	23464	4.73662602118579	1
Gad2/Cux2	Gria1	8.44367534929308e-07	Gad2	24497	4.015920200459	1
Gad2/Cux2	Gria1	8.44367534929308e-07	Gad2	24500	4.41125626953073	1
Gad2/Cux2	Gria1	8.44367534929308e-07	Gad2	24502	4.44420802422643	1
Gad2/Cux2	Gria1	8.44367534929308e-07	Gad2	24504	4.32556475552616	1
Gad2/Cux2	Gria1	8.44367534929308e-07	Gad2	24505	3.64763436224778	1
Gad2/Cux2	Gria1	8.44367534929308e-07	Gad2	24515	3.78238684308245	1
Gad2/Cux2	Gria1	8.44367534929308e-07	Gad2	24517	1.95646935668622	1
Gad2/Cux2	Gria1	8.44367534929308e-07	Gad2	24524	3.46903246854886	1
Gad2/Cux2	Gria1	8.44367534929308e-07	Gad2	24526	4.74716294741133	1
Gad2/Cux2	Gria1	8.44367534929308e-07	Gad2	24536	2.84411042451885	1
Gad2/Cux2	Gria1	8.44367534929308e-07	Gad2	24541	1.07958260395328	1
Gad2/Cux2	Gria1	8.44367534929308e-07	Gad2	24544	1.84168935637408	1
Gad2/Cux2	Nufip2	6.74849137847022e-08	Gad2	26164	3.98841676327863	1
Gad2/Cux2	Msi2	1.52603525103772e-07	Gad2	26963	3.78026627064241	1
Gad2/Cux2	Msi2	1.52603525103772e-07	Gad2	26968	3.80984576413834	1
Gad2/Cux2	Msi2	1.52603525103772e-07	Gad2	26970	4.15408242818461	1
Gad2/Cux2	Msi2	1.52603525103772e-07	Gad2	26973	4.2455820963626	1
Gad2/Cux2	Msi2	1.52603525103772e-07	Gad2	26975	4.98016455538405	1
Gad2/Cux2	Msi2	1.52603525103772e-07	Gad2	26976	3.68727194848872	1
Gad2/Cux2	Vat1	4.49431299928495e-08	Gad2	28171	6.3870367678653	1
Gad2/Cux2	Rnd2	0.000451296094684499	Gad2	28172	4.99512014316963	1
Gad2/Cux2	Rnd2	0.000451296094684499	Gad2	28173	5.57453878488698	1
Gad2/Cux2	Rnd2	0.000451296094684499	Gad2	28174	3.95376770261893	1
Gad2/Cux2	Pitpnc1	1.95140362405456e-07	Gad2	29020	1.83353162477459	1
Gad2/Cux2	Pitpnc1	1.95140362405456e-07	Gad2	29024	4.15264937927658	1
Gad2/Cux2	Pitpnc1	1.95140362405456e-07	Gad2	29025	4.96139995828164	1
Gad2/Cux2	Pitpnc1	1.95140362405456e-07	Gad2	29027	1.72596938758683	1
Gad2/Cux2	Pitpnc1	1.95140362405456e-07	Gad2	29032	4.16485754884087	1
Gad2/Cux2	Pitpnc1	1.95140362405456e-07	Gad2	29033	4.6010026556411	1
Gad2/Cux2	0610009D07Rik	3.34222011456898e-05	Gad2	31163	3.55184917620403	1
Gad2/Cux2	Npas3	0.000213625660161975	Gad2	33583	5.1970218180466	1
Gad2/Cux2	Npas3	0.000213625660161975	Gad2	33589	1.83353162477459	1
Gad2/Cux2	Npas3	0.000213625660161975	Gad2	33590	1.31696471077381	1
Gad2/Cux2	Nrxn3	0.000155709892952285	Gad2	35866	1.31696471077381	1
Gad2/Cux2	Nrxn3	0.000155709892952285	Gad2	35868	3.02497753695769	1
Gad2/Cux2	Nrxn3	0.000155709892952285	Gad2	35870	2.37794830967864	1
Gad2/Cux2	Nrxn3	0.000155709892952285	Gad2	35872	1.07958260395328	1
Gad2/Cux2	Nrxn3	0.000155709892952285	Gad2	35877	3.77469464844994	1
Gad2/Cux2	Nrxn3	0.000155709892952285	Gad2	35878	3.65455878240917	1
Gad2/Cux2	Nrxn3	0.000155709892952285	Gad2	35879	4.36048539826614	1
Gad2/Cux2	Nrxn3	0.000155709892952285	Gad2	35897	3.18760896392864	1
Gad2/Cux2	Nrxn3	0.000155709892952285	Gad2	35912	1.32862057351126	1
Gad2/Cux2	Nrxn3	0.000155709892952285	Gad2	35913	1.84168935637408	1
Gad2/Cux2	Nrxn3	0.000155709892952285	Gad2	35914	2.26296540409732	1
Gad2/Cux2	Nrxn3	0.000155709892952285	Gad2	35915	2.61545618038664	1
Gad2/Cux2	Nrxn3	0.000155709892952285	Gad2	35916	1.47917663011161	1
Gad2/Cux2	Nrxn3	0.000155709892952285	Gad2	35919	3.74872250242716	1
Gad2/Cux2	Nrxn3	0.000155709892952285	Gad2	35926	3.33663956246114	1
Gad2/Cux2	Nrxn3	0.000155709892952285	Gad2	35932	3.30551136053226	1
Gad2/Cux2	Nrxn3	0.000155709892952285	Gad2	35934	1.07958260395328	1
Gad2/Cux2	Nrxn3	0.000155709892952285	Gad2	35935	3.84615609735965	1
Gad2/Cux2	Nrxn3	0.000155709892952285	Gad2	35936	3.22442855133144	1
Gad2/Cux2	Nrxn3	0.000155709892952285	Gad2	35941	2.25076454203176	1
Gad2/Cux2	Nrxn3	0.000155709892952285	Gad2	35942	4.47479774218325	1
Gad2/Cux2	Nrxn3	0.000155709892952285	Gad2	35950	3.23695521275358	1
Gad2/Cux2	Nrxn3	0.000155709892952285	Gad2	35951	4.00607202694317	1
Gad2/Cux2	Nrxn3	0.000155709892952285	Gad2	35954	1.52075072288736	1
Gad2/Cux2	Nrxn3	0.000155709892952285	Gad2	35969	3.81518106119348	1
Gad2/Cux2	Nrxn3	0.000155709892952285	Gad2	35971	3.63020767059242	1
Gad2/Cux2	Nrxn3	0.000155709892952285	Gad2	35972	4.76075399574959	1
Gad2/Cux2	Dio2	1.37059954964669e-06	Gad2	35977	3.6546351386591	1
Gad2/Cux2	Dio2	1.37059954964669e-06	Gad2	35978	4.56433867461434	1
Gad2/Cux2	Dio2	1.37059954964669e-06	Gad2	35980	4.20140249389374	1
Gad2/Cux2	Dio2	1.37059954964669e-06	Gad2	35983	1.07958260395328	1
Gad2/Cux2	Ston2	3.5605563970017e-09	Gad2	36026	1.50011342621619	1
Gad2/Cux2	Ston2	3.5605563970017e-09	Gad2	36027	1.81694000647049	1
Gad2/Cux2	Ston2	3.5605563970017e-09	Gad2	36029	4.33511248288023	1
Gad2/Cux2	Ston2	3.5605563970017e-09	Gad2	36032	1.07958260395328	1
Gad2/Cux2	Ston2	3.5605563970017e-09	Gad2	36034	4.11058210556144	1
Gad2/Cux2	Bcl11b	1.24618510139553e-22	Gad2	37013	4.73558609587099	1
Gad2/Cux2	Bcl11b	1.24618510139553e-22	Gad2	37016	3.42987904592227	1
Gad2/Cux2	Bcl11b	1.24618510139553e-22	Gad2	37020	3.87849659376891	1
Gad2/Cux2	Sp8	1.79577319085755e-13	Gad2	37681	5.14708903188398	1
Gad2/Cux2	Adarb2	7.46332941582777e-42	Gad2	37949	1.32862057351126	1
Gad2/Cux2	Adarb2	7.46332941582777e-42	Gad2	37950	3.5518081793123	1
Gad2/Cux2	Adarb2	7.46332941582777e-42	Gad2	37958	5.6236621357994	1
Gad2/Cux2	Adarb2	7.46332941582777e-42	Gad2	37961	3.83588235519903	1
Gad2/Cux2	Adarb2	7.46332941582777e-42	Gad2	37962	3.64759599891577	1
Gad2/Cux2	Wdr37	3.08799990309959e-07	Gad2	37970	1.29317043653436	1
Gad2/Cux2	Wdr37	3.08799990309959e-07	Gad2	37971	3.28461994742922	1
Gad2/Cux2	Wdr37	3.08799990309959e-07	Gad2	37976	1.07958260395328	1
Gad2/Cux2	Wdr37	3.08799990309959e-07	Gad2	37977	1.64391685047827	1
Gad2/Cux2	Wdr37	3.08799990309959e-07	Gad2	37978	1.07958260395328	1
Gad2/Cux2	Wdr37	3.08799990309959e-07	Gad2	37979	2.99219176630649	1
Gad2/Cux2	Cmah	0.000118530947015014	Gad2	38986	1.07958260395328	1
Gad2/Cux2	Acot13	0.000796686079207449	Gad2	39047	3.83175903847523	1
Gad2/Cux2	Acot13	0.000796686079207449	Gad2	39048	4.22280363519309	1
Gad2/Cux2	Tubb2a	2.73728117140926e-15	Gad2	39551	4.3049151433132	1
Gad2/Cux2	Tubb2a	2.73728117140926e-15	Gad2	39552	4.13915789973293	1
Gad2/Cux2	Tubb2a	2.73728117140926e-15	Gad2	39553	3.86352804866114	1
Gad2/Cux2	Tubb2b	4.84176548037257e-07	Gad2	39562	6.85129034483847	1
Gad2/Cux2	Tubb2b	4.84176548037257e-07	Gad2	39565	3.76737104142175	1
Gad2/Cux2	Tubb2b	4.84176548037257e-07	Gad2	39570	4.34526035721581	1
Gad2/Cux2	Sfxn1	0.000524087929386046	Gad2	41493	2.11789676980621	1
Gad2/Cux2	Sfxn1	0.000524087929386046	Gad2	41494	1.07958260395328	1
Gad2/Cux2	Sfxn1	0.000524087929386046	Gad2	41497	1.07958260395328	1
Gad2/Cux2	Cxcl14	1.41327696967477e-12	Gad2	41857	3.45145029052961	1
Gad2/Cux2	Cxcl14	1.41327696967477e-12	Gad2	41858	5.20463539908076	1
Gad2/Cux2	Cxcl14	1.41327696967477e-12	Gad2	41860	2.61061170181161	1
Gad2/Cux2	Cox7c	0.000859812174414383	Gad2	43779	1.07958260395328	1
Gad2/Cux2	Cox7c	0.000859812174414383	Gad2	43780	1.64391685047827	1
Gad2/Cux2	Hapln1	0.000575797165237268	Gad2	43813	2.36649931981317	1
Gad2/Cux2	Hapln1	0.000575797165237268	Gad2	43814	2.13115947494048	1
Gad2/Cux2	Sv2c	3.91914367419736e-08	Gad2	44236	1.67178944720329	1
Gad2/Cux2	Gcnt4	5.0569217758541e-11	Gad2	44244	1.97895487722742	1
Gad2/Cux2	Gcnt4	5.0569217758541e-11	Gad2	44245	1.50011342621619	1
Gad2/Cux2	Gcnt4	5.0569217758541e-11	Gad2	44246	1.70823263041825	1
Gad2/Cux2	Gcnt4	5.0569217758541e-11	Gad2	44247	2.50309576316227	1
Gad2/Cux2	Rab3c	5.70936128626952e-23	Gad2	45478	3.59386540696755	1
Gad2/Cux2	Rab3c	5.70936128626952e-23	Gad2	45479	3.08010097309202	1
Gad2/Cux2	Rab3c	5.70936128626952e-23	Gad2	45486	4.97322417582197	1
Gad2/Cux2	Map3k1	0.000836788940966713	Gad2	45671	3.52777227198677	1
Gad2/Cux2	Map3k1	0.000836788940966713	Gad2	45676	3.96231233785869	1
Gad2/Cux2	Map3k1	0.000836788940966713	Gad2	45677	3.28333561794783	1
Gad2/Cux2	Map3k1	0.000836788940966713	Gad2	45679	3.49011592409259	1
Gad2/Cux2	Map3k1	0.000836788940966713	Gad2	45680	3.67449412001241	1
Gad2/Cux2	Map3k1	0.000836788940966713	Gad2	45681	3.83182656949794	1
Gad2/Cux2	Map3k1	0.000836788940966713	Gad2	45682	3.4514942407666	1
Gad2/Cux2	Map3k1	0.000836788940966713	Gad2	45683	3.6790915672472	1
Gad2/Cux2	Map3k1	0.000836788940966713	Gad2	45684	3.35684318218242	1
Gad2/Cux2	Hcn1	3.83673476467308e-10	Gad2	46070	2.59130881657738	1
Gad2/Cux2	Fam107a	1.61876609073541e-05	Gad2	46210	4.04324759029347	1
Gad2/Cux2	Vdac2	9.65947885569027e-05	Gad2	46908	1.88994963488278	1
Gad2/Cux2	Ndrg2	2.42088690209502e-15	Gad2	48528	6.44894395128635	1
Gad2/Cux2	Ndrg2	2.42088690209502e-15	Gad2	48529	3.99217676536365	1
Gad2/Cux2	Dleu7	1.00301410195818e-05	Gad2	49317	1.64391685047827	1
Gad2/Cux2	Dleu7	1.00301410195818e-05	Gad2	49318	1.07958260395328	1
Gad2/Cux2	Dleu7	1.00301410195818e-05	Gad2	49319	3.12105831068635	1
Gad2/Cux2	Dleu7	1.00301410195818e-05	Gad2	49320	1.32862057351126	1
Gad2/Cux2	Dleu7	1.00301410195818e-05	Gad2	49321	1.97141684213778	1
Gad2/Cux2	Dleu7	1.00301410195818e-05	Gad2	49322	1.5409317466353	1
Gad2/Cux2	Dleu7	1.00301410195818e-05	Gad2	49325	3.99945708762201	1
Gad2/Cux2	Dleu7	1.00301410195818e-05	Gad2	49326	5.44134860364724	1
Gad2/Cux2	Dleu7	1.00301410195818e-05	Gad2	49328	3.31144594411034	1
Gad2/Cux2	Dleu7	1.00301410195818e-05	Gad2	49331	2.57384679109001	1
Gad2/Cux2	Ctsb	2.14257655411938e-07	Gad2	49417	1.07958260395328	1
Gad2/Cux2	Pnoc	1.05278998888317e-25	Gad2	49799	4.28970409601348	1
Gad2/Cux2	Pnoc	1.05278998888317e-25	Gad2	49802	3.3868026243558	1
Gad2/Cux2	Pnoc	1.05278998888317e-25	Gad2	49803	4.28303677004753	1
Gad2/Cux2	Pnoc	1.05278998888317e-25	Gad2	49805	3.85437592446771	1
Gad2/Cux2	Gm10845	4.30619128288239e-07	Gad2	51339	3.39241269098048	1
Gad2/Cux2	Gm10845	4.30619128288239e-07	Gad2	51342	1.66260890830821	1
Gad2/Cux2	Gm10845	4.30619128288239e-07	Gad2	51347	4.03315596921025	1
Gad2/Cux2	Gm10845	4.30619128288239e-07	Gad2	51348	4.12842496527557	1
Gad2/Cux2	Gm10845	4.30619128288239e-07	Gad2	51352	3.29366651512747	1
Gad2/Cux2	Plcxd3	0.000521714871791896	Gad2	53112	1.94124019103838	1
Gad2/Cux2	Plcxd3	0.000521714871791896	Gad2	53113	1.32862057351126	1
Gad2/Cux2	Plcxd3	0.000521714871791896	Gad2	53115	1.07958260395328	1
Gad2/Cux2	Cdh9	6.51196436296753e-05	Gad2	53728	1.07958260395328	1
Gad2/Cux2	Cdh9	6.51196436296753e-05	Gad2	53736	1.52075072288736	1
Gad2/Cux2	Sema5a	2.58689732189258e-25	Gad2	54429	3.74313519546519	1
Gad2/Cux2	Cox6c	0.000134655818098013	Gad2	54505	1.29317043653436	1
Gad2/Cux2	Cox6c	0.000134655818098013	Gad2	54517	2.03717922474197	1
Gad2/Cux2	Cox6c	0.000134655818098013	Gad2	54518	2.53371297494466	1
Gad2/Cux2	Pvt1	0.000313335587784315	Gad2	55861	2.11094118660036	1
Gad2/Cux2	Pvt1	0.000313335587784315	Gad2	55863	1.07958260395328	1
Gad2/Cux2	Pvt1	0.000313335587784315	Gad2	55865	3.2131936083914	1
Gad2/Cux2	Pvt1	0.000313335587784315	Gad2	55873	3.52503322181042	1
Gad2/Cux2	Pvt1	0.000313335587784315	Gad2	55875	3.7085311464397	1
Gad2/Cux2	St3gal1	4.03467330699666e-05	Gad2	56209	3.85743978372523	1
Gad2/Cux2	2610037D02Rik	5.28858612699144e-11	Gad2	59200	4.37387698973918	1
Gad2/Cux2	Fkbp11	2.98861150642172e-05	Gad2	59388	4.00087617442662	1
Gad2/Cux2	Abat	1.3186670084081e-08	Gad2	60147	4.01632449807813	1
Gad2/Cux2	Abat	1.3186670084081e-08	Gad2	60150	4.99234457419421	1
Gad2/Cux2	Abat	1.3186670084081e-08	Gad2	60151	3.63214930785869	1
Gad2/Cux2	Abat	1.3186670084081e-08	Gad2	60152	5.05926604979759	1
Gad2/Cux2	2310042E22Rik	2.83015142705897e-15	Gad2	61173	1.29317043653436	1
Gad2/Cux2	Hes1	4.09113930808656e-05	Gad2	61867	3.29361748388872	1
Gad2/Cux2	Hes1	4.09113930808656e-05	Gad2	61869	3.14653613675201	1
Gad2/Cux2	Hes1	4.09113930808656e-05	Gad2	61884	3.79721338221633	1
Gad2/Cux2	Apod	9.04804361492668e-07	Gad2	62004	1.31696471077381	1
Gad2/Cux2	Apod	9.04804361492668e-07	Gad2	62005	4.76673322513925	1
Gad2/Cux2	Sema5b	0.000543869460676159	Gad2	62448	1.07958260395328	1
Gad2/Cux2	Sema5b	0.000543869460676159	Gad2	62450	4.03066753376943	1
Gad2/Cux2	Sema5b	0.000543869460676159	Gad2	62454	1.29317043653436	1
Gad2/Cux2	Sema5b	0.000543869460676159	Gad2	62455	3.80150544354177	1
Gad2/Cux2	Sema5b	0.000543869460676159	Gad2	62456	4.35987627237099	1
Gad2/Cux2	Sema5b	0.000543869460676159	Gad2	62461	4.46502309434399	1
Gad2/Cux2	Lrrc58	3.67098698651228e-05	Gad2	62619	2.8441773798675	1
Gad2/Cux2	Pcnp	4.93016835428284e-06	Gad2	63619	3.13319550102913	1
Gad2/Cux2	Robo1	0.000136516296742915	Gad2	64129	3.29658792563154	1
Gad2/Cux2	Robo1	0.000136516296742915	Gad2	64139	3.87761306645804	1
Gad2/Cux2	Robo1	0.000136516296742915	Gad2	64150	3.42277199117898	1
Gad2/Cux2	Robo1	0.000136516296742915	Gad2	64154	3.81103232113971	1
Gad2/Cux2	Robo1	0.000136516296742915	Gad2	64158	5.48287104592656	1
Gad2/Cux2	Robo1	0.000136516296742915	Gad2	64162	3.60097286888809	1
Gad2/Cux2	Robo1	0.000136516296742915	Gad2	64167	3.72763043995712	1
Gad2/Cux2	Robo1	0.000136516296742915	Gad2	64172	3.58982727996008	1
Gad2/Cux2	Robo1	0.000136516296742915	Gad2	64186	5.52773179445646	1
Gad2/Cux2	Atp5j	8.03651600125015e-07	Gad2	64710	1.5409317466353	1
Gad2/Cux2	Atp5j	8.03651600125015e-07	Gad2	64715	2.55908011510022	1
Gad2/Cux2	Itsn1	0.000146916840415797	Gad2	65340	3.52362818330354	1
Gad2/Cux2	Itsn1	0.000146916840415797	Gad2	65344	3.94348444137504	1
Gad2/Cux2	Itsn1	0.000146916840415797	Gad2	65345	3.95185373663971	1
Gad2/Cux2	Atp5o	3.30304735670808e-05	Gad2	65356	3.90521671867884	1
Gad2/Cux2	Atp5o	3.30304735670808e-05	Gad2	65357	3.78759450607828	1
Gad2/Cux2	Atp5o	3.30304735670808e-05	Gad2	65358	3.90521671867884	1
Gad2/Cux2	Atp5o	3.30304735670808e-05	Gad2	65360	1.47917663011161	1
Gad2/Cux2	Atp5o	3.30304735670808e-05	Gad2	65365	5.23708417667258	1
Gad2/Cux2	Atp5o	3.30304735670808e-05	Gad2	65368	2.34953104807399	1
Gad2/Cux2	Atp5o	3.30304735670808e-05	Gad2	65377	5.61011455774589	1
Gad2/Cux2	Wrb	1.85074308237279e-06	Gad2	65785	3.40514008847014	1
Gad2/Cux2	Wrb	1.85074308237279e-06	Gad2	65787	4.69677061084178	1
Gad2/Cux2	Wrb	1.85074308237279e-06	Gad2	65790	3.24625400913583	1
Gad2/Cux2	Qk	0.000375895597422713	Gad2	66503	3.84209560654219	1
Gad2/Cux2	Qk	0.000375895597422713	Gad2	66504	3.34531940839728	1
Gad2/Cux2	Qk	0.000375895597422713	Gad2	66507	3.31433160854682	1
Gad2/Cux2	Qk	0.000375895597422713	Gad2	66508	3.61441564359001	1
Gad2/Cux2	Qk	0.000375895597422713	Gad2	66510	3.78879949797741	1
Gad2/Cux2	Qk	0.000375895597422713	Gad2	66511	5.01117015013716	1
Gad2/Cux2	Lhfpl5	5.85045632106515e-06	Gad2	67600	1.5409317466353	1
Gad2/Cux2	Lhfpl5	5.85045632106515e-06	Gad2	67601	3.69504966823073	1
Gad2/Cux2	Lhfpl5	5.85045632106515e-06	Gad2	67603	3.13319550102913	1
Gad2/Cux2	Rcan2	3.50943183664089e-10	Gad2	68543	1.07958260395328	1
Gad2/Cux2	Rcan2	3.50943183664089e-10	Gad2	68563	4.55359388169994	1
Gad2/Cux2	Rcan2	3.50943183664089e-10	Gad2	68564	6.134076193008	1
Gad2/Cux2	Rcan2	3.50943183664089e-10	Gad2	68565	4.29362982741862	1
Gad2/Cux2	Slc29a1	0.000104021281390245	Gad2	68709	3.77039242517366	1
Gad2/Cux2	Rpl36	0.000278842964361317	Gad2	69627	5.06633116533402	1
Gad2/Cux2	A330050F15Rik	1.05839543211604e-05	Gad2	70338	3.20040569629462	1
Gad2/Cux2	A330050F15Rik	1.05839543211604e-05	Gad2	70339	5.18322593052641	1
Gad2/Cux2	A330050F15Rik	1.05839543211604e-05	Gad2	70340	3.3452721016012	1
Gad2/Cux2	A330050F15Rik	1.05839543211604e-05	Gad2	70341	1.52075072288736	1
Gad2/Cux2	A330050F15Rik	1.05839543211604e-05	Gad2	70346	3.55535678559118	1
Gad2/Cux2	A330050F15Rik	1.05839543211604e-05	Gad2	70350	4.64238654311626	1
Gad2/Cux2	A330050F15Rik	1.05839543211604e-05	Gad2	70353	1.07958260395328	1
Gad2/Cux2	A330050F15Rik	1.05839543211604e-05	Gad2	70356	3.58886784479867	1
Gad2/Cux2	A330050F15Rik	1.05839543211604e-05	Gad2	70357	1.31696471077381	1
Gad2/Cux2	A330050F15Rik	1.05839543211604e-05	Gad2	70368	1.8661531727468	1
Gad2/Cux2	Alk	1.4748613479326e-06	Gad2	70565	3.07659204801033	1
Gad2/Cux2	Alk	1.4748613479326e-06	Gad2	70571	4.32664893199045	1
Gad2/Cux2	Alk	1.4748613479326e-06	Gad2	70577	5.99405397328885	1
Gad2/Cux2	Alk	1.4748613479326e-06	Gad2	70578	5.8452902548534	1
Gad2/Cux2	Ypel5	7.37676004911221e-10	Gad2	70587	4.22602612697679	1
Gad2/Cux2	Ypel5	7.37676004911221e-10	Gad2	70590	1.07958260395328	1
Gad2/Cux2	Ypel5	7.37676004911221e-10	Gad2	70591	1.67178944720329	1
Gad2/Cux2	Lbh	5.3844042483353e-11	Gad2	70606	5.12943571734889	1
Gad2/Cux2	Lbh	5.3844042483353e-11	Gad2	70607	4.3619274965616	1
Gad2/Cux2	Lbh	5.3844042483353e-11	Gad2	70608	4.35906528593321	1
Gad2/Cux2	Lbh	5.3844042483353e-11	Gad2	70610	2.86032802866261	1
Gad2/Cux2	Lbh	5.3844042483353e-11	Gad2	70620	3.87672899773069	1
Gad2/Cux2	Lbh	5.3844042483353e-11	Gad2	70621	3.94237073489687	1
Gad2/Cux2	Galnt14	2.85550122528288e-06	Gad2	70691	2.0696341938231	1
Gad2/Cux2	Galnt14	2.85550122528288e-06	Gad2	70699	3.82765776608258	1
Gad2/Cux2	Galnt14	2.85550122528288e-06	Gad2	70700	3.73432671432103	1
Gad2/Cux2	Galnt14	2.85550122528288e-06	Gad2	70701	4.18278748431523	1
Gad2/Cux2	Arhgap12	0.000961888990768808	Gad2	72294	4.00791544358246	1
Gad2/Cux2	Spry4	0.000189551547754396	Gad2	74169	3.34991348627532	1
Gad2/Cux2	Spry4	0.000189551547754396	Gad2	74173	3.87761306645804	1
Gad2/Cux2	Spry4	0.000189551547754396	Gad2	74178	1.07958260395328	1
Gad2/Cux2	Kcnn2	7.08568822810613e-05	Gad2	74632	2.27506394825323	1
Gad2/Cux2	Kcnn2	7.08568822810613e-05	Gad2	74647	1.29317043653436	1
Gad2/Cux2	Kcnn2	7.08568822810613e-05	Gad2	74653	1.29317043653436	1
Gad2/Cux2	Kcnn2	7.08568822810613e-05	Gad2	74655	1.52075072288736	1
Gad2/Cux2	Kcnn2	7.08568822810613e-05	Gad2	74657	1.07958260395328	1
Gad2/Cux2	Kcnn2	7.08568822810613e-05	Gad2	74661	1.31696471077381	1
Gad2/Cux2	Kcnn2	7.08568822810613e-05	Gad2	74663	3.42824417813874	1
Gad2/Cux2	Nars	4.00222994375138e-09	Gad2	75804	1.70823263041825	1
Gad2/Cux2	Nars	4.00222994375138e-09	Gad2	75809	1.32862057351126	1
Gad2/Cux2	Tcf4	4.99659751551465e-29	Gad2	76417	2.88278534726505	1
Gad2/Cux2	Tcf4	4.99659751551465e-29	Gad2	76427	1.32862057351126	1
Gad2/Cux2	Tcf4	4.99659751551465e-29	Gad2	76437	4.82078452469425	1
Gad2/Cux2	Tcf4	4.99659751551465e-29	Gad2	76455	4.19656132332073	1
Gad2/Cux2	Tcf4	4.99659751551465e-29	Gad2	76460	3.28157529377479	1
Gad2/Cux2	Tcf4	4.99659751551465e-29	Gad2	76461	4.37490230125134	1
Gad2/Cux2	Tcf4	4.99659751551465e-29	Gad2	76468	5.22503991111204	1
Gad2/Cux2	Tcf4	4.99659751551465e-29	Gad2	76470	4.69909147271665	1
Gad2/Cux2	Tcf4	4.99659751551465e-29	Gad2	76481	1.70823263041825	1
Gad2/Cux2	Tcf4	4.99659751551465e-29	Gad2	76488	2.94506279808364	1
Gad2/Cux2	Tcf4	4.99659751551465e-29	Gad2	76500	3.28585383878002	1
Gad2/Cux2	Tcf4	4.99659751551465e-29	Gad2	76501	1.84182348886024	1
Gad2/Cux2	Tcf4	4.99659751551465e-29	Gad2	76507	4.23843710059372	1
Gad2/Cux2	Tcf4	4.99659751551465e-29	Gad2	76509	5.0996941018027	1
Gad2/Cux2	Rab27b	4.42025853753223e-05	Gad2	76547	3.98663923689668	1
Gad2/Cux2	Rab27b	4.42025853753223e-05	Gad2	76549	1.84168935637408	1
Gad2/Cux2	Rab27b	4.42025853753223e-05	Gad2	76550	1.07958260395328	1
Gad2/Cux2	Rab27b	4.42025853753223e-05	Gad2	76551	1.29317043653436	1
Gad2/Cux2	Rab27b	4.42025853753223e-05	Gad2	76553	5.79253099022691	1
Gad2/Cux2	Rab27b	4.42025853753223e-05	Gad2	76554	3.5235863765525	1
Gad2/Cux2	Rab27b	4.42025853753223e-05	Gad2	76555	4.02709512106544	1
Gad2/Cux2	Mro	4.52789344617364e-08	Gad2	76678	5.7775630509366	1
Gad2/Cux2	Mro	4.52789344617364e-08	Gad2	76681	3.64900038285926	1
Gad2/Cux2	Mro	4.52789344617364e-08	Gad2	76682	2.53387902510487	1
Gad2/Cux2	Mro	4.52789344617364e-08	Gad2	76683	2.49785819090519	1
Gad2/Cux2	Zfp516	0.000639634422377602	Gad2	77586	1.95646935668622	1
Gad2/Cux2	Rasgrp2	1.13332211196453e-10	Gad2	78253	4.51287185074688	1
Gad2/Cux2	Slc3a2	3.53242004193799e-09	Gad2	78531	1.69928180380046	1
Gad2/Cux2	Psat1	0.000735118202575102	Gad2	79016	1.07958260395328	1
Gad2/Cux2	Psat1	0.000735118202575102	Gad2	79017	1.07958260395328	1
Gad2/Cux2	Psat1	0.000735118202575102	Gad2	79019	1.07958260395328	1
Gad2/Cux2	Psat1	0.000735118202575102	Gad2	79023	3.30551136053226	1
Gad2/Cux2	Psat1	0.000735118202575102	Gad2	79029	4.0049457280141	1
Gad2/Cux2	Sorbs1	2.41312767123827e-06	Gad2	80667	3.96053321869903	1
Gad2/Cux2	Sorbs1	2.41312767123827e-06	Gad2	80670	3.59868697895955	1
Gad2/Cux2	Sorbs1	2.41312767123827e-06	Gad2	80671	3.61920826126408	1
Gad2/Cux2	Sorbs1	2.41312767123827e-06	Gad2	80672	4.96573299124792	1
Gad2/Cux2	Sorbs1	2.41312767123827e-06	Gad2	80675	2.99219176630649	1
Gad2/Cux2	Sorbs1	2.41312767123827e-06	Gad2	80680	3.41346371494022	1
Gad2/Cux2	Sorbs1	2.41312767123827e-06	Gad2	80688	2.23206290960969	1
Gad2/Cux2	Sorbs1	2.41312767123827e-06	Gad2	80693	5.05661129751183	1
Gad2/Cux2	Sorbs1	2.41312767123827e-06	Gad2	80696	4.40927404289967	1
Gad2/Cux2	Sorbs1	2.41312767123827e-06	Gad2	80710	3.69854492385256	1
Gad2/Cux2	Sema4g	1.0513419284766e-05	Gad2	81053	1.32862057351126	1
Gad2/Cux2	1700080N15Rik	4.50178182437485e-09	Gad2	82161	2.17076537256808	1
Gad2/Cux2	1700080N15Rik	4.50178182437485e-09	Gad2	82162	3.36647617402487	1
Gad2/Cux2	1700080N15Rik	4.50178182437485e-09	Gad2	82164	1.32862057351126	1
Gad2/Cux2	1700080N15Rik	4.50178182437485e-09	Gad2	82174	2.54383097005351	1
Gad2/Cux2	Usp6nl	0.000163381373295324	Gad2	82343	5.33104120625508	1
Gad2/Cux2	Usp6nl	0.000163381373295324	Gad2	82352	3.06822956273252	1
Gad2/Cux2	Usp6nl	0.000163381373295324	Gad2	82354	3.38410452162448	1
Gad2/Cux2	Usp6nl	0.000163381373295324	Gad2	82364	4.45627812916004	1
Gad2/Cux2	Usp6nl	0.000163381373295324	Gad2	82365	4.21337787404297	1
Gad2/Cux2	Usp6nl	0.000163381373295324	Gad2	82366	1.07958260395328	1
Gad2/Cux2	Atp5c1	1.97660661205764e-05	Gad2	82540	5.55396366832965	1
Gad2/Cux2	Etl4	1.00578846877855e-07	Gad2	83085	2.47697476429351	1
Gad2/Cux2	Etl4	1.00578846877855e-07	Gad2	83086	1.79175866126864	1
Gad2/Cux2	Etl4	1.00578846877855e-07	Gad2	83088	2.33775827755345	1
Gad2/Cux2	Etl4	1.00578846877855e-07	Gad2	83094	1.79175866126864	1
Gad2/Cux2	Etl4	1.00578846877855e-07	Gad2	83098	1.07958260395328	1
Gad2/Cux2	Etl4	1.00578846877855e-07	Gad2	83114	2.50513141537047	1
Gad2/Cux2	Etl4	1.00578846877855e-07	Gad2	83115	3.69950816345843	1
Gad2/Cux2	Etl4	1.00578846877855e-07	Gad2	83117	3.28461994742922	1
Gad2/Cux2	Etl4	1.00578846877855e-07	Gad2	83127	3.47799012147676	1
Gad2/Cux2	Etl4	1.00578846877855e-07	Gad2	83128	3.32032636278941	1
Gad2/Cux2	Etl4	1.00578846877855e-07	Gad2	83130	3.90833470883998	1
Gad2/Cux2	Gad2	5.08481184880959e-197	Gad2	83268	3.40194831054644	1
Gad2/Cux2	Gad2	5.08481184880959e-197	Gad2	83272	6.03510831789725	1
Gad2/Cux2	Gad2	5.08481184880959e-197	Gad2	83275	3.54027467244303	1
Gad2/Cux2	Gad2	5.08481184880959e-197	Gad2	83277	3.95564814542555	1
Gad2/Cux2	Gad2	5.08481184880959e-197	Gad2	83278	5.93169756767573	1
Gad2/Cux2	Gad2	5.08481184880959e-197	Gad2	83280	3.92192759534611	1
Gad2/Cux2	Ptgds	9.35015272045126e-05	Gad2	83460	3.51842280014956	1
Gad2/Cux2	Ptgds	9.35015272045126e-05	Gad2	83461	4.35967475426202	1
Gad2/Cux2	Nacc2	2.79348879667896e-05	Gad2	83509	2.76180234087215	1
Gad2/Cux2	Nacc2	2.79348879667896e-05	Gad2	83516	5.18495697913006	1
Gad2/Cux2	Nacc2	2.79348879667896e-05	Gad2	83519	3.20357417479973	1
Gad2/Cux2	Lrrc8a	5.00974538404991e-09	Gad2	84013	1.52075072288736	1
Gad2/Cux2	Zeb2	0.000481572435427577	Gad2	85339	1.07958260395328	1
Gad2/Cux2	Zeb2	0.000481572435427577	Gad2	85340	1.51038459459103	1
Gad2/Cux2	Zeb2	0.000481572435427577	Gad2	85348	1.29317043653436	1
Gad2/Cux2	Zeb2	0.000481572435427577	Gad2	85350	1.07958260395328	1
Gad2/Cux2	Lypd6b	5.77611925824241e-05	Gad2	85546	3.85424295401731	1
Gad2/Cux2	Lypd6b	5.77611925824241e-05	Gad2	85554	5.50185319530037	1
Gad2/Cux2	Lypd6b	5.77611925824241e-05	Gad2	85557	3.62724393139025	1
Gad2/Cux2	Lypd6b	5.77611925824241e-05	Gad2	85572	2.58846385314306	1
Gad2/Cux2	Lypd6b	5.77611925824241e-05	Gad2	85576	1.98633239374859	1
Gad2/Cux2	Fign	0.00069268341667189	Gad2	86374	3.73112015179609	1
Gad2/Cux2	Fign	0.00069268341667189	Gad2	86375	5.43977312351526	1
Gad2/Cux2	Scn1a	0.00015662000101457	Gad2	86543	1.47917663011161	1
Gad2/Cux2	Gad1	1.07793240338612e-22	Gad2	86803	3.46752832732476	1
Gad2/Cux2	Gad1	1.07793240338612e-22	Gad2	86804	4.77747444516384	1
Gad2/Cux2	Gad1	1.07793240338612e-22	Gad2	86805	4.85180070510668	1
Gad2/Cux2	Gad1	1.07793240338612e-22	Gad2	86806	5.99920213086132	1
Gad2/Cux2	Gad1	1.07793240338612e-22	Gad2	86807	4.00978635449226	1
Gad2/Cux2	Dlx1	8.52153421175506e-25	Gad2	86921	4.1762980961479	1
Gad2/Cux2	Dlx1	8.52153421175506e-25	Gad2	86922	4.44205813972664	1
Gad2/Cux2	Dlx1as	1.6012925637104e-24	Gad2	86923	4.13584457662522	1
Gad2/Cux2	Dlx1as	1.6012925637104e-24	Gad2	86924	3.66755144349422	1
Gad2/Cux2	Dlx1as	1.6012925637104e-24	Gad2	86925	4.0671365354633	1
Gad2/Cux2	Dlx1as	1.6012925637104e-24	Gad2	86926	4.02604414704088	1
Gad2/Cux2	Dlx2	2.85040063234455e-05	Gad2	86927	3.88756241820704	1
Gad2/Cux2	Dlx2	2.85040063234455e-05	Gad2	86928	5.95556836831472	1
Gad2/Cux2	Dlx2	2.85040063234455e-05	Gad2	86929	3.83908648890575	1
Gad2/Cux2	Dlx2	2.85040063234455e-05	Gad2	86930	6.13600958721362	1
Gad2/Cux2	Dlx2	2.85040063234455e-05	Gad2	86931	5.11900380174808	1
Gad2/Cux2	Dlx2	2.85040063234455e-05	Gad2	86933	3.24937404303556	1
Gad2/Cux2	Dlx2	2.85040063234455e-05	Gad2	86936	2.68369298775519	1
Gad2/Cux2	B230120H23Rik	2.87423743259417e-17	Gad2	86994	1.31696471077381	1
Gad2/Cux2	B230120H23Rik	2.87423743259417e-17	Gad2	86998	2.5688603111642	1
Gad2/Cux2	Zfp385b	1.84904006193234e-05	Gad2	87311	1.29317043653436	1
Gad2/Cux2	Zfp385b	1.84904006193234e-05	Gad2	87323	3.62018683653137	1
Gad2/Cux2	Zfp385b	1.84904006193234e-05	Gad2	87328	3.80571601261211	1
Gad2/Cux2	Zfp385b	1.84904006193234e-05	Gad2	87329	3.76178474247661	1
Gad2/Cux2	Zfp385b	1.84904006193234e-05	Gad2	87339	3.71206730746311	1
Gad2/Cux2	Zfp385b	1.84904006193234e-05	Gad2	87340	2.76609488007826	1
Gad2/Cux2	Zfp385b	1.84904006193234e-05	Gad2	87349	6.49450111467026	1
Gad2/Cux2	Zfp385b	1.84904006193234e-05	Gad2	87351	3.51955600764366	1
Gad2/Cux2	Zfp385b	1.84904006193234e-05	Gad2	87356	1.29317043653436	1
Gad2/Cux2	Zfp385b	1.84904006193234e-05	Gad2	87357	3.12647863571927	1
Gad2/Cux2	Zfp385b	1.84904006193234e-05	Gad2	87358	3.45677118539631	1
Gad2/Cux2	Zfp385b	1.84904006193234e-05	Gad2	87359	2.30253471893715	1
Gad2/Cux2	Acp2	0.000503909399029953	Gad2	87958	1.07958260395328	1
Gad2/Cux2	2700007P21Rik	4.83482594744949e-05	Gad2	89182	1.5409317466353	1
Gad2/Cux2	2700007P21Rik	4.83482594744949e-05	Gad2	89183	2.37232803215651	1
Gad2/Cux2	2700007P21Rik	4.83482594744949e-05	Gad2	89184	1.07958260395328	1
Gad2/Cux2	Gpr176	0.000463088025314257	Gad2	89926	3.7682541358952	1
Gad2/Cux2	Gpr176	0.000463088025314257	Gad2	89927	4.37971311317509	1
Gad2/Cux2	Gpr176	0.000463088025314257	Gad2	89928	3.14977085210454	1
Gad2/Cux2	Gpr176	0.000463088025314257	Gad2	89931	1.31696471077381	1
Gad2/Cux2	Gpr176	0.000463088025314257	Gad2	89932	3.01413152192422	1
Gad2/Cux2	Disp2	2.14570180164732e-05	Gad2	90005	5.20419693691781	1
Gad2/Cux2	Mertk	1.05839543211604e-05	Gad2	90680	3.93348655908521	1
Gad2/Cux2	Rassf2	1.43209452192242e-12	Gad2	91044	2.77037468530752	1
Gad2/Cux2	Rassf2	1.43209452192242e-12	Gad2	91048	3.22754476361383	1
Gad2/Cux2	Rassf2	1.43209452192242e-12	Gad2	91052	3.50050074313878	1
Gad2/Cux2	Rassf2	1.43209452192242e-12	Gad2	91053	3.1648172476846	1
Gad2/Cux2	Gm14204	9.86073040714374e-38	Gad2	93095	4.31527689441088	1
Gad2/Cux2	Gm14204	9.86073040714374e-38	Gad2	93096	5.94588981607634	1
Gad2/Cux2	Gm14204	9.86073040714374e-38	Gad2	93097	5.13240716771964	1
Gad2/Cux2	Slc32a1	4.61911818116872e-08	Gad2	93098	5.34104669866075	1
Gad2/Cux2	Slc32a1	4.61911818116872e-08	Gad2	93099	3.6499972646429	1
Gad2/Cux2	Slc32a1	4.61911818116872e-08	Gad2	93100	4.43853886063057	1
Gad2/Cux2	Slc32a1	4.61911818116872e-08	Gad2	93101	5.03156665758262	1
Gad2/Cux2	Slc32a1	4.61911818116872e-08	Gad2	93102	3.82847088623794	1
Gad2/Cux2	Slc32a1	4.61911818116872e-08	Gad2	93103	5.01423739269387	1
Gad2/Cux2	Slc32a1	4.61911818116872e-08	Gad2	93104	4.98326795877566	1
Gad2/Cux2	Tox2	0.000509422358681259	Gad2	93433	4.36046199241035	1
Gad2/Cux2	Tox2	0.000509422358681259	Gad2	93439	3.06630080072237	1
Gad2/Cux2	Tox2	0.000509422358681259	Gad2	93441	4.04675118676129	1
Gad2/Cux2	Tox2	0.000509422358681259	Gad2	93443	4.24404419045146	1
Gad2/Cux2	Tox2	0.000509422358681259	Gad2	93452	3.35104568341549	1
Gad2/Cux2	Tox2	0.000509422358681259	Gad2	93453	4.2663923925547	1
Gad2/Cux2	Sulf2	0.000996106636835189	Gad2	93802	3.73561310309547	1
Gad2/Cux2	Sulf2	0.000996106636835189	Gad2	93806	3.48998755250939	1
Gad2/Cux2	Sulf2	0.000996106636835189	Gad2	93809	4.23475663098907	1
Gad2/Cux2	Sulf2	0.000996106636835189	Gad2	93810	3.97467394695613	1
Gad2/Cux2	Sulf2	0.000996106636835189	Gad2	93811	3.81317659217224	1
Gad2/Cux2	Sulf2	0.000996106636835189	Gad2	93813	3.53373387715127	1
Gad2/Cux2	Sulf2	0.000996106636835189	Gad2	93825	4.03787374560891	1
Gad2/Cux2	Gnas	0.000146588261088387	Gad2	94554	6.72025467720989	1
Gad2/Cux2	Car2	0.000362024994233206	Gad2	95628	6.4667382659134	1
Gad2/Cux2	Slc7a14	2.00593082282086e-13	Gad2	96443	2.42560001681328	1
Gad2/Cux2	Slc7a14	2.00593082282086e-13	Gad2	96448	3.89946332143268	1
Gad2/Cux2	Slc7a14	2.00593082282086e-13	Gad2	96449	3.69268510703272	1
Gad2/Cux2	Slc7a14	2.00593082282086e-13	Gad2	96451	4.28094436784521	1
Gad2/Cux2	Slc7a14	2.00593082282086e-13	Gad2	96452	4.26879548051406	1
Gad2/Cux2	Slc7a14	2.00593082282086e-13	Gad2	96456	1.07958260395328	1
Gad2/Cux2	Slc7a14	2.00593082282086e-13	Gad2	96457	1.32862057351126	1
Gad2/Cux2	Kcnmb2	1.08049471021787e-08	Gad2	96460	1.07958260395328	1
Gad2/Cux2	Kcnmb2	1.08049471021787e-08	Gad2	96464	3.53277793280155	1
Gad2/Cux2	Kcnmb2	1.08049471021787e-08	Gad2	96465	4.09654899578646	1
Gad2/Cux2	Kcnmb2	1.08049471021787e-08	Gad2	96470	3.35394734496753	1
Gad2/Cux2	Kcnmb2	1.08049471021787e-08	Gad2	96471	3.7422006574625	1
Gad2/Cux2	Kcnmb2	1.08049471021787e-08	Gad2	96472	3.47287696893179	1
Gad2/Cux2	Kcnmb2	1.08049471021787e-08	Gad2	96473	3.08698016221795	1
Gad2/Cux2	Kcnmb2	1.08049471021787e-08	Gad2	96474	3.61071023590706	1
Gad2/Cux2	Kcnmb2	1.08049471021787e-08	Gad2	96481	1.31696471077381	1
Gad2/Cux2	Kcnmb2	1.08049471021787e-08	Gad2	96483	4.07243125331943	1
Gad2/Cux2	Kcnmb2	1.08049471021787e-08	Gad2	96485	3.91418047660895	1
Gad2/Cux2	Kcnmb2	1.08049471021787e-08	Gad2	96487	4.56179038872331	1
Gad2/Cux2	Kcnmb2	1.08049471021787e-08	Gad2	96488	4.46768281238635	1
Gad2/Cux2	Kcnmb2	1.08049471021787e-08	Gad2	96489	3.79304725890692	1
Gad2/Cux2	Sox2ot	1.41729623785784e-51	Gad2	96685	3.00326331431304	1
Gad2/Cux2	Sox2ot	1.41729623785784e-51	Gad2	96689	3.96501376902707	1
Gad2/Cux2	Sox2ot	1.41729623785784e-51	Gad2	96691	2.63936036008535	1
Gad2/Cux2	Sox2ot	1.41729623785784e-51	Gad2	96692	3.58489582363262	1
Gad2/Cux2	Sox2ot	1.41729623785784e-51	Gad2	96693	3.46484655202091	1
Gad2/Cux2	Sox2ot	1.41729623785784e-51	Gad2	96694	3.53525353009908	1
Gad2/Cux2	Sox2ot	1.41729623785784e-51	Gad2	96695	5.06675620707002	1
Gad2/Cux2	Sox2ot	1.41729623785784e-51	Gad2	96696	3.18114127566948	1
Gad2/Cux2	Sox2ot	1.41729623785784e-51	Gad2	96698	3.28162473598357	1
Gad2/Cux2	Sox2ot	1.41729623785784e-51	Gad2	96705	3.47274705414879	1
Gad2/Cux2	Sox2ot	1.41729623785784e-51	Gad2	96708	3.18119428239537	1
Gad2/Cux2	Sox2ot	1.41729623785784e-51	Gad2	96710	3.76821884963052	1
Gad2/Cux2	Sox2	2.40334512663404e-09	Gad2	96729	4.68321569269381	1
Gad2/Cux2	Sox2	2.40334512663404e-09	Gad2	96730	5.34111786640105	1
Gad2/Cux2	Sox2	2.40334512663404e-09	Gad2	96731	5.95575444167148	1
Gad2/Cux2	Sox2	2.40334512663404e-09	Gad2	96735	3.80561286480307	1
Gad2/Cux2	Sox2	2.40334512663404e-09	Gad2	96737	4.56374884081041	1
Gad2/Cux2	Sox2	2.40334512663404e-09	Gad2	96738	5.33744553777238	1
Gad2/Cux2	Sox2	2.40334512663404e-09	Gad2	96739	4.04954906505469	1
Gad2/Cux2	Pcdh18	1.02201793087296e-08	Gad2	97213	1.85813298774431	1
Gad2/Cux2	Pcdh18	1.02201793087296e-08	Gad2	97214	2.1577556793266	1
Gad2/Cux2	Pcdh18	1.02201793087296e-08	Gad2	97219	5.40280505979108	1
Gad2/Cux2	Serpini1	2.13890586974109e-06	Gad2	98484	3.9828951643068	1
Gad2/Cux2	Serpini1	2.13890586974109e-06	Gad2	98485	1.64391685047827	1
Gad2/Cux2	Serpini1	2.13890586974109e-06	Gad2	98486	1.07958260395328	1
Gad2/Cux2	Serpini1	2.13890586974109e-06	Gad2	98491	3.33957031432429	1
Gad2/Cux2	Fstl5	1.05084368068988e-05	Gad2	98543	3.20994229278606	1
Gad2/Cux2	Fstl5	1.05084368068988e-05	Gad2	98544	5.16165798582749	1
Gad2/Cux2	Fstl5	1.05084368068988e-05	Gad2	98545	3.24317799063453	1
Gad2/Cux2	Fstl5	1.05084368068988e-05	Gad2	98548	2.46327249898731	1
Gad2/Cux2	Fnip2	2.84086520581935e-05	Gad2	98665	1.64391685047827	1
Gad2/Cux2	Fnip2	2.84086520581935e-05	Gad2	98666	2.39802367227596	1
Gad2/Cux2	Fnip2	2.84086520581935e-05	Gad2	98667	4.02610316972588	1
Gad2/Cux2	Fnip2	2.84086520581935e-05	Gad2	98669	2.13126922340582	1
Gad2/Cux2	Fnip2	2.84086520581935e-05	Gad2	98674	4.05663291685774	1
Gad2/Cux2	Fnip2	2.84086520581935e-05	Gad2	98676	1.29317043653436	1
Gad2/Cux2	Fnip2	2.84086520581935e-05	Gad2	98677	5.14339919457904	1
Gad2/Cux2	Bcan	4.63418528627278e-05	Gad2	99567	5.12673629052332	1
Gad2/Cux2	Ngf	1.18792642239747e-18	Gad2	100742	1.53087652205243	1
Gad2/Cux2	Ngf	1.18792642239747e-18	Gad2	100745	3.48487387531691	1
Gad2/Cux2	Ngf	1.18792642239747e-18	Gad2	100749	3.53529500012489	1
Gad2/Cux2	Ngf	1.18792642239747e-18	Gad2	100750	4.89917477503676	1
Gad2/Cux2	Ngf	1.18792642239747e-18	Gad2	100751	3.14648184119222	1
Gad2/Cux2	Tspan2	2.93015937694681e-07	Gad2	100756	4.89401240156417	1
Gad2/Cux2	Tspan2	2.93015937694681e-07	Gad2	100757	3.3144282715133	1
Gad2/Cux2	Tspan2	2.93015937694681e-07	Gad2	100759	4.30793526183632	1
Gad2/Cux2	Syt6	4.14022559197853e-07	Gad2	100813	3.70537724637225	1
Gad2/Cux2	Syt6	4.14022559197853e-07	Gad2	100818	5.29704212255334	1
Gad2/Cux2	Syt6	4.14022559197853e-07	Gad2	100821	4.27038198458702	1
Gad2/Cux2	Sars	8.96823188539775e-07	Gad2	101126	1.79175866126864	1
Gad2/Cux2	F3	7.92121534472393e-05	Gad2	101830	3.97729130013451	1
Gad2/Cux2	F3	7.92121534472393e-05	Gad2	101831	3.73119256169082	1
Gad2/Cux2	Pde5a	3.89250050849564e-38	Gad2	101960	6.48263385215987	1
Gad2/Cux2	Unc5c	8.32507531109244e-05	Gad2	103266	1.85813298774431	1
Gad2/Cux2	Unc5c	8.32507531109244e-05	Gad2	103269	3.81942007758833	1
Gad2/Cux2	Ddah1	6.52240461692167e-05	Gad2	103662	2.32627217593145	1
Gad2/Cux2	Tmem55a	0.000407347985562571	Gad2	105389	4.45277145415736	1
Gad2/Cux2	Cnr1	3.90592748294296e-24	Gad2	106158	1.29317043653436	1
Gad2/Cux2	Cnr1	3.90592748294296e-24	Gad2	106159	2.70620688598667	1
Gad2/Cux2	Cnr1	3.90592748294296e-24	Gad2	106161	2.48964050459017	1
Gad2/Cux2	Cnr1	3.90592748294296e-24	Gad2	106162	1.31696471077381	1
Gad2/Cux2	Cnr1	3.90592748294296e-24	Gad2	106172	3.51336699547781	1
Gad2/Cux2	Cnr1	3.90592748294296e-24	Gad2	106178	1.07958260395328	1
Gad2/Cux2	Cnr1	3.90592748294296e-24	Gad2	106181	2.48443968288977	1
Gad2/Cux2	Cnr1	3.90592748294296e-24	Gad2	106182	1.07958260395328	1
Gad2/Cux2	Cnr1	3.90592748294296e-24	Gad2	106183	1.07958260395328	1
Gad2/Cux2	Cnr1	3.90592748294296e-24	Gad2	106191	1.32862057351126	1
Gad2/Cux2	AI464131	5.64295216169785e-07	Gad2	106578	4.41458103550286	1
Gad2/Cux2	AI464131	5.64295216169785e-07	Gad2	106583	5.56427266379976	1
Gad2/Cux2	Aldh1b1	2.22295656804999e-08	Gad2	107022	5.68494609565885	1
Gad2/Cux2	Nfib	2.20703587480352e-08	Gad2	109025	1.85813298774431	1
Gad2/Cux2	Nfib	2.20703587480352e-08	Gad2	109026	3.01419103397907	1
Gad2/Cux2	Nfib	2.20703587480352e-08	Gad2	109051	3.65356504867593	1
Gad2/Cux2	Nfib	2.20703587480352e-08	Gad2	109055	4.53989202605534	1
Gad2/Cux2	Nfib	2.20703587480352e-08	Gad2	109056	3.15632646448914	1
Gad2/Cux2	Nfib	2.20703587480352e-08	Gad2	109073	2.11105248387611	1
Gad2/Cux2	Nfib	2.20703587480352e-08	Gad2	109076	3.49529636013702	1
Gad2/Cux2	Nfib	2.20703587480352e-08	Gad2	109084	1.07958260395328	1
Gad2/Cux2	Nfib	2.20703587480352e-08	Gad2	109087	3.86962362064767	1
Gad2/Cux2	Adamtsl1	0.000425595161283347	Gad2	109334	1.07958260395328	1
Gad2/Cux2	Adamtsl1	0.000425595161283347	Gad2	109339	2.63444076776184	1
Gad2/Cux2	Adamtsl1	0.000425595161283347	Gad2	109341	2.17076537256808	1
Gad2/Cux2	Elavl2	3.20816978146613e-07	Gad2	109653	3.46484655202091	1
Gad2/Cux2	Elavl2	3.20816978146613e-07	Gad2	109656	4.42168358905457	1
Gad2/Cux2	Elavl2	3.20816978146613e-07	Gad2	109659	3.75308973632636	1
Gad2/Cux2	Elavl2	3.20816978146613e-07	Gad2	109666	4.82412416799346	1
Gad2/Cux2	Elavl2	3.20816978146613e-07	Gad2	109684	2.42560001681328	1
Gad2/Cux2	Elavl2	3.20816978146613e-07	Gad2	109690	2.95255311513148	1
Gad2/Cux2	Elavl2	3.20816978146613e-07	Gad2	109691	1.07958260395328	1
Gad2/Cux2	Elavl2	3.20816978146613e-07	Gad2	109694	3.0555886916357	1
Gad2/Cux2	Elavl2	3.20816978146613e-07	Gad2	109697	5.92404574376141	1
Gad2/Cux2	Elavl2	3.20816978146613e-07	Gad2	109713	1.07958260395328	1
Gad2/Cux2	Cyp2j5	3.48234398772787e-14	Gad2	109872	5.33921989284543	1
Gad2/Cux2	Cyp2j5	3.48234398772787e-14	Gad2	109873	3.42557780005172	1
Gad2/Cux2	Cyp2j5	3.48234398772787e-14	Gad2	109874	4.73429968300441	1
Gad2/Cux2	Cyp2j5	3.48234398772787e-14	Gad2	109875	3.7487940342369	1
Gad2/Cux2	Nfia	2.742057111148e-06	Gad2	109887	3.75305407720134	1
Gad2/Cux2	Nfia	2.742057111148e-06	Gad2	109888	3.71963985716856	1
Gad2/Cux2	Nfia	2.742057111148e-06	Gad2	109912	3.19404778651247	1
Gad2/Cux2	Acot11	9.00413605947072e-05	Gad2	110530	3.95564814542555	1
Gad2/Cux2	Rab3b	1.65214723855857e-09	Gad2	110741	3.19075298590128	1
Gad2/Cux2	Rab3b	1.65214723855857e-09	Gad2	110742	4.25013547061176	1
Gad2/Cux2	Clic4	6.32899187067539e-07	Gad2	112706	3.35684318218242	1
Gad2/Cux2	Clic4	6.32899187067539e-07	Gad2	112709	2.69724344318445	1
Gad2/Cux2	Clic4	6.32899187067539e-07	Gad2	112713	3.07659204801033	1
Gad2/Cux2	Clic4	6.32899187067539e-07	Gad2	112716	6.25255886225476	1
Gad2/Cux2	Clic4	6.32899187067539e-07	Gad2	112718	3.88875169008027	1
Gad2/Cux2	Rcan3	1.50273037040975e-08	Gad2	112728	1.07958260395328	1
Gad2/Cux2	Rcan3	1.50273037040975e-08	Gad2	112729	3.62634800104321	1
Gad2/Cux2	Rcan3	1.50273037040975e-08	Gad2	112730	5.78831650568011	1
Gad2/Cux2	Rcan3	1.50273037040975e-08	Gad2	112731	3.36988684080472	1
Gad2/Cux2	Srsf10	0.000841920276660014	Gad2	112770	1.07958260395328	1
Gad2/Cux2	Srsf10	0.000841920276660014	Gad2	112774	1.07958260395328	1
Gad2/Cux2	Dhrs3	1.07445045835968e-05	Gad2	113710	2.61076913336213	1
Gad2/Cux2	Dhrs3	1.07445045835968e-05	Gad2	113714	3.51239745555003	1
Gad2/Cux2	Casz1	2.75218971009378e-06	Gad2	113939	1.07958260395328	1
Gad2/Cux2	Spsb1	1.40437738902165e-06	Gad2	114032	4.58645268499889	1
Gad2/Cux2	Acot7	0.000175515011187099	Gad2	114413	2.67443750467982	1
Gad2/Cux2	Acot7	0.000175515011187099	Gad2	114414	1.87412901856393	1
Gad2/Cux2	Steap2	9.682595763858e-07	Gad2	114971	1.07958260395328	1
Gad2/Cux2	Dpysl5	1.91515678914631e-08	Gad2	116352	1.07958260395328	1
Gad2/Cux2	Dpysl5	1.91515678914631e-08	Gad2	116356	5.86534415905465	1
Gad2/Cux2	Dpysl5	1.91515678914631e-08	Gad2	116357	6.07248209318457	1
Gad2/Cux2	Dpysl5	1.91515678914631e-08	Gad2	116358	3.83922086359691	1
Gad2/Cux2	Dpysl5	1.91515678914631e-08	Gad2	116361	3.72542777325827	1
Gad2/Cux2	Dpysl5	1.91515678914631e-08	Gad2	116362	1.88994963488278	1
Gad2/Cux2	Dpysl5	1.91515678914631e-08	Gad2	116363	3.6569103801069	1
Gad2/Cux2	Rgs12	3.98082919575457e-09	Gad2	116828	3.66529293518128	1
Gad2/Cux2	Rgs12	3.98082919575457e-09	Gad2	116829	3.63591615953461	1
Gad2/Cux2	Afap1	2.7347231971796e-17	Gad2	116904	4.84876830907551	1
Gad2/Cux2	Afap1	2.7347231971796e-17	Gad2	116906	4.85324294732049	1
Gad2/Cux2	Afap1	2.7347231971796e-17	Gad2	116909	4.4112336730478	1
Gad2/Cux2	Afap1	2.7347231971796e-17	Gad2	116910	3.62634800104321	1
Gad2/Cux2	Afap1	2.7347231971796e-17	Gad2	116911	5.79692363137904	1
Gad2/Cux2	Afap1	2.7347231971796e-17	Gad2	116912	4.67332368838195	1
Gad2/Cux2	Klf3	0.000190170129972433	Gad2	118218	3.50706674349128	1
Gad2/Cux2	Klf3	0.000190170129972433	Gad2	118220	3.85865413739217	1
Gad2/Cux2	Klf3	0.000190170129972433	Gad2	118226	1.07958260395328	1
Gad2/Cux2	Klf3	0.000190170129972433	Gad2	118228	2.71976745705331	1
Gad2/Cux2	Rufy3	4.69411088531114e-05	Gad2	119129	4.35622086072543	1
Gad2/Cux2	Rufy3	4.69411088531114e-05	Gad2	119130	2.21949351119273	1
Gad2/Cux2	Parm1	1.90540460620045e-29	Gad2	119272	3.66200499036374	1
Gad2/Cux2	Parm1	1.90540460620045e-29	Gad2	119275	3.51336699547781	1
Gad2/Cux2	Sept11	1.98989840604865e-07	Gad2	119387	1.07958260395328	1
Gad2/Cux2	Sept11	1.98989840604865e-07	Gad2	119388	1.07958260395328	1
Gad2/Cux2	Sept11	1.98989840604865e-07	Gad2	119389	4.75022690480324	1
Gad2/Cux2	Sept11	1.98989840604865e-07	Gad2	119397	4.18599485030848	1
Gad2/Cux2	Sept11	1.98989840604865e-07	Gad2	119398	2.62028444593656	1
Gad2/Cux2	A330070K13Rik	5.2816163586881e-05	Gad2	122648	4.09590190994954	1
Gad2/Cux2	Elfn1	1.35041517641555e-06	Gad2	123343	3.67347634672955	1
Gad2/Cux2	Elfn1	1.35041517641555e-06	Gad2	123349	5.0680562206017	1
Gad2/Cux2	Elfn1	1.35041517641555e-06	Gad2	123358	3.69054011354535	1
Gad2/Cux2	Elfn1	1.35041517641555e-06	Gad2	123360	4.87612137944318	1
Gad2/Cux2	Elfn1	1.35041517641555e-06	Gad2	123363	4.13655600621368	1
Gad2/Cux2	C330006K01Rik	0.000541160912945573	Gad2	123419	1.07958260395328	1
Gad2/Cux2	C330006K01Rik	0.000541160912945573	Gad2	123420	2.09737808235917	1
Gad2/Cux2	C330006K01Rik	0.000541160912945573	Gad2	123421	2.11789676980621	1
Gad2/Cux2	C330006K01Rik	0.000541160912945573	Gad2	123425	2.99597208934197	1
Gad2/Cux2	C330006K01Rik	0.000541160912945573	Gad2	123431	1.07958260395328	1
Gad2/Cux2	C330006K01Rik	0.000541160912945573	Gad2	123435	2.09043552198882	1
Gad2/Cux2	Tmem130	1.50969270490747e-07	Gad2	123680	2.40021299757667	1
Gad2/Cux2	Tmem130	1.50969270490747e-07	Gad2	123686	4.47300923300533	1
Gad2/Cux2	Wasf3	6.54629269122658e-05	Gad2	123745	2.16427519047622	1
Gad2/Cux2	Ubl3	7.82023782181438e-05	Gad2	123953	3.15310643073053	1
Gad2/Cux2	Ubl3	7.82023782181438e-05	Gad2	123955	2.09043552198882	1
Gad2/Cux2	Ubl3	7.82023782181438e-05	Gad2	123956	1.07958260395328	1
Gad2/Cux2	Ubl3	7.82023782181438e-05	Gad2	123957	1.69928180380046	1
Gad2/Cux2	Ubl3	7.82023782181438e-05	Gad2	123958	1.5409317466353	1
Gad2/Cux2	Dlx6	1.32122510994431e-05	Gad2	124373	3.67912910215335	1
Gad2/Cux2	Dlx6	1.32122510994431e-05	Gad2	124374	4.18038530084431	1
Gad2/Cux2	Dlx6as1	2.04648838908543e-43	Gad2	124376	5.31936883995285	1
Gad2/Cux2	Dlx5	6.3676467667666e-35	Gad2	124377	3.63110120798442	1
Gad2/Cux2	Dlx5	6.3676467667666e-35	Gad2	124378	3.59611918630683	1
Gad2/Cux2	Ptprz1	4.91743141007408e-14	Gad2	124898	4.01806584518143	1
Gad2/Cux2	Ptprz1	4.91743141007408e-14	Gad2	124899	5.01205910243615	1
Gad2/Cux2	Ptprz1	4.91743141007408e-14	Gad2	124902	3.56922932417503	1
Gad2/Cux2	Cald1	0.000138154679231653	Gad2	125771	3.10409189730275	1
Gad2/Cux2	Cald1	0.000138154679231653	Gad2	125772	1.52075072288736	1
Gad2/Cux2	Cald1	0.000138154679231653	Gad2	125773	4.37409971994284	1
Gad2/Cux2	Cald1	0.000138154679231653	Gad2	125774	3.29955226393801	1
Gad2/Cux2	Cald1	0.000138154679231653	Gad2	125777	5.28009399134856	1
Gad2/Cux2	Cntnap2	2.96963261894643e-07	Gad2	126459	1.32862057351126	1
Gad2/Cux2	Cntnap2	2.96963261894643e-07	Gad2	126462	3.10968762375639	1
Gad2/Cux2	Cntnap2	2.96963261894643e-07	Gad2	126464	4.23627895420525	1
Gad2/Cux2	Cntnap2	2.96963261894643e-07	Gad2	126486	1.47917663011161	1
Gad2/Cux2	Cntnap2	2.96963261894643e-07	Gad2	126491	2.36083417521774	1
Gad2/Cux2	Cntnap2	2.96963261894643e-07	Gad2	126492	1.69928180380046	1
Gad2/Cux2	Cntnap2	2.96963261894643e-07	Gad2	126503	3.64988235994344	1
Gad2/Cux2	Cntnap2	2.96963261894643e-07	Gad2	126506	4.53524323477629	1
Gad2/Cux2	Tmem176b	3.47663864669281e-05	Gad2	126648	3.72993845947891	1
Gad2/Cux2	Npy	3.41206871563422e-12	Gad2	126714	1.64391685047827	1
Gad2/Cux2	Npy	3.41206871563422e-12	Gad2	126717	4.36987529509886	1
Gad2/Cux2	Npy	3.41206871563422e-12	Gad2	126724	4.22659173322596	1
Gad2/Cux2	Npy	3.41206871563422e-12	Gad2	126731	1.07958260395328	1
Gad2/Cux2	Nap1l5	5.25621786277354e-09	Gad2	127539	1.85813298774431	1
Gad2/Cux2	Nap1l5	5.25621786277354e-09	Gad2	127543	3.92510467151452	1
Gad2/Cux2	Nap1l5	5.25621786277354e-09	Gad2	127544	2.92983829523574	1
Gad2/Cux2	Nap1l5	5.25621786277354e-09	Gad2	127553	1.07958260395328	1
Gad2/Cux2	Nap1l5	5.25621786277354e-09	Gad2	127554	1.07958260395328	1
Gad2/Cux2	Nap1l5	5.25621786277354e-09	Gad2	127555	1.07958260395328	1
Gad2/Cux2	Nap1l5	5.25621786277354e-09	Gad2	127556	1.07958260395328	1
Gad2/Cux2	Nap1l5	5.25621786277354e-09	Gad2	127557	2.26296540409732	1
Gad2/Cux2	Nap1l5	5.25621786277354e-09	Gad2	127560	2.97509928113685	1
Gad2/Cux2	A730020E08Rik	5.07101875461132e-12	Gad2	127655	1.07958260395328	1
Gad2/Cux2	A730020E08Rik	5.07101875461132e-12	Gad2	127656	1.07958260395328	1
Gad2/Cux2	A730020E08Rik	5.07101875461132e-12	Gad2	127658	1.07958260395328	1
Gad2/Cux2	A730020E08Rik	5.07101875461132e-12	Gad2	127659	3.66386639639697	1
Gad2/Cux2	A730020E08Rik	5.07101875461132e-12	Gad2	127660	4.51282973112691	1
Gad2/Cux2	A730020E08Rik	5.07101875461132e-12	Gad2	127662	2.5913885947736	1
Gad2/Cux2	A730020E08Rik	5.07101875461132e-12	Gad2	127681	1.07958260395328	1
Gad2/Cux2	A730020E08Rik	5.07101875461132e-12	Gad2	127684	1.50011342621619	1
Gad2/Cux2	A730020E08Rik	5.07101875461132e-12	Gad2	127690	2.87245477384929	1
Gad2/Cux2	A730020E08Rik	5.07101875461132e-12	Gad2	127691	3.94230818516282	1
Gad2/Cux2	Gadd45a	3.19713283802087e-06	Gad2	127828	4.47429991889277	1
Gad2/Cux2	Gadd45a	3.19713283802087e-06	Gad2	127830	3.17151846275018	1
Gad2/Cux2	Tacr1	0.000977489554461071	Gad2	128513	3.84612266595833	1
Gad2/Cux2	Tacr1	0.000977489554461071	Gad2	128514	1.07958260395328	1
Gad2/Cux2	Tprkb	7.42893774117063e-05	Gad2	128875	5.13330668425618	1
Gad2/Cux2	Tprkb	7.42893774117063e-05	Gad2	128876	4.80027839286875	1
Gad2/Cux2	Grip2	2.13296609276874e-11	Gad2	129293	3.74095609203805	1
Gad2/Cux2	Chl1	3.34904376112291e-05	Gad2	129866	1.31696471077381	1
Gad2/Cux2	Chl1	3.34904376112291e-05	Gad2	129876	4.59079995214233	1
Gad2/Cux2	Chl1	3.34904376112291e-05	Gad2	129880	4.30996466988571	1
Gad2/Cux2	Chl1	3.34904376112291e-05	Gad2	129884	1.71712826619868	1
Gad2/Cux2	Chl1	3.34904376112291e-05	Gad2	129887	4.87815477717984	1
Gad2/Cux2	Chl1	3.34904376112291e-05	Gad2	129901	2.64861288597517	1
Gad2/Cux2	Cntn6	0.000179914884187265	Gad2	129911	3.17925165046592	1
Gad2/Cux2	Slc6a11	7.441105733297e-06	Gad2	130493	4.12237663943884	1
Gad2/Cux2	Slc6a1	2.57405126725464e-32	Gad2	130501	3.16161613031256	1
Gad2/Cux2	Slc6a1	2.57405126725464e-32	Gad2	130503	4.97746084924686	1
Gad2/Cux2	Kcna6	6.31086069276512e-06	Gad2	131538	1.66260890830821	1
Gad2/Cux2	Kcna6	6.31086069276512e-06	Gad2	131542	3.6790915672472	1
Gad2/Cux2	Kcna6	6.31086069276512e-06	Gad2	131544	4.38113612863154	1
Gad2/Cux2	Kcna6	6.31086069276512e-06	Gad2	131545	5.25982850289069	1
Gad2/Cux2	Kcna6	6.31086069276512e-06	Gad2	131546	3.80984576413834	1
Gad2/Cux2	Kcna6	6.31086069276512e-06	Gad2	131547	3.79083809998008	1
Gad2/Cux2	Kcna6	6.31086069276512e-06	Gad2	131549	4.45684789070952	1
Gad2/Cux2	Nrip2	1.1786958184582e-17	Gad2	131776	1.97895487722742	1
Gad2/Cux2	Ptpro	3.07709409326707e-05	Gad2	132254	3.61920826126408	1
Gad2/Cux2	Ptpro	3.07709409326707e-05	Gad2	132255	3.36257073383997	1
Gad2/Cux2	Ptpro	3.07709409326707e-05	Gad2	132257	3.1350916559082	1
Gad2/Cux2	Ptpro	3.07709409326707e-05	Gad2	132260	2.67443750467982	1
Gad2/Cux2	Lmo3	6.89344629255241e-05	Gad2	132287	4.93411778673381	1
Gad2/Cux2	Sox5	0.000150889794493234	Gad2	132534	3.82974367355858	1
Gad2/Cux2	Sox5	0.000150889794493234	Gad2	132541	1.29317043653436	1
Gad2/Cux2	Sox5	0.000150889794493234	Gad2	132559	1.07958260395328	1
Gad2/Cux2	Sox5	0.000150889794493234	Gad2	132571	3.17274630229863	1
Gad2/Cux2	Bcat1	1.10310233179074e-06	Gad2	132611	1.07958260395328	1
Gad2/Cux2	Bcat1	1.10310233179074e-06	Gad2	132614	1.79175866126864	1
Gad2/Cux2	Bcat1	1.10310233179074e-06	Gad2	132617	1.07958260395328	1
Gad2/Cux2	Bcat1	1.10310233179074e-06	Gad2	132618	1.31696471077381	1
Gad2/Cux2	Bcat1	1.10310233179074e-06	Gad2	132619	1.07958260395328	1
Gad2/Cux2	Bcat1	1.10310233179074e-06	Gad2	132629	3.40749990227601	1
Gad2/Cux2	Bcat1	1.10310233179074e-06	Gad2	132630	4.62097112456298	1
Gad2/Cux2	Gm16532	0.000417202920040316	Gad2	133117	1.07958260395328	1
Gad2/Cux2	Atp1a3	3.01964185393566e-07	Gad2	133743	1.07958260395328	1
Gad2/Cux2	Atp1a3	3.01964185393566e-07	Gad2	133744	3.70537724637225	1
Gad2/Cux2	Atp1a3	3.01964185393566e-07	Gad2	133751	1.07958260395328	1
Gad2/Cux2	Fxyd1	1.70187071628519e-10	Gad2	134596	4.06970607583678	1
Gad2/Cux2	Zfp536	1.84257158202878e-25	Gad2	134909	1.07958260395328	1
Gad2/Cux2	Zfp536	1.84257158202878e-25	Gad2	134910	1.31696471077381	1
Gad2/Cux2	Zfp536	1.84257158202878e-25	Gad2	134914	1.07958260395328	1
Gad2/Cux2	Zfp536	1.84257158202878e-25	Gad2	134919	2.82529382196311	1
Gad2/Cux2	Zfp536	1.84257158202878e-25	Gad2	134929	3.86756168531722	1
Gad2/Cux2	Zfp536	1.84257158202878e-25	Gad2	134931	3.67543591650705	1
Gad2/Cux2	Zfp536	1.84257158202878e-25	Gad2	134935	3.18440518837365	1
Gad2/Cux2	Zfp536	1.84257158202878e-25	Gad2	134936	3.61679434682772	1
Gad2/Cux2	Zfp536	1.84257158202878e-25	Gad2	134937	4.19145110331837	1
Gad2/Cux2	Zfp536	1.84257158202878e-25	Gad2	134941	4.25942528486777	1
Gad2/Cux2	Zfp536	1.84257158202878e-25	Gad2	134942	3.51081134401664	1
Gad2/Cux2	Zfp536	1.84257158202878e-25	Gad2	134946	3.19723024378823	1
Gad2/Cux2	Zfp536	1.84257158202878e-25	Gad2	134949	4.51792938787149	1
Gad2/Cux2	Zfp536	1.84257158202878e-25	Gad2	134950	4.21088060000812	1
Gad2/Cux2	Vstm2b	1.74578958662712e-05	Gad2	135058	5.89541061649933	1
Gad2/Cux2	Vstm2b	1.74578958662712e-05	Gad2	135061	1.31696471077381	1
Gad2/Cux2	Vstm2b	1.74578958662712e-05	Gad2	135065	1.07958260395328	1
Gad2/Cux2	Atf5	0.000166336736667216	Gad2	135279	3.21628242511027	1
Gad2/Cux2	Atf5	0.000166336736667216	Gad2	135280	3.98295597890343	1
Gad2/Cux2	Nav2	6.20806480078929e-05	Gad2	135693	3.76182018645987	1
Gad2/Cux2	Nav2	6.20806480078929e-05	Gad2	135695	1.29317043653436	1
Gad2/Cux2	Nav2	6.20806480078929e-05	Gad2	135698	1.66260890830821	1
Gad2/Cux2	Nav2	6.20806480078929e-05	Gad2	135704	1.64391685047827	1
Gad2/Cux2	Nav2	6.20806480078929e-05	Gad2	135707	3.78443452022159	1
Gad2/Cux2	Nav2	6.20806480078929e-05	Gad2	135714	2.09043552198882	1
Gad2/Cux2	Nav2	6.20806480078929e-05	Gad2	135716	4.12312233155152	1
Gad2/Cux2	Nav2	6.20806480078929e-05	Gad2	135720	4.69065385572505	1
Gad2/Cux2	Nav2	6.20806480078929e-05	Gad2	135722	5.41442422950068	1
Gad2/Cux2	Nav2	6.20806480078929e-05	Gad2	135725	3.62263411998578	1
Gad2/Cux2	Nav2	6.20806480078929e-05	Gad2	135735	2.11094118660036	1
Gad2/Cux2	Nav2	6.20806480078929e-05	Gad2	135742	1.72596938758683	1
Gad2/Cux2	Nav2	6.20806480078929e-05	Gad2	135747	4.76503196839752	1
Gad2/Cux2	Nav2	6.20806480078929e-05	Gad2	135753	3.79591155662767	1
Gad2/Cux2	Nav2	6.20806480078929e-05	Gad2	135761	2.8335655846243	1
Gad2/Cux2	Nav2	6.20806480078929e-05	Gad2	135762	4.51613055473246	1
Gad2/Cux2	Nav2	6.20806480078929e-05	Gad2	135768	3.87360747374107	1
Gad2/Cux2	Nav2	6.20806480078929e-05	Gad2	135773	3.78665349901277	1
Gad2/Cux2	Nav2	6.20806480078929e-05	Gad2	135774	2.70180602577967	1
Gad2/Cux2	Nav2	6.20806480078929e-05	Gad2	135781	1.31696471077381	1
Gad2/Cux2	Nav2	6.20806480078929e-05	Gad2	135782	1.07958260395328	1
Gad2/Cux2	Nav2	6.20806480078929e-05	Gad2	135785	4.70536809623826	1
Gad2/Cux2	Nav2	6.20806480078929e-05	Gad2	135788	2.43110608350979	1
Gad2/Cux2	Nav2	6.20806480078929e-05	Gad2	135795	3.17269298426529	1
Gad2/Cux2	Luzp2	1.89914097234158e-08	Gad2	135926	1.47917663011161	1
Gad2/Cux2	Luzp2	1.89914097234158e-08	Gad2	135928	3.45951170641263	1
Gad2/Cux2	Nr2f2	5.29395116213219e-26	Gad2	136716	4.19593135182509	1
Gad2/Cux2	Nr2f2	5.29395116213219e-26	Gad2	136717	3.45955541175535	1
Gad2/Cux2	Nr2f2	5.29395116213219e-26	Gad2	136719	3.24488433541298	1
Gad2/Cux2	Nr2f2	5.29395116213219e-26	Gad2	136723	3.13656957860238	1
Gad2/Cux2	Nr2f2	5.29395116213219e-26	Gad2	136724	4.21175333977294	1
Gad2/Cux2	Nr2f2	5.29395116213219e-26	Gad2	136725	4.45300428413115	1
Gad2/Cux2	Nr2f2	5.29395116213219e-26	Gad2	136726	4.12136523172303	1
Gad2/Cux2	Nr2f2	5.29395116213219e-26	Gad2	136728	3.42712629682189	1
Gad2/Cux2	Nr2f2	5.29395116213219e-26	Gad2	136729	4.36841784627204	1
Gad2/Cux2	Nr2f2	5.29395116213219e-26	Gad2	136733	3.40356779941051	1
Gad2/Cux2	Nr2f2	5.29395116213219e-26	Gad2	136734	7.19362040931232	1
Gad2/Cux2	Nr2f2	5.29395116213219e-26	Gad2	136735	3.61071023590706	1
Gad2/Cux2	Nr2f2	5.29395116213219e-26	Gad2	136737	4.30638954338641	1
Gad2/Cux2	Nr2f2	5.29395116213219e-26	Gad2	136747	2.94512522850475	1
Gad2/Cux2	Nr2f2	5.29395116213219e-26	Gad2	136748	1.47917663011161	1
Gad2/Cux2	Nr2f2	5.29395116213219e-26	Gad2	136752	3.74865096707054	1
Gad2/Cux2	Nr2f2	5.29395116213219e-26	Gad2	136755	3.17792308908703	1
Gad2/Cux2	Sox6	1.81109507053876e-05	Gad2	139656	2.16427519047622	1
Gad2/Cux2	Sox6	1.81109507053876e-05	Gad2	139661	1.71712826619868	1
Gad2/Cux2	Sox6	1.81109507053876e-05	Gad2	139665	1.29317043653436	1
Gad2/Cux2	Gprc5b	1.40503698665259e-06	Gad2	139943	3.87278658690781	1
Gad2/Cux2	Nupr1	3.80870937155542e-09	Gad2	140467	4.12303955484963	1
Gad2/Cux2	Cox6a2	5.26471144163568e-05	Gad2	140679	3.918043333199	1
Gad2/Cux2	Inpp5f	2.54037498675962e-24	Gad2	140722	4.23064154389021	1
Gad2/Cux2	Inpp5f	2.54037498675962e-24	Gad2	140727	4.66825368105961	1
Gad2/Cux2	Inpp5f	2.54037498675962e-24	Gad2	140730	3.46480300667808	1
Gad2/Cux2	Inpp5f	2.54037498675962e-24	Gad2	140732	5.50147514961295	1
Gad2/Cux2	Inpp5f	2.54037498675962e-24	Gad2	140733	5.09508431048846	1
Gad2/Cux2	Fgfr2	3.10775911071261e-06	Gad2	140793	3.70082596175397	1
Gad2/Cux2	Fgfr2	3.10775911071261e-06	Gad2	140794	3.05207753347228	1
Gad2/Cux2	Fgfr2	3.10775911071261e-06	Gad2	140796	3.68129111600547	1
Gad2/Cux2	Fgfr2	3.10775911071261e-06	Gad2	140801	2.99219176630649	1
Gad2/Cux2	Htra1	2.00830699858863e-08	Gad2	140843	3.34536671364218	1
Gad2/Cux2	Htra1	2.00830699858863e-08	Gad2	140845	6.87376305108814	1
Gad2/Cux2	Htra1	2.00830699858863e-08	Gad2	140850	4.11060993761169	1
Gad2/Cux2	Htra1	2.00830699858863e-08	Gad2	140851	3.71879952316967	1
Gad2/Cux2	Htra1	2.00830699858863e-08	Gad2	140852	4.88985084915122	1
Gad2/Cux2	Htra1	2.00830699858863e-08	Gad2	140854	5.69004733875649	1
Gad2/Cux2	Htra1	2.00830699858863e-08	Gad2	140855	4.63668432196631	1
Gad2/Cux2	Htra1	2.00830699858863e-08	Gad2	140856	3.98955603530129	1
Gad2/Cux2	Htra1	2.00830699858863e-08	Gad2	140858	3.0555886916357	1
Gad2/Cux2	Ptpre	0.000131596404902486	Gad2	141180	4.74764658447522	1
Gad2/Cux2	Tcerg1l	1.53362597213469e-06	Gad2	141282	5.71626037924494	1
Gad2/Cux2	Tcerg1l	1.53362597213469e-06	Gad2	141284	3.20983836908007	1
Gad2/Cux2	Tcerg1l	1.53362597213469e-06	Gad2	141286	4.02601463479284	1
Gad2/Cux2	Tcerg1l	1.53362597213469e-06	Gad2	141289	3.58393310219801	1
Gad2/Cux2	Tcerg1l	1.53362597213469e-06	Gad2	141294	2.10428739356671	1
Gad2/Cux2	Sox1	0.000630129265072286	Gad2	142351	3.71086989918911	1
Gad2/Cux2	Sox1	0.000630129265072286	Gad2	142352	5.03064552179658	1
Gad2/Cux2	Sox1	0.000630129265072286	Gad2	142353	6.55433388238684	1
Gad2/Cux2	Sox1	0.000630129265072286	Gad2	142354	5.95281969985819	1
Gad2/Cux2	Sox1	0.000630129265072286	Gad2	142355	5.32316674375817	1
Gad2/Cux2	Sox1	0.000630129265072286	Gad2	142356	4.07072573058667	1
Gad2/Cux2	Sox1	0.000630129265072286	Gad2	142357	4.52962137776484	1
Gad2/Cux2	Sox1	0.000630129265072286	Gad2	142358	4.85093399236554	1
Gad2/Cux2	Sox1	0.000630129265072286	Gad2	142359	3.16285242284051	1
Gad2/Cux2	Fgfr1	1.84809412179815e-10	Gad2	143234	3.22893099064488	1
Gad2/Cux2	Fgfr1	1.84809412179815e-10	Gad2	143238	3.2737961085823	1
Gad2/Cux2	Dlc1	4.69153070626869e-06	Gad2	143950	3.75305407720134	1
Gad2/Cux2	Dlc1	4.69153070626869e-06	Gad2	143953	3.14512274275053	1
Gad2/Cux2	Dlc1	4.69153070626869e-06	Gad2	143955	4.47883406288741	1
Gad2/Cux2	Dlc1	4.69153070626869e-06	Gad2	143958	3.62870712745928	1
Gad2/Cux2	Dlc1	4.69153070626869e-06	Gad2	143959	3.68453544871001	1
Gad2/Cux2	Dlc1	4.69153070626869e-06	Gad2	143960	3.00320334976213	1
Gad2/Cux2	Dlc1	4.69153070626869e-06	Gad2	143961	4.18599485030848	1
Gad2/Cux2	Dlc1	4.69153070626869e-06	Gad2	143964	4.14411366022641	1
Gad2/Cux2	Dlc1	4.69153070626869e-06	Gad2	143976	3.11096920595025	1
Gad2/Cux2	Dlc1	4.69153070626869e-06	Gad2	143979	4.10618031713771	1
Gad2/Cux2	Dlc1	4.69153070626869e-06	Gad2	143980	4.00972666046026	1
Gad2/Cux2	Dlc1	4.69153070626869e-06	Gad2	143982	3.15964693800549	1
Gad2/Cux2	Dlc1	4.69153070626869e-06	Gad2	143983	4.07240267489767	1
Gad2/Cux2	Dlc1	4.69153070626869e-06	Gad2	143984	1.07958260395328	1
Gad2/Cux2	Dlc1	4.69153070626869e-06	Gad2	143987	3.47545742339543	1
Gad2/Cux2	Slc25a4	2.32284636204232e-05	Gad2	144461	3.42009547082718	1
Gad2/Cux2	Gm15881	8.6505024053047e-09	Gad2	145110	1.07958260395328	1
Gad2/Cux2	Gm15881	8.6505024053047e-09	Gad2	145113	4.44552472373406	1
Gad2/Cux2	Galntl6	3.29163541874406e-15	Gad2	145116	4.19562686478185	1
Gad2/Cux2	BC030500	8.60641148413386e-08	Gad2	145120	1.31696471077381	1
Gad2/Cux2	Sc4mol	7.70826160129396e-09	Gad2	145411	3.55539768176793	1
Gad2/Cux2	Lzts1	6.72383965070815e-06	Gad2	145813	2.77910653817359	1
Gad2/Cux2	Lzts1	6.72383965070815e-06	Gad2	145814	2.75049312213139	1
Gad2/Cux2	Lzts1	6.72383965070815e-06	Gad2	145816	1.07958260395328	1
Gad2/Cux2	Lzts1	6.72383965070815e-06	Gad2	145817	2.80025913487921	1
Gad2/Cux2	Lzts1	6.72383965070815e-06	Gad2	145819	4.81937756597574	1
Gad2/Cux2	Nwd1	0.000117680078327373	Gad2	146359	1.84168935637408	1
Gad2/Cux2	Nwd1	0.000117680078327373	Gad2	146360	2.1615890775472	1
Gad2/Cux2	Tox3	5.81140265809707e-06	Gad2	147429	1.07958260395328	1
Gad2/Cux2	Tox3	5.81140265809707e-06	Gad2	147433	3.4514942407666	1
Gad2/Cux2	Tox3	5.81140265809707e-06	Gad2	147434	3.22259481667099	1
Gad2/Cux2	Tox3	5.81140265809707e-06	Gad2	147436	1.07958260395328	1
Gad2/Cux2	Tox3	5.81140265809707e-06	Gad2	147442	3.83055561925158	1
Gad2/Cux2	Tox3	5.81140265809707e-06	Gad2	147467	4.06614304317527	1
Gad2/Cux2	Tox3	5.81140265809707e-06	Gad2	147472	2.83174203737467	1
Gad2/Cux2	Tox3	5.81140265809707e-06	Gad2	147476	5.21177284546975	1
Gad2/Cux2	Tox3	5.81140265809707e-06	Gad2	147479	3.88154232805228	1
Gad2/Cux2	Tox3	5.81140265809707e-06	Gad2	147484	4.25632693594397	1
Gad2/Cux2	Tox3	5.81140265809707e-06	Gad2	147485	4.46688675140587	1
Gad2/Cux2	Tox3	5.81140265809707e-06	Gad2	147486	2.77471209007031	1
Gad2/Cux2	Gnao1	0.000521714871791896	Gad2	147623	1.8253275027719	1
Gad2/Cux2	Gnao1	0.000521714871791896	Gad2	147624	4.52817912884973	1
Gad2/Cux2	Gnao1	0.000521714871791896	Gad2	147626	1.07958260395328	1
Gad2/Cux2	Gnao1	0.000521714871791896	Gad2	147628	2.5913885947736	1
Gad2/Cux2	Mt3	5.92781122372999e-05	Gad2	147678	4.95347429940917	1
Gad2/Cux2	Mt3	5.92781122372999e-05	Gad2	147680	3.03071155670761	1
Gad2/Cux2	Mt1	8.5019170528558e-14	Gad2	147687	3.00326331431304	1
Gad2/Cux2	Cpne2	1.89243810132801e-19	Gad2	147739	3.85542678389162	1
Gad2/Cux2	Cpne2	1.89243810132801e-19	Gad2	147740	6.04250265012959	1
Gad2/Cux2	Cpne2	1.89243810132801e-19	Gad2	147741	4.22444150125563	1
Gad2/Cux2	Calb2	1.792175360582e-10	Gad2	148626	4.47434317853284	1
Gad2/Cux2	Mtss1l	4.74106441917215e-09	Gad2	148648	5.16119282707472	1
Gad2/Cux2	Mtss1l	4.74106441917215e-09	Gad2	148649	4.67560729604872	1
Gad2/Cux2	Mtss1l	4.74106441917215e-09	Gad2	148651	3.33663956246114	1
Gad2/Cux2	Cntnap4	0.000177462696235369	Gad2	148860	3.23065425940212	1
Gad2/Cux2	Nudt7	8.76473472576855e-07	Gad2	148907	2.82536165628772	1
Gad2/Cux2	Maf	1.88201173728873e-05	Gad2	148915	5.00934581802426	1
Gad2/Cux2	Maf	1.88201173728873e-05	Gad2	148917	3.85222548556132	1
Gad2/Cux2	Maf	1.88201173728873e-05	Gad2	148920	3.52760551742598	1
Gad2/Cux2	Maf	1.88201173728873e-05	Gad2	148921	3.65830573059051	1
Gad2/Cux2	Maf	1.88201173728873e-05	Gad2	148922	4.35958107593605	1
Gad2/Cux2	Maf	1.88201173728873e-05	Gad2	148926	6.31554096337715	1
Gad2/Cux2	Maf	1.88201173728873e-05	Gad2	148928	3.7244816904098	1
Gad2/Cux2	Maf	1.88201173728873e-05	Gad2	148930	3.56034932113101	1
Gad2/Cux2	Trim67	1.41748758910404e-06	Gad2	149844	3.9102432938595	1
Gad2/Cux2	Trim67	1.41748758910404e-06	Gad2	149848	6.50803827121379	1
Gad2/Cux2	Pard3	6.72465295322295e-05	Gad2	150069	1.07958260395328	1
Gad2/Cux2	Pard3	6.72465295322295e-05	Gad2	150071	3.90642359555037	1
Gad2/Cux2	Amotl1	1.26000870395328e-07	Gad2	150500	3.50666047824626	1
Gad2/Cux2	Amotl1	1.26000870395328e-07	Gad2	150510	1.07958260395328	1
Gad2/Cux2	Chordc1	7.97695117233642e-05	Gad2	150657	1.32862057351126	1
Gad2/Cux2	Adamts15	1.43735526865193e-11	Gad2	151581	4.13844775236354	1
Gad2/Cux2	Adamts15	1.43735526865193e-11	Gad2	151583	1.07958260395328	1
Gad2/Cux2	Adamts15	1.43735526865193e-11	Gad2	151584	1.47917663011161	1
Gad2/Cux2	Adamts15	1.43735526865193e-11	Gad2	151586	3.45420092804975	1
Gad2/Cux2	Aplp2	3.97881757811448e-06	Gad2	151614	1.47917663011161	1
Gad2/Cux2	Aplp2	3.97881757811448e-06	Gad2	151620	4.06611433991692	1
Gad2/Cux2	Sc5d	0.000479477329290823	Gad2	152216	1.07958260395328	1
Gad2/Cux2	Fxyd6	5.23830840877578e-07	Gad2	152591	3.69175450743428	1
Gad2/Cux2	Fxyd6	5.23830840877578e-07	Gad2	152592	4.2663923925547	1
Gad2/Cux2	Htr3a	5.90527010676334e-07	Gad2	152918	2.26296540409732	1
Gad2/Cux2	Htr3a	5.90527010676334e-07	Gad2	152920	5.1095415518641	1
Gad2/Cux2	Htr3a	5.90527010676334e-07	Gad2	152922	4.51406425268309	1
Gad2/Cux2	Ncam1	4.8600518660369e-17	Gad2	152999	1.07958260395328	1
Gad2/Cux2	Ncam1	4.8600518660369e-17	Gad2	153001	3.36701709330009	1
Gad2/Cux2	Ncam1	4.8600518660369e-17	Gad2	153009	2.77037468530752	1
Gad2/Cux2	Ncam1	4.8600518660369e-17	Gad2	153022	5.03259892870949	1
Gad2/Cux2	Ncam1	4.8600518660369e-17	Gad2	153024	3.36243049587161	1
Gad2/Cux2	Ncam1	4.8600518660369e-17	Gad2	153034	1.07958260395328	1
Gad2/Cux2	Ncam1	4.8600518660369e-17	Gad2	153035	3.82556883834893	1
Gad2/Cux2	Ncam1	4.8600518660369e-17	Gad2	153037	4.05835517145705	1
Gad2/Cux2	Ncam1	4.8600518660369e-17	Gad2	153042	3.44873843290503	1
Gad2/Cux2	Ncam1	4.8600518660369e-17	Gad2	153044	3.4926657549217	1
Gad2/Cux2	Ncam1	4.8600518660369e-17	Gad2	153052	2.26296540409732	1
Gad2/Cux2	Sln	0.000306909258062972	Gad2	153248	3.45158213722409	1
Gad2/Cux2	Cplx3	5.84983340463288e-05	Gad2	153589	4.55029568499093	1
Gad2/Cux2	Cplx3	5.84983340463288e-05	Gad2	153590	3.93857255459565	1
Gad2/Cux2	Fam46a	2.41405088746462e-09	Gad2	155667	5.42751886419492	1
Gad2/Cux2	Fam46a	2.41405088746462e-09	Gad2	155669	3.45420092804975	1
Gad2/Cux2	Fam46a	2.41405088746462e-09	Gad2	155670	3.24312721309082	1
Gad2/Cux2	Fam46a	2.41405088746462e-09	Gad2	155672	4.40158642707296	1
Gad2/Cux2	Fam46a	2.41405088746462e-09	Gad2	155674	6.68430578336811	1
Gad2/Cux2	Fam46a	2.41405088746462e-09	Gad2	155675	5.62486386594566	1
Gad2/Cux2	Fam46a	2.41405088746462e-09	Gad2	155678	3.99681944570457	1
Gad2/Cux2	Mrap2	5.36906358603291e-06	Gad2	155779	2.33775827755345	1
Gad2/Cux2	Chst2	5.46026045566954e-06	Gad2	156052	1.64391685047827	1
Gad2/Cux2	Chst2	5.46026045566954e-06	Gad2	156056	3.74865096707054	1
Gad2/Cux2	Chst2	5.46026045566954e-06	Gad2	156060	4.47219444489263	1
Gad2/Cux2	Chst2	5.46026045566954e-06	Gad2	156068	2.32025399395922	1
Gad2/Cux2	Chst2	5.46026045566954e-06	Gad2	156071	4.54978219311549	1
Gad2/Cux2	Chst2	5.46026045566954e-06	Gad2	156073	3.10625001143646	1
Gad2/Cux2	Chst2	5.46026045566954e-06	Gad2	156074	1.07958260395328	1
Gad2/Cux2	Tmem22	0.000568177591848688	Gad2	156495	1.64391685047827	1
Gad2/Cux2	Tmem22	0.000568177591848688	Gad2	156496	4.83854682661611	1
Gad2/Cux2	Tmem22	0.000568177591848688	Gad2	156497	5.9567091580968	1
Gad2/Cux2	Tmem22	0.000568177591848688	Gad2	156507	4.38455397385171	1
Gad2/Cux2	Tgfbr2	0.00033112713110335	Gad2	158167	3.80356061592484	1
Gad2/Cux2	Tgfbr2	0.00033112713110335	Gad2	158170	4.1490524555885	1
Gad2/Cux2	Rbms3	1.25015629712275e-22	Gad2	158174	3.9200344155228	1
Gad2/Cux2	Rbms3	1.25015629712275e-22	Gad2	158176	4.8501802468935	1
Gad2/Cux2	Rbms3	1.25015629712275e-22	Gad2	158178	4.55485539142573	1
Gad2/Cux2	Rbms3	1.25015629712275e-22	Gad2	158180	4.26646733982037	1
Gad2/Cux2	Rbms3	1.25015629712275e-22	Gad2	158183	3.76393263474196	1
Gad2/Cux2	Rbms3	1.25015629712275e-22	Gad2	158185	4.05487967616594	1
Gad2/Cux2	Rbms3	1.25015629712275e-22	Gad2	158187	1.47917663011161	1
Gad2/Cux2	Rbms3	1.25015629712275e-22	Gad2	158192	3.47545742339543	1
Gad2/Cux2	Itga9	2.50510236473408e-05	Gad2	158246	4.55357340817426	1
Gad2/Cux2	Itga9	2.50510236473408e-05	Gad2	158250	5.30736323876841	1
Gad2/Cux2	Itga9	2.50510236473408e-05	Gad2	158254	3.27546664215119	1
Gad2/Cux2	Itga9	2.50510236473408e-05	Gad2	158256	5.15546415621717	1
Gad2/Cux2	Itga9	2.50510236473408e-05	Gad2	158260	5.68006138893111	1
Gad2/Cux2	Itga9	2.50510236473408e-05	Gad2	158262	2.55883534626451	1
Gad2/Cux2	Itga9	2.50510236473408e-05	Gad2	158266	1.07958260395328	1
Gad2/Cux2	Araf	0.000254554209736301	Gad2	159446	5.50866033919217	1
Gad2/Cux2	Araf	0.000254554209736301	Gad2	159452	4.12646496806515	1
Gad2/Cux2	Araf	0.000254554209736301	Gad2	159453	1.69928180380046	1
Gad2/Cux2	Arhgef6	2.84195499824889e-05	Gad2	159871	3.0836580988	1
Gad2/Cux2	Arhgef6	2.84195499824889e-05	Gad2	159872	3.65132278645924	1
Gad2/Cux2	Arhgef6	2.84195499824889e-05	Gad2	159873	4.17724515437111	1
Gad2/Cux2	Fgf13	1.61801516994587e-08	Gad2	159887	6.03426421178263	1
Gad2/Cux2	Arx	0.000101391696322427	Gad2	160355	3.78322587548191	1
Gad2/Cux2	Arx	0.000101391696322427	Gad2	160356	5.56078473609398	1
Gad2/Cux2	Arx	0.000101391696322427	Gad2	160359	4.28679333092989	1
Gad2/Cux2	Arx	0.000101391696322427	Gad2	160360	4.7421917379223	1
Gad2/Cux2	Arx	0.000101391696322427	Gad2	160363	3.25849291484179	1
Gad2/Cux2	Maged1	2.92909124631837e-11	Gad2	160410	5.42534394646701	1
Gad2/Cux2	Slc7a3	4.52851087911949e-05	Gad2	160597	3.86952494244562	1
Gad2/Cux2	Tsc22d3	7.35345532844649e-08	Gad2	161217	4.02428286131939	1
Gad2/Cux2	Gnl3l	1.29676152060005e-12	Gad2	161406	1.32862057351126	1
Gad2/Cux2	Gnl3l	1.29676152060005e-12	Gad2	161407	2.25687787085196	1
Gad2/Cux2	Grpr	8.85677544720439e-09	Gad2	161824	3.57273538894803	1
Gad2/Cux2	A830018L16Rik	1.04058422563331e-07	Cux2	279	4.42509095485013	2
Gad2/Cux2	A830018L16Rik	1.04058422563331e-07	Cux2	284	1.52482222361071	2
Gad2/Cux2	A830018L16Rik	1.04058422563331e-07	Cux2	287	3.35790016653835	2
Gad2/Cux2	A830018L16Rik	1.04058422563331e-07	Cux2	288	2.57378788979358	2
Gad2/Cux2	A830018L16Rik	1.04058422563331e-07	Cux2	291	2.57933264188869	2
Gad2/Cux2	Erbb4	1.10432041211461e-12	Cux2	3412	1.04813805113819	2
Gad2/Cux2	Erbb4	1.10432041211461e-12	Cux2	3413	0.837058599928938	2
Gad2/Cux2	Erbb4	1.10432041211461e-12	Cux2	3416	3.08716821419086	2
Gad2/Cux2	Erbb4	1.10432041211461e-12	Cux2	3417	4.90766322790085	2
Gad2/Cux2	Erbb4	1.10432041211461e-12	Cux2	3418	2.32564785820055	2
Gad2/Cux2	Resp18	1.66641270778343e-14	Cux2	3862	4.17976993567797	2
Gad2/Cux2	Resp18	1.66641270778343e-14	Cux2	3868	3.81916450448763	2
Gad2/Cux2	Scg2	6.67492464269934e-06	Cux2	4130	2.0675671624842	2
Gad2/Cux2	Arl4c	0.000553479386140347	Cux2	4836	1.20339945188827	2
Gad2/Cux2	Arl4c	0.000553479386140347	Cux2	4839	3.81042041361123	2
Gad2/Cux2	Arl4c	0.000553479386140347	Cux2	4844	1.20339945188827	2
Gad2/Cux2	Arl4c	0.000553479386140347	Cux2	4848	3.04514791992389	2
Gad2/Cux2	Arl4c	0.000553479386140347	Cux2	4849	4.19922860725926	2
Gad2/Cux2	Arl4c	0.000553479386140347	Cux2	4851	3.99231487396866	2
Gad2/Cux2	Cdh20	0.000129090280468789	Cux2	5511	0.837058599928938	2
Gad2/Cux2	Cdh20	0.000129090280468789	Cux2	5512	1.21789169257148	2
Gad2/Cux2	Cdh20	0.000129090280468789	Cux2	5518	3.99375258318344	2
Gad2/Cux2	Cdh20	0.000129090280468789	Cux2	5519	1.49530053030591	2
Gad2/Cux2	Cdh20	0.000129090280468789	Cux2	5524	1.03182595002152	2
Gad2/Cux2	Rnf152	1.26000870395328e-07	Cux2	5541	1.35690186481192	2
Gad2/Cux2	Rnf152	1.26000870395328e-07	Cux2	5542	0.837058599928938	2
Gad2/Cux2	Rnf152	1.26000870395328e-07	Cux2	5543	1.03182595002152	2
Gad2/Cux2	Rnf152	1.26000870395328e-07	Cux2	5558	1.38267860822966	2
Gad2/Cux2	Tfcp2l1	9.45128727408709e-08	Cux2	5781	3.55468803537669	2
Gad2/Cux2	Tfcp2l1	9.45128727408709e-08	Cux2	5785	3.6222323542617	2
Gad2/Cux2	Tfcp2l1	9.45128727408709e-08	Cux2	5786	4.59850513170083	2
Gad2/Cux2	Tfcp2l1	9.45128727408709e-08	Cux2	5788	4.63993768970521	2
Gad2/Cux2	Thsd7b	1.03084544605992e-10	Cux2	6242	2.31239106823962	2
Gad2/Cux2	Thsd7b	1.03084544605992e-10	Cux2	6243	2.96276801180001	2
Gad2/Cux2	Thsd7b	1.03084544605992e-10	Cux2	6246	1.86886601678544	2
Gad2/Cux2	Thsd7b	1.03084544605992e-10	Cux2	6247	0.837058599928938	2
Gad2/Cux2	Thsd7b	1.03084544605992e-10	Cux2	6248	0.837058599928938	2
Gad2/Cux2	Thsd7b	1.03084544605992e-10	Cux2	6253	0.837058599928938	2
Gad2/Cux2	Pik3c2b	2.87799584991024e-09	Cux2	6682	1.831657560533	2
Gad2/Cux2	Pik3c2b	2.87799584991024e-09	Cux2	6684	0.837058599928938	2
Gad2/Cux2	Nek7	7.44194400709514e-14	Cux2	7409	4.82376373264641	2
Gad2/Cux2	Nek7	7.44194400709514e-14	Cux2	7411	0.837058599928938	2
Gad2/Cux2	Prdx6	6.29862354249433e-05	Cux2	8560	5.5071727425099	2
Gad2/Cux2	Fmo1	2.18323670544507e-08	Cux2	8690	1.20339945188827	2
Gad2/Cux2	Nme7	1.76925939279862e-06	Cux2	8766	3.4157764034458	2
Gad2/Cux2	Nme7	1.76925939279862e-06	Cux2	8769	2.88946312474674	2
Gad2/Cux2	Nme7	1.76925939279862e-06	Cux2	8772	1.04813805113819	2
Gad2/Cux2	Atp1b1	0.000717583268103948	Cux2	8796	2.87594621458117	2
Gad2/Cux2	Atp1b1	0.000717583268103948	Cux2	8797	3.34949246593888	2
Gad2/Cux2	Atp1b1	0.000717583268103948	Cux2	8799	3.82614438402134	2
Gad2/Cux2	Atp1b1	0.000717583268103948	Cux2	8801	3.44098774373796	2
Gad2/Cux2	Ddr2	6.24712716689017e-30	Cux2	9280	0.837058599928938	2
Gad2/Cux2	Pcp4l1	6.41764634586633e-06	Cux2	9443	1.73796400876474	2
Gad2/Cux2	Pcp4l1	6.41764634586633e-06	Cux2	9445	0.837058599928938	2
Gad2/Cux2	Pcp4l1	6.41764634586633e-06	Cux2	9446	1.64351250229422	2
Gad2/Cux2	Pcp4l1	6.41764634586633e-06	Cux2	9447	1.02371476978246	2
Gad2/Cux2	Pcp4l1	6.41764634586633e-06	Cux2	9448	2.27139141122141	2
Gad2/Cux2	Pcp4l1	6.41764634586633e-06	Cux2	9449	2.06361650758828	2
Gad2/Cux2	Kcnj10	6.94836408422145e-08	Cux2	9665	2.14240145670752	2
Gad2/Cux2	Pld5	1.32122510994431e-05	Cux2	9928	0.837058599928938	2
Gad2/Cux2	Pld5	1.32122510994431e-05	Cux2	9931	1.38267860822966	2
Gad2/Cux2	Pld5	1.32122510994431e-05	Cux2	9932	3.74635268042634	2
Gad2/Cux2	Pld5	1.32122510994431e-05	Cux2	9933	3.9767805460933	2
Gad2/Cux2	Pld5	1.32122510994431e-05	Cux2	9936	1.23223980162947	2
Gad2/Cux2	Esrrg	0.000599360700673308	Cux2	10879	2.95413774371523	2
Gad2/Cux2	Esrrg	0.000599360700673308	Cux2	10880	1.03182595002152	2
Gad2/Cux2	Prox1	9.96122723617555e-16	Cux2	11030	1.35024804785549	2
Gad2/Cux2	Prox1	9.96122723617555e-16	Cux2	11031	1.04813805113819	2
Gad2/Cux2	Prox1	9.96122723617555e-16	Cux2	11033	2.4611079750337	2
Gad2/Cux2	Prox1	9.96122723617555e-16	Cux2	11037	1.71799496827847	2
Gad2/Cux2	Prox1	9.96122723617555e-16	Cux2	11038	1.67521959498008	2
Gad2/Cux2	Prox1	9.96122723617555e-16	Cux2	11039	3.14801737140851	2
Gad2/Cux2	Prox1	9.96122723617555e-16	Cux2	11042	0.837058599928938	2
Gad2/Cux2	Prox1	9.96122723617555e-16	Cux2	11046	2.67290548798565	2
Gad2/Cux2	Vip	3.60156499901828e-11	Cux2	11760	0.837058599928938	2
Gad2/Cux2	Vip	3.60156499901828e-11	Cux2	11761	1.02371476978246	2
Gad2/Cux2	Ust	1.91370594904613e-05	Cux2	11926	0.837058599928938	2
Gad2/Cux2	Ust	1.91370594904613e-05	Cux2	11929	0.837058599928938	2
Gad2/Cux2	Ust	1.91370594904613e-05	Cux2	11930	1.50731288884854	2
Gad2/Cux2	Nr2e1	2.05621970136674e-09	Cux2	14224	1.48942254571456	2
Gad2/Cux2	Nr2e1	2.05621970136674e-09	Cux2	14226	2.21017602703529	2
Gad2/Cux2	Nr2e1	2.05621970136674e-09	Cux2	14227	3.73557665667667	2
Gad2/Cux2	Nr2e1	2.05621970136674e-09	Cux2	14228	1.03182595002152	2
Gad2/Cux2	Nr2e1	2.05621970136674e-09	Cux2	14229	0.837058599928938	2
Gad2/Cux2	Nr2e1	2.05621970136674e-09	Cux2	14230	0.837058599928938	2
Gad2/Cux2	Nr2e1	2.05621970136674e-09	Cux2	14232	1.49530053030591	2
Gad2/Cux2	Grik2	0.00039040003320878	Cux2	14517	5.40050334200399	2
Gad2/Cux2	Slc35f1	2.08814060845413e-05	Cux2	14592	4.45016275652671	2
Gad2/Cux2	Slc35f1	2.08814060845413e-05	Cux2	14593	3.76614110046202	2
Gad2/Cux2	Unc5b	1.45541517085216e-09	Cux2	14995	0.837058599928938	2
Gad2/Cux2	Unc5b	1.45541517085216e-09	Cux2	14997	1.72815464517281	2
Gad2/Cux2	Unc5b	1.45541517085216e-09	Cux2	15002	4.78777036480702	2
Gad2/Cux2	Tspan15	9.00891790057022e-07	Cux2	15110	4.20205348901015	2
Gad2/Cux2	Tspan15	9.00891790057022e-07	Cux2	15114	4.19809413027132	2
Gad2/Cux2	Tspan15	9.00891790057022e-07	Cux2	15115	4.29924711745518	2
Gad2/Cux2	Ado	4.59238319889944e-09	Cux2	15463	3.52174722615071	2
Gad2/Cux2	Ado	4.59238319889944e-09	Cux2	15467	3.41212073384887	2
Gad2/Cux2	Ado	4.59238319889944e-09	Cux2	15468	2.70651575547841	2
Gad2/Cux2	Zwint	0.000270190244009013	Cux2	15849	2.80464277903319	2
Gad2/Cux2	Zwint	0.000270190244009013	Cux2	15852	4.29670125512917	2
Gad2/Cux2	Zwint	0.000270190244009013	Cux2	15853	4.77027946947312	2
Gad2/Cux2	Zwint	0.000270190244009013	Cux2	15860	3.96012187506488	2
Gad2/Cux2	Zwint	0.000270190244009013	Cux2	15867	3.14027132922163	2
Gad2/Cux2	Zwint	0.000270190244009013	Cux2	15868	4.03148241806613	2
Gad2/Cux2	Zwint	0.000270190244009013	Cux2	15870	3.08184893678489	2
Gad2/Cux2	Zwint	0.000270190244009013	Cux2	15872	3.35448831470139	2
Gad2/Cux2	Zwint	0.000270190244009013	Cux2	15873	4.10741952153041	2
Gad2/Cux2	Pdxk	4.14785286260555e-06	Cux2	16433	1.36975768335311	2
Gad2/Cux2	Pdxk	4.14785286260555e-06	Cux2	16438	3.44559158630604	2
Gad2/Cux2	Gng7	1.41385324603858e-07	Cux2	16840	4.27676853482137	2
Gad2/Cux2	Gng7	1.41385324603858e-07	Cux2	16851	6.31869054000978	2
Gad2/Cux2	Nt5dc3	1.59456832026457e-07	Cux2	17508	4.38378858253318	2
Gad2/Cux2	Nt5dc3	1.59456832026457e-07	Cux2	17512	4.15093889077042	2
Gad2/Cux2	Nt5dc3	1.59456832026457e-07	Cux2	17513	3.16547152604906	2
Gad2/Cux2	Nt5dc3	1.59456832026457e-07	Cux2	17519	3.08516600711981	2
Gad2/Cux2	Nt5dc3	1.59456832026457e-07	Cux2	17520	3.92834196580292	2
Gad2/Cux2	Nt5dc3	1.59456832026457e-07	Cux2	17521	0.837058599928938	2
Gad2/Cux2	Nt5dc3	1.59456832026457e-07	Cux2	17522	2.86554686386259	2
Gad2/Cux2	Nt5dc3	1.59456832026457e-07	Cux2	17525	1.02371476978246	2
Gad2/Cux2	Nt5dc3	1.59456832026457e-07	Cux2	17526	1.03182595002152	2
Gad2/Cux2	Nt5dc3	1.59456832026457e-07	Cux2	17528	2.0516992146751	2
Gad2/Cux2	Igf1	7.65596600446272e-12	Cux2	17597	0.837058599928938	2
Gad2/Cux2	Igf1	7.65596600446272e-12	Cux2	17598	0.837058599928938	2
Gad2/Cux2	Igf1	7.65596600446272e-12	Cux2	17599	1.7579358983443	2
Gad2/Cux2	Igf1	7.65596600446272e-12	Cux2	17600	0.837058599928938	2
Gad2/Cux2	Igf1	7.65596600446272e-12	Cux2	17601	3.7857630910367	2
Gad2/Cux2	Igf1	7.65596600446272e-12	Cux2	17602	1.23223980162947	2
Gad2/Cux2	Igf1	7.65596600446272e-12	Cux2	17604	0.837058599928938	2
Gad2/Cux2	Igf1	7.65596600446272e-12	Cux2	17605	2.23537479003775	2
Gad2/Cux2	Igf1	7.65596600446272e-12	Cux2	17607	1.74305254034471	2
Gad2/Cux2	Igf1	7.65596600446272e-12	Cux2	17608	2.20649675172457	2
Gad2/Cux2	Igf1	7.65596600446272e-12	Cux2	17609	1.36975768335311	2
Gad2/Cux2	Ndufa12	2.60679839999781e-11	Cux2	18085	4.75725460009536	2
Gad2/Cux2	Mgat4c	3.142634059788e-06	Cux2	18637	3.45684181719381	2
Gad2/Cux2	Tph2	0.000228659562786754	Cux2	19453	0.837058599928938	2
Gad2/Cux2	Tph2	0.000228659562786754	Cux2	19457	0.837058599928938	2
Gad2/Cux2	Tph2	0.000228659562786754	Cux2	19465	2.77313048747329	2
Gad2/Cux2	Vwc2	7.76914642841165e-10	Cux2	21280	0.837058599928938	2
Gad2/Cux2	Vwc2	7.76914642841165e-10	Cux2	21281	1.20339945188827	2
Gad2/Cux2	Vwc2	7.76914642841165e-10	Cux2	21285	4.67991108809619	2
Gad2/Cux2	Vstm2a	3.09848128476793e-08	Cux2	21429	2.85631304143486	2
Gad2/Cux2	Vstm2a	3.09848128476793e-08	Cux2	21430	1.54212160113513	2
Gad2/Cux2	Vstm2a	3.09848128476793e-08	Cux2	21432	3.81420545409809	2
Gad2/Cux2	Vstm2a	3.09848128476793e-08	Cux2	21433	3.62803306041602	2
Gad2/Cux2	Vstm2a	3.09848128476793e-08	Cux2	21441	2.27822609226235	2
Gad2/Cux2	Vstm2a	3.09848128476793e-08	Cux2	21442	0.837058599928938	2
Gad2/Cux2	Vstm2a	3.09848128476793e-08	Cux2	21443	0.837058599928938	2
Gad2/Cux2	Vstm2a	3.09848128476793e-08	Cux2	21445	0.837058599928938	2
Gad2/Cux2	Sec61g	0.000961888990768808	Cux2	21449	2.85927826353194	2
Gad2/Cux2	Sec61g	0.000961888990768808	Cux2	21454	1.52482222361071	2
Gad2/Cux2	Sec61g	0.000961888990768808	Cux2	21459	0.837058599928938	2
Gad2/Cux2	Egfr	2.06530960494152e-37	Cux2	21465	3.43492684894061	2
Gad2/Cux2	Egfr	2.06530960494152e-37	Cux2	21466	3.17847093483629	2
Gad2/Cux2	Egfr	2.06530960494152e-37	Cux2	21467	0.837058599928938	2
Gad2/Cux2	Egfr	2.06530960494152e-37	Cux2	21468	1.02371476978246	2
Gad2/Cux2	Egfr	2.06530960494152e-37	Cux2	21470	2.36290533906898	2
Gad2/Cux2	Egfr	2.06530960494152e-37	Cux2	21471	1.82713522578197	2
Gad2/Cux2	Egfr	2.06530960494152e-37	Cux2	21473	3.28658831035061	2
Gad2/Cux2	Egfr	2.06530960494152e-37	Cux2	21474	0.837058599928938	2
Gad2/Cux2	Egfr	2.06530960494152e-37	Cux2	21475	1.87325961029566	2
Gad2/Cux2	Egfr	2.06530960494152e-37	Cux2	21479	1.8778933638179	2
Gad2/Cux2	Mdh1	0.000399795450692423	Cux2	21834	3.06729788254113	2
Gad2/Cux2	Kcnip1	2.38397178052176e-22	Cux2	22731	2.51858838953319	2
Gad2/Cux2	Kcnip1	2.38397178052176e-22	Cux2	22732	1.79706889750752	2
Gad2/Cux2	Kcnip1	2.38397178052176e-22	Cux2	22733	0.837058599928938	2
Gad2/Cux2	Kcnip1	2.38397178052176e-22	Cux2	22734	0.837058599928938	2
Gad2/Cux2	Kcnip1	2.38397178052176e-22	Cux2	22736	1.02371476978246	2
Gad2/Cux2	Kcnip1	2.38397178052176e-22	Cux2	22737	3.45165051196209	2
Gad2/Cux2	Kcnip1	2.38397178052176e-22	Cux2	22738	0.837058599928938	2
Gad2/Cux2	Kcnip1	2.38397178052176e-22	Cux2	22739	0.837058599928938	2
Gad2/Cux2	Kcnip1	2.38397178052176e-22	Cux2	22740	0.837058599928938	2
Gad2/Cux2	Kcnip1	2.38397178052176e-22	Cux2	22741	0.837058599928938	2
Gad2/Cux2	Kcnip1	2.38397178052176e-22	Cux2	22743	0.837058599928938	2
Gad2/Cux2	Kcnip1	2.38397178052176e-22	Cux2	22745	0.837058599928938	2
Gad2/Cux2	Kcnip1	2.38397178052176e-22	Cux2	22746	1.18896448265219	2
Gad2/Cux2	Kcnip1	2.38397178052176e-22	Cux2	22747	1.70790583195685	2
Gad2/Cux2	Kcnip1	2.38397178052176e-22	Cux2	22748	3.55757914754088	2
Gad2/Cux2	Kcnip1	2.38397178052176e-22	Cux2	22760	1.02371476978246	2
Gad2/Cux2	Adra1b	1.25128361997874e-07	Cux2	23456	1.04813805113819	2
Gad2/Cux2	Adra1b	1.25128361997874e-07	Cux2	23457	0.837058599928938	2
Gad2/Cux2	Adra1b	1.25128361997874e-07	Cux2	23459	1.88238594282915	2
Gad2/Cux2	Adra1b	1.25128361997874e-07	Cux2	23461	2.62970297869288	2
Gad2/Cux2	Adra1b	1.25128361997874e-07	Cux2	23462	0.837058599928938	2
Gad2/Cux2	Adra1b	1.25128361997874e-07	Cux2	23464	2.66432278789523	2
Gad2/Cux2	Gria1	8.44367534929308e-07	Cux2	24497	1.18896448265219	2
Gad2/Cux2	Gria1	8.44367534929308e-07	Cux2	24500	1.21076439776082	2
Gad2/Cux2	Gria1	8.44367534929308e-07	Cux2	24502	0.837058599928938	2
Gad2/Cux2	Gria1	8.44367534929308e-07	Cux2	24504	1.60007117184954	2
Gad2/Cux2	Gria1	8.44367534929308e-07	Cux2	24505	1.50731288884854	2
Gad2/Cux2	Gria1	8.44367534929308e-07	Cux2	24515	1.78258582935706	2
Gad2/Cux2	Gria1	8.44367534929308e-07	Cux2	24517	3.71672633341806	2
Gad2/Cux2	Gria1	8.44367534929308e-07	Cux2	24524	1.18896448265219	2
Gad2/Cux2	Gria1	8.44367534929308e-07	Cux2	24526	1.49530053030591	2
Gad2/Cux2	Gria1	8.44367534929308e-07	Cux2	24536	3.84876478384999	2
Gad2/Cux2	Gria1	8.44367534929308e-07	Cux2	24541	3.32046488283134	2
Gad2/Cux2	Gria1	8.44367534929308e-07	Cux2	24544	3.39679484059509	2
Gad2/Cux2	Nufip2	6.74849137847022e-08	Cux2	26164	0.837058599928938	2
Gad2/Cux2	Msi2	1.52603525103772e-07	Cux2	26963	0.837058599928938	2
Gad2/Cux2	Msi2	1.52603525103772e-07	Cux2	26968	1.03182595002152	2
Gad2/Cux2	Msi2	1.52603525103772e-07	Cux2	26970	1.35690186481192	2
Gad2/Cux2	Msi2	1.52603525103772e-07	Cux2	26973	1.39548483843412	2
Gad2/Cux2	Msi2	1.52603525103772e-07	Cux2	26975	5.32038449991318	2
Gad2/Cux2	Msi2	1.52603525103772e-07	Cux2	26976	0.837058599928938	2
Gad2/Cux2	Vat1	4.49431299928495e-08	Cux2	28171	4.40686623297442	2
Gad2/Cux2	Rnd2	0.000451296094684499	Cux2	28172	2.3725179762868	2
Gad2/Cux2	Rnd2	0.000451296094684499	Cux2	28173	3.24384085072024	2
Gad2/Cux2	Rnd2	0.000451296094684499	Cux2	28174	0.837058599928938	2
Gad2/Cux2	Pitpnc1	1.95140362405456e-07	Cux2	29020	3.13662102119126	2
Gad2/Cux2	Pitpnc1	1.95140362405456e-07	Cux2	29024	1.35024804785549	2
Gad2/Cux2	Pitpnc1	1.95140362405456e-07	Cux2	29025	1.76795589150898	2
Gad2/Cux2	Pitpnc1	1.95140362405456e-07	Cux2	29027	3.59887292785973	2
Gad2/Cux2	Pitpnc1	1.95140362405456e-07	Cux2	29032	0.837058599928938	2
Gad2/Cux2	Pitpnc1	1.95140362405456e-07	Cux2	29033	2.65647521877057	2
Gad2/Cux2	0610009D07Rik	3.34222011456898e-05	Cux2	31163	0.837058599928938	2
Gad2/Cux2	Npas3	0.000213625660161975	Cux2	33583	3.75004479540612	2
Gad2/Cux2	Npas3	0.000213625660161975	Cux2	33589	3.71447966023761	2
Gad2/Cux2	Npas3	0.000213625660161975	Cux2	33590	3.24436407105236	2
Gad2/Cux2	Nrxn3	0.000155709892952285	Cux2	35866	3.21360262975877	2
Gad2/Cux2	Nrxn3	0.000155709892952285	Cux2	35868	4.16767682981667	2
Gad2/Cux2	Nrxn3	0.000155709892952285	Cux2	35870	5.14372272032239	2
Gad2/Cux2	Nrxn3	0.000155709892952285	Cux2	35872	4.49082206081944	2
Gad2/Cux2	Nrxn3	0.000155709892952285	Cux2	35877	0.837058599928938	2
Gad2/Cux2	Nrxn3	0.000155709892952285	Cux2	35878	0.837058599928938	2
Gad2/Cux2	Nrxn3	0.000155709892952285	Cux2	35879	1.39548483843412	2
Gad2/Cux2	Nrxn3	0.000155709892952285	Cux2	35897	0.837058599928938	2
Gad2/Cux2	Nrxn3	0.000155709892952285	Cux2	35912	3.5518308379414	2
Gad2/Cux2	Nrxn3	0.000155709892952285	Cux2	35913	3.51205002573236	2
Gad2/Cux2	Nrxn3	0.000155709892952285	Cux2	35914	4.19230496445913	2
Gad2/Cux2	Nrxn3	0.000155709892952285	Cux2	35915	4.48080658394213	2
Gad2/Cux2	Nrxn3	0.000155709892952285	Cux2	35916	4.11639518384005	2
Gad2/Cux2	Nrxn3	0.000155709892952285	Cux2	35919	4.4093487785995	2
Gad2/Cux2	Nrxn3	0.000155709892952285	Cux2	35926	0.837058599928938	2
Gad2/Cux2	Nrxn3	0.000155709892952285	Cux2	35932	0.837058599928938	2
Gad2/Cux2	Nrxn3	0.000155709892952285	Cux2	35934	3.86260159946478	2
Gad2/Cux2	Nrxn3	0.000155709892952285	Cux2	35935	5.40286627582475	2
Gad2/Cux2	Nrxn3	0.000155709892952285	Cux2	35936	4.085379963244	2
Gad2/Cux2	Nrxn3	0.000155709892952285	Cux2	35941	3.53904322187039	2
Gad2/Cux2	Nrxn3	0.000155709892952285	Cux2	35942	6.18603893774354	2
Gad2/Cux2	Nrxn3	0.000155709892952285	Cux2	35950	5.14874587937742	2
Gad2/Cux2	Nrxn3	0.000155709892952285	Cux2	35951	4.56921235827004	2
Gad2/Cux2	Nrxn3	0.000155709892952285	Cux2	35954	3.7513425843997	2
Gad2/Cux2	Nrxn3	0.000155709892952285	Cux2	35969	4.94061213988523	2
Gad2/Cux2	Nrxn3	0.000155709892952285	Cux2	35971	0.837058599928938	2
Gad2/Cux2	Nrxn3	0.000155709892952285	Cux2	35972	1.18896448265219	2
Gad2/Cux2	Dio2	1.37059954964669e-06	Cux2	35977	0.837058599928938	2
Gad2/Cux2	Dio2	1.37059954964669e-06	Cux2	35978	0.837058599928938	2
Gad2/Cux2	Dio2	1.37059954964669e-06	Cux2	35980	2.30886974220366	2
Gad2/Cux2	Dio2	1.37059954964669e-06	Cux2	35983	2.90899906792051	2
Gad2/Cux2	Ston2	3.5605563970017e-09	Cux2	36026	3.14428126799129	2
Gad2/Cux2	Ston2	3.5605563970017e-09	Cux2	36027	3.40154165577439	2
Gad2/Cux2	Ston2	3.5605563970017e-09	Cux2	36029	4.90377021881716	2
Gad2/Cux2	Ston2	3.5605563970017e-09	Cux2	36032	3.76532397533855	2
Gad2/Cux2	Ston2	3.5605563970017e-09	Cux2	36034	1.47164351888729	2
Gad2/Cux2	Bcl11b	1.24618510139553e-22	Cux2	37013	2.40244451517098	2
Gad2/Cux2	Bcl11b	1.24618510139553e-22	Cux2	37016	0.837058599928938	2
Gad2/Cux2	Bcl11b	1.24618510139553e-22	Cux2	37020	1.04813805113819	2
Gad2/Cux2	Sp8	1.79577319085755e-13	Cux2	37681	2.41171058297445	2
Gad2/Cux2	Adarb2	7.46332941582777e-42	Cux2	37949	3.47798401686285	2
Gad2/Cux2	Adarb2	7.46332941582777e-42	Cux2	37950	4.9225770343935	2
Gad2/Cux2	Adarb2	7.46332941582777e-42	Cux2	37958	3.78231855686347	2
Gad2/Cux2	Adarb2	7.46332941582777e-42	Cux2	37961	0.837058599928938	2
Gad2/Cux2	Adarb2	7.46332941582777e-42	Cux2	37962	0.837058599928938	2
Gad2/Cux2	Wdr37	3.08799990309959e-07	Cux2	37970	4.61352959764576	2
Gad2/Cux2	Wdr37	3.08799990309959e-07	Cux2	37971	0.837058599928938	2
Gad2/Cux2	Wdr37	3.08799990309959e-07	Cux2	37976	3.17099055591641	2
Gad2/Cux2	Wdr37	3.08799990309959e-07	Cux2	37977	3.26883273984823	2
Gad2/Cux2	Wdr37	3.08799990309959e-07	Cux2	37978	3.33750777452418	2
Gad2/Cux2	Wdr37	3.08799990309959e-07	Cux2	37979	4.12316114675209	2
Gad2/Cux2	Cmah	0.000118530947015014	Cux2	38986	2.86775039304332	2
Gad2/Cux2	Acot13	0.000796686079207449	Cux2	39047	0.837058599928938	2
Gad2/Cux2	Acot13	0.000796686079207449	Cux2	39048	2.24238182641822	2
Gad2/Cux2	Tubb2a	2.73728117140926e-15	Cux2	39551	2.02315953338625	2
Gad2/Cux2	Tubb2a	2.73728117140926e-15	Cux2	39552	2.11974961799789	2
Gad2/Cux2	Tubb2a	2.73728117140926e-15	Cux2	39553	1.38267860822966	2
Gad2/Cux2	Tubb2b	4.84176548037257e-07	Cux2	39562	5.59728778302721	2
Gad2/Cux2	Tubb2b	4.84176548037257e-07	Cux2	39565	1.60551601188651	2
Gad2/Cux2	Tubb2b	4.84176548037257e-07	Cux2	39570	4.91796052009988	2
Gad2/Cux2	Sfxn1	0.000524087929386046	Cux2	41493	3.33427823530392	2
Gad2/Cux2	Sfxn1	0.000524087929386046	Cux2	41494	3.52849911986236	2
Gad2/Cux2	Sfxn1	0.000524087929386046	Cux2	41497	3.02633712687175	2
Gad2/Cux2	Cxcl14	1.41327696967477e-12	Cux2	41857	1.02371476978246	2
Gad2/Cux2	Cxcl14	1.41327696967477e-12	Cux2	41858	2.925166831332	2
Gad2/Cux2	Cxcl14	1.41327696967477e-12	Cux2	41860	3.80684652433235	2
Gad2/Cux2	Cox7c	0.000859812174414383	Cux2	43779	3.91216120794473	2
Gad2/Cux2	Cox7c	0.000859812174414383	Cux2	43780	3.87137475285889	2
Gad2/Cux2	Hapln1	0.000575797165237268	Cux2	43813	4.46938791156297	2
Gad2/Cux2	Hapln1	0.000575797165237268	Cux2	43814	3.87063344115336	2
Gad2/Cux2	Sv2c	3.91914367419736e-08	Cux2	44236	3.02688831734545	2
Gad2/Cux2	Gcnt4	5.0569217758541e-11	Cux2	44244	3.91740764392938	2
Gad2/Cux2	Gcnt4	5.0569217758541e-11	Cux2	44245	3.58932544548227	2
Gad2/Cux2	Gcnt4	5.0569217758541e-11	Cux2	44246	3.22617736094791	2
Gad2/Cux2	Gcnt4	5.0569217758541e-11	Cux2	44247	3.70436582401446	2
Gad2/Cux2	Rab3c	5.70936128626952e-23	Cux2	45478	1.04813805113819	2
Gad2/Cux2	Rab3c	5.70936128626952e-23	Cux2	45479	0.837058599928938	2
Gad2/Cux2	Rab3c	5.70936128626952e-23	Cux2	45486	2.97345409610492	2
Gad2/Cux2	Map3k1	0.000836788940966713	Cux2	45671	0.837058599928938	2
Gad2/Cux2	Map3k1	0.000836788940966713	Cux2	45676	1.50731288884854	2
Gad2/Cux2	Map3k1	0.000836788940966713	Cux2	45677	0.837058599928938	2
Gad2/Cux2	Map3k1	0.000836788940966713	Cux2	45679	1.18896448265219	2
Gad2/Cux2	Map3k1	0.000836788940966713	Cux2	45680	0.837058599928938	2
Gad2/Cux2	Map3k1	0.000836788940966713	Cux2	45681	0.837058599928938	2
Gad2/Cux2	Map3k1	0.000836788940966713	Cux2	45682	0.837058599928938	2
Gad2/Cux2	Map3k1	0.000836788940966713	Cux2	45683	0.837058599928938	2
Gad2/Cux2	Map3k1	0.000836788940966713	Cux2	45684	0.837058599928938	2
Gad2/Cux2	Hcn1	3.83673476467308e-10	Cux2	46070	3.63622376941174	2
Gad2/Cux2	Fam107a	1.61876609073541e-05	Cux2	46210	1.18896448265219	2
Gad2/Cux2	Vdac2	9.65947885569027e-05	Cux2	46908	3.60726861326408	2
Gad2/Cux2	Ndrg2	2.42088690209502e-15	Cux2	48528	4.53750255683978	2
Gad2/Cux2	Ndrg2	2.42088690209502e-15	Cux2	48529	0.837058599928938	2
Gad2/Cux2	Dleu7	1.00301410195818e-05	Cux2	49317	3.7305669191584	2
Gad2/Cux2	Dleu7	1.00301410195818e-05	Cux2	49318	3.97219773981196	2
Gad2/Cux2	Dleu7	1.00301410195818e-05	Cux2	49319	5.54804473718846	2
Gad2/Cux2	Dleu7	1.00301410195818e-05	Cux2	49320	3.40471220589348	2
Gad2/Cux2	Dleu7	1.00301410195818e-05	Cux2	49321	3.31544318920268	2
Gad2/Cux2	Dleu7	1.00301410195818e-05	Cux2	49322	3.15797545154458	2
Gad2/Cux2	Dleu7	1.00301410195818e-05	Cux2	49325	1.50131921190246	2
Gad2/Cux2	Dleu7	1.00301410195818e-05	Cux2	49326	5.87951437262892	2
Gad2/Cux2	Dleu7	1.00301410195818e-05	Cux2	49328	0.837058599928938	2
Gad2/Cux2	Dleu7	1.00301410195818e-05	Cux2	49331	4.22713027475342	2
Gad2/Cux2	Ctsb	2.14257655411938e-07	Cux2	49417	2.87752286021463	2
Gad2/Cux2	Pnoc	1.05278998888317e-25	Cux2	49799	1.20339945188827	2
Gad2/Cux2	Pnoc	1.05278998888317e-25	Cux2	49802	1.18896448265219	2
Gad2/Cux2	Pnoc	1.05278998888317e-25	Cux2	49803	1.50731288884854	2
Gad2/Cux2	Pnoc	1.05278998888317e-25	Cux2	49805	0.837058599928938	2
Gad2/Cux2	Gm10845	4.30619128288239e-07	Cux2	51339	4.96055700542618	2
Gad2/Cux2	Gm10845	4.30619128288239e-07	Cux2	51342	3.4658503875274	2
Gad2/Cux2	Gm10845	4.30619128288239e-07	Cux2	51347	1.79706889750752	2
Gad2/Cux2	Gm10845	4.30619128288239e-07	Cux2	51348	1.48352051439376	2
Gad2/Cux2	Gm10845	4.30619128288239e-07	Cux2	51352	0.837058599928938	2
Gad2/Cux2	Plcxd3	0.000521714871791896	Cux2	53112	3.29976904395643	2
Gad2/Cux2	Plcxd3	0.000521714871791896	Cux2	53113	3.53900314817818	2
Gad2/Cux2	Plcxd3	0.000521714871791896	Cux2	53115	3.0620720307887	2
Gad2/Cux2	Cdh9	6.51196436296753e-05	Cux2	53728	2.6545633692196	2
Gad2/Cux2	Cdh9	6.51196436296753e-05	Cux2	53736	2.98880184981881	2
Gad2/Cux2	Sema5a	2.58689732189258e-25	Cux2	54429	0.837058599928938	2
Gad2/Cux2	Cox6c	0.000134655818098013	Cux2	54505	4.21241336464697	2
Gad2/Cux2	Cox6c	0.000134655818098013	Cux2	54517	3.39675061425381	2
Gad2/Cux2	Cox6c	0.000134655818098013	Cux2	54518	3.84870012059316	2
Gad2/Cux2	Pvt1	0.000313335587784315	Cux2	55861	3.98640881450686	2
Gad2/Cux2	Pvt1	0.000313335587784315	Cux2	55863	2.67297853050946	2
Gad2/Cux2	Pvt1	0.000313335587784315	Cux2	55865	0.837058599928938	2
Gad2/Cux2	Pvt1	0.000313335587784315	Cux2	55873	1.33721640576353	2
Gad2/Cux2	Pvt1	0.000313335587784315	Cux2	55875	5.06192812247564	2
Gad2/Cux2	St3gal1	4.03467330699666e-05	Cux2	56209	0.837058599928938	2
Gad2/Cux2	2610037D02Rik	5.28858612699144e-11	Cux2	59200	1.18896448265219	2
Gad2/Cux2	Fkbp11	2.98861150642172e-05	Cux2	59388	1.23223980162947	2
Gad2/Cux2	Abat	1.3186670084081e-08	Cux2	60147	1.20339945188827	2
Gad2/Cux2	Abat	1.3186670084081e-08	Cux2	60150	0.837058599928938	2
Gad2/Cux2	Abat	1.3186670084081e-08	Cux2	60151	0.837058599928938	2
Gad2/Cux2	Abat	1.3186670084081e-08	Cux2	60152	2.35646114621036	2
Gad2/Cux2	2310042E22Rik	2.83015142705897e-15	Cux2	61173	2.75767102572225	2
Gad2/Cux2	Hes1	4.09113930808656e-05	Cux2	61867	4.53149946726334	2
Gad2/Cux2	Hes1	4.09113930808656e-05	Cux2	61869	4.05729142672174	2
Gad2/Cux2	Hes1	4.09113930808656e-05	Cux2	61884	1.18896448265219	2
Gad2/Cux2	Apod	9.04804361492668e-07	Cux2	62004	3.22081588085675	2
Gad2/Cux2	Apod	9.04804361492668e-07	Cux2	62005	3.11499951914233	2
Gad2/Cux2	Sema5b	0.000543869460676159	Cux2	62448	2.79429500126896	2
Gad2/Cux2	Sema5b	0.000543869460676159	Cux2	62450	1.86407517784249	2
Gad2/Cux2	Sema5b	0.000543869460676159	Cux2	62454	3.10328407003168	2
Gad2/Cux2	Sema5b	0.000543869460676159	Cux2	62455	0.837058599928938	2
Gad2/Cux2	Sema5b	0.000543869460676159	Cux2	62456	1.47759423878553	2
Gad2/Cux2	Sema5b	0.000543869460676159	Cux2	62461	2.5156179941722	2
Gad2/Cux2	Lrrc58	3.67098698651228e-05	Cux2	62619	4.22121588732561	2
Gad2/Cux2	Pcnp	4.93016835428284e-06	Cux2	63619	4.57556615736221	2
Gad2/Cux2	Robo1	0.000136516296742915	Cux2	64129	0.837058599928938	2
Gad2/Cux2	Robo1	0.000136516296742915	Cux2	64139	0.837058599928938	2
Gad2/Cux2	Robo1	0.000136516296742915	Cux2	64150	0.837058599928938	2
Gad2/Cux2	Robo1	0.000136516296742915	Cux2	64154	0.837058599928938	2
Gad2/Cux2	Robo1	0.000136516296742915	Cux2	64158	3.85535730657946	2
Gad2/Cux2	Robo1	0.000136516296742915	Cux2	64162	0.837058599928938	2
Gad2/Cux2	Robo1	0.000136516296742915	Cux2	64167	0.837058599928938	2
Gad2/Cux2	Robo1	0.000136516296742915	Cux2	64172	0.837058599928938	2
Gad2/Cux2	Robo1	0.000136516296742915	Cux2	64186	3.8355074374242	2
Gad2/Cux2	Atp5j	8.03651600125015e-07	Cux2	64710	3.06532353866432	2
Gad2/Cux2	Atp5j	8.03651600125015e-07	Cux2	64715	3.8128422927845	2
Gad2/Cux2	Itsn1	0.000146916840415797	Cux2	65340	4.92474122848702	2
Gad2/Cux2	Itsn1	0.000146916840415797	Cux2	65344	0.837058599928938	2
Gad2/Cux2	Itsn1	0.000146916840415797	Cux2	65345	0.837058599928938	2
Gad2/Cux2	Atp5o	3.30304735670808e-05	Cux2	65356	0.837058599928938	2
Gad2/Cux2	Atp5o	3.30304735670808e-05	Cux2	65357	1.35671999077598	2
Gad2/Cux2	Atp5o	3.30304735670808e-05	Cux2	65358	1.61094037992465	2
Gad2/Cux2	Atp5o	3.30304735670808e-05	Cux2	65360	2.92074420203166	2
Gad2/Cux2	Atp5o	3.30304735670808e-05	Cux2	65365	3.17217237734681	2
Gad2/Cux2	Atp5o	3.30304735670808e-05	Cux2	65368	4.46767001619928	2
Gad2/Cux2	Atp5o	3.30304735670808e-05	Cux2	65377	5.86106790224922	2
Gad2/Cux2	Wrb	1.85074308237279e-06	Cux2	65785	4.86986341349513	2
Gad2/Cux2	Wrb	1.85074308237279e-06	Cux2	65787	5.1220610591677	2
Gad2/Cux2	Wrb	1.85074308237279e-06	Cux2	65790	0.837058599928938	2
Gad2/Cux2	Qk	0.000375895597422713	Cux2	66503	0.837058599928938	2
Gad2/Cux2	Qk	0.000375895597422713	Cux2	66504	0.837058599928938	2
Gad2/Cux2	Qk	0.000375895597422713	Cux2	66507	0.837058599928938	2
Gad2/Cux2	Qk	0.000375895597422713	Cux2	66508	0.837058599928938	2
Gad2/Cux2	Qk	0.000375895597422713	Cux2	66510	4.52329519345774	2
Gad2/Cux2	Qk	0.000375895597422713	Cux2	66511	5.56593728992965	2
Gad2/Cux2	Lhfpl5	5.85045632106515e-06	Cux2	67600	3.6780519628664	2
Gad2/Cux2	Lhfpl5	5.85045632106515e-06	Cux2	67601	1.33721640576353	2
Gad2/Cux2	Lhfpl5	5.85045632106515e-06	Cux2	67603	0.837058599928938	2
Gad2/Cux2	Rcan2	3.50943183664089e-10	Cux2	68543	3.50615803414164	2
Gad2/Cux2	Rcan2	3.50943183664089e-10	Cux2	68563	2.40454520983629	2
Gad2/Cux2	Rcan2	3.50943183664089e-10	Cux2	68564	4.71162919890629	2
Gad2/Cux2	Rcan2	3.50943183664089e-10	Cux2	68565	2.19570736323684	2
Gad2/Cux2	Slc29a1	0.000104021281390245	Cux2	68709	1.03182595002152	2
Gad2/Cux2	Rpl36	0.000278842964361317	Cux2	69627	5.63313123082406	2
Gad2/Cux2	A330050F15Rik	1.05839543211604e-05	Cux2	70338	0.837058599928938	2
Gad2/Cux2	A330050F15Rik	1.05839543211604e-05	Cux2	70339	3.01188476641271	2
Gad2/Cux2	A330050F15Rik	1.05839543211604e-05	Cux2	70340	0.837058599928938	2
Gad2/Cux2	A330050F15Rik	1.05839543211604e-05	Cux2	70341	3.07390429613998	2
Gad2/Cux2	A330050F15Rik	1.05839543211604e-05	Cux2	70346	0.837058599928938	2
Gad2/Cux2	A330050F15Rik	1.05839543211604e-05	Cux2	70350	1.02371476978246	2
Gad2/Cux2	A330050F15Rik	1.05839543211604e-05	Cux2	70353	2.83070921980226	2
Gad2/Cux2	A330050F15Rik	1.05839543211604e-05	Cux2	70356	0.837058599928938	2
Gad2/Cux2	A330050F15Rik	1.05839543211604e-05	Cux2	70357	2.78531140177417	2
Gad2/Cux2	A330050F15Rik	1.05839543211604e-05	Cux2	70368	3.18206832750101	2
Gad2/Cux2	Alk	1.4748613479326e-06	Cux2	70565	0.837058599928938	2
Gad2/Cux2	Alk	1.4748613479326e-06	Cux2	70571	0.837058599928938	2
Gad2/Cux2	Alk	1.4748613479326e-06	Cux2	70577	4.38834161341237	2
Gad2/Cux2	Alk	1.4748613479326e-06	Cux2	70578	4.47112476631591	2
Gad2/Cux2	Ypel5	7.37676004911221e-10	Cux2	70587	2.30896374879257	2
Gad2/Cux2	Ypel5	7.37676004911221e-10	Cux2	70590	3.85452479206617	2
Gad2/Cux2	Ypel5	7.37676004911221e-10	Cux2	70591	3.64371087293261	2
Gad2/Cux2	Lbh	5.3844042483353e-11	Cux2	70606	3.43438220613354	2
Gad2/Cux2	Lbh	5.3844042483353e-11	Cux2	70607	2.50974058590806	2
Gad2/Cux2	Lbh	5.3844042483353e-11	Cux2	70608	2.38866494142857	2
Gad2/Cux2	Lbh	5.3844042483353e-11	Cux2	70610	4.62777894132793	2
Gad2/Cux2	Lbh	5.3844042483353e-11	Cux2	70620	1.04813805113819	2
Gad2/Cux2	Lbh	5.3844042483353e-11	Cux2	70621	0.837058599928938	2
Gad2/Cux2	Galnt14	2.85550122528288e-06	Cux2	70691	3.49096388611401	2
Gad2/Cux2	Galnt14	2.85550122528288e-06	Cux2	70699	0.837058599928938	2
Gad2/Cux2	Galnt14	2.85550122528288e-06	Cux2	70700	0.837058599928938	2
Gad2/Cux2	Galnt14	2.85550122528288e-06	Cux2	70701	0.837058599928938	2
Gad2/Cux2	Arhgap12	0.000961888990768808	Cux2	72294	1.02371476978246	2
Gad2/Cux2	Spry4	0.000189551547754396	Cux2	74169	0.837058599928938	2
Gad2/Cux2	Spry4	0.000189551547754396	Cux2	74173	1.02371476978246	2
Gad2/Cux2	Spry4	0.000189551547754396	Cux2	74178	2.96488770596546	2
Gad2/Cux2	Kcnn2	7.08568822810613e-05	Cux2	74632	4.24133799091299	2
Gad2/Cux2	Kcnn2	7.08568822810613e-05	Cux2	74647	2.87527073480059	2
Gad2/Cux2	Kcnn2	7.08568822810613e-05	Cux2	74653	3.14615052910872	2
Gad2/Cux2	Kcnn2	7.08568822810613e-05	Cux2	74655	3.05137076765078	2
Gad2/Cux2	Kcnn2	7.08568822810613e-05	Cux2	74657	2.69386398377479	2
Gad2/Cux2	Kcnn2	7.08568822810613e-05	Cux2	74661	2.89175598544444	2
Gad2/Cux2	Kcnn2	7.08568822810613e-05	Cux2	74663	0.837058599928938	2
Gad2/Cux2	Nars	4.00222994375138e-09	Cux2	75804	3.09937580033172	2
Gad2/Cux2	Nars	4.00222994375138e-09	Cux2	75809	4.09929845750109	2
Gad2/Cux2	Tcf4	4.99659751551465e-29	Cux2	76417	4.12313441543648	2
Gad2/Cux2	Tcf4	4.99659751551465e-29	Cux2	76427	2.8361105801322	2
Gad2/Cux2	Tcf4	4.99659751551465e-29	Cux2	76437	2.44280300367962	2
Gad2/Cux2	Tcf4	4.99659751551465e-29	Cux2	76455	2.15772510962578	2
Gad2/Cux2	Tcf4	4.99659751551465e-29	Cux2	76460	0.837058599928938	2
Gad2/Cux2	Tcf4	4.99659751551465e-29	Cux2	76461	5.11361760560595	2
Gad2/Cux2	Tcf4	4.99659751551465e-29	Cux2	76468	5.66266386049737	2
Gad2/Cux2	Tcf4	4.99659751551465e-29	Cux2	76470	2.57092910963947	2
Gad2/Cux2	Tcf4	4.99659751551465e-29	Cux2	76481	3.23498666442143	2
Gad2/Cux2	Tcf4	4.99659751551465e-29	Cux2	76488	3.89689422278821	2
Gad2/Cux2	Tcf4	4.99659751551465e-29	Cux2	76500	4.44711199399767	2
Gad2/Cux2	Tcf4	4.99659751551465e-29	Cux2	76501	3.70391397993911	2
Gad2/Cux2	Tcf4	4.99659751551465e-29	Cux2	76507	5.05202337246005	2
Gad2/Cux2	Tcf4	4.99659751551465e-29	Cux2	76509	3.01603703281155	2
Gad2/Cux2	Rab27b	4.42025853753223e-05	Cux2	76547	0.837058599928938	2
Gad2/Cux2	Rab27b	4.42025853753223e-05	Cux2	76549	4.87607716371894	2
Gad2/Cux2	Rab27b	4.42025853753223e-05	Cux2	76550	2.82131487247284	2
Gad2/Cux2	Rab27b	4.42025853753223e-05	Cux2	76551	3.50470178808753	2
Gad2/Cux2	Rab27b	4.42025853753223e-05	Cux2	76553	3.00354420840541	2
Gad2/Cux2	Rab27b	4.42025853753223e-05	Cux2	76554	0.837058599928938	2
Gad2/Cux2	Rab27b	4.42025853753223e-05	Cux2	76555	2.13886231193765	2
Gad2/Cux2	Mro	4.52789344617364e-08	Cux2	76678	4.38543893237375	2
Gad2/Cux2	Mro	4.52789344617364e-08	Cux2	76681	5.18494934984093	2
Gad2/Cux2	Mro	4.52789344617364e-08	Cux2	76682	3.56042499453682	2
Gad2/Cux2	Mro	4.52789344617364e-08	Cux2	76683	3.83441384712834	2
Gad2/Cux2	Zfp516	0.000639634422377602	Cux2	77586	3.39194360915006	2
Gad2/Cux2	Rasgrp2	1.13332211196453e-10	Cux2	78253	2.75522364830135	2
Gad2/Cux2	Slc3a2	3.53242004193799e-09	Cux2	78531	3.78358764865865	2
Gad2/Cux2	Psat1	0.000735118202575102	Cux2	79016	4.1311646491642	2
Gad2/Cux2	Psat1	0.000735118202575102	Cux2	79017	4.05184870335416	2
Gad2/Cux2	Psat1	0.000735118202575102	Cux2	79019	3.00354420840541	2
Gad2/Cux2	Psat1	0.000735118202575102	Cux2	79023	0.837058599928938	2
Gad2/Cux2	Psat1	0.000735118202575102	Cux2	79029	0.837058599928938	2
Gad2/Cux2	Sorbs1	2.41312767123827e-06	Cux2	80667	0.837058599928938	2
Gad2/Cux2	Sorbs1	2.41312767123827e-06	Cux2	80670	0.837058599928938	2
Gad2/Cux2	Sorbs1	2.41312767123827e-06	Cux2	80671	0.837058599928938	2
Gad2/Cux2	Sorbs1	2.41312767123827e-06	Cux2	80672	0.837058599928938	2
Gad2/Cux2	Sorbs1	2.41312767123827e-06	Cux2	80675	0.837058599928938	2
Gad2/Cux2	Sorbs1	2.41312767123827e-06	Cux2	80680	1.04813805113819	2
Gad2/Cux2	Sorbs1	2.41312767123827e-06	Cux2	80688	3.80284185649167	2
Gad2/Cux2	Sorbs1	2.41312767123827e-06	Cux2	80693	2.41179812187545	2
Gad2/Cux2	Sorbs1	2.41312767123827e-06	Cux2	80696	2.04358632577049	2
Gad2/Cux2	Sorbs1	2.41312767123827e-06	Cux2	80710	1.23223980162947	2
Gad2/Cux2	Sema4g	1.0513419284766e-05	Cux2	81053	2.88511867541044	2
Gad2/Cux2	1700080N15Rik	4.50178182437485e-09	Cux2	82161	3.66272926859994	2
Gad2/Cux2	1700080N15Rik	4.50178182437485e-09	Cux2	82162	4.3539159447173	2
Gad2/Cux2	1700080N15Rik	4.50178182437485e-09	Cux2	82164	3.13793716205351	2
Gad2/Cux2	1700080N15Rik	4.50178182437485e-09	Cux2	82174	4.58200184069398	2
Gad2/Cux2	Usp6nl	0.000163381373295324	Cux2	82343	3.12907962236429	2
Gad2/Cux2	Usp6nl	0.000163381373295324	Cux2	82352	0.837058599928938	2
Gad2/Cux2	Usp6nl	0.000163381373295324	Cux2	82354	1.03182595002152	2
Gad2/Cux2	Usp6nl	0.000163381373295324	Cux2	82364	5.06514909719965	2
Gad2/Cux2	Usp6nl	0.000163381373295324	Cux2	82365	0.837058599928938	2
Gad2/Cux2	Usp6nl	0.000163381373295324	Cux2	82366	2.63503733109415	2
Gad2/Cux2	Atp5c1	1.97660661205764e-05	Cux2	82540	4.16374077265433	2
Gad2/Cux2	Etl4	1.00578846877855e-07	Cux2	83085	3.70264435277546	2
Gad2/Cux2	Etl4	1.00578846877855e-07	Cux2	83086	3.37243494874832	2
Gad2/Cux2	Etl4	1.00578846877855e-07	Cux2	83088	4.34834971770598	2
Gad2/Cux2	Etl4	1.00578846877855e-07	Cux2	83094	3.31880848714725	2
Gad2/Cux2	Etl4	1.00578846877855e-07	Cux2	83098	2.73535382150453	2
Gad2/Cux2	Etl4	1.00578846877855e-07	Cux2	83114	3.81554607101056	2
Gad2/Cux2	Etl4	1.00578846877855e-07	Cux2	83115	0.837058599928938	2
Gad2/Cux2	Etl4	1.00578846877855e-07	Cux2	83117	1.02371476978246	2
Gad2/Cux2	Etl4	1.00578846877855e-07	Cux2	83127	1.18896448265219	2
Gad2/Cux2	Etl4	1.00578846877855e-07	Cux2	83128	0.837058599928938	2
Gad2/Cux2	Etl4	1.00578846877855e-07	Cux2	83130	1.23223980162947	2
Gad2/Cux2	Gad2	5.08481184880959e-197	Cux2	83268	0.837058599928938	2
Gad2/Cux2	Gad2	5.08481184880959e-197	Cux2	83272	4.06721880070583	2
Gad2/Cux2	Gad2	5.08481184880959e-197	Cux2	83275	0.837058599928938	2
Gad2/Cux2	Gad2	5.08481184880959e-197	Cux2	83277	0.837058599928938	2
Gad2/Cux2	Gad2	5.08481184880959e-197	Cux2	83278	2.14240145670752	2
Gad2/Cux2	Gad2	5.08481184880959e-197	Cux2	83280	1.47164351888729	2
Gad2/Cux2	Ptgds	9.35015272045126e-05	Cux2	83460	0.837058599928938	2
Gad2/Cux2	Ptgds	9.35015272045126e-05	Cux2	83461	0.837058599928938	2
Gad2/Cux2	Nacc2	2.79348879667896e-05	Cux2	83509	4.07041506851123	2
Gad2/Cux2	Nacc2	2.79348879667896e-05	Cux2	83516	3.63445649502206	2
Gad2/Cux2	Nacc2	2.79348879667896e-05	Cux2	83519	0.837058599928938	2
Gad2/Cux2	Lrrc8a	5.00974538404991e-09	Cux2	84013	3.01863429622779	2
Gad2/Cux2	Zeb2	0.000481572435427577	Cux2	85339	4.04111136971593	2
Gad2/Cux2	Zeb2	0.000481572435427577	Cux2	85340	3.31755404708999	2
Gad2/Cux2	Zeb2	0.000481572435427577	Cux2	85348	4.27473290010516	2
Gad2/Cux2	Zeb2	0.000481572435427577	Cux2	85350	3.77841486718892	2
Gad2/Cux2	Lypd6b	5.77611925824241e-05	Cux2	85546	5.58519038384555	2
Gad2/Cux2	Lypd6b	5.77611925824241e-05	Cux2	85554	3.2039213570773	2
Gad2/Cux2	Lypd6b	5.77611925824241e-05	Cux2	85557	4.61060285530084	2
Gad2/Cux2	Lypd6b	5.77611925824241e-05	Cux2	85572	3.97681013144993	2
Gad2/Cux2	Lypd6b	5.77611925824241e-05	Cux2	85576	3.42359056186853	2
Gad2/Cux2	Fign	0.00069268341667189	Cux2	86374	0.837058599928938	2
Gad2/Cux2	Fign	0.00069268341667189	Cux2	86375	3.54433792451011	2
Gad2/Cux2	Scn1a	0.00015662000101457	Cux2	86543	4.08469762724526	2
Gad2/Cux2	Gad1	1.07793240338612e-22	Cux2	86803	0.837058599928938	2
Gad2/Cux2	Gad1	1.07793240338612e-22	Cux2	86804	2.27822609226235	2
Gad2/Cux2	Gad1	1.07793240338612e-22	Cux2	86805	2.42117844715503	2
Gad2/Cux2	Gad1	1.07793240338612e-22	Cux2	86806	2.50100276987931	2
Gad2/Cux2	Gad1	1.07793240338612e-22	Cux2	86807	1.82700394270618	2
Gad2/Cux2	Dlx1	8.52153421175506e-25	Cux2	86921	1.33721640576353	2
Gad2/Cux2	Dlx1	8.52153421175506e-25	Cux2	86922	0.837058599928938	2
Gad2/Cux2	Dlx1as	1.6012925637104e-24	Cux2	86923	0.837058599928938	2
Gad2/Cux2	Dlx1as	1.6012925637104e-24	Cux2	86924	0.837058599928938	2
Gad2/Cux2	Dlx1as	1.6012925637104e-24	Cux2	86925	1.33721640576353	2
Gad2/Cux2	Dlx1as	1.6012925637104e-24	Cux2	86926	0.837058599928938	2
Gad2/Cux2	Dlx2	2.85040063234455e-05	Cux2	86927	0.837058599928938	2
Gad2/Cux2	Dlx2	2.85040063234455e-05	Cux2	86928	2.1004889394742	2
Gad2/Cux2	Dlx2	2.85040063234455e-05	Cux2	86929	1.71799496827847	2
Gad2/Cux2	Dlx2	2.85040063234455e-05	Cux2	86930	1.95880962384981	2
Gad2/Cux2	Dlx2	2.85040063234455e-05	Cux2	86931	1.02371476978246	2
Gad2/Cux2	Dlx2	2.85040063234455e-05	Cux2	86933	4.21965755130667	2
Gad2/Cux2	Dlx2	2.85040063234455e-05	Cux2	86936	4.19567380311122	2
Gad2/Cux2	B230120H23Rik	2.87423743259417e-17	Cux2	86994	2.81414596032026	2
Gad2/Cux2	B230120H23Rik	2.87423743259417e-17	Cux2	86998	3.75223680251694	2
Gad2/Cux2	Zfp385b	1.84904006193234e-05	Cux2	87311	3.64160875805668	2
Gad2/Cux2	Zfp385b	1.84904006193234e-05	Cux2	87323	1.18896448265219	2
Gad2/Cux2	Zfp385b	1.84904006193234e-05	Cux2	87328	0.837058599928938	2
Gad2/Cux2	Zfp385b	1.84904006193234e-05	Cux2	87329	1.23223980162947	2
Gad2/Cux2	Zfp385b	1.84904006193234e-05	Cux2	87339	5.08038773498463	2
Gad2/Cux2	Zfp385b	1.84904006193234e-05	Cux2	87340	4.49749734482144	2
Gad2/Cux2	Zfp385b	1.84904006193234e-05	Cux2	87349	6.73510163379922	2
Gad2/Cux2	Zfp385b	1.84904006193234e-05	Cux2	87351	5.52110722406477	2
Gad2/Cux2	Zfp385b	1.84904006193234e-05	Cux2	87356	3.88229448523761	2
Gad2/Cux2	Zfp385b	1.84904006193234e-05	Cux2	87357	4.13743267283211	2
Gad2/Cux2	Zfp385b	1.84904006193234e-05	Cux2	87358	4.75556796756784	2
Gad2/Cux2	Zfp385b	1.84904006193234e-05	Cux2	87359	4.91338869157812	2
Gad2/Cux2	Acp2	0.000503909399029953	Cux2	87958	2.88432130785498	2
Gad2/Cux2	2700007P21Rik	4.83482594744949e-05	Cux2	89182	4.20807199688379	2
Gad2/Cux2	2700007P21Rik	4.83482594744949e-05	Cux2	89183	5.16736957757672	2
Gad2/Cux2	2700007P21Rik	4.83482594744949e-05	Cux2	89184	3.04877553706557	2
Gad2/Cux2	Gpr176	0.000463088025314257	Cux2	89926	0.837058599928938	2
Gad2/Cux2	Gpr176	0.000463088025314257	Cux2	89927	0.837058599928938	2
Gad2/Cux2	Gpr176	0.000463088025314257	Cux2	89928	0.837058599928938	2
Gad2/Cux2	Gpr176	0.000463088025314257	Cux2	89931	3.80415972396741	2
Gad2/Cux2	Gpr176	0.000463088025314257	Cux2	89932	4.31373777639141	2
Gad2/Cux2	Disp2	2.14570180164732e-05	Cux2	90005	3.25311221078516	2
Gad2/Cux2	Mertk	1.05839543211604e-05	Cux2	90680	1.60551601188651	2
Gad2/Cux2	Rassf2	1.43209452192242e-12	Cux2	91044	4.2627217069593	2
Gad2/Cux2	Rassf2	1.43209452192242e-12	Cux2	91048	0.837058599928938	2
Gad2/Cux2	Rassf2	1.43209452192242e-12	Cux2	91052	1.03182595002152	2
Gad2/Cux2	Rassf2	1.43209452192242e-12	Cux2	91053	0.837058599928938	2
Gad2/Cux2	Gm14204	9.86073040714374e-38	Cux2	93095	1.33721640576353	2
Gad2/Cux2	Gm14204	9.86073040714374e-38	Cux2	93096	2.53302742718506	2
Gad2/Cux2	Gm14204	9.86073040714374e-38	Cux2	93097	1.23223980162947	2
Gad2/Cux2	Slc32a1	4.61911818116872e-08	Cux2	93098	1.94144929658711	2
Gad2/Cux2	Slc32a1	4.61911818116872e-08	Cux2	93099	0.837058599928938	2
Gad2/Cux2	Slc32a1	4.61911818116872e-08	Cux2	93100	0.837058599928938	2
Gad2/Cux2	Slc32a1	4.61911818116872e-08	Cux2	93101	1.36975768335311	2
Gad2/Cux2	Slc32a1	4.61911818116872e-08	Cux2	93102	0.837058599928938	2
Gad2/Cux2	Slc32a1	4.61911818116872e-08	Cux2	93103	0.837058599928938	2
Gad2/Cux2	Slc32a1	4.61911818116872e-08	Cux2	93104	1.33721640576353	2
Gad2/Cux2	Tox2	0.000509422358681259	Cux2	93433	0.837058599928938	2
Gad2/Cux2	Tox2	0.000509422358681259	Cux2	93439	5.47532257208088	2
Gad2/Cux2	Tox2	0.000509422358681259	Cux2	93441	1.20339945188827	2
Gad2/Cux2	Tox2	0.000509422358681259	Cux2	93443	0.837058599928938	2
Gad2/Cux2	Tox2	0.000509422358681259	Cux2	93452	1.18896448265219	2
Gad2/Cux2	Tox2	0.000509422358681259	Cux2	93453	1.03182595002152	2
Gad2/Cux2	Sulf2	0.000996106636835189	Cux2	93802	0.837058599928938	2
Gad2/Cux2	Sulf2	0.000996106636835189	Cux2	93806	0.837058599928938	2
Gad2/Cux2	Sulf2	0.000996106636835189	Cux2	93809	0.837058599928938	2
Gad2/Cux2	Sulf2	0.000996106636835189	Cux2	93810	0.837058599928938	2
Gad2/Cux2	Sulf2	0.000996106636835189	Cux2	93811	0.837058599928938	2
Gad2/Cux2	Sulf2	0.000996106636835189	Cux2	93813	0.837058599928938	2
Gad2/Cux2	Sulf2	0.000996106636835189	Cux2	93825	1.86420313061202	2
Gad2/Cux2	Gnas	0.000146588261088387	Cux2	94554	5.5721271356146	2
Gad2/Cux2	Car2	0.000362024994233206	Cux2	95628	4.54086579727463	2
Gad2/Cux2	Slc7a14	2.00593082282086e-13	Cux2	96443	3.62669483596162	2
Gad2/Cux2	Slc7a14	2.00593082282086e-13	Cux2	96448	0.837058599928938	2
Gad2/Cux2	Slc7a14	2.00593082282086e-13	Cux2	96449	0.837058599928938	2
Gad2/Cux2	Slc7a14	2.00593082282086e-13	Cux2	96451	2.0066768239934	2
Gad2/Cux2	Slc7a14	2.00593082282086e-13	Cux2	96452	1.21789169257148	2
Gad2/Cux2	Slc7a14	2.00593082282086e-13	Cux2	96456	3.07204976319882	2
Gad2/Cux2	Slc7a14	2.00593082282086e-13	Cux2	96457	4.20978493892314	2
Gad2/Cux2	Kcnmb2	1.08049471021787e-08	Cux2	96460	2.83835949583765	2
Gad2/Cux2	Kcnmb2	1.08049471021787e-08	Cux2	96464	1.03182595002152	2
Gad2/Cux2	Kcnmb2	1.08049471021787e-08	Cux2	96465	0.837058599928938	2
Gad2/Cux2	Kcnmb2	1.08049471021787e-08	Cux2	96470	0.837058599928938	2
Gad2/Cux2	Kcnmb2	1.08049471021787e-08	Cux2	96471	0.837058599928938	2
Gad2/Cux2	Kcnmb2	1.08049471021787e-08	Cux2	96472	0.837058599928938	2
Gad2/Cux2	Kcnmb2	1.08049471021787e-08	Cux2	96473	0.837058599928938	2
Gad2/Cux2	Kcnmb2	1.08049471021787e-08	Cux2	96474	0.837058599928938	2
Gad2/Cux2	Kcnmb2	1.08049471021787e-08	Cux2	96481	4.84260040835753	2
Gad2/Cux2	Kcnmb2	1.08049471021787e-08	Cux2	96483	1.35024804785549	2
Gad2/Cux2	Kcnmb2	1.08049471021787e-08	Cux2	96485	1.35671999077598	2
Gad2/Cux2	Kcnmb2	1.08049471021787e-08	Cux2	96487	0.837058599928938	2
Gad2/Cux2	Kcnmb2	1.08049471021787e-08	Cux2	96488	0.837058599928938	2
Gad2/Cux2	Kcnmb2	1.08049471021787e-08	Cux2	96489	1.04813805113819	2
Gad2/Cux2	Sox2ot	1.41729623785784e-51	Cux2	96685	0.837058599928938	2
Gad2/Cux2	Sox2ot	1.41729623785784e-51	Cux2	96689	0.837058599928938	2
Gad2/Cux2	Sox2ot	1.41729623785784e-51	Cux2	96691	3.99060564382555	2
Gad2/Cux2	Sox2ot	1.41729623785784e-51	Cux2	96692	1.33721640576353	2
Gad2/Cux2	Sox2ot	1.41729623785784e-51	Cux2	96693	0.837058599928938	2
Gad2/Cux2	Sox2ot	1.41729623785784e-51	Cux2	96694	1.20339945188827	2
Gad2/Cux2	Sox2ot	1.41729623785784e-51	Cux2	96695	1.03182595002152	2
Gad2/Cux2	Sox2ot	1.41729623785784e-51	Cux2	96696	4.39365455973177	2
Gad2/Cux2	Sox2ot	1.41729623785784e-51	Cux2	96698	0.837058599928938	2
Gad2/Cux2	Sox2ot	1.41729623785784e-51	Cux2	96705	0.837058599928938	2
Gad2/Cux2	Sox2ot	1.41729623785784e-51	Cux2	96708	1.04813805113819	2
Gad2/Cux2	Sox2ot	1.41729623785784e-51	Cux2	96710	4.81882639301041	2
Gad2/Cux2	Sox2	2.40334512663404e-09	Cux2	96729	2.98835331342417	2
Gad2/Cux2	Sox2	2.40334512663404e-09	Cux2	96730	3.2039719078096	2
Gad2/Cux2	Sox2	2.40334512663404e-09	Cux2	96731	3.16552344211775	2
Gad2/Cux2	Sox2	2.40334512663404e-09	Cux2	96735	0.837058599928938	2
Gad2/Cux2	Sox2	2.40334512663404e-09	Cux2	96737	2.2817271271789	2
Gad2/Cux2	Sox2	2.40334512663404e-09	Cux2	96738	3.12451221154704	2
Gad2/Cux2	Sox2	2.40334512663404e-09	Cux2	96739	0.837058599928938	2
Gad2/Cux2	Pcdh18	1.02201793087296e-08	Cux2	97213	3.20998243454861	2
Gad2/Cux2	Pcdh18	1.02201793087296e-08	Cux2	97214	4.19594431875189	2
Gad2/Cux2	Pcdh18	1.02201793087296e-08	Cux2	97219	3.72428899534851	2
Gad2/Cux2	Serpini1	2.13890586974109e-06	Cux2	98484	4.64190757895522	2
Gad2/Cux2	Serpini1	2.13890586974109e-06	Cux2	98485	4.0295154606563	2
Gad2/Cux2	Serpini1	2.13890586974109e-06	Cux2	98486	3.93339050697021	2
Gad2/Cux2	Serpini1	2.13890586974109e-06	Cux2	98491	0.837058599928938	2
Gad2/Cux2	Fstl5	1.05084368068988e-05	Cux2	98543	0.837058599928938	2
Gad2/Cux2	Fstl5	1.05084368068988e-05	Cux2	98544	2.0516992146751	2
Gad2/Cux2	Fstl5	1.05084368068988e-05	Cux2	98545	4.40145688711226	2
Gad2/Cux2	Fstl5	1.05084368068988e-05	Cux2	98548	3.58795081302508	2
Gad2/Cux2	Fnip2	2.84086520581935e-05	Cux2	98665	4.21850338144096	2
Gad2/Cux2	Fnip2	2.84086520581935e-05	Cux2	98666	3.942959162607	2
Gad2/Cux2	Fnip2	2.84086520581935e-05	Cux2	98667	5.00109983710611	2
Gad2/Cux2	Fnip2	2.84086520581935e-05	Cux2	98669	3.46094529067373	2
Gad2/Cux2	Fnip2	2.84086520581935e-05	Cux2	98674	0.837058599928938	2
Gad2/Cux2	Fnip2	2.84086520581935e-05	Cux2	98676	3.34408286597408	2
Gad2/Cux2	Fnip2	2.84086520581935e-05	Cux2	98677	3.42825016727103	2
Gad2/Cux2	Bcan	4.63418528627278e-05	Cux2	99567	3.44103063457392	2
Gad2/Cux2	Ngf	1.18792642239747e-18	Cux2	100742	3.58194745012704	2
Gad2/Cux2	Ngf	1.18792642239747e-18	Cux2	100745	0.837058599928938	2
Gad2/Cux2	Ngf	1.18792642239747e-18	Cux2	100749	1.21789169257148	2
Gad2/Cux2	Ngf	1.18792642239747e-18	Cux2	100750	1.21789169257148	2
Gad2/Cux2	Ngf	1.18792642239747e-18	Cux2	100751	0.837058599928938	2
Gad2/Cux2	Tspan2	2.93015937694681e-07	Cux2	100756	2.67290548798565	2
Gad2/Cux2	Tspan2	2.93015937694681e-07	Cux2	100757	0.837058599928938	2
Gad2/Cux2	Tspan2	2.93015937694681e-07	Cux2	100759	1.94562762475193	2
Gad2/Cux2	Syt6	4.14022559197853e-07	Cux2	100813	1.38267860822966	2
Gad2/Cux2	Syt6	4.14022559197853e-07	Cux2	100818	3.29294084966178	2
Gad2/Cux2	Syt6	4.14022559197853e-07	Cux2	100821	1.7579358983443	2
Gad2/Cux2	Sars	8.96823188539775e-07	Cux2	101126	3.63308667459925	2
Gad2/Cux2	F3	7.92121534472393e-05	Cux2	101830	2.00120156878336	2
Gad2/Cux2	F3	7.92121534472393e-05	Cux2	101831	1.21076439776082	2
Gad2/Cux2	Pde5a	3.89250050849564e-38	Cux2	101960	4.85731832288641	2
Gad2/Cux2	Unc5c	8.32507531109244e-05	Cux2	103266	3.44567709340999	2
Gad2/Cux2	Unc5c	8.32507531109244e-05	Cux2	103269	1.18896448265219	2
Gad2/Cux2	Ddah1	6.52240461692167e-05	Cux2	103662	3.70686526579296	2
Gad2/Cux2	Tmem55a	0.000407347985562571	Cux2	105389	1.35690186481192	2
Gad2/Cux2	Cnr1	3.90592748294296e-24	Cux2	106158	2.93403257554601	2
Gad2/Cux2	Cnr1	3.90592748294296e-24	Cux2	106159	4.02396673048821	2
Gad2/Cux2	Cnr1	3.90592748294296e-24	Cux2	106161	3.66047052295426	2
Gad2/Cux2	Cnr1	3.90592748294296e-24	Cux2	106162	3.2373666790094	2
Gad2/Cux2	Cnr1	3.90592748294296e-24	Cux2	106172	0.837058599928938	2
Gad2/Cux2	Cnr1	3.90592748294296e-24	Cux2	106178	2.71268595858341	2
Gad2/Cux2	Cnr1	3.90592748294296e-24	Cux2	106181	4.82589002596869	2
Gad2/Cux2	Cnr1	3.90592748294296e-24	Cux2	106182	4.06246279835478	2
Gad2/Cux2	Cnr1	3.90592748294296e-24	Cux2	106183	2.71416748282581	2
Gad2/Cux2	Cnr1	3.90592748294296e-24	Cux2	106191	3.01188476641271	2
Gad2/Cux2	AI464131	5.64295216169785e-07	Cux2	106578	0.837058599928938	2
Gad2/Cux2	AI464131	5.64295216169785e-07	Cux2	106583	4.11414691673892	2
Gad2/Cux2	Aldh1b1	2.22295656804999e-08	Cux2	107022	3.48591179823921	2
Gad2/Cux2	Nfib	2.20703587480352e-08	Cux2	109025	4.06518869542563	2
Gad2/Cux2	Nfib	2.20703587480352e-08	Cux2	109026	4.7711790890081	2
Gad2/Cux2	Nfib	2.20703587480352e-08	Cux2	109051	1.02371476978246	2
Gad2/Cux2	Nfib	2.20703587480352e-08	Cux2	109055	2.58493380435194	2
Gad2/Cux2	Nfib	2.20703587480352e-08	Cux2	109056	0.837058599928938	2
Gad2/Cux2	Nfib	2.20703587480352e-08	Cux2	109073	3.4943840352589	2
Gad2/Cux2	Nfib	2.20703587480352e-08	Cux2	109076	4.17331654023737	2
Gad2/Cux2	Nfib	2.20703587480352e-08	Cux2	109084	3.04319951850111	2
Gad2/Cux2	Nfib	2.20703587480352e-08	Cux2	109087	0.837058599928938	2
Gad2/Cux2	Adamtsl1	0.000425595161283347	Cux2	109334	2.64843614904331	2
Gad2/Cux2	Adamtsl1	0.000425595161283347	Cux2	109339	4.04948129905527	2
Gad2/Cux2	Adamtsl1	0.000425595161283347	Cux2	109341	3.69748283256523	2
Gad2/Cux2	Elavl2	3.20816978146613e-07	Cux2	109653	0.837058599928938	2
Gad2/Cux2	Elavl2	3.20816978146613e-07	Cux2	109656	2.03956936101448	2
Gad2/Cux2	Elavl2	3.20816978146613e-07	Cux2	109659	1.38267860822966	2
Gad2/Cux2	Elavl2	3.20816978146613e-07	Cux2	109666	0.837058599928938	2
Gad2/Cux2	Elavl2	3.20816978146613e-07	Cux2	109684	3.98211131398104	2
Gad2/Cux2	Elavl2	3.20816978146613e-07	Cux2	109690	3.99262633473993	2
Gad2/Cux2	Elavl2	3.20816978146613e-07	Cux2	109691	3.79967207555966	2
Gad2/Cux2	Elavl2	3.20816978146613e-07	Cux2	109694	0.837058599928938	2
Gad2/Cux2	Elavl2	3.20816978146613e-07	Cux2	109697	6.20868785326406	2
Gad2/Cux2	Elavl2	3.20816978146613e-07	Cux2	109713	2.70658711605086	2
Gad2/Cux2	Cyp2j5	3.48234398772787e-14	Cux2	109872	3.6936175385424	2
Gad2/Cux2	Cyp2j5	3.48234398772787e-14	Cux2	109873	1.04813805113819	2
Gad2/Cux2	Cyp2j5	3.48234398772787e-14	Cux2	109874	1.34374694086146	2
Gad2/Cux2	Cyp2j5	3.48234398772787e-14	Cux2	109875	0.837058599928938	2
Gad2/Cux2	Nfia	2.742057111148e-06	Cux2	109887	1.21076439776082	2
Gad2/Cux2	Nfia	2.742057111148e-06	Cux2	109888	0.837058599928938	2
Gad2/Cux2	Nfia	2.742057111148e-06	Cux2	109912	0.837058599928938	2
Gad2/Cux2	Acot11	9.00413605947072e-05	Cux2	110530	4.89706301771111	2
Gad2/Cux2	Rab3b	1.65214723855857e-09	Cux2	110741	0.837058599928938	2
Gad2/Cux2	Rab3b	1.65214723855857e-09	Cux2	110742	0.837058599928938	2
Gad2/Cux2	Clic4	6.32899187067539e-07	Cux2	112706	1.04813805113819	2
Gad2/Cux2	Clic4	6.32899187067539e-07	Cux2	112709	3.72598484732315	2
Gad2/Cux2	Clic4	6.32899187067539e-07	Cux2	112713	0.837058599928938	2
Gad2/Cux2	Clic4	6.32899187067539e-07	Cux2	112716	4.5977838648318	2
Gad2/Cux2	Clic4	6.32899187067539e-07	Cux2	112718	1.61094037992465	2
Gad2/Cux2	Rcan3	1.50273037040975e-08	Cux2	112728	3.28309906662586	2
Gad2/Cux2	Rcan3	1.50273037040975e-08	Cux2	112729	0.837058599928938	2
Gad2/Cux2	Rcan3	1.50273037040975e-08	Cux2	112730	3.17460662609806	2
Gad2/Cux2	Rcan3	1.50273037040975e-08	Cux2	112731	0.837058599928938	2
Gad2/Cux2	Srsf10	0.000841920276660014	Cux2	112770	3.50222244985764	2
Gad2/Cux2	Srsf10	0.000841920276660014	Cux2	112774	2.76991431768056	2
Gad2/Cux2	Dhrs3	1.07445045835968e-05	Cux2	113710	4.12564141865015	2
Gad2/Cux2	Dhrs3	1.07445045835968e-05	Cux2	113714	1.04813805113819	2
Gad2/Cux2	Casz1	2.75218971009378e-06	Cux2	113939	3.0269454676716	2
Gad2/Cux2	Spsb1	1.40437738902165e-06	Cux2	114032	2.77240509927947	2
Gad2/Cux2	Acot7	0.000175515011187099	Cux2	114413	3.96611916367716	2
Gad2/Cux2	Acot7	0.000175515011187099	Cux2	114414	4.83740367046758	2
Gad2/Cux2	Steap2	9.682595763858e-07	Cux2	114971	2.66249489174259	2
Gad2/Cux2	Dpysl5	1.91515678914631e-08	Cux2	116352	2.86168364957237	2
Gad2/Cux2	Dpysl5	1.91515678914631e-08	Cux2	116356	3.98414392905333	2
Gad2/Cux2	Dpysl5	1.91515678914631e-08	Cux2	116357	4.67638616768619	2
Gad2/Cux2	Dpysl5	1.91515678914631e-08	Cux2	116358	1.18896448265219	2
Gad2/Cux2	Dpysl5	1.91515678914631e-08	Cux2	116361	0.837058599928938	2
Gad2/Cux2	Dpysl5	1.91515678914631e-08	Cux2	116362	3.75260464811934	2
Gad2/Cux2	Dpysl5	1.91515678914631e-08	Cux2	116363	1.04813805113819	2
Gad2/Cux2	Rgs12	3.98082919575457e-09	Cux2	116828	0.837058599928938	2
Gad2/Cux2	Rgs12	3.98082919575457e-09	Cux2	116829	0.837058599928938	2
Gad2/Cux2	Afap1	2.7347231971796e-17	Cux2	116904	2.71001862719498	2
Gad2/Cux2	Afap1	2.7347231971796e-17	Cux2	116906	1.74305254034471	2
Gad2/Cux2	Afap1	2.7347231971796e-17	Cux2	116909	2.49196331664617	2
Gad2/Cux2	Afap1	2.7347231971796e-17	Cux2	116910	1.19620002093557	2
Gad2/Cux2	Afap1	2.7347231971796e-17	Cux2	116911	4.38825263955516	2
Gad2/Cux2	Afap1	2.7347231971796e-17	Cux2	116912	1.7381036491943	2
Gad2/Cux2	Klf3	0.000190170129972433	Cux2	118218	1.23223980162947	2
Gad2/Cux2	Klf3	0.000190170129972433	Cux2	118220	1.18896448265219	2
Gad2/Cux2	Klf3	0.000190170129972433	Cux2	118226	4.25739715303431	2
Gad2/Cux2	Klf3	0.000190170129972433	Cux2	118228	4.17458480414526	2
Gad2/Cux2	Rufy3	4.69411088531114e-05	Cux2	119129	5.15296153491201	2
Gad2/Cux2	Rufy3	4.69411088531114e-05	Cux2	119130	3.98493434594906	2
Gad2/Cux2	Parm1	1.90540460620045e-29	Cux2	119272	1.48942254571456	2
Gad2/Cux2	Parm1	1.90540460620045e-29	Cux2	119275	1.35690186481192	2
Gad2/Cux2	Sept11	1.98989840604865e-07	Cux2	119387	2.84708447657769	2
Gad2/Cux2	Sept11	1.98989840604865e-07	Cux2	119388	2.69889497069432	2
Gad2/Cux2	Sept11	1.98989840604865e-07	Cux2	119389	5.19998841547931	2
Gad2/Cux2	Sept11	1.98989840604865e-07	Cux2	119397	4.97730791523493	2
Gad2/Cux2	Sept11	1.98989840604865e-07	Cux2	119398	4.41960506415301	2
Gad2/Cux2	A330070K13Rik	5.2816163586881e-05	Cux2	122648	0.837058599928938	2
Gad2/Cux2	Elfn1	1.35041517641555e-06	Cux2	123343	0.837058599928938	2
Gad2/Cux2	Elfn1	1.35041517641555e-06	Cux2	123349	3.11881212625699	2
Gad2/Cux2	Elfn1	1.35041517641555e-06	Cux2	123358	0.837058599928938	2
Gad2/Cux2	Elfn1	1.35041517641555e-06	Cux2	123360	1.34374694086146	2
Gad2/Cux2	Elfn1	1.35041517641555e-06	Cux2	123363	1.85508943978798	2
Gad2/Cux2	C330006K01Rik	0.000541160912945573	Cux2	123419	4.20625608239361	2
Gad2/Cux2	C330006K01Rik	0.000541160912945573	Cux2	123420	5.72966513134385	2
Gad2/Cux2	C330006K01Rik	0.000541160912945573	Cux2	123421	4.90874922134063	2
Gad2/Cux2	C330006K01Rik	0.000541160912945573	Cux2	123425	4.10679012048601	2
Gad2/Cux2	C330006K01Rik	0.000541160912945573	Cux2	123431	3.38202918999638	2
Gad2/Cux2	C330006K01Rik	0.000541160912945573	Cux2	123435	4.78673519384546	2
Gad2/Cux2	Tmem130	1.50969270490747e-07	Cux2	123680	4.33542948538903	2
Gad2/Cux2	Tmem130	1.50969270490747e-07	Cux2	123686	2.4275137393538	2
Gad2/Cux2	Wasf3	6.54629269122658e-05	Cux2	123745	4.37600690924582	2
Gad2/Cux2	Ubl3	7.82023782181438e-05	Cux2	123953	3.92872872338235	2
Gad2/Cux2	Ubl3	7.82023782181438e-05	Cux2	123955	3.87060159628064	2
Gad2/Cux2	Ubl3	7.82023782181438e-05	Cux2	123956	3.6872125500491	2
Gad2/Cux2	Ubl3	7.82023782181438e-05	Cux2	123957	3.97011848955928	2
Gad2/Cux2	Ubl3	7.82023782181438e-05	Cux2	123958	3.19497057504939	2
Gad2/Cux2	Dlx6	1.32122510994431e-05	Cux2	124373	1.18896448265219	2
Gad2/Cux2	Dlx6	1.32122510994431e-05	Cux2	124374	1.47164351888729	2
Gad2/Cux2	Dlx6as1	2.04648838908543e-43	Cux2	124376	1.21076439776082	2
Gad2/Cux2	Dlx5	6.3676467667666e-35	Cux2	124377	1.18896448265219	2
Gad2/Cux2	Dlx5	6.3676467667666e-35	Cux2	124378	1.33721640576353	2
Gad2/Cux2	Ptprz1	4.91743141007408e-14	Cux2	124898	2.0873790074281	2
Gad2/Cux2	Ptprz1	4.91743141007408e-14	Cux2	124899	2.91636967627924	2
Gad2/Cux2	Ptprz1	4.91743141007408e-14	Cux2	124902	0.837058599928938	2
Gad2/Cux2	Cald1	0.000138154679231653	Cux2	125771	0.837058599928938	2
Gad2/Cux2	Cald1	0.000138154679231653	Cux2	125772	3.33746169282576	2
Gad2/Cux2	Cald1	0.000138154679231653	Cux2	125773	1.94144929658711	2
Gad2/Cux2	Cald1	0.000138154679231653	Cux2	125774	0.837058599928938	2
Gad2/Cux2	Cald1	0.000138154679231653	Cux2	125777	3.78114999796323	2
Gad2/Cux2	Cntnap2	2.96963261894643e-07	Cux2	126459	3.72719893518972	2
Gad2/Cux2	Cntnap2	2.96963261894643e-07	Cux2	126462	4.26609106519103	2
Gad2/Cux2	Cntnap2	2.96963261894643e-07	Cux2	126464	4.82467405934505	2
Gad2/Cux2	Cntnap2	2.96963261894643e-07	Cux2	126486	3.64554129901796	2
Gad2/Cux2	Cntnap2	2.96963261894643e-07	Cux2	126491	4.6340051259537	2
Gad2/Cux2	Cntnap2	2.96963261894643e-07	Cux2	126492	3.458389535234	2
Gad2/Cux2	Cntnap2	2.96963261894643e-07	Cux2	126503	1.21789169257148	2
Gad2/Cux2	Cntnap2	2.96963261894643e-07	Cux2	126506	2.35304588548083	2
Gad2/Cux2	Tmem176b	3.47663864669281e-05	Cux2	126648	0.837058599928938	2
Gad2/Cux2	Npy	3.41206871563422e-12	Cux2	126714	4.08900764239309	2
Gad2/Cux2	Npy	3.41206871563422e-12	Cux2	126717	0.837058599928938	2
Gad2/Cux2	Npy	3.41206871563422e-12	Cux2	126724	1.8778933638179	2
Gad2/Cux2	Npy	3.41206871563422e-12	Cux2	126731	2.8384246242277	2
Gad2/Cux2	Nap1l5	5.25621786277354e-09	Cux2	127539	3.23141979894786	2
Gad2/Cux2	Nap1l5	5.25621786277354e-09	Cux2	127543	1.85038174045152	2
Gad2/Cux2	Nap1l5	5.25621786277354e-09	Cux2	127544	4.13430206505174	2
Gad2/Cux2	Nap1l5	5.25621786277354e-09	Cux2	127553	4.46886506245681	2
Gad2/Cux2	Nap1l5	5.25621786277354e-09	Cux2	127554	2.94701846612809	2
Gad2/Cux2	Nap1l5	5.25621786277354e-09	Cux2	127555	2.82598684769364	2
Gad2/Cux2	Nap1l5	5.25621786277354e-09	Cux2	127556	2.74525347229845	2
Gad2/Cux2	Nap1l5	5.25621786277354e-09	Cux2	127557	4.51087432667838	2
Gad2/Cux2	Nap1l5	5.25621786277354e-09	Cux2	127560	4.53020250790269	2
Gad2/Cux2	A730020E08Rik	5.07101875461132e-12	Cux2	127655	3.20819412591977	2
Gad2/Cux2	A730020E08Rik	5.07101875461132e-12	Cux2	127656	2.92311075459781	2
Gad2/Cux2	A730020E08Rik	5.07101875461132e-12	Cux2	127658	3.0699709803259	2
Gad2/Cux2	A730020E08Rik	5.07101875461132e-12	Cux2	127659	1.03182595002152	2
Gad2/Cux2	A730020E08Rik	5.07101875461132e-12	Cux2	127660	1.37632232911396	2
Gad2/Cux2	A730020E08Rik	5.07101875461132e-12	Cux2	127662	3.66576592920275	2
Gad2/Cux2	A730020E08Rik	5.07101875461132e-12	Cux2	127681	2.82365275127839	2
Gad2/Cux2	A730020E08Rik	5.07101875461132e-12	Cux2	127684	4.3671288325328	2
Gad2/Cux2	A730020E08Rik	5.07101875461132e-12	Cux2	127690	3.96153221132027	2
Gad2/Cux2	A730020E08Rik	5.07101875461132e-12	Cux2	127691	4.99116046597037	2
Gad2/Cux2	Gadd45a	3.19713283802087e-06	Cux2	127828	1.88251228194812	2
Gad2/Cux2	Gadd45a	3.19713283802087e-06	Cux2	127830	4.14685165969519	2
Gad2/Cux2	Tacr1	0.000977489554461071	Cux2	128513	1.04813805113819	2
Gad2/Cux2	Tacr1	0.000977489554461071	Cux2	128514	2.62695298136764	2
Gad2/Cux2	Tprkb	7.42893774117063e-05	Cux2	128875	3.6127244864812	2
Gad2/Cux2	Tprkb	7.42893774117063e-05	Cux2	128876	2.91855859720408	2
Gad2/Cux2	Grip2	2.13296609276874e-11	Cux2	129293	1.51890099813967	2
Gad2/Cux2	Chl1	3.34904376112291e-05	Cux2	129866	4.07674109656318	2
Gad2/Cux2	Chl1	3.34904376112291e-05	Cux2	129876	4.99588269489804	2
Gad2/Cux2	Chl1	3.34904376112291e-05	Cux2	129880	4.99363787175286	2
Gad2/Cux2	Chl1	3.34904376112291e-05	Cux2	129884	3.17282555070068	2
Gad2/Cux2	Chl1	3.34904376112291e-05	Cux2	129887	1.23223980162947	2
Gad2/Cux2	Chl1	3.34904376112291e-05	Cux2	129901	3.99155777591946	2
Gad2/Cux2	Cntn6	0.000179914884187265	Cux2	129911	0.837058599928938	2
Gad2/Cux2	Slc6a11	7.441105733297e-06	Cux2	130493	1.48942254571456	2
Gad2/Cux2	Slc6a1	2.57405126725464e-32	Cux2	130501	0.837058599928938	2
Gad2/Cux2	Slc6a1	2.57405126725464e-32	Cux2	130503	1.35024804785549	2
Gad2/Cux2	Kcna6	6.31086069276512e-06	Cux2	131538	3.66050736082519	2
Gad2/Cux2	Kcna6	6.31086069276512e-06	Cux2	131542	0.837058599928938	2
Gad2/Cux2	Kcna6	6.31086069276512e-06	Cux2	131544	1.98863773753601	2
Gad2/Cux2	Kcna6	6.31086069276512e-06	Cux2	131545	1.51311857830882	2
[truncated: 59,857 more rows]
