# Supplementary material for: Layer-specific chromatin accessibility landscapes reveal regulatory networks in adult mouse visual cortex
Source: eLife. 2017 Jan 23;6:e21883. doi: 10.7554/eLife.21883 (PMC5325622; doi:10.7554/eLife.21883)
Supplement: Figure 4—source data 2. — DOI: http://dx.doi.org/10.7554/eLife.21883.018 [file elife-21883-fig4-data2.cvs]

gene_set	MW_pval	MW_adj_pval	nlog10(adj_pval)
Gad2/Cux2	9.78E-51	1.96E-49	48.70876958
Cux2/Gad2	0	0	200
Gad2/Scnn1a	5.49E-48	1.10E-46	45.9596888
Scnn1a/Gad2	0	0	200
Gad2/Rbp4	1.22E-22	2.43E-21	20.61412881
Rbp4/Gad2	0	0	200
Gad2/Ntsr1	1.64E-94	3.28E-93	92.48448351
Ntsr1/Gad2	0	0	200
Cux2/Scnn1a	1.46E-22	2.92E-21	20.53414826
Scnn1a/Cux2	2.48E-11	4.95E-10	9.305155728
Cux2/Rbp4	2.49E-29	4.99E-28	27.30200798
Rbp4/Cux2	4.13E-32	8.26E-31	30.08299834
Cux2/Ntsr1	7.76E-269	1.55E-267	200
Ntsr1/Cux2	1.78E-126	3.55E-125	124.449646
Scnn1a/Rbp4	2.90E-29	5.79E-28	27.2369778
Rbp4/Scnn1a	1.76E-28	3.52E-27	26.45359332
Scnn1a/Ntsr1	0	0	200
Ntsr1/Scnn1a	3.89E-102	7.79E-101	100.1085765
Rbp4/Ntsr1	3.33E-126	6.66E-125	124.1768217
Ntsr1/Rbp4	5.41E-20	1.08E-18	17.96581527
