# Supplementary material for: Layer-specific chromatin accessibility landscapes reveal regulatory networks in adult mouse visual cortex
Source: eLife. 2017 Jan 23;6:e21883. doi: 10.7554/eLife.21883 (PMC5325622; doi:10.7554/eLife.21883)
Supplement: Figure 4—source data 3. — DOI: http://dx.doi.org/10.7554/eLife.21883.019 [file elife-21883-fig4-data3.cvs]

	cell_class	gene	log10(mean_gene_count)
1	Gad2	Gad1	3.5
2	Gad2	Slc6a1	3.4901318486565
3	Gad2	Dlx5	1.63044108369553
4	Gad2	Nrn1	1.10517828220747
5	Gad2	Bdnf	0.925084280698111
6	Gad2	Slc17a7	0.289600533883199
7	Scnn1a-Tg3	Gad1	0
8	Scnn1a-Tg3	Slc6a1	0
9	Scnn1a-Tg3	Dlx5	0
10	Scnn1a-Tg3	Nrn1	3.04975038068416
11	Scnn1a-Tg3	Bdnf	2.28114819010272
12	Scnn1a-Tg3	Slc17a7	1.75402383749735
