# Supplementary material for: Layer-specific chromatin accessibility landscapes reveal regulatory networks in adult mouse visual cortex
Source: eLife. 2017 Jan 23;6:e21883. doi: 10.7554/eLife.21883 (PMC5325622; doi:10.7554/eLife.21883)
Supplement: Figure 4—source data 4. — DOI: http://dx.doi.org/10.7554/eLife.21883.020 [file elife-21883-fig4-data4.cvs]

gene	mean(Gad2_expr_count)	mean(Scnn1a_expr_count)	Gad2_Scnn1a_gene_adj_pval	peak_id	dist2tss	mean(Gad2_TMM)	mean(Scnn1a_TMM)	nlog10(Gad2_Scnn1a_peak_adj_pval)	LFC(Gad2_TMM/Scnn1a_TMM)
Acvr1c	2.461133914	5.598860822	9.89E-07	116141	15662	1.540931747	1.464938202	0	-0.072963155
Acvr1c	2.461133914	5.598860822	9.89E-07	116142	152	3.714363711	4.446968043	1.444172952	0.259706946
Acvr1c	2.461133914	5.598860822	9.89E-07	116143	7523	1.079582604	0.842670261	0	-0.357433518
Acvr1c	2.461133914	5.598860822	9.89E-07	116144	7193	1.079582604	1.025137898	0	-0.074655645
Acvr1c	2.461133914	5.598860822	9.89E-07	116145	6813	2.137909254	2.518892522	0.417593993	0.236588948
Acvr1c	2.461133914	5.598860822	9.89E-07	116146	853	2.620362638	2.948756045	0.383944448	0.170339988
Acvr1c	2.461133914	5.598860822	9.89E-07	116147	-147	6.153792612	6.907848715	4.519712953	0.166760663
Acvr1c	2.461133914	5.598860822	9.89E-07	116148	-1407	2.037179225	0.842670261	0	-1.273532793
Acvr1c	2.461133914	5.598860822	9.89E-07	116149	-51457	1.717128266	1.939562484	0	0.175733444
Acvr1c	2.461133914	5.598860822	9.89E-07	116150	-59917	2.090435522	3.243639182	1.281083663	0.6338098
Acvr1c	2.461133914	5.598860822	9.89E-07	116151	-62017	1.540931747	2.446363954	0.817085158	0.666836094
Acvr1c	2.461133914	5.598860822	9.89E-07	116152	-73967	1.079582604	2.718382642	1.55094615	1.33227491
Acvr1c	2.461133914	5.598860822	9.89E-07	116153	-74327	1.079582604	3.485953239	2.999048121	1.691079582
Acvr1c	2.461133914	5.598860822	9.89E-07	116154	-74657	1.316964711	4.434536844	5.642962911	1.751566745
Acvr1c	2.461133914	5.598860822	9.89E-07	116155	-75037	1.079582604	3.511860334	3.113335753	1.701761835
Acvr1c	2.461133914	5.598860822	9.89E-07	116156	-75347	1.079582604	2.522999026	1.285994672	1.224666014
Acvr1c	2.461133914	5.598860822	9.89E-07	116157	-76417	1.316964711	1.204593113	0	-0.128670772
Acvr1c	2.461133914	5.598860822	9.89E-07	116158	-76937	1.079582604	1.034951309	0	-0.060910739
Acvr1c	2.461133914	5.598860822	9.89E-07	116159	-88007	1.079582604	1.034951309	0	-0.060910739
Acvr1c	2.461133914	5.598860822	9.89E-07	116160	-88307	1.079582604	0.842670261	0	-0.357433518
Acvr1c	2.461133914	5.598860822	9.89E-07	116161	-90227	1.079582604	2.369716832	1.132229091	1.13424104
Acvr1c	2.461133914	5.598860822	9.89E-07	116162	-99227	3.231986332	0.842670261	1.587249644	-1.93938098
Acvr1c	2.461133914	5.598860822	9.89E-07	116163	-101417	1.47917663	2.672625669	1.01972163	0.85346345
Prkce	6.589249859	7.558459367	9.58E-07	96846	-5730	3.738737677	3.329082632	0.030201798	-0.16742657
Prkce	6.589249859	7.558459367	9.58E-07	96847	-1580	1.079582604	0.842670261	0	-0.357433518
Prkce	6.589249859	7.558459367	9.58E-07	96848	-940	5.390334518	4.694307053	0.141036219	-0.199462597
Prkce	6.589249859	7.558459367	9.58E-07	96849	-150	6.236218433	5.978592848	0.232902925	-0.060865497
Prkce	6.589249859	7.558459367	9.58E-07	96850	550	5.225201944	5.193545402	0.57518041	-0.008767057
Prkce	6.589249859	7.558459367	9.58E-07	96851	1100	4.058355171	3.648021246	0	-0.153780998
Prkce	6.589249859	7.558459367	9.58E-07	96852	1500	3.308603022	3.385561314	0.28813268	0.033172845
Prkce	6.589249859	7.558459367	9.58E-07	96853	1960	2.941271708	2.546373738	0.02101921	-0.20799588
Prkce	6.589249859	7.558459367	9.58E-07	96854	2390	2.489640505	0.842670261	0	-1.562897321
Prkce	6.589249859	7.558459367	9.58E-07	96855	2780	2.062671594	1.547378847	0	-0.414687685
Prkce	6.589249859	7.558459367	9.58E-07	96856	9960	2.266429605	1.959772477	0	-0.20973518
Prkce	6.589249859	7.558459367	9.58E-07	96857	10380	1.971416842	2.288768014	0.318429476	0.215338385
Prkce	6.589249859	7.558459367	9.58E-07	96858	10780	1.882061013	1.356369608	0	-0.472563035
Prkce	6.589249859	7.558459367	9.58E-07	96859	17000	2.880395953	1.062996976	1.006672705	-1.438129652
Prkce	6.589249859	7.558459367	9.58E-07	96860	17590	1.64391685	2.223262534	0.420568166	0.43554099
Prkce	6.589249859	7.558459367	9.58E-07	96861	18030	3.602344186	3.924694616	0.540846083	0.123644371
Prkce	6.589249859	7.558459367	9.58E-07	96862	35320	2.111052484	2.366645175	0.257830968	0.164880976
Prkce	6.589249859	7.558459367	9.58E-07	96863	41990	2.355052724	3.464955634	1.29473172	0.557077521
Prkce	6.589249859	7.558459367	9.58E-07	96864	46570	2.206813639	4.226711328	3.763913173	0.937570781
Prkce	6.589249859	7.558459367	9.58E-07	96865	47120	1.079582604	3.993399134	4.375891237	1.887143639
Prkce	6.589249859	7.558459367	9.58E-07	96866	50680	1.47917663	2.215103885	0.576306819	0.582580024
Prkce	6.589249859	7.558459367	9.58E-07	96867	50930	1.293170437	1.710116603	0	0.403182266
Prkce	6.589249859	7.558459367	9.58E-07	96868	57910	1.328620574	2.585439912	1.172520705	0.960480616
Prkce	6.589249859	7.558459367	9.58E-07	96869	58180	1.841689356	2.633094198	0.748989586	0.515729396
Dusp1	4.577919224	6.446456757	9.57E-07	91349	45657	4.122111447	3.272310596	0.178822891	-0.33307382
Dusp1	4.577919224	6.446456757	9.57E-07	91350	41497	4.41203845	3.041275708	0.824984712	-0.536768754
Dusp1	4.577919224	6.446456757	9.57E-07	91351	29587	2.746225499	3.076422395	0.493398131	0.163803506
Dusp1	4.577919224	6.446456757	9.57E-07	91352	5037	6.112707836	5.270529185	0.511710893	-0.213863791
Dusp1	4.577919224	6.446456757	9.57E-07	91353	4277	4.735358586	3.730574228	0.409181811	-0.344075964
Dusp1	4.577919224	6.446456757	9.57E-07	91354	3927	4.312320523	2.450418589	1.520718894	-0.815436197
Dusp1	4.577919224	6.446456757	9.57E-07	91355	2157	1.64391685	1.573844409	0	-0.062844407
Dusp1	4.577919224	6.446456757	9.57E-07	91356	1427	2.831877098	1.950345871	0.234009211	-0.538028662
Dusp1	4.577919224	6.446456757	9.57E-07	91357	987	4.880201639	3.850076114	0.499032136	-0.34205379
Dusp1	4.577919224	6.446456757	9.57E-07	91358	387	5.491632173	4.689182725	0.324144448	-0.227898499
Dusp1	4.577919224	6.446456757	9.57E-07	91359	-103	6.589129346	5.80661213	0.482454365	-0.182391179
Dusp1	4.577919224	6.446456757	9.57E-07	91360	-433	5.771100144	5.136796692	0.162377423	-0.167977391
Dusp1	4.577919224	6.446456757	9.57E-07	91361	-703	4.68086913	3.413648816	0.905354569	-0.455461783
Dusp1	4.577919224	6.446456757	9.57E-07	91362	-1093	3.566811395	2.380499602	0.434283266	-0.583370544
Dusp1	4.577919224	6.446456757	9.57E-07	91363	-4163	1.858132988	2.34708491	0.44415105	0.337016275
Dusp1	4.577919224	6.446456757	9.57E-07	91364	-4723	3.513366995	3.756615856	0.561300407	0.096579312
Dusp1	4.577919224	6.446456757	9.57E-07	91365	-17003	3.854209709	2.515391783	0.486385471	-0.615651948
Dusp1	4.577919224	6.446456757	9.57E-07	91366	-20673	1.079582604	3.982344743	4.224216858	1.883144483
Dusp1	4.577919224	6.446456757	9.57E-07	91367	-21663	3.141823106	4.197152655	1.654636472	0.417808982
Dusp1	4.577919224	6.446456757	9.57E-07	91368	-22383	4.889834632	3.13752038	1.687425513	-0.640160846
Dusp1	4.577919224	6.446456757	9.57E-07	91369	-24203	3.975530569	1.254090832	2.592624193	-1.664505569
Dusp1	4.577919224	6.446456757	9.57E-07	91370	-25053	2.157755679	1.899219399	0.031415589	-0.184124943
Dusp1	4.577919224	6.446456757	9.57E-07	91371	-25453	3.589947069	4.379778556	1.553028812	0.286895356
Dusp1	4.577919224	6.446456757	9.57E-07	91372	-25903	3.200458	2.582097168	0.068724465	-0.309735084
Tmem215	1.527629326	5.588903879	8.65E-07	143232	-14335	1.079582604	0.842670261	0	-0.357433518
Tmem215	1.527629326	5.588903879	8.65E-07	143233	115	1.293170437	2.47870605	0.925207844	0.938674761
Tmem215	1.527629326	5.588903879	8.65E-07	143234	-265	2.337758278	3.62143596	1.734727253	0.631436099
Tmem215	1.527629326	5.588903879	8.65E-07	143235	185	3.929696437	5.07260268	3.627268603	0.368308293
Tmem215	1.527629326	5.588903879	8.65E-07	143236	515	1.699281804	3.355852829	1.854511068	0.981754323
Tmem215	1.527629326	5.588903879	8.65E-07	143237	1005	2.174670899	4.095399177	3.068791342	0.913206989
Tmem215	1.527629326	5.588903879	8.65E-07	143238	4965	1.079582604	3.086063695	2.095467244	1.515294204
Tmem215	1.527629326	5.588903879	8.65E-07	143239	5305	1.079582604	2.199102205	0	1.026441021
Tmem215	1.527629326	5.588903879	8.65E-07	143240	13675	1.725969388	3.415062391	2.07073345	0.984505059
Tmem215	1.527629326	5.588903879	8.65E-07	143241	23395	1.079582604	4.36312794	5.422977952	2.014889144
Tmem215	1.527629326	5.588903879	8.65E-07	143242	23845	2.692666385	4.828063959	5.056263493	0.842409293
5330434G04Rik	6.47972778	4.432689518	8.48E-07	218769	1049	3.557916451	1.873245627	0.939201925	-0.925492549
5330434G04Rik	6.47972778	4.432689518	8.48E-07	218770	579	3.690465634	2.572373742	0.418397635	-0.520702588
5330434G04Rik	6.47972778	4.432689518	8.48E-07	218771	-131	5.244781693	3.919777918	1.27216743	-0.420110806
5330434G04Rik	6.47972778	4.432689518	8.48E-07	218772	-411	4.377511125	3.174478539	0.598837044	-0.46359122
5330434G04Rik	6.47972778	4.432689518	8.48E-07	218773	-631	3.887529933	2.339185939	0.847608936	-0.732847239
Zfp148	6.419495114	7.543383397	7.80E-07	84948	520	5.686701411	5.223781344	0.013300577	-0.122497545
Zfp148	6.419495114	7.543383397	7.80E-07	84949	1280	3.021509414	2.64275296	0.020466255	-0.193227866
Zfp148	6.419495114	7.543383397	7.80E-07	84950	15510	1.079582604	2.928853636	1.889248384	1.439862464
Zfp148	6.419495114	7.543383397	7.80E-07	84951	19600	3.863528049	1.934875586	1.378431493	-0.997678069
Zfp148	6.419495114	7.543383397	7.80E-07	84952	33570	2.754890622	2.611222511	0.107783458	-0.07726964
Zfp148	6.419495114	7.543383397	7.80E-07	84953	36930	1.328620574	0.842670261	0	-0.656889043
Zfp148	6.419495114	7.543383397	7.80E-07	84954	47830	1.699281804	0.842670261	0	-1.011885008
Zfp148	6.419495114	7.543383397	7.80E-07	84955	51160	1.64391685	1.204593113	0	-0.448591414
Zfp148	6.419495114	7.543383397	7.80E-07	84956	66280	3.319073444	3.301462124	0.197040632	-0.007675459
Psrc1	1.534113359	4.8259706	7.78E-07	136875	327	2.12459849	3.56185496	1.652248415	0.745438546
Psrc1	1.534113359	4.8259706	7.78E-07	136876	817	1.079582604	1.034951309	0	-0.060910739
Psrc1	1.534113359	4.8259706	7.78E-07	136877	2687	2.262965404	5.132762997	8.150744548	1.181521117
Psrc1	1.534113359	4.8259706	7.78E-07	136878	5557	5.717528273	4.65177309	0.883292819	-0.29761087
Psrc1	1.534113359	4.8259706	7.78E-07	136879	8707	1.079582604	1.187097175	0	0.136964403
Psrc1	1.534113359	4.8259706	7.78E-07	136880	9147	1.079582604	2.453698813	1.21898584	1.184484536
Celf5	4.741642081	5.960762554	7.58E-07	23782	25394	1.47917663	2.582446254	0.966763985	0.803943987
Celf5	4.741642081	5.960762554	7.58E-07	23783	20524	1.699281804	2.219413452	0.44993871	0.385253326
Celf5	4.741642081	5.960762554	7.58E-07	23784	18014	2.615534634	2.443066992	0.080621192	-0.098412449
Celf5	4.741642081	5.960762554	7.58E-07	23785	17224	1.293170437	2.124705242	0	0.716350281
Celf5	4.741642081	5.960762554	7.58E-07	23786	15844	3.131823822	3.60557571	0.596881104	0.203226578
Celf5	4.741642081	5.960762554	7.58E-07	23787	14854	4.298929153	4.491532163	0.631379348	0.06323033
Celf5	4.741642081	5.960762554	7.58E-07	23788	13274	2.157755679	5.05891868	7.029117961	1.22929753
Celf5	4.741642081	5.960762554	7.58E-07	23789	12034	3.102748222	4.133564843	1.733410975	0.413839887
Celf5	4.741642081	5.960762554	7.58E-07	23790	10604	2.468636913	3.029484766	0.600985028	0.295357791
Celf5	4.741642081	5.960762554	7.58E-07	23791	10134	4.896579756	4.73199491	0.253036065	-0.049325862
Celf5	4.741642081	5.960762554	7.58E-07	23792	9504	5.691195046	5.370769157	0.137945062	-0.08360291
Celf5	4.741642081	5.960762554	7.58E-07	23793	8964	2.61069042	3.117526044	0.525320628	0.255970222
Celf5	4.741642081	5.960762554	7.58E-07	23794	8064	2.23825583	2.626280352	0.38750706	0.230645986
Celf5	4.741642081	5.960762554	7.58E-07	23795	7734	3.51332489	2.585439912	0.255106899	-0.442427218
Celf5	4.741642081	5.960762554	7.58E-07	23796	2204	3.587907771	3.735096127	0.33337558	0.058002567
Celf5	4.741642081	5.960762554	7.58E-07	23797	824	3.763968026	2.691038223	0.373761034	-0.48409149
Celf5	4.741642081	5.960762554	7.58E-07	23798	494	4.974565346	4.295584558	0.143910296	-0.211716004
Celf5	4.741642081	5.960762554	7.58E-07	23799	4	4.982568003	4.450931623	0.040908185	-0.162782158
Celf5	4.741642081	5.960762554	7.58E-07	23800	-1476	3.076649039	2.747367397	0.042906244	-0.163310031
Celf5	4.741642081	5.960762554	7.58E-07	23801	-2226	3.885558511	3.663196938	0.139423835	-0.085018723
Id3	4.895604788	0	7.01E-07	151761	-33127	3.879562702	1.187097175	2.401316096	-1.708456005
Id3	4.895604788	0	7.01E-07	151762	-26567	4.142381956	2.842405634	0.574321351	-0.543348133
Id3	4.895604788	0	7.01E-07	151763	-20597	1.316964711	2.189889277	0.732421496	0.73364124
Id3	4.895604788	0	7.01E-07	151764	-9157	2.187635165	2.147027787	0.101156265	-0.027031295
Id3	4.895604788	0	7.01E-07	151765	-8637	3.269531459	2.04777986	0.418097983	-0.675023274
Id3	4.895604788	0	7.01E-07	151766	-3347	4.519948253	2.664155312	1.472789637	-0.762628067
Id3	4.895604788	0	7.01E-07	151767	-67	3.642935404	1.637160635	1.381698683	-1.15390553
Id3	4.895604788	0	7.01E-07	151768	213	3.066128591	1.220982837	1.060683195	-1.328375283
Id3	4.895604788	0	7.01E-07	151769	723	3.656948497	2.350890535	0.616123764	-0.637432944
Id3	4.895604788	0	7.01E-07	151770	3113	1.64391685	0.842670261	0	-0.964097213
Id3	4.895604788	0	7.01E-07	151771	4023	5.178822765	3.886801617	0.736349955	-0.414040712
Id3	4.895604788	0	7.01E-07	151772	4703	2.576640103	1.254090832	0.55224907	-1.038849196
Stmn2	8.946925257	9.226460849	6.75E-07	128517	-18242	1.079582604	0.842670261	0	-0.357433518
Stmn2	8.946925257	9.226460849	6.75E-07	128518	-17892	1.079582604	0.842670261	0	-0.357433518
Stmn2	8.946925257	9.226460849	6.75E-07	128519	-11332	1.540931747	3.956547443	3.70847219	1.360439096
Stmn2	8.946925257	9.226460849	6.75E-07	128520	-10582	1.079582604	3.84339289	3.918279649	1.831906828
Stmn2	8.946925257	9.226460849	6.75E-07	128521	-672	2.320350261	2.052114479	0.028707006	-0.177231384
Stmn2	8.946925257	9.226460849	6.75E-07	128522	-132	4.564257386	5.098353748	1.43362401	0.159651328
Stmn2	8.946925257	9.226460849	6.75E-07	128523	368	2.431016931	3.409882809	1.220837587	0.488162217
Stmn2	8.946925257	9.226460849	6.75E-07	128524	788	4.960494668	5.114037244	0.886511403	0.043978672
Stmn2	8.946925257	9.226460849	6.75E-07	128525	1698	5.069421012	5.273603631	0.978425164	0.056968157
Stmn2	8.946925257	9.226460849	6.75E-07	128526	2108	4.292991804	4.462255042	0.647652887	0.055789555
Stmn2	8.946925257	9.226460849	6.75E-07	128527	2608	3.238179581	3.371086659	0.353283445	0.058030719
Stmn2	8.946925257	9.226460849	6.75E-07	128528	2948	2.447234859	2.55943231	0.206359215	0.064671289
Stmn2	8.946925257	9.226460849	6.75E-07	128529	3328	1.699281804	1.254090832	0	-0.438283281
Stmn2	8.946925257	9.226460849	6.75E-07	128530	4188	3.685941705	2.562827922	0.464612018	-0.524296641
Stmn2	8.946925257	9.226460849	6.75E-07	128531	14248	1.079582604	0.842670261	0	-0.357433518
Stmn2	8.946925257	9.226460849	6.75E-07	128532	20138	3.705377246	1.507115113	1.681420399	-1.297830817
Stmn2	8.946925257	9.226460849	6.75E-07	128533	35818	2.069634194	0.842670261	0	-1.296335678
Stmn2	8.946925257	9.226460849	6.75E-07	128534	40628	3.955555179	2.323674733	0.879079952	-0.767472062
Stmn2	8.946925257	9.226460849	6.75E-07	128535	53558	3.383920305	3.56517834	0.396013741	0.075278654
Stmn2	8.946925257	9.226460849	6.75E-07	128536	54508	5.063646266	5.051590505	0.559744935	-0.00343893
Stmn2	8.946925257	9.226460849	6.75E-07	128537	57558	2.508229883	1.340630358	0.383904293	-0.903758071
Stmn2	8.946925257	9.226460849	6.75E-07	128538	59418	1.079582604	4.86028694	7.422289065	2.170567855
Celf2	7.896784521	8.34939852	6.71E-07	111746	236021	2.986945591	1.034951309	1.054124728	-1.529108063
Celf2	7.896784521	8.34939852	6.71E-07	111747	231511	1.540931747	1.774132072	0	0.203310451
Celf2	7.896784521	8.34939852	6.71E-07	111748	231061	2.12459849	1.903638798	0.065838614	-0.158430461
Celf2	7.896784521	8.34939852	6.71E-07	111749	230431	1.791758661	2.664712073	0.629374898	0.572603327
Celf2	7.896784521	8.34939852	6.71E-07	111750	218381	1.079582604	1.960309809	0	0.860608042
Celf2	7.896784521	8.34939852	6.71E-07	111751	217101	2.610611702	3.902644317	2.023129441	0.580064093
Celf2	7.896784521	8.34939852	6.71E-07	111752	189311	1.47917663	0.842670261	0	-0.81175422
Celf2	7.896784521	8.34939852	6.71E-07	111753	163761	4.320545568	3.973575015	0.03624267	-0.120775917
Celf2	7.896784521	8.34939852	6.71E-07	111754	163061	5.916066195	5.224600744	0.224310397	-0.179317402
Celf2	7.896784521	8.34939852	6.71E-07	111755	157061	1.699281804	2.115968009	0.376066934	0.316392691
Celf2	7.896784521	8.34939852	6.71E-07	111756	156051	2.639206018	2.539855873	0.074838627	-0.055357341
Celf2	7.896784521	8.34939852	6.71E-07	111757	151621	2.349531048	2.311904951	0.118196891	-0.023290747
Celf2	7.896784521	8.34939852	6.71E-07	111758	144801	2.791724188	1.959772477	0.170679298	-0.510470243
Celf2	7.896784521	8.34939852	6.71E-07	111759	136811	2.181114587	0.842670261	0	-1.372025448
Celf2	7.896784521	8.34939852	6.71E-07	111760	90711	2.492686962	2.198960323	0	-0.180880144
Celf2	7.896784521	8.34939852	6.71E-07	111761	90001	3.381170657	2.963978044	0	-0.189988074
Celf2	7.896784521	8.34939852	6.71E-07	111762	89521	3.339617808	2.691261059	0.102665016	-0.311400665
Celf2	7.896784521	8.34939852	6.71E-07	111763	88681	2.200483969	1.703978668	0.030695664	-0.368913586
Celf2	7.896784521	8.34939852	6.71E-07	111764	14711	2.34360931	1.904581879	0.030023201	-0.299257775
Celf2	7.896784521	8.34939852	6.71E-07	111765	14101	2.908107053	2.569485516	0	-0.178600859
Celf2	7.896784521	8.34939852	6.71E-07	111766	13161	5.5604422	4.96600125	0.095037383	-0.163114995
Celf2	7.896784521	8.34939852	6.71E-07	111767	12351	5.855544002	5.237324821	0.131723397	-0.160973124
Celf2	7.896784521	8.34939852	6.71E-07	111768	10251	3.285804541	2.687931666	0.037697778	-0.289750201
Celf2	7.896784521	8.34939852	6.71E-07	111769	9581	4.614484409	3.228682959	0.852826026	-0.515223678
Celf2	7.896784521	8.34939852	6.71E-07	111770	8111	3.955617157	4.267559761	0.875290879	0.109508554
Celf2	7.896784521	8.34939852	6.71E-07	111771	4161	3.296587926	1.835427313	0.713735106	-0.844857579
Celf2	7.896784521	8.34939852	6.71E-07	111772	2331	3.139935784	1.034951309	1.277835793	-1.601172159
Celf2	7.896784521	8.34939852	6.71E-07	111773	691	1.690126107	2.056436114	0.330038496	0.283015357
Celf2	7.896784521	8.34939852	6.71E-07	111774	391	3.549007402	2.227994157	0.4439312	-0.671670134
Celf2	7.896784521	8.34939852	6.71E-07	111775	-119	3.685904347	2.240770274	0.710859739	-0.718023882
Celf2	7.896784521	8.34939852	6.71E-07	111786	68057	2.473981453	2.703397989	0.321124621	0.127939234
Celf2	7.896784521	8.34939852	6.71E-07	111787	60897	1.079582604	1.774132072	0	0.716639778
Celf2	7.896784521	8.34939852	6.71E-07	111788	58927	1.882061013	2.508617629	0.544233675	0.41457919
Celf2	7.896784521	8.34939852	6.71E-07	111789	30007	1.874129019	2.365428577	0.43737026	0.335881326
Celf2	7.896784521	8.34939852	6.71E-07	111790	29107	1.079582604	1.034951309	0	-0.060910739
Celf2	7.896784521	8.34939852	6.71E-07	111791	25747	1.858132988	2.388575476	0.461237893	0.362296705
Celf2	7.896784521	8.34939852	6.71E-07	111792	25277	1.079582604	0.842670261	0	-0.357433518
Celf2	7.896784521	8.34939852	6.71E-07	111793	20317	1.293170437	2.818130551	1.454485864	1.123826015
Celf2	7.896784521	8.34939852	6.71E-07	111794	17337	2.494822645	4.03144172	2.503727666	0.692358607
Celf2	7.896784521	8.34939852	6.71E-07	111795	13287	1.079582604	2.642187658	1.413998556	1.291259301
Celf2	7.896784521	8.34939852	6.71E-07	111796	12887	1.925848549	3.157475721	1.162451449	0.713277388
Celf2	7.896784521	8.34939852	6.71E-07	111797	2857	2.037179225	3.137119222	1.224667072	0.622867448
Celf2	7.896784521	8.34939852	6.71E-07	111798	207	4.402897133	3.363255058	0.441776727	-0.388594946
Celf2	7.896784521	8.34939852	6.71E-07	111799	-343	3.373865314	2.630092674	0.151961111	-0.359288746
Celf2	7.896784521	8.34939852	6.71E-07	111800	-1463	3.523586377	4.424890415	1.996773988	0.328597146
Celf2	7.896784521	8.34939852	6.71E-07	111801	-5183	1.079582604	2.347367733	1.02105548	1.120570234
Celf2	7.896784521	8.34939852	6.71E-07	111802	-8003	3.740020141	2.219722442	0.869699895	-0.752666749
Celf2	7.896784521	8.34939852	6.71E-07	111803	-8333	2.187635165	1.819074759	0.030489649	-0.266167323
Celf2	7.896784521	8.34939852	6.71E-07	111804	-12263	1.540931747	1.062996976	0	-0.535665468
Celf2	7.896784521	8.34939852	6.71E-07	111805	-31323	2.076677334	1.930002455	0.030467217	-0.105674391
Celf2	7.896784521	8.34939852	6.71E-07	111806	-32293	1.079582604	0.842670261	0	-0.357433518
Celf2	7.896784521	8.34939852	6.71E-07	111807	-34063	1.079582604	1.802534725	0	0.739553418
Celf2	7.896784521	8.34939852	6.71E-07	111808	-34753	1.520750723	2.385143611	0.693610423	0.649292444
Celf2	7.896784521	8.34939852	6.71E-07	111809	-46163	1.530876522	1.573844409	0	0.039935
Celf2	7.896784521	8.34939852	6.71E-07	111810	-58903	1.079582604	1.722314682	0	0.673875125
Celf2	7.896784521	8.34939852	6.71E-07	111811	-62483	1.079582604	2.633326165	1.35994962	1.28641259
Celf2	7.896784521	8.34939852	6.71E-07	111812	-63013	1.889949635	3.044135977	1.205352268	0.687685015
Celf2	7.896784521	8.34939852	6.71E-07	111813	-63393	1.889949635	2.858407493	0.877548374	0.596863812
Celf2	7.896784521	8.34939852	6.71E-07	111814	-63803	1.079582604	2.410177402	1.06445635	1.158665706
Celf2	7.896784521	8.34939852	6.71E-07	111815	-66353	1.530876522	2.388176175	0.736258503	0.641551345
Celf2	7.896784521	8.34939852	6.71E-07	111816	-76453	1.079582604	2.066039622	0	0.936394287
Celf2	7.896784521	8.34939852	6.71E-07	111817	-91963	2.11789677	2.673506903	0.498572877	0.33610113
Celf2	7.896784521	8.34939852	6.71E-07	111818	-99603	1.079582604	3.085401683	2.175409516	1.514984688
Celf2	7.896784521	8.34939852	6.71E-07	111819	-108993	1.079582604	1.062996976	0	-0.022336142
Celf2	7.896784521	8.34939852	6.71E-07	111820	-140833	1.079582604	2.316355037	1.048539608	1.101382763
Celf2	7.896784521	8.34939852	6.71E-07	111821	-142353	1.841689356	1.464938202	0	-0.330189932
Celf2	7.896784521	8.34939852	6.71E-07	111822	-145683	1.079582604	1.903638798	0	0.818286129
Celf2	7.896784521	8.34939852	6.71E-07	111823	-152263	2.364164809	4.776272006	1.84895713	1.014554388
Celf2	7.896784521	8.34939852	6.71E-07	111824	-152793	1.64391685	3.820007764	3.184798882	1.216438241
Celf2	7.896784521	8.34939852	6.71E-07	111825	-153333	1.079582604	4.731753761	6.820368052	2.131901363
Celf2	7.896784521	8.34939852	6.71E-07	111826	-153953	1.520750723	1.662043082	0	0.128174089
Celf2	7.896784521	8.34939852	6.71E-07	111827	-154193	1.079582604	1.062996976	0	-0.022336142
Celf2	7.896784521	8.34939852	6.71E-07	111828	154445	3.095831518	1.999885248	0.348431227	-0.630409737
Celf2	7.896784521	8.34939852	6.71E-07	111829	153965	3.621618143	1.034951309	2.125473888	-1.807071544
Celf2	7.896784521	8.34939852	6.71E-07	111830	146295	1.328620574	2.60735993	1.164316821	0.972660592
Celf2	7.896784521	8.34939852	6.71E-07	111831	140355	1.079582604	3.05115396	2.050908047	1.498881345
Celf2	7.896784521	8.34939852	6.71E-07	111832	139755	1.520750723	4.38369281	5.342082588	1.527363014
Celf2	7.896784521	8.34939852	6.71E-07	111833	126285	1.079582604	4.635992429	6.530459918	2.102404575
Celf2	7.896784521	8.34939852	6.71E-07	111834	125785	4.217216619	5.530455982	5.195330562	0.391107306
Celf2	7.896784521	8.34939852	6.71E-07	111835	85655	2.728665006	1.908984907	0.126894197	-0.515389591
Celf2	7.896784521	8.34939852	6.71E-07	111836	48665	2.518443632	5.198705229	8.029241002	1.045619915
Celf2	7.896784521	8.34939852	6.71E-07	111837	44545	3.587523648	2.759255827	0.145489636	-0.378709118
Celf2	7.896784521	8.34939852	6.71E-07	111838	44245	2.219390273	2.402740518	0.259131584	0.114517471
Celf2	7.896784521	8.34939852	6.71E-07	111839	17075	1.882061013	1.619064049	0	-0.217153339
Celf2	7.896784521	8.34939852	6.71E-07	111840	6535	1.540931747	4.216340364	4.328706609	1.452188372
Celf2	7.896784521	8.34939852	6.71E-07	111841	3255	1.079582604	3.046895282	1.913309464	1.496866282
Celf2	7.896784521	8.34939852	6.71E-07	111842	2235	1.717128266	2.327255795	0.549417431	0.43863198
Celf2	7.896784521	8.34939852	6.71E-07	111843	915	2.741801467	2.065540267	0.087752517	-0.408604924
Celf2	7.896784521	8.34939852	6.71E-07	111844	345	3.500543224	3.394918456	0.164326114	-0.044201899
Celf2	7.896784521	8.34939852	6.71E-07	111845	-95	4.015235912	4.687541872	1.76742358	0.223346823
Celf2	7.896784521	8.34939852	6.71E-07	111846	-4537	1.699133741	2.421443768	0.58997033	0.511068087
Celf2	7.896784521	8.34939852	6.71E-07	111847	-30537	2.030057827	2.065540267	0.157529867	0.024998362
Celf2	7.896784521	8.34939852	6.71E-07	111848	-42527	2.131269223	3.533561095	1.413683681	0.729410006
Celf2	7.896784521	8.34939852	6.71E-07	111849	-42967	3.119785664	3.885835718	1.13153318	0.316777993
Celf2	7.896784521	8.34939852	6.71E-07	111850	-133657	2.372142306	4.169589935	3.256167865	0.813714946
Celf2	7.896784521	8.34939852	6.71E-07	111851	-134417	2.181114587	2.732682315	0.505950723	0.325252186
Celf2	7.896784521	8.34939852	6.71E-07	111852	-135267	2.269027359	1.22955424	0	-0.883938625
Celf2	7.896784521	8.34939852	6.71E-07	111853	-135567	1.079582604	1.422808172	0	0.398267531
Celf2	7.896784521	8.34939852	6.71E-07	111854	-152617	1.293170437	2.861257813	1.565437162	1.145737066
Celf2	7.896784521	8.34939852	6.71E-07	111855	-152917	1.079582604	3.081166076	2.173579887	1.513002811
Celf2	7.896784521	8.34939852	6.71E-07	111856	-182187	1.316964711	3.17669647	2.071526053	1.270310561
Celf2	7.896784521	8.34939852	6.71E-07	111857	-223937	1.47917663	3.313461827	2.111745373	1.163544962
Celf2	7.896784521	8.34939852	6.71E-07	111858	-224247	1.079582604	1.637160635	0	0.600722249
Celf2	7.896784521	8.34939852	6.71E-07	111859	-226837	1.328620574	2.911425636	1.561448613	1.13179661
Celf2	7.896784521	8.34939852	6.71E-07	111860	-337167	1.079582604	2.82856953	1.692502024	1.389599
Celf2	7.896784521	8.34939852	6.71E-07	111861	-337557	1.079582604	2.328375289	0.982658117	1.108849976
Celf2	7.896784521	8.34939852	6.71E-07	111862	-338377	3.04277774	4.27586667	1.79591858	0.490827912
Celf2	7.896784521	8.34939852	6.71E-07	111863	-382287	1.079582604	2.296521628	1.048539608	1.088976735
Celf2	7.896784521	8.34939852	6.71E-07	111864	-382677	1.079582604	1.062996976	0	-0.022336142
Celf2	7.896784521	8.34939852	6.71E-07	111865	-450847	1.316964711	1.999885248	0	0.602700534
Celf2	7.896784521	8.34939852	6.71E-07	111866	-537627	1.079582604	3.269950754	2.438768989	1.598795274
Celf2	7.896784521	8.34939852	6.71E-07	111867	-548627	2.001095315	2.004007216	0.161507506	0.002097817
Celf2	7.896784521	8.34939852	6.71E-07	111868	-548967	3.233757068	3.456686404	0.41851686	0.096178424
Celf2	7.896784521	8.34939852	6.71E-07	111869	-556667	1.858132988	1.062996976	0	-0.805716267
Celf2	7.896784521	8.34939852	6.71E-07	111870	-558257	1.079582604	1.573844409	0	0.543819287
Celf2	7.896784521	8.34939852	6.71E-07	111871	-561157	1.079582604	1.401000181	0	0.375983508
Celf2	7.896784521	8.34939852	6.71E-07	111872	-603417	1.866153173	3.06748083	1.201569137	0.716986921
Celf2	7.896784521	8.34939852	6.71E-07	111873	-604017	2.50831439	1.034951309	0	-1.27715529
Celf2	7.896784521	8.34939852	6.71E-07	111874	-616287	1.079582604	1.656360091	0	0.617542713
Celf2	7.896784521	8.34939852	6.71E-07	111875	-616887	1.725969388	3.282066377	1.807105843	0.92719754
Celf2	7.896784521	8.34939852	6.71E-07	111876	-630697	1.699281804	3.183099717	1.648644278	0.905507228
Celf2	7.896784521	8.34939852	6.71E-07	111877	-631707	1.520750723	0.842670261	0	-0.851743573
Celf2	7.896784521	8.34939852	6.71E-07	111878	-633427	2.34360931	2.993948525	0.699401033	0.353317331
Celf2	7.896784521	8.34939852	6.71E-07	111879	-636727	1.328620574	0.842670261	0	-0.656889043
Celf2	7.896784521	8.34939852	6.71E-07	111880	-665147	1.671789447	2.535909479	0.770096444	0.601110089
Celf2	7.896784521	8.34939852	6.71E-07	111881	-673397	1.079582604	1.472179466	0	0.447479919
Celf2	7.896784521	8.34939852	6.71E-07	111882	-720317	3.25238644	0.842670261	1.734324822	-1.948458568
Celf2	7.896784521	8.34939852	6.71E-07	111883	-879957	1.725969388	4.957400485	7.737278175	1.522176935
Lancl3	4.795259597	0	6.34E-07	216464	-60318	1.079582604	0.842670261	0	-0.357433518
Lancl3	4.795259597	0	6.34E-07	216465	-68	4.547351985	3.108335849	1.088492763	-0.548884287
Lancl3	4.795259597	0	6.34E-07	216466	462	3.404704078	2.56900055	0.140721818	-0.406322212
Lancl3	4.795259597	0	6.34E-07	216467	812	3.892618401	2.926030275	0.274598227	-0.411796225
Lancl3	4.795259597	0	6.34E-07	216468	1872	2.104287394	1.220982837	0	-0.785288833
Lancl3	4.795259597	0	6.34E-07	216469	2192	1.717128266	2.307572701	0.508219811	0.426378292
Bcl11b	5.287802311	0.203533394	6.34E-07	50939	127339	1.64391685	1.573844409	0	-0.062844407
Bcl11b	5.287802311	0.203533394	6.34E-07	50940	118849	1.079582604	0.842670261	0	-0.357433518
Bcl11b	5.287802311	0.203533394	6.34E-07	50941	114429	1.47917663	1.605956859	0	0.118638801
Bcl11b	5.287802311	0.203533394	6.34E-07	50942	111719	1.079582604	1.422808172	0	0.398267531
Bcl11b	5.287802311	0.203533394	6.34E-07	50943	99159	3.574133797	2.276411754	0.544525089	-0.650832109
Bcl11b	5.287802311	0.203533394	6.34E-07	50944	98809	4.135499783	3.067059712	0.317750429	-0.431205438
Bcl11b	5.287802311	0.203533394	6.34E-07	50945	86829	1.540931747	0.842670261	0	-0.870762845
Bcl11b	5.287802311	0.203533394	6.34E-07	50946	86389	1.079582604	0.842670261	0	-0.357433518
Bcl11b	5.287802311	0.203533394	6.34E-07	50947	85409	2.022901102	0.842670261	0	-1.263385673
Bcl11b	5.287802311	0.203533394	6.34E-07	50948	82579	3.372704475	3.06474438	0.052741469	-0.138139163
Bcl11b	5.287802311	0.203533394	6.34E-07	50949	81569	1.699133741	0.842670261	0	-1.011759297
Bcl11b	5.287802311	0.203533394	6.34E-07	50950	75239	4.275553619	3.303559297	0.304447866	-0.372089999
Bcl11b	5.287802311	0.203533394	6.34E-07	50951	74599	5.042087139	3.230819165	1.689961888	-0.642121049
Bcl11b	5.287802311	0.203533394	6.34E-07	50952	72719	4.316112866	3.357872463	0.384674716	-0.362185156
Bcl11b	5.287802311	0.203533394	6.34E-07	50953	72259	4.735586096	3.393608983	0.958681529	-0.480722646
Bcl11b	5.287802311	0.203533394	6.34E-07	50954	71809	1.925848549	0.842670261	0	-1.192454136
Bcl11b	5.287802311	0.203533394	6.34E-07	50955	68199	3.413508838	2.585439912	0.189752866	-0.400845711
Bcl11b	5.287802311	0.203533394	6.34E-07	50956	50839	3.488959345	2.610986963	0.207454181	-0.418201532
Bcl11b	5.287802311	0.203533394	6.34E-07	50957	50159	2.244523743	1.940107395	0.029832006	-0.210272842
Bcl11b	5.287802311	0.203533394	6.34E-07	50958	42209	4.038547383	1.464938202	2.190356466	-1.46299666
Bcl11b	5.287802311	0.203533394	6.34E-07	50959	41429	3.121113572	0.842670261	1.393353699	-1.889020739
Bcl11b	5.287802311	0.203533394	6.34E-07	50960	33309	3.313218589	0.842670261	1.791039236	-1.975193271
Bcl11b	5.287802311	0.203533394	6.34E-07	50961	27719	2.117785999	0.842670261	0	-1.329516697
Bcl11b	5.287802311	0.203533394	6.34E-07	50962	27099	4.642848871	3.025338315	1.27938487	-0.617913837
Bcl11b	5.287802311	0.203533394	6.34E-07	50963	25649	3.429879046	1.33269587	1.347210567	-1.363810115
Bcl11b	5.287802311	0.203533394	6.34E-07	50964	25259	1.9488126	0.842670261	0	-1.20955525
Bcl11b	5.287802311	0.203533394	6.34E-07	50965	23649	1.079582604	0.842670261	0	-0.357433518
Bcl11b	5.287802311	0.203533394	6.34E-07	50966	23369	1.316964711	0.842670261	0	-0.644176571
Bcl11b	5.287802311	0.203533394	6.34E-07	50967	23009	3.703103399	1.356369608	1.816334806	-1.44898447
Bcl11b	5.287802311	0.203533394	6.34E-07	50968	12159	3.181141276	1.204593113	1.203820097	-1.400998529
Bcl11b	5.287802311	0.203533394	6.34E-07	50969	4469	4.396628877	3.2619026	0.528901061	-0.430684055
Bcl11b	5.287802311	0.203533394	6.34E-07	50970	1259	1.858132988	1.363362965	0	-0.446684061
Bcl11b	5.287802311	0.203533394	6.34E-07	50971	639	4.308775497	2.815286212	0.997672315	-0.613996331
Bcl11b	5.287802311	0.203533394	6.34E-07	50972	-911	4.739957232	3.567168223	0.752622895	-0.410094789
Bcl11b	5.287802311	0.203533394	6.34E-07	50973	-1401	1.328620574	1.363362965	0	0.03724054
Bcl11b	5.287802311	0.203533394	6.34E-07	50974	-2021	3.878496594	2.308285534	0.765071988	-0.748675839
Bcl11b	5.287802311	0.203533394	6.34E-07	50975	-2581	2.737435923	1.195871666	0.662190835	-1.194762619
Bcl11b	5.287802311	0.203533394	6.34E-07	50976	-3011	4.286152276	2.923856298	0.851616502	-0.551810699
Bcl11b	5.287802311	0.203533394	6.34E-07	50977	-4851	1.725969388	3.232799136	1.692294823	0.905376995
Bcl11b	5.287802311	0.203533394	6.34E-07	50978	-5331	3.493691325	3.526916624	0.327369171	0.013655322
Bcl11b	5.287802311	0.203533394	6.34E-07	50979	-5621	1.725969388	2.260643174	0.481746113	0.389326415
Bcl11b	5.287802311	0.203533394	6.34E-07	50980	-5941	2.977336982	4.080239679	1.709718672	0.454631382
Bcl11b	5.287802311	0.203533394	6.34E-07	50981	-6231	1.956469357	3.172257194	1.339887747	0.697257229
Bcl11b	5.287802311	0.203533394	6.34E-07	50982	-7471	2.090548412	2.585200117	0.46182895	0.306394508
Bcl11b	5.287802311	0.203533394	6.34E-07	50983	-20081	3.244447824	0.842670261	1.489257721	-1.944932849
Bcl11b	5.287802311	0.203533394	6.34E-07	50984	-46311	2.269027359	0.842670261	0	-1.429033888
Bcl11b	5.287802311	0.203533394	6.34E-07	50985	-50671	1.079582604	0.842670261	0	-0.357433518
Bcl11b	5.287802311	0.203533394	6.34E-07	50986	-64641	3.177976214	2.319954291	0.206307015	-0.454011946
Bcl11b	5.287802311	0.203533394	6.34E-07	50987	-69691	1.699281804	3.70299706	2.780503745	1.12376828
Mthfd2	6.011662918	3.420491929	5.91E-07	174034	37549	1.079582604	0.842670261	0	-0.357433518
Mthfd2	6.011662918	3.420491929	5.91E-07	174035	14329	1.791758661	2.319666042	0.420568166	0.37254079
Mthfd2	6.011662918	3.420491929	5.91E-07	174036	1409	2.808675266	2.392397443	0	-0.231432752
Mthfd2	6.011662918	3.420491929	5.91E-07	174037	369	5.061555764	4.580638605	0.027276065	-0.144032148
Mthfd2	6.011662918	3.420491929	5.91E-07	174038	-11	5.540430837	4.931373488	0.101182139	-0.168008646
Kcnc1	6.001463031	4.275278002	5.87E-07	184496	-3123	4.113019916	3.232729834	0.20477623	-0.347445114
Kcnc1	6.001463031	4.275278002	5.87E-07	184497	-2723	2.573846791	2.358318204	0.049844032	-0.126167787
Kcnc1	6.001463031	4.275278002	5.87E-07	184498	337	6.108969352	5.738391359	0.116588507	-0.090282639
Kcnc1	6.001463031	4.275278002	5.87E-07	184499	1188	4.693393802	4.439518625	0.144087194	-0.080228262
Kcnc1	6.001463031	4.275278002	5.87E-07	184500	2038	1.791758661	3.000953186	1.11060989	0.744044485
Kcnc1	6.001463031	4.275278002	5.87E-07	184501	4138	2.922038502	3.807777887	1.340945374	0.381974139
Kcnc1	6.001463031	4.275278002	5.87E-07	184502	4448	1.520750723	2.961675823	1.514336829	0.961630046
Kcnc1	6.001463031	4.275278002	5.87E-07	184503	16028	3.017795503	1.949973442	0.313553971	-0.630040572
Kcnc1	6.001463031	4.275278002	5.87E-07	184504	16528	3.675398285	3.776557637	0.429289064	0.039171209
Kcnc1	6.001463031	4.275278002	5.87E-07	184505	17228	1.079582604	0.842670261	0	-0.357433518
Kcnc1	6.001463031	4.275278002	5.87E-07	184506	17658	1.316964711	1.592729493	0	0.274284575
Kcnc1	6.001463031	4.275278002	5.87E-07	184507	18068	2.787507342	3.661893127	1.279358143	0.393614082
Kcnc1	6.001463031	4.275278002	5.87E-07	184508	18718	1.530876522	3.530514088	2.669761433	1.205520352
Kcnc1	6.001463031	4.275278002	5.87E-07	184509	19028	2.671751984	3.766909454	1.593869355	0.495595265
Kcnc1	6.001463031	4.275278002	5.87E-07	184510	19658	4.62328053	3.987143865	0.107452215	-0.213561243
Kcnc1	6.001463031	4.275278002	5.87E-07	184511	25498	3.723258143	3.413452619	0.050360158	-0.125333919
Kcnc1	6.001463031	4.275278002	5.87E-07	184512	26068	4.260997045	4.399159646	0.617289488	0.046036907
Kcnc1	6.001463031	4.275278002	5.87E-07	184513	26498	3.604861416	5.037401343	4.072501781	0.482735881
Kcnc1	6.001463031	4.275278002	5.87E-07	184514	41598	1.520750723	2.256318848	0.550378751	0.569187265
Kcnc1	6.001463031	4.275278002	5.87E-07	184515	42458	2.910323126	3.270167468	0.455988059	0.168185178
Kcnc1	6.001463031	4.275278002	5.87E-07	184516	51898	3.53633216	0.842670261	2.100493309	-2.069213674
Kcnc1	6.001463031	4.275278002	5.87E-07	184517	52938	4.777000706	1.888998832	4.016843033	-1.338483281
Kcnc1	6.001463031	4.275278002	5.87E-07	184518	57908	3.561800496	0.842670261	2.236727409	-2.079566594
Kcnc1	6.001463031	4.275278002	5.87E-07	184519	66008	1.925848549	2.489079379	0.380678411	0.370117988
Kcnc1	6.001463031	4.275278002	5.87E-07	184520	70348	3.032182769	0.842670261	1.378431493	-1.8473166
Kcnc1	6.001463031	4.275278002	5.87E-07	184521	83078	2.447323015	1.034951309	0	-1.241641636
Kcnc1	6.001463031	4.275278002	5.87E-07	184522	83698	3.54793821	4.455088688	1.889411917	0.328473267
Kcnc1	6.001463031	4.275278002	5.87E-07	184523	112798	4.47012928	2.546127359	1.688524853	-0.81201197
Kcnc1	6.001463031	4.275278002	5.87E-07	184524	113198	4.379713113	3.053065967	0.705463902	-0.520577609
Kcnc1	6.001463031	4.275278002	5.87E-07	184525	113648	3.572735389	3.427570977	0.184880233	-0.059842525
Rimklb	7.20476167	5.414012494	5.80E-07	178434	27150	1.079582604	2.738386339	1.61649204	1.342852365
Rimklb	7.20476167	5.414012494	5.80E-07	178435	19700	3.694975421	2.77357896	0.274247098	-0.41381597
Rimklb	7.20476167	5.414012494	5.80E-07	178436	460	4.592049293	4.530877929	0.339472985	-0.019347506
Rimklb	7.20476167	5.414012494	5.80E-07	178437	-210	6.510371868	6.187104106	0.161190039	-0.073475642
Rimklb	7.20476167	5.414012494	5.80E-07	178438	-780	3.603413379	2.991249841	0.0558273	-0.26861575
Rimklb	7.20476167	5.414012494	5.80E-07	178439	-5020	3.166265046	2.198504926	0.252902346	-0.526259262
Rimklb	7.20476167	5.414012494	5.80E-07	178440	-5410	3.497837059	3.003454347	0.035056197	-0.219840351
Rimklb	7.20476167	5.414012494	5.80E-07	178441	-5740	1.316964711	1.909368068	0	0.53587855
Rimklb	7.20476167	5.414012494	5.80E-07	178442	-6400	1.293170437	0.842670261	0	-0.617872315
Rimklb	7.20476167	5.414012494	5.80E-07	178443	-9450	1.540931747	0.842670261	0	-0.870762845
Rimklb	7.20476167	5.414012494	5.80E-07	178444	-10330	3.457866339	3.365670057	0.181126692	-0.038988351
Nap1l1	7.971543554	8.786187107	5.74E-07	26666	-87227	2.497858191	4.970938051	6.107614602	0.99282655
Nap1l1	7.971543554	8.786187107	5.74E-07	26667	-85737	1.079582604	2.21600412	0	1.037486929
Nap1l1	7.971543554	8.786187107	5.74E-07	26668	-85057	2.278598348	1.745782499	0.065838614	-0.384272811
Nap1l1	7.971543554	8.786187107	5.74E-07	26669	-84617	3.039352194	2.903604965	0.118138443	-0.065918673
Nap1l1	7.971543554	8.786187107	5.74E-07	26670	-84077	2.457888064	3.79380174	2.055873244	0.626225072
Nap1l1	7.971543554	8.786187107	5.74E-07	26671	-83677	2.884350211	3.043961495	0.348690343	0.077703766
Nap1l1	7.971543554	8.786187107	5.74E-07	26672	-83107	6.047754561	5.736147007	0.162115122	-0.076317593
Nap1l1	7.971543554	8.786187107	5.74E-07	26673	-81957	2.124488233	2.056938629	0.108799606	-0.046616603
Nap1l1	7.971543554	8.786187107	5.74E-07	26674	-78937	1.316964711	3.811515421	3.559727414	1.533148025
Nap1l1	7.971543554	8.786187107	5.74E-07	26675	-78427	3.575183757	5.869793816	8.715814305	0.715292432
Nap1l1	7.971543554	8.786187107	5.74E-07	26676	-64087	1.079582604	0.842670261	0	-0.357433518
Nap1l1	7.971543554	8.786187107	5.74E-07	26677	-63487	1.079582604	1.254090832	0	0.216168209
Nap1l1	7.971543554	8.786187107	5.74E-07	26678	-56287	1.64391685	1.802534725	0	0.132889724
Nap1l1	7.971543554	8.786187107	5.74E-07	26679	-54487	2.72425947	2.362347767	0.023859254	-0.205642755
Nap1l1	7.971543554	8.786187107	5.74E-07	26680	-53487	4.770013337	3.821324187	0.342401106	-0.319920644
Nap1l1	7.971543554	8.786187107	5.74E-07	26681	-52317	4.802524841	4.530288116	0.147070457	-0.084190271
Nap1l1	7.971543554	8.786187107	5.74E-07	26682	-50967	1.079582604	2.450036045	1.222469343	1.182329339
Nap1l1	7.971543554	8.786187107	5.74E-07	26683	-50357	2.999502073	4.70565593	3.892034972	0.649672808
Nap1l1	7.971543554	8.786187107	5.74E-07	26684	-39497	1.079582604	0.842670261	0	-0.357433518
Nap1l1	7.971543554	8.786187107	5.74E-07	26685	-35687	1.316964711	1.73441049	0	0.3972287
Nap1l1	7.971543554	8.786187107	5.74E-07	26686	-35027	1.079582604	0.842670261	0	-0.357433518
Nap1l1	7.971543554	8.786187107	5.74E-07	26687	-16037	1.079582604	2.795518408	1.712145511	1.37264221
Nap1l1	7.971543554	8.786187107	5.74E-07	26688	-15307	1.293170437	2.533420962	0.980702005	0.970174389
Nap1l1	7.971543554	8.786187107	5.74E-07	26689	-12657	2.473981453	3.241605166	0.803366978	0.389873693
Nap1l1	7.971543554	8.786187107	5.74E-07	26690	-847	2.750564566	2.595421925	0.10706869	-0.083758679
Nap1l1	7.971543554	8.786187107	5.74E-07	26691	-357	5.240440555	4.319891873	0.42557552	-0.2786929
Nap1l1	7.971543554	8.786187107	5.74E-07	26692	-17	6.637900935	5.676392439	0.733888752	-0.225752765
Nap1l1	7.971543554	8.786187107	5.74E-07	26693	733	5.803639086	5.47705606	0.143098267	-0.083557158
Nap1l1	7.971543554	8.786187107	5.74E-07	26694	3493	2.779036494	2.941867288	0.224295185	0.082147386
Arhgap20	4.898120386	6.583595665	5.33E-07	208653	-211487	1.079582604	2.706791712	1.472139959	1.326110241
Arhgap20	4.898120386	6.583595665	5.33E-07	208654	-193137	1.316964711	3.839052402	3.731310817	1.543533565
Arhgap20	4.898120386	6.583595665	5.33E-07	208655	-183567	1.079582604	3.472138106	3.011700923	1.685350698
Arhgap20	4.898120386	6.583595665	5.33E-07	208656	-181517	1.079582604	2.365834224	1.130150949	1.131875351
Arhgap20	4.898120386	6.583595665	5.33E-07	208657	-171647	1.079582604	1.025137898	0	-0.074655645
Arhgap20	4.898120386	6.583595665	5.33E-07	208658	-156957	1.079582604	3.182639286	2.354064107	1.559750019
Arhgap20	4.898120386	6.583595665	5.33E-07	208659	-156427	1.079582604	3.97844468	4.30378809	1.881730904
Arhgap20	4.898120386	6.583595665	5.33E-07	208660	-156037	1.079582604	1.605956859	0	0.572959503
Arhgap20	4.898120386	6.583595665	5.33E-07	208661	-123407	1.079582604	3.4546693	2.974504369	1.678073979
Arhgap20	4.898120386	6.583595665	5.33E-07	208662	-104217	1.316964711	1.034951309	0	-0.347653792
Arhgap20	4.898120386	6.583595665	5.33E-07	208663	-47997	1.47917663	2.664155312	1.052431769	0.848883853
Arhgap20	4.898120386	6.583595665	5.33E-07	208664	-47407	1.079582604	2.595421925	1.372911902	1.265495455
Arhgap20	4.898120386	6.583595665	5.33E-07	208665	-46977	1.316964711	3.424304108	2.501971445	1.378594143
Arhgap20	4.898120386	6.583595665	5.33E-07	208666	-46307	1.079582604	2.395538634	1.136167824	1.149876446
Arhgap20	4.898120386	6.583595665	5.33E-07	208667	-897	4.808745877	4.012485268	0.234266651	-0.261164592
Arhgap20	4.898120386	6.583595665	5.33E-07	208668	-207	6.726685433	5.758984084	0.965221466	-0.224081459
Arhgap20	4.898120386	6.583595665	5.33E-07	208669	253	4.896579756	2.983933564	2.053361743	-0.714558969
Arhgap20	4.898120386	6.583595665	5.33E-07	208670	693	5.481534205	4.371329049	0.880092162	-0.32650776
Arhgap20	4.898120386	6.583595665	5.33E-07	208671	1293	4.72051062	4.194021213	0.021447761	-0.170608767
Arhgap20	4.898120386	6.583595665	5.33E-07	208672	1663	3.943390688	3.802089206	0.160394604	-0.05264427
Arhgap20	4.898120386	6.583595665	5.33E-07	208673	2023	3.735649196	3.008264846	0.139148417	-0.312427395
Arhgap20	4.898120386	6.583595665	5.33E-07	208674	2563	2.581599812	2.887728856	0.334674136	0.161669909
Arhgap20	4.898120386	6.583595665	5.33E-07	208675	3013	1.699281804	2.549197257	0.661874534	0.585117889
Arhgap20	4.898120386	6.583595665	5.33E-07	208676	11993	1.725969388	2.477697376	0.687529689	0.521593112
Arhgap20	4.898120386	6.583595665	5.33E-07	208677	47783	1.079582604	2.260206841	1.005277172	1.065981171
Arhgap12	6.479307843	4.136343868	5.02E-07	97738	234103	2.366685774	3.034719705	0.699375206	0.3586951
Arhgap12	6.479307843	4.136343868	5.02E-07	97739	203863	4.105509608	4.515651881	0.898580089	0.137372959
Arhgap12	6.479307843	4.136343868	5.02E-07	97740	203273	2.528835535	4.399972771	3.360834159	0.799021382
Arhgap12	6.479307843	4.136343868	5.02E-07	97741	194743	1.328620574	2.879387208	1.574811388	1.11583265
Arhgap12	6.479307843	4.136343868	5.02E-07	97742	191503	1.079582604	2.866762997	1.782135923	1.408949003
Arhgap12	6.479307843	4.136343868	5.02E-07	97743	190983	4.166482178	5.228617058	3.395688467	0.327599602
Arhgap12	6.479307843	4.136343868	5.02E-07	97744	190553	2.900124152	4.834303498	4.977930277	0.737193386
Arhgap12	6.479307843	4.136343868	5.02E-07	97745	190053	1.816940006	3.545433749	2.152648018	0.964451354
Arhgap12	6.479307843	4.136343868	5.02E-07	97746	156763	4.007915444	3.513799094	0.014573483	-0.189820366
Arhgap12	6.479307843	4.136343868	5.02E-07	97747	155903	3.789565275	3.285537703	0	-0.205902859
Arhgap12	6.479307843	4.136343868	5.02E-07	97748	149243	3.807696533	1.025137898	2.480260021	-1.893100513
Arhgap12	6.479307843	4.136343868	5.02E-07	97749	146333	5.917490222	5.401082771	0.020400694	-0.13173676
Arhgap12	6.479307843	4.136343868	5.02E-07	97750	146003	5.89588422	5.161418372	0.234935796	-0.191940617
Arhgap12	6.479307843	4.136343868	5.02E-07	97751	145633	2.651341785	1.993980305	0.077495253	-0.411071501
Arhgap12	6.479307843	4.136343868	5.02E-07	97752	145333	1.889949635	1.703978668	0	-0.149440514
Arhgap12	6.479307843	4.136343868	5.02E-07	97753	108343	2.16427519	1.899219399	0.031090886	-0.188477376
Arhgap12	6.479307843	4.136343868	5.02E-07	97754	80853	2.110941187	1.422808172	0	-0.569145218
Arhgap12	6.479307843	4.136343868	5.02E-07	97755	80303	4.168078235	1.686503643	2.373506214	-1.305346923
Arhgap12	6.479307843	4.136343868	5.02E-07	97756	633	5.061887138	4.570034466	0.028452059	-0.147470295
Arhgap12	6.479307843	4.136343868	5.02E-07	97757	-17	6.667244328	5.552262218	1.285975444	-0.264014893
Arhgap12	6.479307843	4.136343868	5.02E-07	97758	-527	5.306536661	4.310422219	0.566114543	-0.299941393
Arhgap12	6.479307843	4.136343868	5.02E-07	97759	-1587	1.293170437	2.588427372	1.136167824	1.001163407
Faim2	7.186612716	8.030806448	4.83E-07	81084	26022	5.1412631	3.188787013	2.097194762	-0.689115103
Faim2	7.186612716	8.030806448	4.83E-07	81085	25302	4.489300114	3.066810233	0.763290915	-0.549751646
Faim2	7.186612716	8.030806448	4.83E-07	81086	11162	1.540931747	2.598151154	0.990157388	0.753682404
Faim2	7.186612716	8.030806448	4.83E-07	81087	9142	1.699281804	2.181395523	0.363046302	0.360326254
Faim2	7.186612716	8.030806448	4.83E-07	81088	1652	4.407139409	3.463400612	0.36760438	-0.34765326
Faim2	7.186612716	8.030806448	4.83E-07	81089	922	5.1889986	4.292666799	0.476110776	-0.273581953
Faim2	7.186612716	8.030806448	4.83E-07	81090	52	6.165711053	5.652812825	0.048229056	-0.125298354
Faim2	7.186612716	8.030806448	4.83E-07	81091	-598	1.889949635	2.22844034	0.309567163	0.237686549
Faim2	7.186612716	8.030806448	4.83E-07	81092	-2918	1.079582604	0.842670261	0	-0.357433518
Faim2	7.186612716	8.030806448	4.83E-07	81093	-3378	1.079582604	1.592729493	0	0.561027628
Tmem59l	8.268245774	9.156095848	4.82E-07	198068	613	4.138130887	4.507019523	0.946887431	0.123194422
Tmem59l	8.268245774	9.156095848	4.82E-07	198069	-7	4.7120582	4.490798029	0.188509483	-0.069385519
Tmem59l	8.268245774	9.156095848	4.82E-07	198070	-517	2.436413581	2.438991614	0.163335966	0.001525746
Tmem59l	8.268245774	9.156095848	4.82E-07	198071	-1267	3.153052382	1.534322678	0.810294797	-1.039147215
Mapk11	3.12981824	6.08445946	4.56E-07	79724	3971	1.079582604	2.575388353	1.348910126	1.254316363
Mapk11	3.12981824	6.08445946	4.56E-07	79725	3371	1.520750723	2.084071161	0	0.45462085
Mapk11	3.12981824	6.08445946	4.56E-07	79726	2861	3.882703976	4.848349953	2.476591613	0.320432118
Mapk11	3.12981824	6.08445946	4.56E-07	79727	2371	3.126478636	4.245687188	1.873696242	0.441459422
Mapk11	3.12981824	6.08445946	4.56E-07	79728	1881	2.238357727	1.77997927	0.030967912	-0.330580182
Mapk11	3.12981824	6.08445946	4.56E-07	79729	501	5.739190915	5.581101956	0.387886592	-0.040297365
Mapk11	3.12981824	6.08445946	4.56E-07	79730	-619	2.194021335	1.851197773	0	-0.245118521
Mapk11	3.12981824	6.08445946	4.56E-07	79731	-8589	1.725969388	1.745782499	0	0.016466953
Vsnl1	10.76587267	10.82755121	4.46E-07	42919	71564	4.427092851	0.842670261	4.26461018	-2.393319515
Vsnl1	10.76587267	10.82755121	4.46E-07	42920	69334	1.079582604	2.49201717	1.281083663	1.206840373
Vsnl1	10.76587267	10.82755121	4.46E-07	42921	66384	3.598647292	4.400109099	1.736974151	0.290084587
Vsnl1	10.76587267	10.82755121	4.46E-07	42922	53864	1.079582604	3.00595118	1.962375135	1.477347943
Vsnl1	10.76587267	10.82755121	4.46E-07	42923	51724	1.316964711	3.120148618	1.79771398	1.244398061
Vsnl1	10.76587267	10.82755121	4.46E-07	42924	50624	1.47917663	2.663825449	1.079494397	0.848705214
Vsnl1	10.76587267	10.82755121	4.46E-07	42925	50034	2.910259171	3.683239542	0.982173478	0.33982759
Vsnl1	10.76587267	10.82755121	4.46E-07	42926	47174	1.866021283	0.842670261	0	-1.146925325
Vsnl1	10.76587267	10.82755121	4.46E-07	42927	18284	1.079582604	1.851777096	0	0.778436813
Vsnl1	10.76587267	10.82755121	4.46E-07	42928	8824	2.494822645	4.042389658	2.682610571	0.696271135
Vsnl1	10.76587267	10.82755121	4.46E-07	42929	8014	1.079582604	2.820969293	1.660252636	1.385717327
Vsnl1	10.76587267	10.82755121	4.46E-07	42930	4864	1.699133741	1.422808172	0	-0.256058247
Vsnl1	10.76587267	10.82755121	4.46E-07	42931	3364	2.538904945	3.043961495	0.62160508	0.261743727
Vsnl1	10.76587267	10.82755121	4.46E-07	42932	2874	3.993222503	4.580035862	1.199659026	0.197805434
Vsnl1	10.76587267	10.82755121	4.46E-07	42933	1914	3.984707677	2.823599187	0.359136637	-0.496938579
Vsnl1	10.76587267	10.82755121	4.46E-07	42934	1284	3.809845764	3.832529402	0.300193201	0.008564266
Vsnl1	10.76587267	10.82755121	4.46E-07	42935	1034	4.177883337	4.122784784	0.276236715	-0.019153055
Vsnl1	10.76587267	10.82755121	4.46E-07	42936	744	4.348173666	4.542109581	0.748922944	0.062952949
Vsnl1	10.76587267	10.82755121	4.46E-07	42937	444	4.008692822	3.962584769	0.304071731	-0.016690073
Vsnl1	10.76587267	10.82755121	4.46E-07	42938	-16	6.001479499	5.223047937	0.36309421	-0.200426256
Vsnl1	10.76587267	10.82755121	4.46E-07	42939	-336	4.523031994	4.747355378	0.796946165	0.06983385
Cacna1a	3.023232306	4.244856315	4.39E-07	199350	-58699	1.079582604	0.842670261	0	-0.357433518
Cacna1a	3.023232306	4.244856315	4.39E-07	199351	-57309	4.203864036	3.751138864	0	-0.164387338
Cacna1a	3.023232306	4.244856315	4.39E-07	199352	-51739	3.243127213	3.618345923	0.663001839	0.157944724
Cacna1a	3.023232306	4.244856315	4.39E-07	199353	-51449	3.45406932	3.873868372	0.666771885	0.165477897
Cacna1a	3.023232306	4.244856315	4.39E-07	199354	-41499	1.47917663	1.994866159	0	0.431497619
Cacna1a	3.023232306	4.244856315	4.39E-07	199355	-40519	1.833531625	1.999885248	0.178695499	0.125292072
Cacna1a	3.023232306	4.244856315	4.39E-07	199356	-40199	2.629737411	1.751745493	0.194626246	-0.586125564
Cacna1a	3.023232306	4.244856315	4.39E-07	199357	-39409	1.079582604	3.003715026	1.948899763	1.47627431
Cacna1a	3.023232306	4.244856315	4.39E-07	199358	-38579	1.079582604	3.838236195	3.661635592	1.829969859
Cacna1a	3.023232306	4.244856315	4.39E-07	199359	-26499	2.414524438	1.025137898	0	-1.235921076
Cacna1a	3.023232306	4.244856315	4.39E-07	199360	-1259	2.737363826	2.632757156	0.136026622	-0.056212743
Cacna1a	3.023232306	4.244856315	4.39E-07	199361	-769	5.665896873	4.85638515	0.384333229	-0.2224215
Cacna1a	3.023232306	4.244856315	4.39E-07	199362	-269	3.575224095	3.478968463	0.212410213	-0.039374072
Cacna1a	3.023232306	4.244856315	4.39E-07	199363	281	4.889100944	4.631407012	0.144872183	-0.078118645
Cacna1a	3.023232306	4.244856315	4.39E-07	199364	801	3.264673706	1.527387439	0.980355592	-1.095872742
Cacna1a	3.023232306	4.244856315	4.39E-07	199365	1111	3.249424601	2.13338988	0.33391234	-0.607036628
Cacna1a	3.023232306	4.244856315	4.39E-07	199366	1671	2.468723771	3.692458104	1.628175343	0.580816131
Cacna1a	3.023232306	4.244856315	4.39E-07	199367	2661	2.591308817	2.244562871	0	-0.20724645
Cacna1a	3.023232306	4.244856315	4.39E-07	199368	5781	1.079582604	0.842670261	0	-0.357433518
Cacna1a	3.023232306	4.244856315	4.39E-07	199369	12831	1.079582604	2.474471327	1.251233219	1.19664669
Cacna1a	3.023232306	4.244856315	4.39E-07	199370	13841	1.079582604	0.842670261	0	-0.357433518
Cacna1a	3.023232306	4.244856315	4.39E-07	199371	14281	2.833565585	3.731105943	1.144686418	0.39698473
Cacna1a	3.023232306	4.244856315	4.39E-07	199372	18361	1.47917663	2.546238898	0.920083436	0.783573448
Cacna1a	3.023232306	4.244856315	4.39E-07	199373	20701	1.293170437	3.245684691	2.238894935	1.327610422
Cacna1a	3.023232306	4.244856315	4.39E-07	199374	31601	2.997997137	2.931482854	0.105213662	-0.032368387
Cacna1a	3.023232306	4.244856315	4.39E-07	199375	36571	2.281075385	2.453698813	0.272720364	0.105244046
Cacna1a	3.023232306	4.244856315	4.39E-07	199376	43411	2.337758278	2.334805828	0.151275131	-0.00182319
Cacna1a	3.023232306	4.244856315	4.39E-07	199377	43901	5.043730555	4.654543428	0.046454979	-0.115851548
Cacna1a	3.023232306	4.244856315	4.39E-07	199378	44331	4.182098497	2.26094346	1.596170025	-0.887302126
Cacna1a	3.023232306	4.244856315	4.39E-07	199379	51751	4.21253205	2.666984294	0.884827232	-0.659478334
Cacna1a	3.023232306	4.244856315	4.39E-07	199380	53821	2.29302363	1.204593113	0	-0.928705307
Cacna1a	3.023232306	4.244856315	4.39E-07	199381	62191	1.079582604	3.422167707	2.852206167	1.664436828
Cacna1a	3.023232306	4.244856315	4.39E-07	199382	62471	1.079582604	3.167644067	2.134097808	1.552936601
Cacna1a	3.023232306	4.244856315	4.39E-07	199383	76471	2.131378964	2.57874666	0.424922169	0.274882917
Cacna1a	3.023232306	4.244856315	4.39E-07	199384	79571	4.830743319	5.255756666	1.767053669	0.121653285
Cacna1a	3.023232306	4.244856315	4.39E-07	199385	80281	2.022901102	2.649052537	0.520972137	0.389050667
Cacna1a	3.023232306	4.244856315	4.39E-07	199386	85981	2.463359681	2.699996265	0.317291817	0.132330117
Cacna1a	3.023232306	4.244856315	4.39E-07	199387	86631	5.531539745	5.287723556	0.207773466	-0.065034367
Cacna1a	3.023232306	4.244856315	4.39E-07	199388	87461	2.037179225	2.227547835	0.248645958	0.128883503
Cacna1a	3.023232306	4.244856315	4.39E-07	199389	91391	1.079582604	2.265118443	0	1.069112856
Cacna1a	3.023232306	4.244856315	4.39E-07	199390	96351	3.06960576	3.295710835	0.381834683	0.102536289
Cacna1a	3.023232306	4.244856315	4.39E-07	199391	98531	3.857506123	3.627881802	0.078530385	-0.088540994
Cacna1a	3.023232306	4.244856315	4.39E-07	199392	103991	1.293170437	1.84121359	0	0.509744565
Cacna1a	3.023232306	4.244856315	4.39E-07	199393	104471	3.219416264	3.887331997	1.078148759	0.2719812
Cacna1a	3.023232306	4.244856315	4.39E-07	199394	105001	5.103197786	5.689944979	2.3534837	0.157013144
Cacna1a	3.023232306	4.244856315	4.39E-07	199395	105701	1.47917663	2.850383583	1.245757198	0.946361743
Cacna1a	3.023232306	4.244856315	4.39E-07	199396	112901	2.238357727	3.591202901	1.757371888	0.682026545
Cacna1a	3.023232306	4.244856315	4.39E-07	199397	113991	1.079582604	2.921403108	1.758876024	1.436187806
Cacna1a	3.023232306	4.244856315	4.39E-07	199398	114391	2.679147738	3.223081314	0.585604254	0.266666447
Sorl1	6.864427364	8.085908299	4.33E-07	207315	264284	1.68106188	2.03265493	0.31683775	0.273992488
Sorl1	6.864427364	8.085908299	4.33E-07	207316	264014	2.048528551	1.492945131	0	-0.456426857
Sorl1	6.864427364	8.085908299	4.33E-07	207317	263454	3.243127213	2.569352819	0.095397679	-0.335980603
Sorl1	6.864427364	8.085908299	4.33E-07	207318	234264	2.791793619	2.75894701	0.172842104	-0.017074548
Sorl1	6.864427364	8.085908299	4.33E-07	207319	233404	6.340776615	5.25526974	1.114161701	-0.270894736
Sorl1	6.864427364	8.085908299	4.33E-07	207320	190784	2.170765373	1.33269587	0	-0.703856215
Sorl1	6.864427364	8.085908299	4.33E-07	207321	188344	4.976067291	5.070647808	0.724537331	0.027164077
Sorl1	6.864427364	8.085908299	4.33E-07	207322	187404	3.467528327	3.126328485	0.034719634	-0.149438297
Sorl1	6.864427364	8.085908299	4.33E-07	207323	186984	1.699281804	0.842670261	0	-1.011885008
Sorl1	6.864427364	8.085908299	4.33E-07	207324	173424	5.152526348	4.339479823	0.342627998	-0.247757861
Sorl1	6.864427364	8.085908299	4.33E-07	207325	172994	5.437039206	4.512452601	0.563235143	-0.268909453
Sorl1	6.864427364	8.085908299	4.33E-07	207326	172534	4.823961126	3.406106945	1.166359189	-0.502094548
Sorl1	6.864427364	8.085908299	4.33E-07	207327	170664	4.0414196	3.085401683	0.305150402	-0.389403824
Sorl1	6.864427364	8.085908299	4.33E-07	207328	169694	1.328620574	1.903638798	0	0.518830604
Sorl1	6.864427364	8.085908299	4.33E-07	207329	161044	1.079582604	2.207210517	0	1.031750601
Sorl1	6.864427364	8.085908299	4.33E-07	207330	149824	4.270042975	2.661320771	0.867137744	-0.682108179
Sorl1	6.864427364	8.085908299	4.33E-07	207331	142614	1.833531625	4.1673973	4.057196983	1.184521497
Sorl1	6.864427364	8.085908299	4.33E-07	207332	142134	2.030057827	4.499464078	5.044973872	1.148232352
Sorl1	6.864427364	8.085908299	4.33E-07	207333	133634	1.079582604	3.295777177	2.62480202	1.610145072
Sorl1	6.864427364	8.085908299	4.33E-07	207334	129774	1.079582604	1.612525339	0	0.578848196
Sorl1	6.864427364	8.085908299	4.33E-07	207335	124324	3.667475768	2.806719393	0.204597286	-0.385902599
Sorl1	6.864427364	8.085908299	4.33E-07	207336	122264	1.8499346	2.163759635	0.324991797	0.226065976
Sorl1	6.864427364	8.085908299	4.33E-07	207337	121714	2.430927772	2.331243481	0.116148601	-0.060407338
Sorl1	6.864427364	8.085908299	4.33E-07	207338	119084	1.97153944	2.202551666	0.264425155	0.15985329
Sorl1	6.864427364	8.085908299	4.33E-07	207339	110994	1.079582604	1.9406521	0	0.846067875
Sorl1	6.864427364	8.085908299	4.33E-07	207340	95124	1.328620574	3.520492248	2.739542247	1.405848006
Sorl1	6.864427364	8.085908299	4.33E-07	207341	91394	3.129758585	1.721680957	0.540639351	-0.862233556
Sorl1	6.864427364	8.085908299	4.33E-07	207342	86074	1.079582604	1.873245627	0	0.795066448
Sorl1	6.864427364	8.085908299	4.33E-07	207343	85634	1.079582604	2.687931666	1.489257721	1.316022827
Sorl1	6.864427364	8.085908299	4.33E-07	207344	85114	1.825327503	3.076174529	1.328173973	0.752982021
Sorl1	6.864427364	8.085908299	4.33E-07	207345	71274	1.874129019	3.657798191	2.366149402	0.964755206
Sorl1	6.864427364	8.085908299	4.33E-07	207346	70464	1.510384595	4.223909394	4.553342901	1.483662933
Sorl1	6.864427364	8.085908299	4.33E-07	207347	69784	1.841689356	3.433280878	2.00868008	0.898558152
Sorl1	6.864427364	8.085908299	4.33E-07	207348	69424	1.699281804	4.277563219	4.398438076	1.331864052
Sorl1	6.864427364	8.085908299	4.33E-07	207349	69144	4.060911579	4.917405581	2.394587479	0.276093737
Sorl1	6.864427364	8.085908299	4.33E-07	207350	68654	3.302559254	4.773955285	3.786962738	0.531600607
Sorl1	6.864427364	8.085908299	4.33E-07	207351	61784	2.144627601	2.288340106	0.239342312	0.093574333
Sorl1	6.864427364	8.085908299	4.33E-07	207352	54794	1.079582604	3.208120814	2.196982839	1.571254838
Sorl1	6.864427364	8.085908299	4.33E-07	207353	41784	2.719694471	1.034951309	0.837951958	-1.393881694
Sorl1	6.864427364	8.085908299	4.33E-07	207354	41494	2.360927772	2.296521628	0.134347665	-0.039903536
Sorl1	6.864427364	8.085908299	4.33E-07	207355	40384	3.203574175	4.525075231	3.107102893	0.498259383
Sorl1	6.864427364	8.085908299	4.33E-07	207356	30064	1.316964711	3.904431694	1.865727999	1.567895886
Sorl1	6.864427364	8.085908299	4.33E-07	207357	29324	5.030660231	2.884540701	2.587990709	-0.802406134
Sorl1	6.864427364	8.085908299	4.33E-07	207358	23534	2.999562192	1.686503643	0.553083075	-0.830716509
Sorl1	6.864427364	8.085908299	4.33E-07	207359	23184	2.728592469	2.033165796	0.091183415	-0.424429071
Sorl1	6.864427364	8.085908299	4.33E-07	207360	22824	3.282910589	2.988826637	0.032615663	-0.13539624
Sorl1	6.864427364	8.085908299	4.33E-07	207361	15714	4.106208234	4.977439747	2.270327947	0.27759706
Sorl1	6.864427364	8.085908299	4.33E-07	207362	14364	1.328620574	2.700860942	1.135355469	1.023490203
Sorl1	6.864427364	8.085908299	4.33E-07	207363	13924	3.194047787	3.456174398	0.507622676	0.11379012
Sorl1	6.864427364	8.085908299	4.33E-07	207364	13174	1.079582604	2.177114766	0	1.011943826
Sorl1	6.864427364	8.085908299	4.33E-07	207365	2304	3.052077533	4.350585904	2.630888993	0.511418093
Sorl1	6.864427364	8.085908299	4.33E-07	207366	1694	2.719767457	3.227143911	0.62148417	0.24677461
Sorl1	6.864427364	8.085908299	4.33E-07	207367	1344	2.104287394	1.573844409	0	-0.419038832
Sorl1	6.864427364	8.085908299	4.33E-07	207368	974	3.276857206	3.329161005	0.237763872	0.022845837
Sorl1	6.864427364	8.085908299	4.33E-07	207369	474	4.487465205	4.667167169	0.64502387	0.05664639
Sorl1	6.864427364	8.085908299	4.33E-07	207370	4	5.433347283	4.940130349	0.02279733	-0.137292154
Sorl1	6.864427364	8.085908299	4.33E-07	207371	-596	2.937345101	2.358725855	0.076626406	-0.316505025
Sorl1	6.864427364	8.085908299	4.33E-07	207372	-1546	2.174670899	3.110733168	0.894278879	0.51645756
Sorl1	6.864427364	8.085908299	4.33E-07	207373	-6726	1.293170437	1.960309809	0	0.600169246
Sorl1	6.864427364	8.085908299	4.33E-07	207374	-6986	2.61069042	2.798401949	0.308053705	0.100171809
Sorl1	6.864427364	8.085908299	4.33E-07	207375	-7236	3.088994505	4.218494911	1.682989357	0.449591056
Sorl1	6.864427364	8.085908299	4.33E-07	207376	-14236	1.520750723	3.998071621	3.93414113	1.394520627
Sorl1	6.864427364	8.085908299	4.33E-07	207377	-14566	1.079582604	2.384342994	1.097958314	1.143118151
Sorl1	6.864427364	8.085908299	4.33E-07	207378	-34856	1.699281804	2.471238048	0.659206397	0.540308864
Pcdhgc4	5.653566315	2.736965594	4.19E-07	100376	-714	3.523586377	2.513233835	0.251923287	-0.487499672
Pcdhgc4	5.653566315	2.736965594	4.19E-07	100377	-234	5.481917511	4.527058746	0.608540463	-0.276106592
Pcdhgc4	5.653566315	2.736965594	4.19E-07	100378	256	5.484578508	4.118213723	1.462750471	-0.41336205
Pcdhgc4	5.653566315	2.736965594	4.19E-07	100379	1006	4.934693663	3.154993332	1.930234349	-0.645323571
Cpne7	5.839449221	3.514026594	4.15E-07	203435	-6549	3.367017093	2.525755494	0.204909223	-0.41475606
Cpne7	5.839449221	3.514026594	4.15E-07	203436	-619	3.357969956	2.350608402	0.219730429	-0.514555108
Cpne7	5.839449221	3.514026594	4.15E-07	203437	-69	5.086321841	4.190847287	0.309392573	-0.279380802
Cpne7	5.839449221	3.514026594	4.15E-07	203438	531	3.94801817	2.823211793	0.490146174	-0.483791268
Cpne7	5.839449221	3.514026594	4.15E-07	203439	871	3.538925772	2.142969548	0.534603252	-0.723700153
Cpne7	5.839449221	3.514026594	4.15E-07	203440	1251	4.079432345	1.356369608	2.529238557	-1.588618051
Cpne7	5.839449221	3.514026594	4.15E-07	203441	4971	1.079582604	3.498107215	3.058959552	1.696100873
Cpne7	5.839449221	3.514026594	4.15E-07	203442	5561	3.97441075	4.842796622	2.368293706	0.285099436
Cpne7	5.839449221	3.514026594	4.15E-07	203443	9021	1.079582604	1.254090832	0	0.216168209
Cpne7	5.839449221	3.514026594	4.15E-07	203444	17291	3.290640914	1.025137898	1.565437162	-1.682550613
Cpne7	5.839449221	3.514026594	4.15E-07	203445	17691	3.831792804	1.348521446	2.115710141	-1.506641087
Cpne7	5.839449221	3.514026594	4.15E-07	203446	18251	5.456662768	2.562938177	5.459320036	-1.090220207
Cpne7	5.839449221	3.514026594	4.15E-07	203447	19971	3.443476166	1.586070053	0.996192149	-1.118409199
Pcdh8	4.574777807	0.01449957	4.04E-07	69831	3467	4.039618527	0.842670261	3.279571251	-2.261178945
Pcdh8	4.574777807	0.01449957	4.04E-07	69832	2907	4.000617715	1.464938202	2.211899962	-1.44938297
Pcdh8	4.574777807	0.01449957	4.04E-07	69833	2387	4.114676194	1.599358335	2.344449793	-1.363285691
Pcdh8	4.574777807	0.01449957	4.04E-07	69834	1947	2.884480435	1.025137898	0.968225376	-1.492493488
Pcdh8	4.574777807	0.01449957	4.04E-07	69835	1487	3.829743674	3.38727777	0	-0.177121537
Pcdh8	4.574777807	0.01449957	4.04E-07	69836	707	5.554485905	4.271424669	1.119061611	-0.37893605
Pcdh8	4.574777807	0.01449957	4.04E-07	69837	-33	5.888947525	4.61094152	1.40936219	-0.35294845
Pcdh8	4.574777807	0.01449957	4.04E-07	69838	-843	5.446933953	4.704732633	0.250901451	-0.211331636
Pcdh8	4.574777807	0.01449957	4.04E-07	69839	-1773	1.68106188	1.64998862	0	-0.026916757
Pcdh8	4.574777807	0.01449957	4.04E-07	69840	-2583	5.330527058	4.083704635	0.741093681	-0.384399664
Pcdh8	4.574777807	0.01449957	4.04E-07	69841	-22063	2.110941187	3.000953186	0.87797303	0.507534429
Dlx2	1.721898146	0	3.95E-07	117412	4379	3.887562418	1.573844409	1.916586352	-1.304572917
Dlx2	1.721898146	0	3.95E-07	117413	3739	5.955568368	3.110733168	6.374024179	-0.936984549
Dlx2	1.721898146	0	3.95E-07	117414	2089	3.839086489	2.272999857	0.896388506	-0.756165469
Dlx2	1.721898146	0	3.95E-07	117415	539	6.136009587	2.164080776	11.00698043	-1.503546387
Dlx2	1.721898146	0	3.95E-07	117416	-51	5.119003802	0.842670261	6.598183904	-2.602822961
Dlx2	1.721898146	0	3.95E-07	117417	-34501	4.720565329	2.373589019	2.860792488	-0.991889488
Dlx2	1.721898146	0	3.95E-07	117418	-51731	3.249374043	4.383423544	2.316240423	0.431896259
Dlx2	1.721898146	0	3.95E-07	117419	-52251	4.382511641	4.089771071	0.091849608	-0.099737834
Dlx2	1.721898146	0	3.95E-07	117420	-78441	1.925848549	2.202551666	0.252493562	0.193681609
Dlx2	1.721898146	0	3.95E-07	117421	-78771	2.683692988	4.352549141	3.279887759	0.697640948
Dlx2	1.721898146	0	3.95E-07	117422	-79201	1.858132988	2.778914198	0.864116492	0.58066753
Dlx2	1.721898146	0	3.95E-07	117423	-80891	2.735558836	1.873245627	0.207454181	-0.546295502
Dlx2	1.721898146	0	3.95E-07	117424	-82561	4.658056245	4.573372162	0.364943715	-0.026469735
Dlx2	1.721898146	0	3.95E-07	117425	-83511	4.29518927	4.027976942	0.125150468	-0.092666281
Sln	4.794584652	0	3.94E-07	208855	-31296	1.079582604	1.472179466	0	0.447479919
Sln	4.794584652	0	3.94E-07	208856	-24756	4.360532209	1.975145179	2.477833453	-1.142545529
Sln	4.794584652	0	3.94E-07	208857	-20706	4.508198412	3.201913503	0.823019815	-0.493616677
Sln	4.794584652	0	3.94E-07	208858	-20286	3.425533053	2.457352305	0.273952264	-0.479223798
Sln	4.794584652	0	3.94E-07	208859	-13986	1.079582604	2.384743358	1.136167824	1.143360379
Sln	4.794584652	0	3.94E-07	208860	-1436	3.753945976	0.842670261	2.492936809	-2.155367772
Sln	4.794584652	0	3.94E-07	208861	3564	1.500113426	3.41123884	2.311640683	1.18522418
Sln	4.794584652	0	3.94E-07	208862	4034	2.284595106	1.796778415	0.065838614	-0.346526001
Sln	4.794584652	0	3.94E-07	208863	4494	3.857406613	3.776662647	0.210803291	-0.03051931
Sln	4.794584652	0	3.94E-07	208864	17684	1.079582604	2.595183783	1.348889763	1.265363074
Sln	4.794584652	0	3.94E-07	208865	23234	1.699281804	3.781147271	3.037087348	1.153898917
Sln	4.794584652	0	3.94E-07	208866	33554	3.533816903	0.842670261	2.095467244	-2.068187175
Sln	4.794584652	0	3.94E-07	208867	40014	2.798462082	2.018918116	0.141903162	-0.471051801
Sln	4.794584652	0	3.94E-07	208868	49704	3.123025662	3.553756735	0.644817623	0.186400504
Sln	4.794584652	0	3.94E-07	208869	50144	1.841689356	2.775781278	0.918677874	0.591864155
Sln	4.794584652	0	3.94E-07	208870	52744	3.562818782	1.220982837	1.775164821	-1.544976184
Sln	4.794584652	0	3.94E-07	208871	53124	3.899398883	1.422808172	2.113843072	-1.454510575
Sln	4.794584652	0	3.94E-07	208872	53574	3.028673028	0.842670261	1.335072043	-1.845645718
Sln	4.794584652	0	3.94E-07	208873	55284	2.482202517	1.062996976	0	-1.223483333
Sln	4.794584652	0	3.94E-07	208874	56274	4.213128894	2.328375289	1.241773882	-0.855568442
Sln	4.794584652	0	3.94E-07	208875	56734	3.097294011	1.025137898	1.227666542	-1.595190348
Sln	4.794584652	0	3.94E-07	208876	60244	3.451582137	4.088923971	1.039409158	0.244463421
C77080	1.447458977	4.446790908	3.86E-07	150644	25688	1.079582604	1.988940594	0	0.881526552
C77080	1.447458977	4.446790908	3.86E-07	150645	24898	2.954826034	4.035153256	1.441614108	0.449550275
C77080	1.447458977	4.446790908	3.86E-07	150646	21508	1.079582604	1.909368068	0	0.822621602
C77080	1.447458977	4.446790908	3.86E-07	150647	20448	2.795997973	3.189403255	0.504828458	0.189923203
C77080	1.447458977	4.446790908	3.86E-07	150648	19688	1.64391685	4.378059697	4.972830218	1.413154297
C77080	1.447458977	4.446790908	3.86E-07	150649	16718	1.079582604	0.842670261	0	-0.357433518
C77080	1.447458977	4.446790908	3.86E-07	150650	16168	1.079582604	1.785802865	0	0.726099195
C77080	1.447458977	4.446790908	3.86E-07	150651	15468	1.079582604	1.254090832	0	0.216168209
C77080	1.447458977	4.446790908	3.86E-07	150652	11118	1.293170437	2.903133182	1.640922747	1.166698326
C77080	1.447458977	4.446790908	3.86E-07	150653	10378	4.381759409	4.49965494	0.606139465	0.038304099
C77080	1.447458977	4.446790908	3.86E-07	150654	9648	4.570932921	5.318760693	2.676246748	0.21860148
C77080	1.447458977	4.446790908	3.86E-07	150655	9088	4.100980223	5.163601929	3.188361304	0.332408999
C77080	1.447458977	4.446790908	3.86E-07	150656	6528	1.328620574	2.268982825	0.766366143	0.772116529
C77080	1.447458977	4.446790908	3.86E-07	150657	5948	1.079582604	0.842670261	0	-0.357433518
C77080	1.447458977	4.446790908	3.86E-07	150658	28	2.728592469	3.636892388	1.299871776	0.414549303
C77080	1.447458977	4.446790908	3.86E-07	150659	-2742	1.079582604	0.842670261	0	-0.357433518
C77080	1.447458977	4.446790908	3.86E-07	150660	-3222	1.079582604	0.842670261	0	-0.357433518
C77080	1.447458977	4.446790908	3.86E-07	150661	-8172	1.328620574	2.354532147	0.910988184	0.825511261
C77080	1.447458977	4.446790908	3.86E-07	150662	-8642	1.079582604	2.588535688	1.352887264	1.261662574
C77080	1.447458977	4.446790908	3.86E-07	150663	-14562	1.328620574	2.809487727	1.344096879	1.080377938
C77080	1.447458977	4.446790908	3.86E-07	150664	-15152	4.159972655	6.143935513	10.62346622	0.562589028
Fam163a	3.92673882	0	3.84E-07	11744	1873	3.770392425	2.620922414	0.465694141	-0.524640041
Fam163a	3.92673882	0	3.84E-07	11745	-20957	2.884415325	1.220982837	0.823049946	-1.240235991
Fam163a	3.92673882	0	3.84E-07	11746	-92067	4.405628406	2.70615113	1.2028648	-0.703105404
Fam163a	3.92673882	0	3.84E-07	11747	-95907	3.753054077	0.842670261	2.599962409	-2.155024961
Fam163a	3.92673882	0	3.84E-07	11748	-98647	1.079582604	2.853448923	1.692502024	1.402233104
Fam163a	3.92673882	0	3.84E-07	11749	-98937	1.293170437	3.083624995	1.716232195	1.253714896
Dcdc2a	1.640104055	5.418448934	3.59E-07	54165	-739	4.716237484	4.565986423	0.150913261	-0.046709797
Dcdc2a	1.640104055	5.418448934	3.59E-07	54166	291	4.41479757	4.964739183	1.621809626	0.169370641
Dcdc2a	1.640104055	5.418448934	3.59E-07	54167	43691	1.079582604	0.842670261	0	-0.357433518
Dcdc2a	1.640104055	5.418448934	3.59E-07	54168	59061	1.882061013	1.034951309	0	-0.862750503
Dcdc2a	1.640104055	5.418448934	3.59E-07	54169	59691	5.016986049	4.789550419	0.206051272	-0.066930685
Dcdc2a	1.640104055	5.418448934	3.59E-07	54170	60151	3.707610716	3.767063021	0.315372885	0.022950394
Dcdc2a	1.640104055	5.418448934	3.59E-07	54171	70191	1.079582604	3.006552657	1.753277527	1.477636591
Dcdc2a	1.640104055	5.418448934	3.59E-07	54172	70971	1.079582604	3.391638795	2.667914586	1.651508898
Dcdc2a	1.640104055	5.418448934	3.59E-07	54173	71461	2.23825583	4.593365046	5.353757247	1.037176498
Dcdc2a	1.640104055	5.418448934	3.59E-07	54174	71931	1.699281804	4.235979709	4.566052619	1.317770554
Dcdc2a	1.640104055	5.418448934	3.59E-07	54175	72761	2.988462095	3.876501653	1.41214542	0.375352036
Dcdc2a	1.640104055	5.418448934	3.59E-07	54176	80911	1.079582604	3.836395414	3.953001695	1.829277791
Dcdc2a	1.640104055	5.418448934	3.59E-07	54177	81361	1.079582604	3.28391041	2.574373988	1.604941134
Dcdc2a	1.640104055	5.418448934	3.59E-07	54178	94491	1.68106188	1.187097175	0	-0.501934793
Mgat4c	5.218036354	2.203533394	3.36E-07	25946	-514512	1.079582604	0.842670261	0	-0.357433518
Mgat4c	5.218036354	2.203533394	3.36E-07	25947	-514202	1.079582604	0.842670261	0	-0.357433518
Mgat4c	5.218036354	2.203533394	3.36E-07	25948	-331072	1.079582604	2.009352162	0	0.8962568
Mgat4c	5.218036354	2.203533394	3.36E-07	25949	-307462	2.083572829	2.809375367	0.665736967	0.431189871
Mgat4c	5.218036354	2.203533394	3.36E-07	25950	-164512	2.7151882	0.842670261	1.02105548	-1.688012084
Mgat4c	5.218036354	2.203533394	3.36E-07	25951	-146192	3.014131522	0.842670261	1.393595287	-1.838702254
Mgat4c	5.218036354	2.203533394	3.36E-07	25952	-98302	1.858132988	0.842670261	0	-1.140813643
Mgat4c	5.218036354	2.203533394	3.36E-07	25953	-67042	3.336639562	0.842670261	1.870208654	-1.985355732
Mgat4c	5.218036354	2.203533394	3.36E-07	25954	-40222	4.135817227	2.648593598	0.787313585	-0.642945938
Mgat4c	5.218036354	2.203533394	3.36E-07	25955	-30672	1.079582604	1.592729493	0	0.561027628
Mgat4c	5.218036354	2.203533394	3.36E-07	25956	258	4.437917456	3.415197301	0.402692483	-0.377913907
Mgat4c	5.218036354	2.203533394	3.36E-07	25959	-129553	2.710741254	1.025137898	0.829559624	-1.402869422
Mgat4c	5.218036354	2.203533394	3.36E-07	25960	-54223	1.079582604	4.48781658	5.745802306	2.055540078
Mgat4c	5.218036354	2.203533394	3.36E-07	25961	97	4.397327767	3.457999169	0.295829371	-0.34668955
Mgat4c	5.218036354	2.203533394	3.36E-07	25962	24656	1.079582604	0.842670261	0	-0.357433518
Mgat4c	5.218036354	2.203533394	3.36E-07	25963	25786	3.637177394	1.479384567	1.446919891	-1.297822161
Mgat4c	5.218036354	2.203533394	3.36E-07	25964	-89042	2.54898672	2.484501524	0.143496926	-0.03696743
Cntnap4	5.887715153	0.710493383	3.29E-07	202119	-237838	1.079582604	0.842670261	0	-0.357433518
Cntnap4	5.887715153	0.710493383	3.29E-07	202120	-236938	1.079582604	3.036908351	2.100493309	1.492129736
Cntnap4	5.887715153	0.710493383	3.29E-07	202121	-234078	1.079582604	2.288340106	1.028294372	1.083827854
Cntnap4	5.887715153	0.710493383	3.29E-07	202122	-221868	1.079582604	0.842670261	0	-0.357433518
Cntnap4	5.887715153	0.710493383	3.29E-07	202123	-221538	1.079582604	0.842670261	0	-0.357433518
Cntnap4	5.887715153	0.710493383	3.29E-07	202124	-221278	2.256777274	1.33269587	0	-0.759916457
Cntnap4	5.887715153	0.710493383	3.29E-07	202125	-158618	1.540931747	1.22955424	0	-0.325667582
Cntnap4	5.887715153	0.710493383	3.29E-07	202126	-428	5.633317916	4.804702904	0.380864062	-0.229537667
Cntnap4	5.887715153	0.710493383	3.29E-07	202127	722	3.887562418	2.803759147	0.39272439	-0.471503417
Cntnap4	5.887715153	0.710493383	3.29E-07	202128	1302	3.18556927	2.814692046	0.032814437	-0.178574122
Cntnap4	5.887715153	0.710493383	3.29E-07	202129	1632	3.733386451	3.3093589	0	-0.173933092
Cntnap4	5.887715153	0.710493383	3.29E-07	202130	1892	3.113005926	1.703978668	0.552812492	-0.869401048
Cntnap4	5.887715153	0.710493383	3.29E-07	202131	19052	2.250562487	0.842670261	0	-1.417245505
Cntnap4	5.887715153	0.710493383	3.29E-07	202132	40342	2.479047582	0.842670261	0	-1.556745846
Cntnap4	5.887715153	0.710493383	3.29E-07	202133	101882	1.079582604	2.052114479	0	0.92663758
Cntnap4	5.887715153	0.710493383	3.29E-07	202134	102152	1.316964711	2.666984294	1.283673837	1.017992641
Cntnap4	5.887715153	0.710493383	3.29E-07	202135	128282	1.079582604	0.842670261	0	-0.357433518
Cntnap4	5.887715153	0.710493383	3.29E-07	202136	147142	2.314500596	1.220982837	0	-0.922658013
Cntnap4	5.887715153	0.710493383	3.29E-07	202137	161122	2.795997973	2.339185939	0	-0.257356771
Cntnap4	5.887715153	0.710493383	3.29E-07	202138	163572	1.079582604	0.842670261	0	-0.357433518
Cntnap4	5.887715153	0.710493383	3.29E-07	202139	177392	2.737435923	3.73084011	1.492506776	0.446675338
Cntnap4	5.887715153	0.710493383	3.29E-07	202140	177802	2.001095315	2.471120557	0.446033696	0.30437551
Cntnap4	5.887715153	0.710493383	3.29E-07	202141	239382	2.187635165	1.733782057	0.031350917	-0.3354496
Cntnap4	5.887715153	0.710493383	3.29E-07	202142	245432	3.230654259	1.025137898	1.46755384	-1.656008374
Rtn4rl1	3.059642946	5.49508784	3.16E-07	35557	-988	3.249374043	3.294028564	0.209413914	0.01969124
Rtn4rl1	3.059642946	5.49508784	3.16E-07	35558	-668	3.293666515	3.34820715	0.242381529	0.0236943
Rtn4rl1	3.059642946	5.49508784	3.16E-07	35559	-118	5.265640949	4.417707086	0.408543421	-0.253311386
Rtn4rl1	3.059642946	5.49508784	3.16E-07	35560	472	2.963931863	2.921403108	0.153862882	-0.020850841
Rtn4rl1	3.059642946	5.49508784	3.16E-07	35561	762	2.841723125	2.750251878	0.125784976	-0.047202245
Rtn4rl1	3.059642946	5.49508784	3.16E-07	35562	1362	3.317356216	3.400486252	0.351200392	0.035707123
Rtn4rl1	3.059642946	5.49508784	3.16E-07	35563	1732	1.500113426	2.703397989	1.14224753	0.849702329
Rtn4rl1	3.059642946	5.49508784	3.16E-07	35564	7052	1.925848549	5.461696699	10.36262797	1.503854948
Rtn4rl1	3.059642946	5.49508784	3.16E-07	35565	18242	3.998734868	2.211543691	1.281579621	-0.854489884
Rtn4rl1	3.059642946	5.49508784	3.16E-07	35566	18582	4.155611326	3.422691923	0.129668071	-0.279929284
Rtn4rl1	3.059642946	5.49508784	3.16E-07	35567	19232	3.08556381	2.84539731	0.038107311	-0.116904016
Rtn4rl1	3.059642946	5.49508784	3.16E-07	35568	19502	3.243127213	2.598733973	0.093383667	-0.319576659
Rtn4rl1	3.059642946	5.49508784	3.16E-07	35569	26302	3.172692984	0.842670261	1.50230981	-1.912667804
Rtn4rl1	3.059642946	5.49508784	3.16E-07	35570	37552	1.64391685	3.124031691	1.541697929	0.926271759
Rtn4rl1	3.059642946	5.49508784	3.16E-07	35571	37972	1.889949635	2.81008404	0.753321867	0.572265488
Rtn4rl1	3.059642946	5.49508784	3.16E-07	35572	41032	2.383546777	4.166441889	3.285884051	0.80570592
Rtn4rl1	3.059642946	5.49508784	3.16E-07	35573	41612	2.137909254	3.095228016	1.001248141	0.533845074
Rtn4rl1	3.059642946	5.49508784	3.16E-07	35574	49052	1.993793097	3.467029648	1.919331845	0.79818447
Rtn4rl1	3.059642946	5.49508784	3.16E-07	35575	55252	1.079582604	2.753537278	1.475233972	1.350812505
Rtn4rl1	3.059642946	5.49508784	3.16E-07	35576	60842	1.64391685	4.060834451	3.597361365	1.304638885
Rtn4rl1	3.059642946	5.49508784	3.16E-07	35577	65722	1.925848549	3.993177496	3.122218022	1.052042949
Rtn4rl1	3.059642946	5.49508784	3.16E-07	35578	66282	3.044971223	4.857293169	4.712584253	0.673723971
Rtn4rl1	3.059642946	5.49508784	3.16E-07	35579	67682	1.316964711	3.079213891	1.838769466	1.225345397
Rtn4rl1	3.059642946	5.49508784	3.16E-07	35580	70112	3.126533689	1.254090832	1.104110356	-1.317922219
Rtn4rl1	3.059642946	5.49508784	3.16E-07	35581	73982	3.12642358	4.469509753	2.880976957	0.515603342
Rtn4rl1	3.059642946	5.49508784	3.16E-07	35582	74802	2.355052724	2.546596768	0.25782796	0.112811181
Rtn4rl1	3.059642946	5.49508784	3.16E-07	35583	77122	2.84417738	1.034951309	0.969001272	-1.458448547
Plekhg6	0	2.955605881	3.16E-07	178840	2139	1.079582604	1.356369608	0	0.329276728
Plekhg6	0	2.955605881	3.16E-07	178841	-4761	2.455696958	2.219862297	0.023639231	-0.145662352
Plekhg6	0	2.955605881	3.16E-07	178842	-25681	1.079582604	5.413562288	9.651331805	2.326104609
Plekhg6	0	2.955605881	3.16E-07	178843	-30871	1.520750723	0.842670261	0	-0.851743573
Plekhg6	0	2.955605881	3.16E-07	178844	-38421	4.155098152	2.694138106	0.826915914	-0.625058749
Plekhg6	0	2.955605881	3.16E-07	178845	-42161	1.47917663	1.904581879	0	0.364679975
Plekhg6	0	2.955605881	3.16E-07	178846	-44971	1.866153173	4.192618574	3.768050539	1.16778418
Plekhg6	0	2.955605881	3.16E-07	178847	-46071	4.229138894	4.258643063	0.404745705	0.010029874
Plekhg6	0	2.955605881	3.16E-07	178848	-46691	4.18276101	5.638731933	5.34055193	0.430915189
Plekhg6	0	2.955605881	3.16E-07	178849	-47311	1.316964711	3.817213346	3.605546745	1.535303134
Plekhg6	0	2.955605881	3.16E-07	178850	-50271	1.293170437	0.842670261	0	-0.617872315
Plekhg6	0	2.955605881	3.16E-07	178851	-53321	1.079582604	1.025137898	0	-0.074655645
B3galt1	6.434303284	7.547829302	3.13E-07	116940	-329238	1.328620574	2.377853122	0.815593071	0.839730444
B3galt1	6.434303284	7.547829302	3.13E-07	116941	-328628	1.079582604	2.825542718	1.704784436	1.388054366
B3galt1	6.434303284	7.547829302	3.13E-07	116942	-328298	1.079582604	3.863124546	3.938246964	1.839294555
B3galt1	6.434303284	7.547829302	3.13E-07	116943	-299498	2.001215417	0.842670261	0	-1.247836355
B3galt1	6.434303284	7.547829302	3.13E-07	116944	-270658	2.062671594	3.855181328	2.566730228	0.902284576
B3galt1	6.434303284	7.547829302	3.13E-07	116945	-270188	1.079582604	2.721424385	1.53229481	1.333888316
B3galt1	6.434303284	7.547829302	3.13E-07	116946	-269698	1.8499346	2.747367397	0.899551317	0.570575582
B3galt1	6.434303284	7.547829302	3.13E-07	116947	-263378	1.079582604	3.695070773	3.368943634	1.775128362
B3galt1	6.434303284	7.547829302	3.13E-07	116948	-235788	1.079582604	3.405971182	2.863589009	1.657592594
B3galt1	6.434303284	7.547829302	3.13E-07	116949	-146868	1.47917663	2.316355037	0.661015101	0.647062061
B3galt1	6.434303284	7.547829302	3.13E-07	116950	-146308	1.293170437	3.843201845	3.651729503	1.571396318
B3galt1	6.434303284	7.547829302	3.13E-07	116951	-145908	2.275063948	4.555212424	5.090977806	1.001611235
B3galt1	6.434303284	7.547829302	3.13E-07	116952	-141048	3.266504725	3.043707989	0.074460976	-0.101917772
B3galt1	6.434303284	7.547829302	3.13E-07	116953	-140678	2.840111308	1.812974671	0.249404402	-0.647588703
B3galt1	6.434303284	7.547829302	3.13E-07	116954	-111768	2.161589078	1.464938202	0	-0.561252484
B3galt1	6.434303284	7.547829302	3.13E-07	116955	-106158	2.639283191	4.011332278	2.01819121	0.603935319
B3galt1	6.434303284	7.547829302	3.13E-07	116956	-105648	2.868336054	2.607596071	0.0420155	-0.137493654
B3galt1	6.434303284	7.547829302	3.13E-07	116957	-97308	1.540931747	3.458451263	2.348996782	1.166323165
B3galt1	6.434303284	7.547829302	3.13E-07	116958	-82878	2.076677334	4.126892326	3.45155528	0.990778724
B3galt1	6.434303284	7.547829302	3.13E-07	116959	-82518	1.64391685	3.380198885	2.076700851	1.039970805
B3galt1	6.434303284	7.547829302	3.13E-07	116960	-77118	1.079582604	2.033165796	0	0.91325423
B3galt1	6.434303284	7.547829302	3.13E-07	116961	-76768	1.079582604	3.449366758	2.964050868	1.675857898
B3galt1	6.434303284	7.547829302	3.13E-07	116962	-56918	1.079582604	2.780499981	1.38222808	1.364870692
B3galt1	6.434303284	7.547829302	3.13E-07	116963	-50148	1.328620574	1.819074759	0	0.453275675
B3galt1	6.434303284	7.547829302	3.13E-07	116964	-36818	1.079582604	2.714796912	1.556873705	1.330370642
B3galt1	6.434303284	7.547829302	3.13E-07	116965	-25928	1.540931747	1.662043082	0	0.109154818
B3galt1	6.434303284	7.547829302	3.13E-07	116966	-19338	1.079582604	3.657352817	3.446014912	1.760326172
B3galt1	6.434303284	7.547829302	3.13E-07	116967	103692	2.518443632	1.785802865	0.145312395	-0.495959611
B3galt1	6.434303284	7.547829302	3.13E-07	116968	104752	3.376675197	0.842670261	1.888297161	-2.002563296
B3galt1	6.434303284	7.547829302	3.13E-07	116969	117212	1.079582604	0.842670261	0	-0.357433518
B3galt1	6.434303284	7.547829302	3.13E-07	116970	131072	1.510384595	1.393391722	0	-0.116315058
B3galt1	6.434303284	7.547829302	3.13E-07	116971	132192	1.079582604	1.751745493	0	0.69831955
B3galt1	6.434303284	7.547829302	3.13E-07	116972	132512	1.520750723	0.842670261	0	-0.851743573
B3galt1	6.434303284	7.547829302	3.13E-07	116973	133532	2.988522675	0.842670261	1.378431493	-1.826392372
B3galt1	6.434303284	7.547829302	3.13E-07	116974	138972	1.725969388	2.676317624	0.870365708	0.632842468
B3galt1	6.434303284	7.547829302	3.13E-07	116975	139562	2.124488233	4.152367209	3.566893779	0.966818679
B3galt1	6.434303284	7.547829302	3.13E-07	116976	140002	2.29661222	4.400208112	4.158780405	0.938064479
B3galt1	6.434303284	7.547829302	3.13E-07	116977	140562	1.316964711	2.037894978	0	0.629863017
B3galt1	6.434303284	7.547829302	3.13E-07	116978	147322	2.23825583	0.842670261	0	-1.409334828
B3galt1	6.434303284	7.547829302	3.13E-07	116979	152392	1.079582604	1.703978668	0	0.65843364
B3galt1	6.434303284	7.547829302	3.13E-07	116980	168772	1.079582604	0.842670261	0	-0.357433518
B3galt1	6.434303284	7.547829302	3.13E-07	116981	170562	1.079582604	4.352549141	5.536930481	2.011386951
Dpysl5	4.356180404	0.216133431	3.06E-07	156438	-7130	1.079582604	3.425767911	2.646990363	1.66595378
Dpysl5	4.356180404	0.216133431	3.06E-07	156439	-1980	4.436638198	2.78994208	1.360339019	-0.669231737
Dpysl5	4.356180404	0.216133431	3.06E-07	156440	-1410	4.354185009	4.035073779	0.059769664	-0.109807656
Dpysl5	4.356180404	0.216133431	3.06E-07	156441	-540	4.133127096	3.119186518	0.323703568	-0.406063904
Dpysl5	4.356180404	0.216133431	3.06E-07	156442	-80	5.865344159	3.89654359	3.927973093	-0.590020808
Dpysl5	4.356180404	0.216133431	3.06E-07	156443	1020	6.072482093	4.125038423	3.675570734	-0.557878773
Dpysl5	4.356180404	0.216133431	3.06E-07	156444	6440	3.839220864	2.41703732	0.583885881	-0.667573809
Dpysl5	4.356180404	0.216133431	3.06E-07	156445	26460	3.4352355	1.062996976	1.734570154	-1.692271512
Dpysl5	4.356180404	0.216133431	3.06E-07	156446	27910	2.414614616	2.889675851	0.484113111	0.259114722
Dpysl5	4.356180404	0.216133431	3.06E-07	156447	39420	3.725427773	1.062996976	2.313006736	-1.8092686
Dpysl5	4.356180404	0.216133431	3.06E-07	156448	43530	1.889949635	2.453317137	0.514022393	0.376385952
Dpysl5	4.356180404	0.216133431	3.06E-07	156449	51050	3.65691038	1.034951309	2.141146959	-1.821062375
Tshz1	4.83256127	6.045938879	2.99E-07	105262	355177	3.878712513	3.451391285	0	-0.168399807
Tshz1	4.83256127	6.045938879	2.99E-07	105263	349607	1.725969388	0.842670261	0	-1.03436676
Tshz1	4.83256127	6.045938879	2.99E-07	105264	321427	1.328620574	3.375017972	2.398105562	1.344966025
Tshz1	4.83256127	6.045938879	2.99E-07	105265	320867	2.880395953	4.893625788	5.543031721	0.764636639
Tshz1	4.83256127	6.045938879	2.99E-07	105266	320027	2.588463853	4.072800612	2.496667326	0.653925016
Tshz1	4.83256127	6.045938879	2.99E-07	105267	319687	2.151206573	3.69523218	2.211133942	0.780518947
Tshz1	4.83256127	6.045938879	2.99E-07	105268	319357	1.079582604	2.004365956	0	0.892672304
Tshz1	4.83256127	6.045938879	2.99E-07	105269	319137	1.079582604	1.950345871	0	0.853256357
Tshz1	4.83256127	6.045938879	2.99E-07	105270	318447	1.079582604	0.842670261	0	-0.357433518
Tshz1	4.83256127	6.045938879	2.99E-07	105271	308447	1.079582604	2.611222511	1.387268869	1.274251765
Tshz1	4.83256127	6.045938879	2.99E-07	105272	307497	1.328620574	2.508984954	1.082069819	0.917174659
Tshz1	4.83256127	6.045938879	2.99E-07	105273	307127	2.174670899	3.13083676	0.797729381	0.5257512
Tshz1	4.83256127	6.045938879	2.99E-07	105274	306267	2.238357727	3.600746967	1.701247672	0.6858556
Tshz1	4.83256127	6.045938879	2.99E-07	105275	289957	1.47917663	0.842670261	0	-0.81175422
Tshz1	4.83256127	6.045938879	2.99E-07	105276	270707	2.978924599	1.187097175	0.853416316	-1.327353569
Tshz1	4.83256127	6.045938879	2.99E-07	105277	245587	3.666165011	1.254090832	1.871819941	-1.547629878
Tshz1	4.83256127	6.045938879	2.99E-07	105278	191067	3.123191212	4.102043079	1.502978902	0.393321744
Tshz1	4.83256127	6.045938879	2.99E-07	105279	190627	2.44179012	2.248345524	0.058293394	-0.119075437
Tshz1	4.83256127	6.045938879	2.99E-07	105280	169297	1.725969388	2.623603871	0.752057897	0.604143032
Tshz1	4.83256127	6.045938879	2.99E-07	105281	158137	2.816906129	3.315975231	0.573704039	0.235321742
Tshz1	4.83256127	6.045938879	2.99E-07	105282	157787	2.389123604	2.111670594	0.02773107	-0.178096693
Tshz1	4.83256127	6.045938879	2.99E-07	105283	157507	3.059206695	2.224018255	0.21079652	-0.459988956
Tshz1	4.83256127	6.045938879	2.99E-07	105284	153907	3.854209709	2.350890535	0.853180647	-0.713227707
Tshz1	4.83256127	6.045938879	2.99E-07	105285	153427	4.418631784	3.604165174	0.224522134	-0.293934583
Tshz1	4.83256127	6.045938879	2.99E-07	105286	150187	1.079582604	2.847692693	1.79403147	1.399319832
Tshz1	4.83256127	6.045938879	2.99E-07	105287	149857	1.079582604	4.63835055	6.470299408	2.103138223
Tshz1	4.83256127	6.045938879	2.99E-07	105288	149467	1.079582604	4.140198919	4.847340893	1.93922645
Tshz1	4.83256127	6.045938879	2.99E-07	105289	148567	1.316964711	3.969876421	4.005326133	1.59187741
Tshz1	4.83256127	6.045938879	2.99E-07	105290	143147	3.174644462	2.871676094	0.040032169	-0.144701997
Tshz1	4.83256127	6.045938879	2.99E-07	105291	142737	3.533775391	0.842670261	2.12392138	-2.068170228
Tshz1	4.83256127	6.045938879	2.99E-07	105292	141177	1.079582604	3.251789578	2.486864834	1.590760269
Tshz1	4.83256127	6.045938879	2.99E-07	105293	136257	2.269027359	3.622660004	1.727276209	0.674975407
Tshz1	4.83256127	6.045938879	2.99E-07	105294	128177	1.079582604	4.007810343	4.440041642	1.892340604
Tshz1	4.83256127	6.045938879	2.99E-07	105295	127387	1.079582604	2.084564144	0	0.949272131
Tshz1	4.83256127	6.045938879	2.99E-07	105296	126757	1.079582604	4.184751663	4.982555013	1.954668376
Tshz1	4.83256127	6.045938879	2.99E-07	105297	126027	2.499986238	2.645624181	0.278093564	0.081687984
Tshz1	4.83256127	6.045938879	2.99E-07	105298	124847	2.219390273	3.102002383	0.857930333	0.483036411
Tshz1	4.83256127	6.045938879	2.99E-07	105299	114857	3.567745059	3.128457072	0.017505626	-0.18956122
Tshz1	4.83256127	6.045938879	2.99E-07	105300	110417	2.414614616	3.491622991	1.290606747	0.532104846
Tshz1	4.83256127	6.045938879	2.99E-07	105301	103047	1.079582604	1.254090832	0	0.216168209
Tshz1	4.83256127	6.045938879	2.99E-07	105302	70707	1.079582604	4.752408498	7.012649467	2.138185215
Tshz1	4.83256127	6.045938879	2.99E-07	105303	70157	1.079582604	3.620263855	3.237405925	1.745621214
Tshz1	4.83256127	6.045938879	2.99E-07	105304	61027	2.844110425	3.216698669	0.524259515	0.177603315
Tshz1	4.83256127	6.045938879	2.99E-07	105305	56267	3.114451122	1.993980305	0.23707816	-0.643326771
Tshz1	4.83256127	6.045938879	2.99E-07	105306	48977	2.62989277	3.515003941	1.053873358	0.41852233
Tshz1	4.83256127	6.045938879	2.99E-07	105307	48547	3.07324595	2.264683462	0.175094497	-0.440453813
Tshz1	4.83256127	6.045938879	2.99E-07	105308	42657	1.079582604	2.285090009	0.989172847	1.081777358
Tshz1	4.83256127	6.045938879	2.99E-07	105309	34317	2.880395953	0.842670261	1.21898584	-1.773227029
Tshz1	4.83256127	6.045938879	2.99E-07	105310	25157	3.166318602	2.752917123	0	-0.201845252
Tshz1	4.83256127	6.045938879	2.99E-07	105311	897	5.46478888	4.989545704	0.022172445	-0.131257297
Tshz1	4.83256127	6.045938879	2.99E-07	105312	-93	5.190951959	4.766587967	0.02700687	-0.123042214
Slc7a14	8.23044159	7.139241262	2.96E-07	129990	56154	1.889949635	2.260643174	0.37293335	0.258385503
Slc7a14	8.23044159	7.139241262	2.96E-07	129991	55674	4.93172049	5.211732722	1.102628918	0.079672063
Slc7a14	8.23044159	7.139241262	2.96E-07	129992	49454	1.97153944	0.842670261	0	-1.226282455
Slc7a14	8.23044159	7.139241262	2.96E-07	129993	48614	4.792351295	2.223710184	3.312828798	-1.107764893
Slc7a14	8.23044159	7.139241262	2.96E-07	129994	48224	3.348185387	1.356369608	1.242857315	-1.303629048
Slc7a14	8.23044159	7.139241262	2.96E-07	129995	46504	2.425600017	3.861989522	2.253333062	0.671002581
Slc7a14	8.23044159	7.139241262	2.96E-07	129996	36814	3.116261169	2.752703611	0.018746388	-0.178966868
Slc7a14	8.23044159	7.139241262	2.96E-07	129997	36154	1.079582604	1.220982837	0	0.177569286
Slc7a14	8.23044159	7.139241262	2.96E-07	129998	28904	2.436502402	0.842670261	0	-1.531771528
Slc7a14	8.23044159	7.139241262	2.96E-07	129999	13054	3.414682403	0.842670261	1.860855966	-2.018711284
Slc7a14	8.23044159	7.139241262	2.96E-07	130000	12774	3.899463321	0.842670261	2.698898009	-2.210235465
Slc7a14	8.23044159	7.139241262	2.96E-07	130001	12194	3.692685107	0.842670261	2.449207137	-2.131630126
Slc7a14	8.23044159	7.139241262	2.96E-07	130002	2654	1.717128266	2.028261358	0.321982219	0.240245757
Slc7a14	8.23044159	7.139241262	2.96E-07	130003	1334	6.600527294	6.423060629	0.495323375	-0.039320367
Slc7a14	8.23044159	7.139241262	2.96E-07	130004	-116	5.785798368	5.208285421	0.072996902	-0.151707535
Slc7a14	8.23044159	7.139241262	2.96E-07	130005	-13996	4.280944368	1.790999044	2.485156068	-1.25716452
Slc7a14	8.23044159	7.139241262	2.96E-07	130006	-14276	4.268795481	1.710556385	2.37663728	-1.319363384
Slc7a14	8.23044159	7.139241262	2.96E-07	130007	-17646	2.436413581	3.249313073	0.977469665	0.415375703
Slc7a14	8.23044159	7.139241262	2.96E-07	130008	-18276	1.540931747	2.388176175	0.727575537	0.632106306
Slc7a14	8.23044159	7.139241262	2.96E-07	130009	-65596	1.079582604	2.508984954	1.299484881	1.216630184
Slc7a14	8.23044159	7.139241262	2.96E-07	130010	-95796	1.079582604	0.842670261	0	-0.357433518
Slc7a14	8.23044159	7.139241262	2.96E-07	130011	-147746	3.409158434	1.686503643	0.949810198	-1.015380213
Slc7a14	8.23044159	7.139241262	2.96E-07	130012	-149346	2.662495269	1.486553862	0.340880849	-0.840807225
Slc7a14	8.23044159	7.139241262	2.96E-07	130013	-185186	1.079582604	4.000267315	3.89228285	1.889622775
Slc7a14	8.23044159	7.139241262	2.96E-07	130014	-189236	4.358478998	3.060196973	0.640442303	-0.510200242
Slc7a14	8.23044159	7.139241262	2.96E-07	130015	-193856	1.079582604	3.260180417	2.426857891	1.59447817
Slc7a14	8.23044159	7.139241262	2.96E-07	130016	-194736	1.079582604	2.522999026	1.285994672	1.224666014
Slc7a14	8.23044159	7.139241262	2.96E-07	130017	-196486	2.225740506	1.686503643	0.074583671	-0.400249967
Slc7a14	8.23044159	7.139241262	2.96E-07	130018	-196736	1.328620574	2.185490472	0.725348482	0.718027929
Slc7a14	8.23044159	7.139241262	2.96E-07	130019	-275856	3.598528223	2.133866298	0.712999632	-0.75393719
Slc7a14	8.23044159	7.139241262	2.96E-07	130020	-293116	3.126478636	2.358725855	0.174665285	-0.406530909
Napa	9.138454663	9.836417017	2.91E-07	181699	-838	2.988522675	3.525483583	0.791479915	0.238388673
Napa	9.138454663	9.836417017	2.91E-07	181700	-258	7.028089069	6.412516986	0.15631919	-0.132241733
Napa	9.138454663	9.836417017	2.91E-07	181701	272	3.801436478	3.323087971	0	-0.194020198
Napa	9.138454663	9.836417017	2.91E-07	181702	3222	1.993672376	2.789431617	0.727642242	0.484542836
Napa	9.138454663	9.836417017	2.91E-07	181703	3642	2.137909254	3.132556282	1.134133543	0.551139813
Napa	9.138454663	9.836417017	2.91E-07	181704	4152	1.874129019	4.05170867	3.717862888	1.112310169
Napa	9.138454663	9.836417017	2.91E-07	181705	4782	2.791863047	3.525358602	0.971923517	0.336541844
Napa	9.138454663	9.836417017	2.91E-07	181706	5312	4.591989487	4.779999963	0.772710042	0.057891268
Napa	9.138454663	9.836417017	2.91E-07	181707	6222	1.079582604	3.13752038	2.219747072	1.539151195
Napa	9.138454663	9.836417017	2.91E-07	181708	6552	1.079582604	3.895056839	4.049617502	1.851170746
Napa	9.138454663	9.836417017	2.91E-07	181709	7212	1.64391685	3.216473771	1.735034909	0.968342595
Napa	9.138454663	9.836417017	2.91E-07	181710	10502	1.858000363	3.281999402	1.72313921	0.820824192
2900010M23Rik	6.000292725	6.626114607	2.88E-07	91508	38006	1.64391685	3.502992072	2.007631883	1.091450394
2900010M23Rik	6.000292725	6.626114607	2.88E-07	91509	28046	1.079582604	1.025137898	0	-0.074655645
2900010M23Rik	6.000292725	6.626114607	2.88E-07	91510	13226	1.825327503	2.147499723	0.271733569	0.234502608
2900010M23Rik	6.000292725	6.626114607	2.88E-07	91511	12956	3.775945557	3.67747621	0.166855087	-0.038121955
2900010M23Rik	6.000292725	6.626114607	2.88E-07	91512	12346	3.300871031	3.132556282	0.140153364	-0.075506342
2900010M23Rik	6.000292725	6.626114607	2.88E-07	91513	11336	1.079582604	1.76826108	0	0.711857666
2900010M23Rik	6.000292725	6.626114607	2.88E-07	91514	11056	1.47917663	2.505460061	0.881053331	0.760281204
2900010M23Rik	6.000292725	6.626114607	2.88E-07	91515	8416	3.139772144	4.730999348	3.72093901	0.591485097
2900010M23Rik	6.000292725	6.626114607	2.88E-07	91516	3926	1.725969388	3.117119286	1.486182552	0.852806489
2900010M23Rik	6.000292725	6.626114607	2.88E-07	91517	3486	1.993793097	2.915912228	0.953343006	0.548431589
2900010M23Rik	6.000292725	6.626114607	2.88E-07	91518	2376	3.540315998	4.991471074	3.815669174	0.495586929
2900010M23Rik	6.000292725	6.626114607	2.88E-07	91519	1416	2.44187861	4.07971939	2.888253655	0.740478441
2900010M23Rik	6.000292725	6.626114607	2.88E-07	91520	956	1.079582604	2.304525142	0	1.093995872
2900010M23Rik	6.000292725	6.626114607	2.88E-07	91521	206	4.905565088	3.963735613	0.458889913	-0.307558599
2900010M23Rik	6.000292725	6.626114607	2.88E-07	91522	-54	5.321709399	4.91156835	0.02468695	-0.115705956
2900010M23Rik	6.000292725	6.626114607	2.88E-07	91523	-424	3.75833298	3.463531077	0.064916251	-0.117849274
2900010M23Rik	6.000292725	6.626114607	2.88E-07	91524	-8204	2.772882912	4.130209952	0.699248662	0.574828422
Enc1	9.753954723	9.524373521	2.86E-07	60568	-16270	1.699281804	3.128217988	1.569045955	0.880415925
Enc1	9.753954723	9.524373521	2.86E-07	60569	-15840	1.079582604	3.852309538	3.898923282	1.835249995
Enc1	9.753954723	9.524373521	2.86E-07	60570	-5880	4.787666035	3.560743838	0.799323728	-0.427143869
Enc1	9.753954723	9.524373521	2.86E-07	60571	-1970	2.804370101	2.871872706	0.198441683	0.034315046
Enc1	9.753954723	9.524373521	2.86E-07	60572	-1440	4.574628678	4.483994469	0.327547912	-0.028870146
Enc1	9.753954723	9.524373521	2.86E-07	60573	-560	5.221234842	4.955510527	0.170250698	-0.075357355
Enc1	9.753954723	9.524373521	2.86E-07	60574	10	5.848104465	5.609351384	0.233986199	-0.060135123
Enc1	9.753954723	9.524373521	2.86E-07	60575	490	4.153325553	3.992099408	0.160719716	-0.057119314
Enc1	9.753954723	9.524373521	2.86E-07	60576	740	3.470074971	3.426230217	0.231491645	-0.01834474
Enc1	9.753954723	9.524373521	2.86E-07	60577	1030	3.073131697	3.467218693	0.623112829	0.174069243
Enc1	9.753954723	9.524373521	2.86E-07	60578	1810	3.407499902	4.125046226	1.005673874	0.275696671
Enc1	9.753954723	9.524373521	2.86E-07	60579	2960	3.18628808	4.318132777	1.777166104	0.438530895
Enc1	9.753954723	9.524373521	2.86E-07	60580	3670	2.244422281	2.280111922	0.173642295	0.022760502
Enc1	9.753954723	9.524373521	2.86E-07	60581	5270	2.048528551	1.851777096	0.030085409	-0.145677553
Enc1	9.753954723	9.524373521	2.86E-07	60582	9200	1.328620574	0.842670261	0	-0.656889043
Enc1	9.753954723	9.524373521	2.86E-07	60583	11650	2.22584329	0.842670261	0	-1.401311907
Enc1	9.753954723	9.524373521	2.86E-07	60584	12390	2.213219349	0.842670261	0	-1.393106325
Enc1	9.753954723	9.524373521	2.86E-07	60585	12980	1.079582604	1.062996976	0	-0.022336142
Enc1	9.753954723	9.524373521	2.86E-07	60586	15600	1.530876522	2.042417514	0	0.415919892
Enc1	9.753954723	9.524373521	2.86E-07	60587	15890	1.079582604	1.934875586	0	0.841767168
Enc1	9.753954723	9.524373521	2.86E-07	60588	18430	1.079582604	1.356369608	0	0.329276728
Enc1	9.753954723	9.524373521	2.86E-07	60589	19910	1.293170437	0.842670261	0	-0.617872315
Enc1	9.753954723	9.524373521	2.86E-07	60590	20210	1.079582604	0.842670261	0	-0.357433518
Enc1	9.753954723	9.524373521	2.86E-07	60591	29770	1.079582604	3.239332498	2.470539382	1.585222925
Enc1	9.753954723	9.524373521	2.86E-07	60592	33190	2.425600017	2.327542531	0.085999183	-0.059534138
Enc1	9.753954723	9.524373521	2.86E-07	60593	41160	3.970665433	2.685143502	0.585952661	-0.564381612
Enc1	9.753954723	9.524373521	2.86E-07	60594	41810	1.858132988	1.520418701	0	-0.289385085
Enc1	9.753954723	9.524373521	2.86E-07	60595	51160	1.986332394	1.479384567	0	-0.425109934
Enc1	9.753954723	9.524373521	2.86E-07	60596	96370	3.697336235	3.726511998	0.332869593	0.011339657
Enc1	9.753954723	9.524373521	2.86E-07	60597	114480	1.079582604	0.842670261	0	-0.357433518
Enc1	9.753954723	9.524373521	2.86E-07	60598	139270	2.479047582	3.387739565	1.092581323	0.450537008
Enc1	9.753954723	9.524373521	2.86E-07	60599	142340	2.083572829	1.348521446	0	-0.627681063
Enc1	9.753954723	9.524373521	2.86E-07	60600	143200	2.151098331	4.196437403	3.589404453	0.964091586
Enc1	9.753954723	9.524373521	2.86E-07	60601	145730	3.087093323	4.26264082	2.273266159	0.465498399
Enc1	9.753954723	9.524373521	2.86E-07	60602	148020	2.364164809	3.618633311	1.348889763	0.61411431
Enc1	9.753954723	9.524373521	2.86E-07	60603	149590	5.633783158	5.532306038	0.476110776	-0.02622307
Enc1	9.753954723	9.524373521	2.86E-07	60604	151730	2.001215417	1.73441049	0	-0.206431084
Enc1	9.753954723	9.524373521	2.86E-07	60605	152090	1.510384595	2.706250959	1.088066854	0.841379676
Enc1	9.753954723	9.524373521	2.86E-07	60606	152580	1.079582604	1.025137898	0	-0.074655645
Enc1	9.753954723	9.524373521	2.86E-07	60607	153510	1.079582604	1.401000181	0	0.375983508
Enc1	9.753954723	9.524373521	2.86E-07	60608	154080	1.293170437	2.327672316	0.85913882	0.847975542
Gm1604b	2.772132449	0	2.86E-07	89787	742	2.23206291	0.842670261	0	-1.405337573
Gm1604b	2.772132449	0	2.86E-07	89788	36602	1.889949635	0.842670261	0	-1.165307672
Gm1604b	2.772132449	0	2.86E-07	89789	49192	2.706354224	1.204593113	0.652385558	-1.167804765
Gm1604b	2.772132449	0	2.86E-07	89857	49813	2.269027359	2.749727174	0.488127784	0.277214478
Gm1604b	2.772132449	0	2.86E-07	89858	723	2.831742037	0.842670261	1.162451449	-1.74864973
Nfib	9.386254437	6.687631942	2.52E-07	146224	216793	1.079582604	4.261119292	5.059074521	1.980758806
Nfib	9.386254437	6.687631942	2.52E-07	146225	211763	2.219493511	0.842670261	0	-1.397190374
Nfib	9.386254437	6.687631942	2.52E-07	146226	210923	1.858132988	4.359367769	4.76744722	1.230265159
Nfib	9.386254437	6.687631942	2.52E-07	146227	206963	3.014191034	4.133601959	2.101351967	0.455628618
Nfib	9.386254437	6.687631942	2.52E-07	146228	200963	2.706354224	1.840630009	0.185644792	-0.556151026
Nfib	9.386254437	6.687631942	2.52E-07	146229	178303	2.157755679	1.062996976	0	-1.021394026
Nfib	9.386254437	6.687631942	2.52E-07	146230	166533	2.290665309	2.395414814	0.156736726	0.064508828
Nfib	9.386254437	6.687631942	2.52E-07	146231	166083	1.858132988	1.356369608	0	-0.454103397
Nfib	9.386254437	6.687631942	2.52E-07	146232	165693	1.64391685	1.813384195	0	0.141547287
Nfib	9.386254437	6.687631942	2.52E-07	146233	164703	1.316964711	2.211543691	0	0.747837057
Nfib	9.386254437	6.687631942	2.52E-07	146234	155363	1.316964711	2.682574121	1.230817443	1.026401346
Nfib	9.386254437	6.687631942	2.52E-07	146235	144843	2.872454774	1.592729493	0.432231259	-0.850782915
Nfib	9.386254437	6.687631942	2.52E-07	146236	142993	2.956500543	1.605956859	0.470364957	-0.880457404
Nfib	9.386254437	6.687631942	2.52E-07	146237	141873	1.699281804	0.842670261	0	-1.011885008
Nfib	9.386254437	6.687631942	2.52E-07	146238	120933	5.08107795	3.30978062	2.032679906	-0.618399002
Nfib	9.386254437	6.687631942	2.52E-07	146239	113013	2.56894134	1.883578006	0.096679889	-0.447698166
Nfib	9.386254437	6.687631942	2.52E-07	146240	112643	2.601111408	3.034464569	0.501653578	0.222313783
Nfib	9.386254437	6.687631942	2.52E-07	146241	105093	1.699281804	0.842670261	0	-1.011885008
Nfib	9.386254437	6.687631942	2.52E-07	146242	104573	1.64391685	1.062996976	0	-0.628999836
Nfib	9.386254437	6.687631942	2.52E-07	146243	103653	1.079582604	0.842670261	0	-0.357433518
Nfib	9.386254437	6.687631942	2.52E-07	146244	101703	1.699281804	0.842670261	0	-1.011885008
Nfib	9.386254437	6.687631942	2.52E-07	146245	101303	3.65834381	2.303518955	0.444321202	-0.667351196
Nfib	9.386254437	6.687631942	2.52E-07	146246	100863	3.403613233	2.83651388	0.034033088	-0.262948183
Nfib	9.386254437	6.687631942	2.52E-07	146247	87423	1.500113426	2.604411459	1.019264096	0.795885802
Nfib	9.386254437	6.687631942	2.52E-07	146248	86943	1.530876522	1.924354705	0	0.330016825
Nfib	9.386254437	6.687631942	2.52E-07	146249	78363	1.874129019	1.062996976	0	-0.818082781
Nfib	9.386254437	6.687631942	2.52E-07	146250	74783	2.022901102	0.842670261	0	-1.263385673
Nfib	9.386254437	6.687631942	2.52E-07	146251	74263	1.47917663	1.034951309	0	-0.515231441
Nfib	9.386254437	6.687631942	2.52E-07	146252	69373	3.653565049	0.842670261	2.276927398	-2.116264777
Nfib	9.386254437	6.687631942	2.52E-07	146253	68523	2.888553386	0.842670261	1.012514846	-1.777307042
Nfib	9.386254437	6.687631942	2.52E-07	146254	67483	2.13801849	2.385018895	0.21933751	0.157726366
Nfib	9.386254437	6.687631942	2.52E-07	146255	64703	1.079582604	1.062996976	0	-0.022336142
Nfib	9.386254437	6.687631942	2.52E-07	146256	62533	3.647672725	3.272026763	0.016601829	-0.156791745
Nfib	9.386254437	6.687631942	2.52E-07	146257	62073	1.540931747	1.73441049	0	0.170642426
Nfib	9.386254437	6.687631942	2.52E-07	146258	57933	4.539892026	1.034951309	3.877593085	-2.13309509
Nfib	9.386254437	6.687631942	2.52E-07	146259	40863	3.156326464	0.842670261	1.520718894	-1.905206317
Nfib	9.386254437	6.687631942	2.52E-07	146260	39003	2.50831439	2.014321193	0.057968401	-0.316424439
Nfib	9.386254437	6.687631942	2.52E-07	146261	33973	2.64853621	2.248785459	0	-0.236049203
Nfib	9.386254437	6.687631942	2.52E-07	146262	10233	4.121768655	0.842670261	3.05684593	-2.290223416
Nfib	9.386254437	6.687631942	2.52E-07	146263	9473	3.579102115	0.842670261	2.294628075	-2.086557589
Nfib	9.386254437	6.687631942	2.52E-07	146264	8243	2.12459849	2.227547835	0.194326213	0.068266188
Nfib	9.386254437	6.687631942	2.52E-07	146265	7093	4.457561981	4.074970941	0.03529316	-0.129465087
Nfib	9.386254437	6.687631942	2.52E-07	146266	5833	3.741711742	1.514148253	1.383870688	-1.30519195
Nfib	9.386254437	6.687631942	2.52E-07	146267	4993	2.941271708	2.624282165	0.02098021	-0.164517215
Nfib	9.386254437	6.687631942	2.52E-07	146268	4403	3.010398545	1.034951309	1.06727995	-1.540391602
Nfib	9.386254437	6.687631942	2.52E-07	146269	613	5.246356812	4.916083191	0.102457884	-0.093806601
Nfib	9.386254437	6.687631942	2.52E-07	146270	-87	5.14077769	4.548617294	0.087369227	-0.176558569
Nfib	9.386254437	6.687631942	2.52E-07	146271	-537	5.068595376	4.321038942	0.247347935	-0.230207766
Nfib	9.386254437	6.687631942	2.52E-07	146272	-907	4.768891403	4.025903038	0.170972257	-0.244341504
Nfib	9.386254437	6.687631942	2.52E-07	146273	-1207	5.53205977	5.099947707	0.039788868	-0.11733429
Nfib	9.386254437	6.687631942	2.52E-07	146274	-1767	5.200891201	4.008795821	0.762116663	-0.375589919
Nfib	9.386254437	6.687631942	2.52E-07	146275	-2497	3.420140387	2.568648194	0.160596803	-0.413046234
Nfib	9.386254437	6.687631942	2.52E-07	146276	-3127	2.452746951	1.187097175	0	-1.046960361
Nfib	9.386254437	6.687631942	2.52E-07	146277	-6517	3.78548158	1.950345871	1.044694379	-0.956746856
Nfib	9.386254437	6.687631942	2.52E-07	146278	-7117	3.649077034	2.718064949	0.252174054	-0.424951677
Nfib	9.386254437	6.687631942	2.52E-07	146279	-7587	4.863585909	4.914064431	0.62326664	0.014896372
Nfib	9.386254437	6.687631942	2.52E-07	146280	-7967	5.824340747	5.601247157	0.3096993	-0.056346672
Nfib	9.386254437	6.687631942	2.52E-07	146281	-9537	2.111052484	2.248042605	0.232865848	0.090706931
Nfib	9.386254437	6.687631942	2.52E-07	146282	-26887	1.874129019	0.842670261	0	-1.153180158
Nfib	9.386254437	6.687631942	2.52E-07	146283	-27787	3.287707423	2.120433813	0.431832037	-0.632722466
Nfib	9.386254437	6.687631942	2.52E-07	146284	-31347	3.49529636	3.657415241	0.378683637	0.065409647
Nfib	9.386254437	6.687631942	2.52E-07	146285	-31837	2.015708698	2.388575476	0.377752933	0.244863304
Nfib	9.386254437	6.687631942	2.52E-07	146286	-32357	4.231015542	3.672492952	0.029575846	-0.204244263
Nfib	9.386254437	6.687631942	2.52E-07	146287	-33207	3.076592048	1.493687706	0.722064235	-1.042454609
Nfib	9.386254437	6.687631942	2.52E-07	146288	-33707	2.008480257	1.363362965	0	-0.558934581
Nfib	9.386254437	6.687631942	2.52E-07	146289	-34157	2.262965404	1.930002455	0	-0.229611847
Nfib	9.386254437	6.687631942	2.52E-07	146290	-34667	2.361021363	2.083731705	0.052893278	-0.180241563
Nfib	9.386254437	6.687631942	2.52E-07	146291	-35047	1.956469357	1.486553862	0	-0.396280777
Nfib	9.386254437	6.687631942	2.52E-07	146292	-35337	2.194021335	1.768874675	0.031090886	-0.310745719
Nfib	9.386254437	6.687631942	2.52E-07	146293	-36937	3.541225664	3.41869308	0.131572701	-0.050803874
Nfib	9.386254437	6.687631942	2.52E-07	146294	-37797	2.131378964	2.421833968	0.258217797	0.184312833
Nfib	9.386254437	6.687631942	2.52E-07	146295	-38197	1.079582604	0.842670261	0	-0.357433518
Nfib	9.386254437	6.687631942	2.52E-07	146296	-45377	1.079582604	1.507115113	0	0.481315979
Nfib	9.386254437	6.687631942	2.52E-07	146297	-50457	2.111052484	0.842670261	0	-1.32492233
Nfib	9.386254437	6.687631942	2.52E-07	146298	-50757	2.314500596	1.220982837	0	-0.922658013
Nfib	9.386254437	6.687631942	2.52E-07	146299	-61767	1.079582604	1.062996976	0	-0.022336142
Nfib	9.386254437	6.687631942	2.52E-07	146300	-67887	2.601111408	0.842670261	0	-1.626088076
Nfib	9.386254437	6.687631942	2.52E-07	146301	-69587	1.079582604	0.842670261	0	-0.357433518
Nfib	9.386254437	6.687631942	2.52E-07	146302	-74967	1.079582604	0.842670261	0	-0.357433518
Nfib	9.386254437	6.687631942	2.52E-07	146303	-84477	3.66991975	2.976314367	0.092938467	-0.3022216
Nfib	9.386254437	6.687631942	2.52E-07	146304	-87597	3.059206695	3.350378618	0.413579215	0.131166554
Nfib	9.386254437	6.687631942	2.52E-07	146305	-87907	1.699281804	0.842670261	0	-1.011885008
Nfib	9.386254437	6.687631942	2.52E-07	146306	-89127	1.316964711	0.842670261	0	-0.644176571
Nfib	9.386254437	6.687631942	2.52E-07	146307	-94557	1.079582604	0.842670261	0	-0.357433518
Nfib	9.386254437	6.687631942	2.52E-07	146308	-99897	2.610769133	0.842670261	0	-1.631434771
Nfib	9.386254437	6.687631942	2.52E-07	146309	-108787	5.138323504	3.701839341	1.170827211	-0.47305544
Nfib	9.386254437	6.687631942	2.52E-07	146310	-114537	4.716519382	4.543167577	0.237580915	-0.054024076
Nfib	9.386254437	6.687631942	2.52E-07	146311	-114997	1.079582604	2.749824033	1.542247573	1.348865665
Nfib	9.386254437	6.687631942	2.52E-07	146312	-117527	1.64391685	1.422808172	0	-0.208396163
Nfib	9.386254437	6.687631942	2.52E-07	146313	-137867	3.776858497	1.662043082	1.585968573	-1.184228954
Nfib	9.386254437	6.687631942	2.52E-07	146314	-138357	3.869623621	0.842670261	2.84807916	-2.199153133
Nfib	9.386254437	6.687631942	2.52E-07	146315	-158567	3.359639544	1.254090832	1.439862446	-1.421664611
Slc8a2	1.073063462	3.326293287	2.38E-07	181717	-1605	1.874129019	2.598733973	0.654689602	0.471588682
Slc8a2	1.073063462	3.326293287	2.38E-07	181718	-835	3.409067914	4.398308713	2.186842798	0.367571528
Slc8a2	1.073063462	3.326293287	2.38E-07	181719	-555	5.347156353	5.137165586	0.292741366	-0.057799285
Slc8a2	1.073063462	3.326293287	2.38E-07	181720	-115	5.369455255	5.01725798	0.10707235	-0.097876609
Slc8a2	1.073063462	3.326293287	2.38E-07	181721	275	3.793012574	4.150155892	0.806360804	0.129821375
Slc8a2	1.073063462	3.326293287	2.38E-07	181722	935	4.156706846	5.258883291	3.676024068	0.339315475
Slc8a2	1.073063462	3.326293287	2.38E-07	181723	2055	1.079582604	3.273951018	2.570657267	1.600559103
Slc8a2	1.073063462	3.326293287	2.38E-07	181724	4805	4.567268233	3.289642218	0.75720476	-0.473400836
Slc8a2	1.073063462	3.326293287	2.38E-07	181725	16465	2.601111408	4.206803423	2.615185913	0.693596212
Slc8a2	1.073063462	3.326293287	2.38E-07	181726	16855	3.010458212	3.456115038	0.635383291	0.199168147
Slc8a2	1.073063462	3.326293287	2.38E-07	181727	17475	2.090435522	1.220982837	0	-0.775760624
Slc8a2	1.073063462	3.326293287	2.38E-07	181728	18835	2.36649932	3.849921691	2.353055039	0.702074594
Slc8a2	1.073063462	3.326293287	2.38E-07	181729	19235	3.403567799	5.462591113	7.993098522	0.68253759
Slc8a2	1.073063462	3.326293287	2.38E-07	181730	19705	1.079582604	2.7981014	1.688524853	1.37397461
Slc8a2	1.073063462	3.326293287	2.38E-07	181731	19925	1.079582604	2.724459728	1.502026995	1.335496531
Slc8a2	1.073063462	3.326293287	2.38E-07	181732	20785	1.293170437	2.726639839	1.36054917	1.076211716
Gria2	9.955310237	10.46995009	2.34E-07	133426	457196	1.079582604	0.842670261	0	-0.357433518
Gria2	9.955310237	10.46995009	2.34E-07	133427	433306	2.337948483	4.097948116	2.868113471	0.809658578
Gria2	9.955310237	10.46995009	2.34E-07	133428	381136	2.361021363	2.858785552	0.485577834	0.275991307
Gria2	9.955310237	10.46995009	2.34E-07	133429	380546	2.372328032	4.983989425	7.027158931	1.070997496
Gria2	9.955310237	10.46995009	2.34E-07	133430	379956	1.540931747	3.711831661	3.010716281	1.268328322
Gria2	9.955310237	10.46995009	2.34E-07	133431	268936	1.500113426	4.439548649	5.306816339	1.565341421
Gria2	9.955310237	10.46995009	2.34E-07	133432	268566	2.518527543	4.55106113	4.571778825	0.853622456
Gria2	9.955310237	10.46995009	2.34E-07	133433	268126	1.079582604	2.654867778	1.478519824	1.298166376
Gria2	9.955310237	10.46995009	2.34E-07	133434	267726	1.079582604	1.872674863	0	0.794626803
Gria2	9.955310237	10.46995009	2.34E-07	133435	261066	1.293170437	3.240927517	2.028017208	1.325494324
Gria2	9.955310237	10.46995009	2.34E-07	133436	256346	1.699281804	4.316187519	4.728444513	1.34483242
Gria2	9.955310237	10.46995009	2.34E-07	133437	245746	1.079582604	0.842670261	0	-0.357433518
Gria2	9.955310237	10.46995009	2.34E-07	133438	235066	1.47917663	1.340630358	0	-0.141882828
Gria2	9.955310237	10.46995009	2.34E-07	133439	150396	1.079582604	1.356369608	0	0.329276728
Gria2	9.955310237	10.46995009	2.34E-07	133440	140756	3.096000218	0.842670261	1.421588589	-1.877365456
Gria2	9.955310237	10.46995009	2.34E-07	133441	129596	2.187635165	1.710556385	0.070351844	-0.354906497
Gria2	9.955310237	10.46995009	2.34E-07	133442	127486	2.22584329	1.728375263	0.030489649	-0.364935536
Gria2	9.955310237	10.46995009	2.34E-07	133443	127016	3.184352299	2.406919447	0.122814154	-0.403812097
Gria2	9.955310237	10.46995009	2.34E-07	133444	104886	4.316137002	4.994119917	1.936593482	0.210489804
Gria2	9.955310237	10.46995009	2.34E-07	133445	100256	2.479047582	3.725264194	1.686717168	0.587556782
Gria2	9.955310237	10.46995009	2.34E-07	133446	83276	1.316964711	0.842670261	0	-0.644176571
Gria2	9.955310237	10.46995009	2.34E-07	133447	82716	2.648766225	1.422808172	0.377589984	-0.896579354
Gria2	9.955310237	10.46995009	2.34E-07	133448	78786	2.409045125	2.998970802	0.560065103	0.316006058
Gria2	9.955310237	10.46995009	2.34E-07	133449	77436	3.299552264	2.042417514	0.491413906	-0.691992456
Gria2	9.955310237	10.46995009	2.34E-07	133450	44276	1.079582604	1.618383296	0	0.5840797
Gria2	9.955310237	10.46995009	2.34E-07	133451	29346	2.37785581	2.607702957	0.342888905	0.133118307
Gria2	9.955310237	10.46995009	2.34E-07	133452	28306	4.198779663	0.842670261	3.540430468	-2.316929966
Gria2	9.955310237	10.46995009	2.34E-07	133453	25696	4.012340831	3.027108288	0.261547032	-0.406503876
Gria2	9.955310237	10.46995009	2.34E-07	133454	5076	1.47917663	1.348521446	0	-0.133415871
Gria2	9.955310237	10.46995009	2.34E-07	133455	4696	3.069720292	3.206333178	0.331150585	0.062817142
Gria2	9.955310237	10.46995009	2.34E-07	133456	3856	1.791758661	1.378857472	0	-0.377902991
Gria2	9.955310237	10.46995009	2.34E-07	133457	3476	1.64391685	2.648823086	0.878992382	0.68821416
Gria2	9.955310237	10.46995009	2.34E-07	133458	2866	2.715261414	2.64275296	0.143740681	-0.039049531
Gria2	9.955310237	10.46995009	2.34E-07	133459	2406	4.546598703	5.112118918	1.983169922	0.169133723
Gria2	9.955310237	10.46995009	2.34E-07	133460	1786	6.071457902	5.228530179	0.467792477	-0.215637544
Gria2	9.955310237	10.46995009	2.34E-07	133461	1126	6.066181131	5.506711166	0.087148849	-0.139597637
Gria2	9.955310237	10.46995009	2.34E-07	133462	616	3.904381518	3.520560884	0.014573483	-0.149288741
Gria2	9.955310237	10.46995009	2.34E-07	133463	-14	6.607792416	5.950963388	0.162409631	-0.151045123
Gria2	9.955310237	10.46995009	2.34E-07	133464	-664	5.004812307	4.729834209	0.138969057	-0.08152635
Gria2	9.955310237	10.46995009	2.34E-07	133465	-1524	1.540931747	0.842670261	0	-0.870762845
Gria2	9.955310237	10.46995009	2.34E-07	133466	-9964	1.328620574	0.842670261	0	-0.656889043
Gria2	9.955310237	10.46995009	2.34E-07	133467	-15954	1.293170437	0.842670261	0	-0.617872315
Gria2	9.955310237	10.46995009	2.34E-07	133468	-43104	2.64853621	1.824336653	0.139854591	-0.537823252
Gria2	9.955310237	10.46995009	2.34E-07	133469	-48344	1.328620574	0.842670261	0	-0.656889043
Celf1	6.330102026	7.473357275	2.29E-07	118780	-462	1.858132988	2.075083562	0.229397257	0.159315674
Celf1	6.330102026	7.473357275	2.29E-07	118781	-12	5.932899989	5.249255268	0.210363344	-0.176624707
Celf1	6.330102026	7.473357275	2.29E-07	118782	528	5.26256846	5.312623099	0.654267592	0.013657269
Celf1	6.330102026	7.473357275	2.29E-07	118783	10238	2.447146697	1.662043082	0.159554357	-0.558142809
Celf1	6.330102026	7.473357275	2.29E-07	118784	10658	1.079582604	2.391724991	1.130184545	1.147577878
Celf1	6.330102026	7.473357275	2.29E-07	118785	11218	1.941240191	2.34314083	0.359530436	0.271465033
Celf1	6.330102026	7.473357275	2.29E-07	118786	15948	3.540274672	3.071834228	0.017952085	-0.204760933
Celf1	6.330102026	7.473357275	2.29E-07	118787	19858	1.079582604	4.095850205	4.50581703	1.923689319
Celf1	6.330102026	7.473357275	2.29E-07	118788	20138	1.079582604	3.239484883	2.322695856	1.58529079
Celf1	6.330102026	7.473357275	2.29E-07	118789	22408	1.293170437	1.472179466	0	0.187041123
Celf1	6.330102026	7.473357275	2.29E-07	118790	24638	4.521260453	5.0074328	1.540268844	0.147346127
Celf1	6.330102026	7.473357275	2.29E-07	118791	25358	5.216037929	5.071473342	0.342720596	-0.040549427
Celf1	6.330102026	7.473357275	2.29E-07	118792	30438	1.079582604	2.946887223	1.889248384	1.448718215
Celf1	6.330102026	7.473357275	2.29E-07	118793	34998	3.772492368	4.032754621	0.665145163	0.096247643
Celf1	6.330102026	7.473357275	2.29E-07	118794	35278	1.328620574	2.939069305	1.645755557	1.145430219
Celf1	6.330102026	7.473357275	2.29E-07	118795	45828	1.520750723	2.738699589	1.17804673	0.848707334
Cpne4	5.02495974	6.578420345	2.28E-07	213667	-71563	1.079582604	1.187097175	0	0.136964403
Cpne4	5.02495974	6.578420345	2.28E-07	213668	-3753	2.888423529	1.716228535	0.339549923	-0.751040624
Cpne4	5.02495974	6.578420345	2.28E-07	213669	77	4.793586994	4.889159123	0.608653846	0.028480746
Cpne4	5.02495974	6.578420345	2.28E-07	213670	647	2.104175573	2.700539367	0.511124412	0.359992491
Cpne4	5.02495974	6.578420345	2.28E-07	213671	4877	3.116316614	3.646870551	0.665793728	0.226817174
Cpne4	5.02495974	6.578420345	2.28E-07	213672	40087	1.889949635	1.934875586	0.175401163	0.033893014
Cpne4	5.02495974	6.578420345	2.28E-07	213673	40717	2.117785999	1.187097175	0	-0.835118775
Cpne4	5.02495974	6.578420345	2.28E-07	213674	42937	1.079582604	3.214316202	2.427039614	1.574038223
Cpne4	5.02495974	6.578420345	2.28E-07	213675	44957	1.328620574	3.126567882	1.948899763	1.234650681
Cpne4	5.02495974	6.578420345	2.28E-07	213676	47187	1.520750723	2.546485257	0.876128049	0.743723675
Cpne4	5.02495974	6.578420345	2.28E-07	213677	58207	1.079582604	2.366239757	1.103245715	1.132122626
Cpne4	5.02495974	6.578420345	2.28E-07	213678	76697	2.278598348	2.343552792	0.148356696	0.040550653
Cpne4	5.02495974	6.578420345	2.28E-07	213679	100637	2.048528551	1.686503643	0	-0.280552566
Cpne4	5.02495974	6.578420345	2.28E-07	213680	107087	2.37794831	0.842670261	0	-1.496677238
Cpne4	5.02495974	6.578420345	2.28E-07	213681	156887	1.858132988	2.512134825	0.553872295	0.435060135
Cpne4	5.02495974	6.578420345	2.28E-07	213682	171367	1.079582604	2.884735568	1.734727253	1.417965444
Cpne4	5.02495974	6.578420345	2.28E-07	213683	172467	1.540931747	1.790999044	0	0.216961606
Cpne4	5.02495974	6.578420345	2.28E-07	213684	172877	3.342400324	3.632504684	0.567233704	0.120080121
Cpne4	5.02495974	6.578420345	2.28E-07	213685	173437	3.375609267	3.420101723	0.23790906	0.018891316
Cpne4	5.02495974	6.578420345	2.28E-07	213686	185937	1.316964711	0.842670261	0	-0.644176571
Cpne4	5.02495974	6.578420345	2.28E-07	213687	190437	2.591388595	2.890152055	0.330694318	0.157420024
Cpne4	5.02495974	6.578420345	2.28E-07	213688	190677	1.956469357	1.025137898	0	-0.932434524
Cpne4	5.02495974	6.578420345	2.28E-07	213689	206837	4.226617415	3.243791113	0.348011602	-0.38182261
Cpne4	5.02495974	6.578420345	2.28E-07	213690	207527	3.003263314	3.61062399	0.887441159	0.265717216
Cpne4	5.02495974	6.578420345	2.28E-07	213691	208187	1.293170437	2.529231205	1.064130593	0.967786493
Cpne4	5.02495974	6.578420345	2.28E-07	213692	208587	1.079582604	1.486553862	0	0.461498102
Cpne4	5.02495974	6.578420345	2.28E-07	213693	215557	1.699133741	2.703397989	0.975638547	0.669974505
Cpne4	5.02495974	6.578420345	2.28E-07	213694	227067	1.079582604	1.637832588	0	0.601314263
Fhod3	1.248913298	5.231342413	2.22E-07	99026	-23030	1.70823263	1.73441049	0	0.02194093
Fhod3	1.248913298	5.231342413	2.22E-07	99027	-22790	2.008480257	2.700317961	0.682046118	0.427025013
Fhod3	1.248913298	5.231342413	2.22E-07	99028	-8870	3.677791326	1.835427313	1.022310443	-1.002723644
Fhod3	1.248913298	5.231342413	2.22E-07	99029	-8520	3.472747054	2.155902444	0.563434833	-0.687785435
Fhod3	1.248913298	5.231342413	2.22E-07	99030	-6330	1.079582604	3.353612539	2.704246086	1.635242381
Fhod3	1.248913298	5.231342413	2.22E-07	99031	-5240	2.841656055	2.694138106	0.129341945	-0.076908138
Fhod3	1.248913298	5.231342413	2.22E-07	99032	80	7.166744476	6.732223279	0.04795192	-0.090234892
Fhod3	1.248913298	5.231342413	2.22E-07	99033	2440	1.079582604	2.756505873	1.421588589	1.35236704
Fhod3	1.248913298	5.231342413	2.22E-07	99034	5000	2.37794831	1.955689939	0	-0.282039696
Fhod3	1.248913298	5.231342413	2.22E-07	99035	13460	1.540931747	3.923279551	3.692240952	1.348257176
Fhod3	1.248913298	5.231342413	2.22E-07	99036	23750	1.079582604	3.027541229	2.070481624	1.487672971
Fhod3	1.248913298	5.231342413	2.22E-07	99037	24020	1.079582604	2.244562871	0	1.055960872
Fhod3	1.248913298	5.231342413	2.22E-07	99038	24320	2.484439683	3.067137447	0.698707103	0.303972303
Fhod3	1.248913298	5.231342413	2.22E-07	99039	24760	2.287061876	3.28801955	1.191454242	0.523723479
Fhod3	1.248913298	5.231342413	2.22E-07	99040	29880	1.889949635	3.048560284	1.269975714	0.689780286
Fhod3	1.248913298	5.231342413	2.22E-07	99041	38290	1.530876522	2.661217785	1.060683195	0.797728658
Fhod3	1.248913298	5.231342413	2.22E-07	99042	39030	3.137827512	3.637459769	0.717851604	0.213165243
Fhod3	1.248913298	5.231342413	2.22E-07	99043	39840	1.47917663	3.029308503	1.553876677	1.034194172
Fhod3	1.248913298	5.231342413	2.22E-07	99044	40290	1.316964711	1.785802865	0	0.439356142
Fhod3	1.248913298	5.231342413	2.22E-07	99045	41670	4.142409182	3.944883306	0.161900203	-0.070487444
Fhod3	1.248913298	5.231342413	2.22E-07	99046	42100	3.177869962	3.95373577	1.325821447	0.315156367
Fhod3	1.248913298	5.231342413	2.22E-07	99047	54110	1.079582604	3.760950836	3.680083536	1.800623812
Fhod3	1.248913298	5.231342413	2.22E-07	99048	55540	1.520750723	3.456305518	2.458032299	1.184447059
Fhod3	1.248913298	5.231342413	2.22E-07	99049	55950	3.26462368	4.92516096	4.849335227	0.593254176
Fhod3	1.248913298	5.231342413	2.22E-07	99050	73550	1.699281804	0.842670261	0	-1.011885008
Fhod3	1.248913298	5.231342413	2.22E-07	99051	75540	1.97153944	4.421190441	4.861494776	1.165112308
Fhod3	1.248913298	5.231342413	2.22E-07	99052	78400	1.833531625	2.508984954	0.617133609	0.452478669
Fhod3	1.248913298	5.231342413	2.22E-07	99053	89240	1.079582604	1.823746204	0	0.75643134
Fhod3	1.248913298	5.231342413	2.22E-07	99054	89620	1.079582604	2.425179756	1.115391302	1.16761805
Fhod3	1.248913298	5.231342413	2.22E-07	99055	93260	4.314648374	2.865992274	0.789798614	-0.59020827
Fhod3	1.248913298	5.231342413	2.22E-07	99056	105980	1.64391685	3.253521801	1.800783466	0.984864892
Fhod3	1.248913298	5.231342413	2.22E-07	99057	106260	1.079582604	3.247575787	2.472911714	1.588889559
Fhod3	1.248913298	5.231342413	2.22E-07	99058	110950	1.079582604	2.083731705	0	0.948695897
Fhod3	1.248913298	5.231342413	2.22E-07	99059	113300	1.986332394	0.842670261	0	-1.237066948
Fhod3	1.248913298	5.231342413	2.22E-07	99060	118920	1.858132988	3.650066697	2.076099551	0.974069066
Fhod3	1.248913298	5.231342413	2.22E-07	99061	128810	2.250663518	3.548806763	1.798008928	0.656983635
Fhod3	1.248913298	5.231342413	2.22E-07	99062	129520	4.788268627	5.474182313	2.012234788	0.193139392
Fhod3	1.248913298	5.231342413	2.22E-07	99063	129960	2.479220045	3.515060927	1.336882142	0.503663372
Fhod3	1.248913298	5.231342413	2.22E-07	99064	130360	1.520750723	2.786833042	1.226900344	0.873842884
Fhod3	1.248913298	5.231342413	2.22E-07	99065	139240	1.882061013	2.582097168	0.673626631	0.456229894
Fhod3	1.248913298	5.231342413	2.22E-07	99066	143960	3.206839857	4.687038055	3.482347625	0.547524198
Fhod3	1.248913298	5.231342413	2.22E-07	99067	144570	1.725969388	3.152903568	1.49753361	0.869274169
Fhod3	1.248913298	5.231342413	2.22E-07	99068	144840	1.316964711	2.921765016	1.55522088	1.149623466
Fhod3	1.248913298	5.231342413	2.22E-07	99069	151960	2.266429605	4.419574771	1.790986834	0.963486216
Fhod3	1.248913298	5.231342413	2.22E-07	99070	153090	2.11789677	3.835037488	2.42727148	0.856608409
Fhod3	1.248913298	5.231342413	2.22E-07	99071	153730	2.290665309	2.361941139	0.166207586	0.044206332
Fhod3	1.248913298	5.231342413	2.22E-07	99072	159410	1.079582604	0.842670261	0	-0.357433518
Fhod3	1.248913298	5.231342413	2.22E-07	99073	161590	1.079582604	1.493687706	0	0.468404912
Fhod3	1.248913298	5.231342413	2.22E-07	99074	162910	1.68106188	4.755016471	6.739617803	1.500077507
Fhod3	1.248913298	5.231342413	2.22E-07	99075	166720	1.079582604	2.998529202	2.047803204	1.473781388
Fhod3	1.248913298	5.231342413	2.22E-07	99076	168380	1.97153944	3.443852549	1.861996913	0.804700802
Fhod3	1.248913298	5.231342413	2.22E-07	99077	168740	3.772597911	4.563473589	1.910901501	0.274574038
Fhod3	1.248913298	5.231342413	2.22E-07	99078	193050	1.874129019	2.084564144	0.233896876	0.153525492
Fhod3	1.248913298	5.231342413	2.22E-07	99079	196620	2.337853384	3.882829264	2.3459544	0.731923815
H2afz	8.688636339	9.186501958	2.22E-07	139225	-112554	2.73305713	2.078996466	0.050659809	-0.394628312
H2afz	8.688636339	9.186501958	2.22E-07	139226	-111974	3.685941705	3.51167705	0.155793672	-0.069873081
H2afz	8.688636339	9.186501958	2.22E-07	139227	-111534	5.461848819	4.708956207	0.173282255	-0.213982076
H2afz	8.688636339	9.186501958	2.22E-07	139228	-111154	3.420050554	1.73441049	0.843995167	-0.979572263
H2afz	8.688636339	9.186501958	2.22E-07	139229	-101894	3.459424292	1.674652673	1.050290067	-1.04667006
H2afz	8.688636339	9.186501958	2.22E-07	139230	-86604	2.571663285	3.15522802	0.556522345	0.29504251
H2afz	8.688636339	9.186501958	2.22E-07	139231	-86244	3.600933244	3.350237508	0.088941552	-0.104107478
H2afz	8.688636339	9.186501958	2.22E-07	139232	-84284	3.099406214	2.018757358	0.363896707	-0.618524331
H2afz	8.688636339	9.186501958	2.22E-07	139233	-80314	2.389123604	0.842670261	0	-1.503441378
H2afz	8.688636339	9.186501958	2.22E-07	139234	-79804	3.679054031	1.187097175	1.996513669	-1.631896826
H2afz	8.688636339	9.186501958	2.22E-07	139235	-79124	4.081099206	0.842670261	3.376803172	-2.275917664
H2afz	8.688636339	9.186501958	2.22E-07	139236	-68234	1.079582604	0.842670261	0	-0.357433518
H2afz	8.688636339	9.186501958	2.22E-07	139237	-67434	1.079582604	1.464938202	0	0.440366171
H2afz	8.688636339	9.186501958	2.22E-07	139238	-36674	1.699133741	0.842670261	0	-1.011759297
H2afz	8.688636339	9.186501958	2.22E-07	139239	-31744	1.079582604	0.842670261	0	-0.357433518
H2afz	8.688636339	9.186501958	2.22E-07	139240	-31314	1.520750723	0.842670261	0	-0.851743573
H2afz	8.688636339	9.186501958	2.22E-07	139241	-9294	1.671789447	2.223710184	0.46120326	0.411575614
H2afz	8.688636339	9.186501958	2.22E-07	139242	-824	5.29706658	4.588609162	0.18014035	-0.207136713
H2afz	8.688636339	9.186501958	2.22E-07	139243	-244	7.167983612	6.377113609	0.484680442	-0.168663756
H2afz	8.688636339	9.186501958	2.22E-07	139244	356	5.600616979	5.305181778	0.132632675	-0.078183582
H2afz	8.688636339	9.186501958	2.22E-07	139245	736	4.853452608	4.453743541	0.020361105	-0.123992919
H2afz	8.688636339	9.186501958	2.22E-07	139246	1106	5.904277939	5.283511738	0.118596551	-0.160263487
Sac3d1	1.615856509	4.237149592	2.20E-07	106160	6241	1.079582604	2.331944716	1.039409158	1.111059952
Sac3d1	1.615856509	4.237149592	2.20E-07	106161	2081	1.725969388	4.03140188	3.655530229	1.223874732
Sac3d1	1.615856509	4.237149592	2.20E-07	106162	1771	1.079582604	4.403900673	5.756577689	2.028308295
Sac3d1	1.615856509	4.237149592	2.20E-07	106163	1171	2.620362638	3.660308986	1.34200238	0.482198956
Sac3d1	1.615856509	4.237149592	2.20E-07	106164	461	5.824544538	5.343722664	0.004829433	-0.124300105
Sac3d1	1.615856509	4.237149592	2.20E-07	106165	11	5.308276613	4.68214383	0.113387908	-0.181074298
Sac3d1	1.615856509	4.237149592	2.20E-07	106166	-409	3.547897102	3.274167133	0.072830961	-0.115836201
Zfp703	0.540568381	4.429987841	2.07E-07	194916	-70051	1.079582604	2.168225096	0	1.006040904
Zfp703	0.540568381	4.429987841	2.07E-07	194917	-69811	1.079582604	1.703978668	0	0.65843364
Zfp703	0.540568381	4.429987841	2.07E-07	194918	-4131	1.079582604	1.819074759	0	0.7527312
Zfp703	0.540568381	4.429987841	2.07E-07	194919	-3771	1.47917663	2.595075965	0.977714315	0.810982434
Zfp703	0.540568381	4.429987841	2.07E-07	194920	-3301	2.364164809	3.117601106	0.65309481	0.399105737
Zfp703	0.540568381	4.429987841	2.07E-07	194921	-1371	3.974471923	3.825423348	0.205290977	-0.055143771
Zfp703	0.540568381	4.429987841	2.07E-07	194922	-791	6.061912353	5.196166878	0.58530777	-0.222325228
Zfp703	0.540568381	4.429987841	2.07E-07	194923	-281	6.116255006	5.577128684	0.036340746	-0.133125999
Zfp703	0.540568381	4.429987841	2.07E-07	194924	419	4.303439235	4.567379811	0.892029085	0.085876667
Zfp703	0.540568381	4.429987841	2.07E-07	194925	1159	5.957640035	5.566559354	0.063887164	-0.097955073
Zfp703	0.540568381	4.429987841	2.07E-07	194926	1849	3.731192562	3.348412423	0	-0.156159582
Zfp703	0.540568381	4.429987841	2.07E-07	194927	2329	2.945062798	3.161259745	0.381274303	0.102201182
Zfp703	0.540568381	4.429987841	2.07E-07	194928	2729	2.008480257	2.623370336	0.591661948	0.385317204
Zfp703	0.540568381	4.429987841	2.07E-07	194929	4059	3.194047787	2.502180579	0.122814154	-0.352199987
Zfp703	0.540568381	4.429987841	2.07E-07	194930	4529	4.846776582	4.120038945	0.171447627	-0.234367607
Zfp703	0.540568381	4.429987841	2.07E-07	194931	4919	2.99585155	2.456971594	0.047465273	-0.286084959
Zfp703	0.540568381	4.429987841	2.07E-07	194932	22109	3.885558511	1.220982837	2.420865438	-1.670079066
Zfp703	0.540568381	4.429987841	2.07E-07	194933	22589	2.366685774	3.681892356	1.791039236	0.637579277
Ank3	8.027403403	8.76443602	2.05E-07	21949	-81383	4.235318825	3.440814919	0.225468483	-0.299720285
Ank3	8.027403403	8.76443602	2.05E-07	21950	-81043	2.6973917	1.955150883	0.12761689	-0.464285089
Ank3	8.027403403	8.76443602	2.05E-07	21951	-80623	2.320350261	3.506764248	1.563729227	0.595797845
Ank3	8.027403403	8.76443602	2.05E-07	21952	-80013	1.079582604	2.075083562	0	0.942695799
Ank3	8.027403403	8.76443602	2.05E-07	21953	-79073	2.090435522	2.543050916	0.399384601	0.282756802
Ank3	8.027403403	8.76443602	2.05E-07	21954	-68763	3.017854864	3.014763847	0.207537768	-0.001478428
Ank3	8.027403403	8.76443602	2.05E-07	21955	-67953	3.951760526	3.305310177	0.078050028	-0.25770986
Ank3	8.027403403	8.76443602	2.05E-07	21956	-67443	3.382813625	3.548806763	0.288917183	0.069110325
Ank3	8.027403403	8.76443602	2.05E-07	21957	-66233	2.414524438	0.842670261	0	-1.518698949
Ank3	8.027403403	8.76443602	2.05E-07	21958	-54573	1.510384595	1.034951309	0	-0.545353059
Ank3	8.027403403	8.76443602	2.05E-07	21959	-48263	1.316964711	3.700864584	3.205425637	1.49064566
Ank3	8.027403403	8.76443602	2.05E-07	21960	-41533	2.97727593	2.013447208	0.213423568	-0.564325289
Ank3	8.027403403	8.76443602	2.05E-07	21961	-38993	1.079582604	0.842670261	0	-0.357433518
Ank3	8.027403403	8.76443602	2.05E-07	21962	-37653	1.079582604	0.842670261	0	-0.357433518
Ank3	8.027403403	8.76443602	2.05E-07	21963	-36093	3.042952759	1.739794755	0.44286354	-0.806554816
Ank3	8.027403403	8.76443602	2.05E-07	21964	-35683	2.25667667	1.520418701	0	-0.569731053
Ank3	8.027403403	8.76443602	2.05E-07	21965	-34803	1.079582604	0.842670261	0	-0.357433518
Ank3	8.027403403	8.76443602	2.05E-07	21966	-34123	2.386825446	0.842670261	0	-1.502052946
Ank3	8.027403403	8.76443602	2.05E-07	21967	-33443	4.056632917	2.536157608	1.012153114	-0.677638356
Ank3	8.027403403	8.76443602	2.05E-07	21968	-23673	1.841689356	3.631056674	2.471069857	0.97935971
Ank3	8.027403403	8.76443602	2.05E-07	21969	-23233	1.316964711	3.6279345	3.137434016	1.461931721
Ank3	8.027403403	8.76443602	2.05E-07	21970	-6543	1.079582604	1.835024	0	0.765325297
Ank3	8.027403403	8.76443602	2.05E-07	21971	-663	2.090435522	2.4067966	0.294963969	0.203310679
Ank3	8.027403403	8.76443602	2.05E-07	21972	-13	4.985462682	5.352962916	1.207302908	0.102610256
Ank3	8.027403403	8.76443602	2.05E-07	21973	377	3.500500743	4.070245595	1.129096926	0.217554535
Ank3	8.027403403	8.76443602	2.05E-07	21974	717	3.317356216	3.50000695	0.440090521	0.077323851
Ank3	8.027403403	8.76443602	2.05E-07	21975	1737	6.235661745	5.356953826	0.618453775	-0.21912981
Ank3	8.027403403	8.76443602	2.05E-07	21976	2627	3.654673315	2.610644716	0.291169011	-0.485336318
Ank3	8.027403403	8.76443602	2.05E-07	21977	3197	3.581579872	2.721107361	0.237177618	-0.396402236
Ank3	8.027403403	8.76443602	2.05E-07	21978	22767	2.447146697	2.941492663	0.563588688	0.26544785
Ank3	8.027403403	8.76443602	2.05E-07	21979	26767	1.986332394	3.990748966	3.37135407	1.006552466
Ank3	8.027403403	8.76443602	2.05E-07	21980	29917	1.993793097	2.21600412	0.238743792	0.15244486
Ank3	8.027403403	8.76443602	2.05E-07	21981	36147	3.795079872	3.542423427	0.085451628	-0.099393581
Ank3	8.027403403	8.76443602	2.05E-07	21982	36857	2.441967094	2.499124117	0.186858962	0.033378793
Ank3	8.027403403	8.76443602	2.05E-07	21983	37677	4.885452841	5.24167913	1.190047055	0.101536747
Ank3	8.027403403	8.76443602	2.05E-07	21984	38447	4.256352094	3.389253918	0.230686042	-0.328649773
Ank3	8.027403403	8.76443602	2.05E-07	21985	38987	3.326152501	3.831020938	0.93269061	0.203874594
Ank3	8.027403403	8.76443602	2.05E-07	21986	39717	1.64391685	2.308576066	0.412506801	0.48986594
Ank3	8.027403403	8.76443602	2.05E-07	21987	40377	4.64288736	4.365773759	0.159611369	-0.088784911
Ank3	8.027403403	8.76443602	2.05E-07	21988	40857	2.706354224	3.528778824	1.135392586	0.382818327
Ank3	8.027403403	8.76443602	2.05E-07	21989	42397	4.251818329	4.654136862	1.072616666	0.130433681
Ank3	8.027403403	8.76443602	2.05E-07	21990	43567	4.513074125	5.779158459	1.787564744	0.356748953
Ank3	8.027403403	8.76443602	2.05E-07	21991	44287	2.963993482	2.74169884	0.094422518	-0.112472167
Ank3	8.027403403	8.76443602	2.05E-07	21992	44717	3.053585037	3.264425405	0.351410186	0.096325053
Ank3	8.027403403	8.76443602	2.05E-07	21993	46047	4.787028362	4.614020836	0.258212211	-0.053105835
Ank3	8.027403403	8.76443602	2.05E-07	21994	46647	1.833531625	3.65855756	2.30697377	0.996649807
Ank3	8.027403403	8.76443602	2.05E-07	21995	59837	1.70823263	2.409906629	0.6269567	0.496472793
Ank3	8.027403403	8.76443602	2.05E-07	21996	60787	4.852410388	4.386170088	0	-0.145739812
Ank3	8.027403403	8.76443602	2.05E-07	21997	70627	2.405725893	1.062996976	0	-1.178334778
Ank3	8.027403403	8.76443602	2.05E-07	21998	71117	2.860394236	2.916466143	0.229528049	0.028007325
Ank3	8.027403403	8.76443602	2.05E-07	21999	71777	4.083859673	4.423254868	0.821766713	0.115175078
Ank3	8.027403403	8.76443602	2.05E-07	22000	78407	5.216848016	3.336623136	2.436981043	-0.644789657
Ank3	8.027403403	8.76443602	2.05E-07	22001	87367	3.266504725	3.994304203	1.124904295	0.290196485
Ank3	8.027403403	8.76443602	2.05E-07	22002	97327	3.82563666	4.16447765	0.736163023	0.12243569
Ank3	8.027403403	8.76443602	2.05E-07	22003	97967	3.565324639	2.7475817	0.204172763	-0.375871066
Ank3	8.027403403	8.76443602	2.05E-07	22004	99267	2.766165556	4.153339636	2.482656369	0.586384347
Ank3	8.027403403	8.76443602	2.05E-07	22005	101047	2.761731451	2.147499723	0.077424739	-0.362915094
Ank3	8.027403403	8.76443602	2.05E-07	22006	101697	2.778966446	3.560511443	1.031000803	0.357536074
Ank3	8.027403403	8.76443602	2.05E-07	22007	102427	2.791793619	2.471497552	0.023751384	-0.175806818
Ank3	8.027403403	8.76443602	2.05E-07	22008	102737	3.310233757	2.115968009	0.428662469	-0.645615283
Ank3	8.027403403	8.76443602	2.05E-07	22009	110497	4.40018345	4.899400388	1.509273742	0.155041523
Ank3	8.027403403	8.76443602	2.05E-07	22010	119337	4.207978059	4.766794432	1.160000977	0.179892228
Ank3	8.027403403	8.76443602	2.05E-07	22011	120737	2.929712102	2.918565114	0.193310731	-0.005499644
Ank3	8.027403403	8.76443602	2.05E-07	22012	121367	4.344668432	3.218782706	0.593349397	-0.432730894
Ank3	8.027403403	8.76443602	2.05E-07	22013	121877	3.293617484	4.162284831	1.55967968	0.337702682
Ank3	8.027403403	8.76443602	2.05E-07	22014	123007	5.070317728	5.213643165	0.760660633	0.040215689
Ank3	8.027403403	8.76443602	2.05E-07	22015	124117	1.699133741	3.239180097	1.795518889	0.93082927
Ank3	8.027403403	8.76443602	2.05E-07	22016	124937	3.579182571	4.472682088	1.758104391	0.321510081
Ank3	8.027403403	8.76443602	2.05E-07	22017	126327	1.079582604	3.576806075	3.258852793	1.728198266
Ank3	8.027403403	8.76443602	2.05E-07	22018	128837	4.516698171	4.016463952	0.024229559	-0.16934258
Ank3	8.027403403	8.76443602	2.05E-07	22019	152707	1.079582604	2.916189212	1.90017997	1.433610694
Ank3	8.027403403	8.76443602	2.05E-07	22020	155477	3.241805392	4.059555035	1.068077874	0.324524116
Ank3	8.027403403	8.76443602	2.05E-07	22021	157037	5.065374532	5.271832173	0.97364202	0.057635498
Ank3	8.027403403	8.76443602	2.05E-07	22022	167647	3.761749298	1.697814508	1.344324651	-1.147724855
Ank3	8.027403403	8.76443602	2.05E-07	22023	171687	1.079582604	2.595421925	1.372911902	1.265495455
Ank3	8.027403403	8.76443602	2.05E-07	22024	172347	5.015713482	4.737990633	0.108898368	-0.082179592
Ank3	8.027403403	8.76443602	2.05E-07	22025	172907	4.295091309	3.723431653	0.057406838	-0.206055926
Ank3	8.027403403	8.76443602	2.05E-07	22026	173457	3.143185315	4.035289073	1.614183095	0.360444694
Ank3	8.027403403	8.76443602	2.05E-07	22027	173947	2.98261815	3.323440619	0.53236785	0.156098288
Ank3	8.027403403	8.76443602	2.05E-07	22028	174297	2.715261414	3.027797591	0.418247881	0.157177663
Ank3	8.027403403	8.76443602	2.05E-07	22029	174677	4.141493455	4.178319777	0.417194755	0.012771801
Ank3	8.027403403	8.76443602	2.05E-07	22030	176157	2.097378082	2.861545491	0.738492909	0.448207591
Ank3	8.027403403	8.76443602	2.05E-07	22031	177507	3.694975421	5.783000814	8.044012905	0.646253538
Ank3	8.027403403	8.76443602	2.05E-07	22032	183337	1.520750723	1.356369608	0	-0.165033327
Ank3	8.027403403	8.76443602	2.05E-07	22033	187447	3.16161613	2.088451453	0.296527502	-0.598228605
Ank3	8.027403403	8.76443602	2.05E-07	22034	190647	2.50831439	3.087837384	0.573763971	0.299878592
Ank3	8.027403403	8.76443602	2.05E-07	22035	-194827	4.297544905	1.586070053	2.550307283	-1.438056222
Ank3	8.027403403	8.76443602	2.05E-07	22036	-183387	1.293170437	2.463613083	1.005277172	0.929863263
Ank3	8.027403403	8.76443602	2.05E-07	22037	-182767	4.002378112	3.819609761	0.15360316	-0.067432218
Ank3	8.027403403	8.76443602	2.05E-07	22038	-181167	5.098992313	3.979715467	0.773965978	-0.357546875
Ank3	8.027403403	8.76443602	2.05E-07	22039	-178777	5.109862087	4.482266693	0.091520289	-0.189055863
Ank3	8.027403403	8.76443602	2.05E-07	22040	-168167	3.931640005	3.313106731	0.025074186	-0.246946549
Ank3	8.027403403	8.76443602	2.05E-07	22041	-162387	3.333702845	2.889957918	0	-0.206077028
Ank3	8.027403403	8.76443602	2.05E-07	22042	-152457	2.662495269	2.315646182	0.047739499	-0.201364128
Ank3	8.027403403	8.76443602	2.05E-07	22043	-148257	4.152703443	3.3110234	0.193113203	-0.326773641
Ank3	8.027403403	8.76443602	2.05E-07	22044	-147777	4.443420999	3.638334557	0.168026252	-0.288392629
Ank3	8.027403403	8.76443602	2.05E-07	22045	-144757	2.605829885	2.147027787	0.026551395	-0.279402041
Ank3	8.027403403	8.76443602	2.05E-07	22046	-143827	4.182098497	2.885018602	0.758484463	-0.535646419
Ank3	8.027403403	8.76443602	2.05E-07	22047	-139517	3.492665755	3.618058477	0.390805999	0.050887141
Ank3	8.027403403	8.76443602	2.05E-07	22048	-138067	2.966186939	2.439377098	0.045153282	-0.282096726
Ank3	8.027403403	8.76443602	2.05E-07	22049	-132907	3.324952614	3.513375943	0.336057716	0.079524178
Ank3	8.027403403	8.76443602	2.05E-07	22050	-132587	3.386756658	3.315830715	0.167420263	-0.030533977
Ank3	8.027403403	8.76443602	2.05E-07	22051	-132257	3.564186185	3.40251889	0.097505339	-0.066969531
Ank3	8.027403403	8.76443602	2.05E-07	22052	-128997	3.651207987	3.542120448	0.147070457	-0.043760582
Ank3	8.027403403	8.76443602	2.05E-07	22053	-127257	2.812762354	2.724459728	0.133170443	-0.046017501
Ank3	8.027403403	8.76443602	2.05E-07	22054	-126637	3.993977662	4.625543505	1.488048554	0.21179663
Ank3	8.027403403	8.76443602	2.05E-07	22055	-126127	1.540931747	3.359685627	2.212671595	1.124523282
Ank3	8.027403403	8.76443602	2.05E-07	22056	-122007	4.476921014	4.354079513	0.198268708	-0.040139111
Ank3	8.027403403	8.76443602	2.05E-07	22057	-121077	1.520750723	3.222857409	1.863112319	1.08355667
Ank3	8.027403403	8.76443602	2.05E-07	22058	-120697	1.993793097	4.466017198	4.812128427	1.163473103
Ank3	8.027403403	8.76443602	2.05E-07	22059	-104727	1.079582604	2.300170641	1.016123209	1.091267258
Ank3	8.027403403	8.76443602	2.05E-07	22060	-98007	1.841689356	3.067309148	1.331473621	0.735943843
Ank3	8.027403403	8.76443602	2.05E-07	22061	-85867	2.320253994	3.185304444	0.936685366	0.457148525
Ank3	8.027403403	8.76443602	2.05E-07	22062	-81307	4.441482506	4.044867785	0	-0.134948763
Ank3	8.027403403	8.76443602	2.05E-07	22063	-80567	2.918186342	2.871676094	0.152730748	-0.023178978
Ank3	8.027403403	8.76443602	2.05E-07	22064	-79977	1.986453731	2.380901033	0.375353439	0.261312463
Ank3	8.027403403	8.76443602	2.05E-07	22065	-79607	4.027095121	3.852988012	0.143795186	-0.063761852
Ank3	8.027403403	8.76443602	2.05E-07	22066	-71177	1.079582604	3.004056866	1.810167627	1.476438488
Ank3	8.027403403	8.76443602	2.05E-07	22067	-70537	1.47917663	5.779876253	12.15202791	1.966244268
Ank3	8.027403403	8.76443602	2.05E-07	22068	-66137	3.546349564	2.789733978	0.103121013	-0.346207193
Ank3	8.027403403	8.76443602	2.05E-07	22069	-65537	4.714317988	3.489339912	0.750055729	-0.43409493
Ank3	8.027403403	8.76443602	2.05E-07	22070	-61347	2.008480257	3.139558605	1.204652391	0.644457463
Ank3	8.027403403	8.76443602	2.05E-07	22071	-58377	2.001215417	1.823746204	0.069136783	-0.133971497
Ank3	8.027403403	8.76443602	2.05E-07	22072	-55227	2.238357727	2.863725845	0.631134342	0.355452763
Ank3	8.027403403	8.76443602	2.05E-07	22073	-55007	3.432537494	3.036398809	0.016834411	-0.176914188
Ank3	8.027403403	8.76443602	2.05E-07	22074	-53127	4.109562392	4.862895649	1.722228759	0.242830857
Ank3	8.027403403	8.76443602	2.05E-07	22075	-50497	1.858132988	3.545557003	2.216853125	0.932158531
Ank3	8.027403403	8.76443602	2.05E-07	22076	-36837	1.530876522	0.842670261	0	-0.861317806
Ank3	8.027403403	8.76443602	2.05E-07	22077	-36397	1.079582604	0.842670261	0	-0.357433518
Ank3	8.027403403	8.76443602	2.05E-07	22078	-35517	2.314500596	2.028614118	0	-0.190206471
Ank3	8.027403403	8.76443602	2.05E-07	22079	-28347	1.079582604	1.204593113	0	0.15807228
Ank3	8.027403403	8.76443602	2.05E-07	22080	-27757	1.079582604	1.801522496	0	0.738743033
Ank3	8.027403403	8.76443602	2.05E-07	22081	-27217	2.563775221	4.625788862	4.55005736	0.851429638
Ank3	8.027403403	8.76443602	2.05E-07	22082	-26567	1.079582604	2.138277126	0	0.985975207
Ank3	8.027403403	8.76443602	2.05E-07	22083	-25607	1.971416842	3.305667197	1.48425986	0.74570863
Ank3	8.027403403	8.76443602	2.05E-07	22084	-16947	2.231960567	1.340630358	0	-0.735400031
Ank3	8.027403403	8.76443602	2.05E-07	22085	-10727	2.5488224	3.342561934	0.988719093	0.391123441
Ank3	8.027403403	8.76443602	2.05E-07	22086	-9227	3.12986844	2.319666042	0.126930667	-0.432184899
Ank3	8.027403403	8.76443602	2.05E-07	22087	-5577	4.107872346	3.84738465	0.093413899	-0.094513277
Ank3	8.027403403	8.76443602	2.05E-07	22088	-907	1.986453731	1.062996976	0	-0.902057697
Ank3	8.027403403	8.76443602	2.05E-07	22089	213	1.520750723	0.842670261	0	-0.851743573
Ank3	8.027403403	8.76443602	2.05E-07	22090	573	2.238357727	0.842670261	0	-1.409400505
Ank3	8.027403403	8.76443602	2.05E-07	22091	1093	3.143130893	0.842670261	1.55094615	-1.899162237
Ank3	8.027403403	8.76443602	2.05E-07	22092	22763	2.632502214	1.835427313	0.201318742	-0.520318763
Ank3	8.027403403	8.76443602	2.05E-07	22093	28753	2.844043466	1.73441049	0.312159736	-0.713498127
Ank3	8.027403403	8.76443602	2.05E-07	22094	29423	2.510258309	2.172995941	0.025284325	-0.208150347
Ank3	8.027403403	8.76443602	2.05E-07	22095	37643	2.069634194	3.293735088	1.377913912	0.67034873
Ank3	8.027403403	8.76443602	2.05E-07	22096	39263	2.23206291	1.710556385	0.072109001	-0.383912029
Ank3	8.027403403	8.76443602	2.05E-07	22097	50373	1.079582604	2.125035194	0	0.9770131
Ank3	8.027403403	8.76443602	2.05E-07	22098	50623	1.079582604	2.784438676	1.642381926	1.366912884
Ank3	8.027403403	8.76443602	2.05E-07	22099	55073	2.372142306	1.919065352	0	-0.305786718
Ank3	8.027403403	8.76443602	2.05E-07	22100	56413	1.079582604	1.999885248	0	0.889443587
Ank3	8.027403403	8.76443602	2.05E-07	22101	58883	1.47917663	2.380499602	0.68056733	0.686470051
Htr3a	6.50511554	0	1.94E-07	208353	33564	2.262965404	3.236834498	1.073450572	0.516369072
Htr3a	6.50511554	0	1.94E-07	208354	16864	4.384821091	2.617426473	1.471628644	-0.744368969
Htr3a	6.50511554	0	1.94E-07	208355	15014	5.109541552	0.842670261	6.549237123	-2.600153736
Htr3a	6.50511554	0	1.94E-07	208356	414	1.816940006	1.492945131	0	-0.28334964
Htr3a	6.50511554	0	1.94E-07	208357	44	4.514064253	3.407663541	0.508891334	-0.405644057
Htr3a	6.50511554	0	1.94E-07	208358	-18386	1.293170437	0.842670261	0	-0.617872315
Dgkb	7.320990976	3.897142619	1.90E-07	45047	-297670	1.079582604	2.366239757	1.103245715	1.132122626
Dgkb	7.320990976	3.897142619	1.90E-07	45048	-265730	2.669938506	0.842670261	0.98926104	-1.663766398
Dgkb	7.320990976	3.897142619	1.90E-07	45049	-116810	1.520750723	1.37113102	0	-0.149417254
Dgkb	7.320990976	3.897142619	1.90E-07	45050	-110650	3.439038016	5.314079051	5.923893157	0.627814625
Dgkb	7.320990976	3.897142619	1.90E-07	45051	-106600	5.195759485	3.96594246	0.925789151	-0.389670903
Dgkb	7.320990976	3.897142619	1.90E-07	45052	-105800	2.922038502	1.802534725	0.392013373	-0.696948135
Dgkb	7.320990976	3.897142619	1.90E-07	45053	-66430	2.639283191	0.842670261	0	-1.647106041
Dgkb	7.320990976	3.897142619	1.90E-07	45054	-43500	1.079582604	0.842670261	0	-0.357433518
Dgkb	7.320990976	3.897142619	1.90E-07	45055	-36360	1.079582604	1.034951309	0	-0.060910739
Dgkb	7.320990976	3.897142619	1.90E-07	45056	-120	6.199956227	6.080965502	0.409036816	-0.027957625
Dgkb	7.320990976	3.897142619	1.90E-07	45057	530	2.860394236	3.41163181	0.784882532	0.254247956
Dgkb	7.320990976	3.897142619	1.90E-07	45058	820	1.841823489	1.903638798	0.169185762	0.047624956
Dgkb	7.320990976	3.897142619	1.90E-07	45059	2100	2.13801849	1.254090832	0	-0.769632486
Dgkb	7.320990976	3.897142619	1.90E-07	45060	8950	1.986453731	0.842670261	0	-1.237155074
Dgkb	7.320990976	3.897142619	1.90E-07	45061	10740	1.079582604	0.842670261	0	-0.357433518
Dgkb	7.320990976	3.897142619	1.90E-07	45062	75710	1.079582604	0.842670261	0	-0.357433518
Dgkb	7.320990976	3.897142619	1.90E-07	45063	91020	1.858000363	0.842670261	0	-1.140710667
Dgkb	7.320990976	3.897142619	1.90E-07	45064	91440	2.001215417	0.842670261	0	-1.247836355
Dgkb	7.320990976	3.897142619	1.90E-07	45065	98030	2.268927605	2.964245953	0.780751405	0.38565458
Dgkb	7.320990976	3.897142619	1.90E-07	45066	107550	3.724132266	1.586070053	1.303040446	-1.23144782
Atl1	7.565510138	8.433490605	1.84E-07	46819	-14930	1.671789447	2.594837765	0.833036352	0.634251182
Atl1	7.565510138	8.433490605	1.84E-07	46820	-13700	2.104287394	0.842670261	0	-1.320291638
Atl1	7.565510138	8.433490605	1.84E-07	46821	-11750	1.079582604	0.842670261	0	-0.357433518
Atl1	7.565510138	8.433490605	1.84E-07	46822	-7770	1.47917663	3.405971182	2.366475372	1.203271892
Atl1	7.565510138	8.433490605	1.84E-07	46823	-4580	2.583607936	1.493687706	0.270498166	-0.790508609
Atl1	7.565510138	8.433490605	1.84E-07	46824	-2590	2.706427888	3.762380282	1.416733731	0.475255728
Atl1	7.565510138	8.433490605	1.84E-07	46825	-590	5.502118637	5.032222527	0.006429355	-0.128791527
Atl1	7.565510138	8.433490605	1.84E-07	46826	60	5.783700262	5.448111533	0.091628807	-0.086236549
Hs3st4	2.693215391	5.449127797	1.80E-07	190499	-229676	5.082160569	4.548706623	0.05764918	-0.159985569
Hs3st4	2.693215391	5.449127797	1.80E-07	190500	-229296	2.36659255	2.065540267	0.028078673	-0.196292157
Hs3st4	2.693215391	5.449127797	1.80E-07	190501	-228606	1.64391685	1.914693028	0	0.219975782
Hs3st4	2.693215391	5.449127797	1.80E-07	190502	-226616	1.520750723	3.588460484	2.60221146	1.238581344
Hs3st4	2.693215391	5.449127797	1.80E-07	190503	-187946	3.740920132	2.35412331	0.605657011	-0.668203274
Hs3st4	2.693215391	5.449127797	1.80E-07	190504	-177336	1.68106188	2.82076562	1.028294372	0.746713965
Hs3st4	2.693215391	5.449127797	1.80E-07	190505	-158986	1.293170437	2.673506903	1.233448874	1.047820971
Hs3st4	2.693215391	5.449127797	1.80E-07	190506	-156436	1.699281804	1.204593113	0	-0.496379209
Hs3st4	2.693215391	5.449127797	1.80E-07	190507	-140446	1.079582604	1.393391722	0	0.368127262
Hs3st4	2.693215391	5.449127797	1.80E-07	190508	-134326	1.079582604	1.187097175	0	0.136964403
Hs3st4	2.693215391	5.449127797	1.80E-07	190509	-132746	1.079582604	1.025137898	0	-0.074655645
Hs3st4	2.693215391	5.449127797	1.80E-07	190510	-121256	1.079582604	3.361573148	2.736909164	1.638662908
Hs3st4	2.693215391	5.449127797	1.80E-07	190511	-120936	1.079582604	3.039348	2.095467244	1.493288235
Hs3st4	2.693215391	5.449127797	1.80E-07	190512	-36146	1.328620574	0.842670261	0	-0.656889043
Hs3st4	2.693215391	5.449127797	1.80E-07	190513	-18406	3.168118259	1.970039124	0.461739304	-0.685401908
Hs3st4	2.693215391	5.449127797	1.80E-07	190514	4	5.928218899	5.896624339	0.732855707	-0.007709434
Hs3st4	2.693215391	5.449127797	1.80E-07	190515	1244	1.079582604	1.254090832	0	0.216168209
Hs3st4	2.693215391	5.449127797	1.80E-07	190516	15614	1.079582604	3.38596134	2.799660453	1.649091866
Hs3st4	2.693215391	5.449127797	1.80E-07	190517	49264	1.079582604	0.842670261	0	-0.357433518
Hs3st4	2.693215391	5.449127797	1.80E-07	190518	100724	1.079582604	0.842670261	0	-0.357433518
Hs3st4	2.693215391	5.449127797	1.80E-07	190519	101714	1.079582604	1.062996976	0	-0.022336142
Hs3st4	2.693215391	5.449127797	1.80E-07	190520	104724	1.079582604	1.025137898	0	-0.074655645
Hs3st4	2.693215391	5.449127797	1.80E-07	190521	136014	1.079582604	0.842670261	0	-0.357433518
Hs3st4	2.693215391	5.449127797	1.80E-07	190522	139684	1.079582604	2.607702957	1.43095195	1.272305907
Hs3st4	2.693215391	5.449127797	1.80E-07	190523	145874	3.129758585	1.824336653	0.463759924	-0.778679398
Hs3st4	2.693215391	5.449127797	1.80E-07	190524	148334	2.360927772	2.66688171	0.334307969	0.17579993
Hs3st4	2.693215391	5.449127797	1.80E-07	190525	180344	1.079582604	0.842670261	0	-0.357433518
Hs3st4	2.693215391	5.449127797	1.80E-07	190526	189094	1.079582604	0.842670261	0	-0.357433518
Hs3st4	2.693215391	5.449127797	1.80E-07	190527	197994	1.079582604	2.463873962	1.176981987	1.190454823
Hs3st4	2.693215391	5.449127797	1.80E-07	190528	198304	1.079582604	1.812974671	0	0.747885134
Hs3st4	2.693215391	5.449127797	1.80E-07	190529	203194	1.079582604	1.801522496	0	0.738743033
Hs3st4	2.693215391	5.449127797	1.80E-07	190530	215734	4.065453455	3.687962571	0.027101433	-0.140592263
Hs3st4	2.693215391	5.449127797	1.80E-07	190531	216294	2.925817135	3.809161703	1.3633967	0.38063393
Hs3st4	2.693215391	5.449127797	1.80E-07	190532	237564	2.441967094	2.750348701	0.360368094	0.171570781
Hs3st4	2.693215391	5.449127797	1.80E-07	190533	255024	1.079582604	5.140786867	8.268772502	2.251515565
Hs3st4	2.693215391	5.449127797	1.80E-07	190534	255374	1.316964711	3.513306965	2.769920983	1.415612945
Hs3st4	2.693215391	5.449127797	1.80E-07	190535	285614	1.079582604	1.204593113	0	0.15807228
Hs3st4	2.693215391	5.449127797	1.80E-07	190536	336454	2.441967094	0.842670261	0	-1.535003643
Hs3st4	2.693215391	5.449127797	1.80E-07	190537	336804	2.55899853	0.842670261	0	-1.602539202
Hs3st4	2.693215391	5.449127797	1.80E-07	190538	337804	2.568779277	0.842670261	0	-1.608042815
Pde2a	6.819349684	8.024608023	1.79E-07	188501	-8296	5.365632674	4.819090075	0.061731925	-0.154987526
Pde2a	6.819349684	8.024608023	1.79E-07	188502	-7316	3.4255778	4.405626199	2.122176536	0.362999742
Pde2a	6.819349684	8.024608023	1.79E-07	188503	-6566	3.842028555	5.349632368	5.719800561	0.47757151
Pde2a	6.819349684	8.024608023	1.79E-07	188504	-5976	2.090548412	4.092038632	3.423039032	0.968938312
Pde2a	6.819349684	8.024608023	1.79E-07	188505	-5476	1.079582604	2.673179172	1.456750745	1.308082904
Pde2a	6.819349684	8.024608023	1.79E-07	188506	-5136	1.079582604	3.661944597	3.473765081	1.762136329
Pde2a	6.819349684	8.024608023	1.79E-07	188507	-2446	2.492686962	3.359418476	0.971583847	0.430509803
Pde2a	6.819349684	8.024608023	1.79E-07	188508	-2156	1.079582604	2.739228318	1.413998556	1.343295886
Pde2a	6.819349684	8.024608023	1.79E-07	188509	-1056	1.293170437	2.962128848	1.569290855	1.195721966
Pde2a	6.819349684	8.024608023	1.79E-07	188510	-596	3.073131697	4.566859714	3.484684408	0.571492879
Pde2a	6.819349684	8.024608023	1.79E-07	188511	374	4.98477606	4.908972142	0.450417808	-0.022107714
Pde2a	6.819349684	8.024608023	1.79E-07	188512	1474	3.425622546	4.755889078	3.324575591	0.473348871
Pde2a	6.819349684	8.024608023	1.79E-07	188513	2384	2.860261819	2.395414814	0.021608744	-0.255871704
Pde2a	6.819349684	8.024608023	1.79E-07	188514	4894	3.848315595	5.665344149	2.399962756	0.55793648
Pde2a	6.819349684	8.024608023	1.79E-07	188515	6254	3.931640005	3.317357065	0.082493644	-0.245096924
Pde2a	6.819349684	8.024608023	1.79E-07	188516	-425	3.875595282	2.608045903	0.533526899	-0.57144866
Pde2a	6.819349684	8.024608023	1.79E-07	188517	35	4.290013941	4.186839081	0.235119915	-0.035120866
Pde2a	6.819349684	8.024608023	1.79E-07	188518	-17	5.03333376	4.595143473	0.00865052	-0.131404359
Pde2a	6.819349684	8.024608023	1.79E-07	188519	1553	2.287061876	3.231264476	1.122185211	0.49860344
Pde2a	6.819349684	8.024608023	1.79E-07	188520	2373	2.104287394	3.858236502	2.624325843	0.874609826
Pde2a	6.819349684	8.024608023	1.79E-07	188521	3453	2.952739429	3.269584784	0.438149262	0.147053386
Pde2a	6.819349684	8.024608023	1.79E-07	188522	4783	2.337853384	2.236080437	0.098816264	-0.064212369
Pde2a	6.819349684	8.024608023	1.79E-07	188523	6403	4.736716188	4.850045725	0.635648707	0.034111117
Pde2a	6.819349684	8.024608023	1.79E-07	188524	9423	5.071500155	3.868578024	0.883865716	-0.39060919
Pde2a	6.819349684	8.024608023	1.79E-07	188525	11093	4.020694584	3.775304814	0.109960971	-0.090851621
Pde2a	6.819349684	8.024608023	1.79E-07	188526	11783	4.599820532	4.1834909	0.05601602	-0.136870277
Crh	5.277211909	0.01449957	1.79E-07	129193	3771	3.639264033	2.604648083	0.281373022	-0.482558263
Crh	5.277211909	0.01449957	1.79E-07	129194	1291	4.795053955	4.146802628	0.103061093	-0.209547667
Crh	5.277211909	0.01449957	1.79E-07	129195	631	5.389150242	4.724908655	0.137826507	-0.189771369
Crh	5.277211909	0.01449957	1.79E-07	129196	-39	3.083544668	1.573844409	0.724868876	-0.970296823
Crh	5.277211909	0.01449957	1.79E-07	129197	-11229	3.488462275	2.833907444	0.075004974	-0.299798592
Crh	5.277211909	0.01449957	1.79E-07	129198	-11629	3.640483793	2.842114114	0.14812756	-0.357165705
Crh	5.277211909	0.01449957	1.79E-07	129199	-12179	1.293170437	0.842670261	0	-0.617872315
Crh	5.277211909	0.01449957	1.79E-07	129200	-20179	2.90031736	3.589832344	0.920288824	0.307705695
Crh	5.277211909	0.01449957	1.79E-07	129201	-25439	1.079582604	1.93542227	0	0.842174733
Crh	5.277211909	0.01449957	1.79E-07	129202	-31429	3.342400324	1.034951309	1.644682353	-1.691321642
Cyp39a1	1.793909391	5.068479738	1.77E-07	93095	31800	2.728665006	1.829984264	0.177385318	-0.576364045
Cyp39a1	1.793909391	5.068479738	1.77E-07	93096	32050	3.239993626	2.602038436	0.089088374	-0.316348702
Cyp39a1	1.793909391	5.068479738	1.77E-07	93097	33830	2.213115661	2.211232945	0.143409596	-0.001227835
Cyp39a1	1.793909391	5.068479738	1.77E-07	93098	44260	1.079582604	1.520418701	0	0.49399504
Cyp39a1	1.793909391	5.068479738	1.77E-07	93099	49550	1.079582604	2.784229779	1.687960015	1.366804645
Cyp39a1	1.793909391	5.068479738	1.77E-07	93100	64610	1.079582604	3.525427007	2.982007783	1.707324375
Rspo1	0	4.378371495	1.77E-07	150010	-15535	1.791758661	2.778704499	0.884180619	0.633036091
Rspo1	0	4.378371495	1.77E-07	150011	-2175	2.835899073	3.978668593	1.774941454	0.488479544
Rspo1	0	4.378371495	1.77E-07	150012	-1385	1.808640715	4.23502684	4.372054119	1.227465266
Rspo1	0	4.378371495	1.77E-07	150013	-725	1.316964711	3.212310683	2.071168534	1.286394744
Rspo1	0	4.378371495	1.77E-07	150014	-5	2.735631024	3.583399621	0.875114883	0.389455287
Rspo1	0	4.378371495	1.77E-07	150015	755	1.520750723	1.254090832	0	-0.278141846
Rspo1	0	4.378371495	1.77E-07	150016	13295	1.079582604	3.742493753	3.641869794	1.793526273
Rspo1	0	4.378371495	1.77E-07	150017	19105	1.293170437	4.027760554	4.097810988	1.639065488
Rnf169	4.801319935	6.36923381	1.68E-07	188269	52893	2.639128841	2.066039622	0.057945226	-0.353193862
Rnf169	4.801319935	6.36923381	1.68E-07	188270	52303	1.079582604	1.062996976	0	-0.022336142
Rnf169	4.801319935	6.36923381	1.68E-07	188271	45273	1.079582604	1.970039124	0	0.867750646
Rnf169	4.801319935	6.36923381	1.68E-07	188272	44443	1.64391685	3.553812211	2.379388047	1.11223012
Rnf169	4.801319935	6.36923381	1.68E-07	188273	33623	1.079582604	2.467241585	1.231298665	1.192425352
Rnf169	4.801319935	6.36923381	1.68E-07	188274	32973	3.373958069	4.976482646	4.503292232	0.560684368
Rnf169	4.801319935	6.36923381	1.68E-07	188275	27223	1.079582604	2.552728053	1.358744859	1.241566218
Rnf169	4.801319935	6.36923381	1.68E-07	188276	26723	1.725969388	4.594400655	5.939705081	1.412469796
Rnf169	4.801319935	6.36923381	1.68E-07	188277	26043	2.950998372	3.979715467	1.46168785	0.431462163
Rnf169	4.801319935	6.36923381	1.68E-07	188278	22853	2.476974764	3.199890657	0.635606622	0.369443438
Rnf169	4.801319935	6.36923381	1.68E-07	188279	17233	1.079582604	1.034951309	0	-0.060910739
Rnf169	4.801319935	6.36923381	1.68E-07	188280	15863	2.302632176	3.472703164	1.278826294	0.592775127
Rnf169	4.801319935	6.36923381	1.68E-07	188281	15203	4.340128811	5.073645667	2.332179372	0.225284907
Rnf169	4.801319935	6.36923381	1.68E-07	188282	14723	2.914260091	4.268599861	2.609155029	0.55063329
Rnf169	4.801319935	6.36923381	1.68E-07	188283	14103	2.808675266	2.639205013	0.103258645	-0.089786409
Rnf169	4.801319935	6.36923381	1.68E-07	188284	12733	1.079582604	1.845632757	0	0.77364188
Rnf169	4.801319935	6.36923381	1.68E-07	188285	11273	1.293170437	0.842670261	0	-0.617872315
Rnf169	4.801319935	6.36923381	1.68E-07	188286	873	3.356890111	3.255991098	0.148812815	-0.044028556
Rnf169	4.801319935	6.36923381	1.68E-07	188287	393	5.037851843	4.276644457	0.259272841	-0.236329423
Rnf169	4.801319935	6.36923381	1.68E-07	188288	-17	5.041412351	4.341109951	0.155302765	-0.215763998
Rnf169	4.801319935	6.36923381	1.68E-07	188289	-487	3.495381628	2.339470314	0.430305979	-0.579268056
Rnf169	4.801319935	6.36923381	1.68E-07	188290	-967	3.566851968	3.013415855	0.067903279	-0.243251562
Rnf169	4.801319935	6.36923381	1.68E-07	188291	-1967	3.096000218	2.666655077	0	-0.215374344
Rnf169	4.801319935	6.36923381	1.68E-07	188292	-2477	3.757514891	4.088801113	0.699155031	0.121899068
Rnf169	4.801319935	6.36923381	1.68E-07	188293	-3137	1.079582604	1.062996976	0	-0.022336142
Rnf169	4.801319935	6.36923381	1.68E-07	188294	-8477	3.906391532	2.512501255	0.772393733	-0.636712239
Ptk2	5.986174496	6.99908892	1.36E-07	77099	112036	2.984783493	2.316355037	0.110631758	-0.365769889
Ptk2	5.986174496	6.99908892	1.36E-07	77100	86636	2.77639861	0.842670261	0.953343006	-1.720174595
Ptk2	5.986174496	6.99908892	1.36E-07	77101	70316	3.659296205	2.328375289	0.568414832	-0.652242589
Ptk2	5.986174496	6.99908892	1.36E-07	77102	69996	3.200458	1.534322678	0.887948006	-1.060676453
Ptk2	5.986174496	6.99908892	1.36E-07	77103	62746	3.52109066	3.015459072	0.01866264	-0.22364472
Ptk2	5.986174496	6.99908892	1.36E-07	77104	61336	1.500113426	2.169010195	0.505811198	0.531965245
Ptk2	5.986174496	6.99908892	1.36E-07	77105	19116	2.487497131	2.607702957	0.215189482	0.06808468
Ptk2	5.986174496	6.99908892	1.36E-07	77106	2526	1.293170437	1.819074759	0	0.492292404
Ptk2	5.986174496	6.99908892	1.36E-07	77107	1686	3.102748222	4.798310322	4.3236065	0.628979833
Ptk2	5.986174496	6.99908892	1.36E-07	77108	1266	2.993702768	3.378272941	0.592743211	0.174354903
Ptk2	5.986174496	6.99908892	1.36E-07	77109	836	2.960190098	3.04916071	0.192467626	0.042722366
Ptk2	5.986174496	6.99908892	1.36E-07	77110	416	5.373355953	4.803347888	0.093116452	-0.16178311
Ptk2	5.986174496	6.99908892	1.36E-07	77111	-34	6.511756133	5.71279246	0.446072891	-0.188850552
Ptk2	5.986174496	6.99908892	1.36E-07	77112	-574	4.52892126	4.107075296	0.011358674	-0.14105606
Ptk2	5.986174496	6.99908892	1.36E-07	77113	-1174	1.520750723	2.198960323	0.483012743	0.532037883
Ptk2	5.986174496	6.99908892	1.36E-07	77114	-2914	2.601111408	2.414334876	0.050631582	-0.107502396
Ptk2	5.986174496	6.99908892	1.36E-07	77115	-6864	1.079582604	1.939562484	0	0.845257619
Ptk2	5.986174496	6.99908892	1.36E-07	77116	-7894	1.079582604	2.667210875	1.475595366	1.304858257
Ptk2	5.986174496	6.99908892	1.36E-07	77117	-8584	1.520750723	4.615094897	6.285001176	1.601576623
Ptk2	5.986174496	6.99908892	1.36E-07	77118	-9444	1.956469357	2.49201717	0.48700196	0.349061494
Ptk2	5.986174496	6.99908892	1.36E-07	77119	-11964	4.225897661	4.885415648	1.590488539	0.209223481
Ptk2	5.986174496	6.99908892	1.36E-07	77120	-14984	2.908107053	4.122702174	2.059830204	0.503509865
Ptk2	5.986174496	6.99908892	1.36E-07	77121	-15294	1.079582604	2.666655077	1.478365552	1.304557594
Ptk2	5.986174496	6.99908892	1.36E-07	77122	-17764	4.169725958	5.054959906	2.733952423	0.277747079
Ptk2	5.986174496	6.99908892	1.36E-07	77123	-19974	1.079582604	3.957610487	4.245034262	1.874155993
Ptk2	5.986174496	6.99908892	1.36E-07	77124	-28704	1.079582604	1.034951309	0	-0.060910739
Ptk2	5.986174496	6.99908892	1.36E-07	77125	-32914	3.642935404	1.204593113	1.913752519	-1.596555498
Ptk2	5.986174496	6.99908892	1.36E-07	77126	-38074	1.889949635	2.092665755	0.254853907	0.146994111
Ptk2	5.986174496	6.99908892	1.36E-07	77127	-42284	1.866153173	2.70307698	0.795907762	0.534535192
Ptk2	5.986174496	6.99908892	1.36E-07	77128	-42594	3.302510524	3.576751475	0.494757932	0.11508672
Ptk2	5.986174496	6.99908892	1.36E-07	77129	-43034	3.704026709	3.856565409	0.490160386	0.058222078
Ptk2	5.986174496	6.99908892	1.36E-07	77130	-43584	5.527610838	5.118538687	0.056456354	-0.110924061
Ptk2	5.986174496	6.99908892	1.36E-07	77131	-44354	5.104479363	4.808625716	0.146876312	-0.086139182
Rilpl1	2.559761947	5.943817165	1.35E-07	164834	21376	1.079582604	3.005772018	2.060156588	1.477261953
Rilpl1	2.559761947	5.943817165	1.35E-07	164835	15706	1.328620574	2.645290053	1.208065948	0.993496761
Rilpl1	2.559761947	5.943817165	1.35E-07	164836	12516	2.984904961	4.314246479	2.383339968	0.531423605
Rilpl1	2.559761947	5.943817165	1.35E-07	164837	4706	1.079582604	2.256318848	0	1.06349732
Rilpl1	2.559761947	5.943817165	1.35E-07	164838	766	2.646616517	2.82856953	0.224245418	0.095923465
Rilpl1	2.559761947	5.943817165	1.35E-07	164839	186	5.517014539	4.651747173	0.444067945	-0.246115095
Ndrg2	7.468769483	3.738058131	1.33E-07	66494	-77	6.448943951	5.45722559	0.924490502	-0.240895248
Ndrg2	7.468769483	3.738058131	1.33E-07	66495	-1207	3.992176765	2.595421925	0.78545457	-0.621206512
Ndrg2	7.468769483	3.738058131	1.33E-07	66496	-1777	2.966186939	3.69357302	1.002868189	0.316407575
Rgs8	6.691403643	1.723790205	1.27E-07	11370	-38252	2.200483969	0.842670261	0	-1.384780744
Rgs8	6.691403643	1.723790205	1.27E-07	11371	-37962	2.048528551	0.842670261	0	-1.281547884
Rgs8	6.691403643	1.723790205	1.27E-07	11372	-35992	1.717128266	2.984115459	1.342038023	0.797305546
Rgs8	6.691403643	1.723790205	1.27E-07	11373	-27082	1.079582604	1.492945131	0	0.467687509
Rgs8	6.691403643	1.723790205	1.27E-07	11374	-25472	1.079582604	0.842670261	0	-0.357433518
Rgs8	6.691403643	1.723790205	1.27E-07	11375	-11202	4.353323773	1.534322678	3.22671144	-1.5045154
Rgs8	6.691403643	1.723790205	1.27E-07	11376	-10692	3.41454714	2.177432948	0.52347116	-0.649065958
Rgs8	6.691403643	1.723790205	1.27E-07	11377	208	5.775113855	4.184866616	2.305436528	-0.464667749
Rgs8	6.691403643	1.723790205	1.27E-07	11378	758	4.931767748	2.004007216	4.217926009	-1.299217157
Rgs8	6.691403643	1.723790205	1.27E-07	11379	8328	3.780266271	2.449653399	0.619852674	-0.62591022
Rgs8	6.691403643	1.723790205	1.27E-07	11380	12218	2.591388595	2.595183783	0.159768686	0.002111337
Rgs8	6.691403643	1.723790205	1.27E-07	11381	12668	4.327919232	3.993358229	0.051494703	-0.116071079
Rgs8	6.691403643	1.723790205	1.27E-07	11382	19918	1.079582604	2.429027073	1.124806559	1.169904935
Rgs8	6.691403643	1.723790205	1.27E-07	11383	21028	3.714327082	2.976579996	0.116066352	-0.319445197
Rgs8	6.691403643	1.723790205	1.27E-07	11384	22738	1.293170437	3.350314741	2.112548026	1.373384203
Rgs8	6.691403643	1.723790205	1.27E-07	11385	24208	2.62020625	2.186266234	0.025659512	-0.261211281
Rgs8	6.691403643	1.723790205	1.27E-07	11386	25828	3.771682271	3.456246163	0.027213757	-0.126002174
Rgs8	6.691403643	1.723790205	1.27E-07	11387	26338	4.670545322	3.870190718	0.278707528	-0.271186343
Rgs8	6.691403643	1.723790205	1.27E-07	11388	26798	3.706262268	1.62489557	1.462002303	-1.189617974
Rgs8	6.691403643	1.723790205	1.27E-07	11389	27458	2.706206886	1.025137898	0.785338184	-1.400454146
6720456B07Rik	7.416317733	8.095583498	1.26E-07	177184	-577	2.110941187	1.393391722	0	-0.599285487
6720456B07Rik	7.416317733	8.095583498	1.26E-07	177185	-157	5.727740369	4.996567457	0.220608011	-0.197028766
6720456B07Rik	7.416317733	8.095583498	1.26E-07	177186	293	5.488769834	4.577076548	0.439870198	-0.262056423
6720456B07Rik	7.416317733	8.095583498	1.26E-07	177187	743	2.29302363	3.523378668	1.405396922	0.619708312
6720456B07Rik	7.416317733	8.095583498	1.26E-07	177188	4843	1.079582604	4.757139812	6.915353696	2.139620792
6720456B07Rik	7.416317733	8.095583498	1.26E-07	177189	7763	3.572694981	4.107113101	1.055401755	0.201111927
6720456B07Rik	7.416317733	8.095583498	1.26E-07	177190	8453	1.079582604	1.356369608	0	0.329276728
Ptprj	4.546994651	6.516893826	1.21E-07	118675	37049	1.889949635	1.835609853	0	-0.042088333
Ptprj	4.546994651	6.516893826	1.21E-07	118676	35119	1.47917663	3.41552814	2.252873801	1.207314342
Ptprj	4.546994651	6.516893826	1.21E-07	118677	20989	2.914196311	2.608045903	0.042515776	-0.160128804
Ptprj	4.546994651	6.516893826	1.21E-07	118678	6239	2.174670899	3.545736033	1.635623004	0.705288048
Ptprj	4.546994651	6.516893826	1.21E-07	118679	4169	4.576166349	3.779431844	0.213224754	-0.275970124
Ptprj	4.546994651	6.516893826	1.21E-07	118680	3859	2.349531048	1.668361654	0.112541844	-0.493940774
Ptprj	4.546994651	6.516893826	1.21E-07	118681	2729	2.104287394	4.941749845	6.676735774	1.231690228
Ptprj	4.546994651	6.516893826	1.21E-07	118682	1349	1.510384595	2.929402606	1.378431493	0.95569053
Ptprj	4.546994651	6.516893826	1.21E-07	118683	-1841	2.952615222	3.972831493	1.578048025	0.428174243
Ptprj	4.546994651	6.516893826	1.21E-07	118684	-2461	2.250764542	4.344073185	3.894472606	0.948633268
Ptprj	4.546994651	6.516893826	1.21E-07	118685	-9981	1.791758661	2.865992274	0.96657613	0.677658392
Ptprj	4.546994651	6.516893826	1.21E-07	118686	-11681	2.969974568	1.914311279	0.272306362	-0.633625137
Ptprj	4.546994651	6.516893826	1.21E-07	118687	-20061	2.829469452	3.586847796	0.972389934	0.342184966
Ptprj	4.546994651	6.516893826	1.21E-07	118688	-25741	5.505088098	5.836763245	1.958660464	0.084402898
Ptprj	4.546994651	6.516893826	1.21E-07	118689	-26281	3.236904216	2.928939185	0.05843387	-0.144236437
Ptprj	4.546994651	6.516893826	1.21E-07	118690	-26841	4.092487621	3.632789266	0.013910066	-0.171900373
Ptprj	4.546994651	6.516893826	1.21E-07	118691	-29061	1.079582604	1.829984264	0	0.761357608
Ptprj	4.546994651	6.516893826	1.21E-07	118692	-38811	2.753107441	3.649837407	1.214575379	0.406771283
Ptprj	4.546994651	6.516893826	1.21E-07	118693	-39361	2.884350211	4.544385279	3.812745943	0.65583881
Ptprj	4.546994651	6.516893826	1.21E-07	118694	-44341	1.889949635	2.097844878	0.270498166	0.150560215
Ptprj	4.546994651	6.516893826	1.21E-07	118695	-46801	2.238357727	2.964513812	0.716777897	0.405354897
Ptprj	4.546994651	6.516893826	1.21E-07	118696	-47611	3.759669145	3.102002383	0.11305792	-0.277405914
Ptprj	4.546994651	6.516893826	1.21E-07	118697	-48141	3.787524872	3.317632119	0	-0.191101443
Ptprj	4.546994651	6.516893826	1.21E-07	118698	-49181	1.328620574	3.046310395	1.796352783	1.197133789
Ptprj	4.546994651	6.516893826	1.21E-07	118699	37482	1.316964711	3.150722086	2.038058957	1.258465817
Ptprj	4.546994651	6.516893826	1.21E-07	118700	37162	2.933596581	2.700639585	0.069277173	-0.119369372
Ptprj	4.546994651	6.516893826	1.21E-07	118701	35112	4.775785815	1.025137898	4.980633389	-2.219920146
Ptprj	4.546994651	6.516893826	1.21E-07	118702	34732	3.09735019	1.586070053	0.585616286	-0.965578012
Ptprj	4.546994651	6.516893826	1.21E-07	118703	22522	1.816940006	2.815286212	0.946280615	0.631770815
Ptprj	4.546994651	6.516893826	1.21E-07	118704	21312	1.079582604	2.871961702	1.810542941	1.411562876
Ptprj	4.546994651	6.516893826	1.21E-07	118705	20402	2.918122735	5.77951147	11.44948451	0.985906986
Ptprj	4.546994651	6.516893826	1.21E-07	118706	18802	1.510384595	0.842670261	0	-0.841875838
Ptprj	4.546994651	6.516893826	1.21E-07	118707	14422	1.079582604	1.378857472	0	0.352999703
Ptprj	4.546994651	6.516893826	1.21E-07	118708	13622	2.048528551	2.428638814	0.321291289	0.245559949
Ptprj	4.546994651	6.516893826	1.21E-07	118709	12422	1.079582604	3.493403499	2.895510648	1.694159653
Ptprj	4.546994651	6.516893826	1.21E-07	118710	11352	2.110941187	4.493434525	4.768608843	1.089932196
Ptprj	4.546994651	6.516893826	1.21E-07	118711	10242	1.316964711	4.181088826	4.390285955	1.666662005
Ptprj	4.546994651	6.516893826	1.21E-07	118712	6332	4.247701073	3.884665104	0.053879238	-0.128892012
Ptprj	4.546994651	6.516893826	1.21E-07	118713	5982	3.095831518	3.331283055	0.339503067	0.105750984
Ptprj	4.546994651	6.516893826	1.21E-07	118714	1772	4.028540563	3.415467083	0.072858596	-0.238174394
Ptprj	4.546994651	6.516893826	1.21E-07	118715	1402	3.521006898	3.894087294	0.613153485	0.145297172
Ptprj	4.546994651	6.516893826	1.21E-07	118716	1122	4.057355611	3.454991211	0.08095666	-0.231857714
Ptprj	4.546994651	6.516893826	1.21E-07	118717	832	5.162410504	3.867590515	1.154783488	-0.41660981
Ptprj	4.546994651	6.516893826	1.21E-07	118718	442	5.147075463	4.385711551	0.224717246	-0.230942006
Ptprj	4.546994651	6.516893826	1.21E-07	118719	-568	6.3060132	5.934887347	0.055829044	-0.087507544
Atp6v0d1	7.179650635	7.980918501	1.21E-07	201239	21365	2.653331631	2.542692164	0.110038935	-0.061448194
Atp6v0d1	7.179650635	7.980918501	1.21E-07	201240	20775	4.335827392	4.612725052	0.85130987	0.089311977
Atp6v0d1	7.179650635	7.980918501	1.21E-07	201241	11745	3.560267808	2.572725189	0.269033347	-0.468688406
Atp6v0d1	7.179650635	7.980918501	1.21E-07	201242	10545	1.079582604	1.034951309	0	-0.060910739
Atp6v0d1	7.179650635	7.980918501	1.21E-07	201243	485	4.887082927	4.0865668	0.281489949	-0.258084268
Atp6v0d1	7.179650635	7.980918501	1.21E-07	201244	-85	6.576019735	5.468670975	1.249624017	-0.266024364
Atp6v0d1	7.179650635	7.980918501	1.21E-07	201245	-815	2.561820711	2.224018255	0.023689307	-0.204000883
Galnt9	3.400325001	6.112531653	1.19E-07	162520	-38520	1.293170437	0.842670261	0	-0.617872315
Galnt9	3.400325001	6.112531653	1.19E-07	162521	-37930	2.969913203	1.401000181	0.788638654	-1.083963626
Galnt9	3.400325001	6.112531653	1.19E-07	162522	-36170	1.079582604	2.820173707	1.709118464	1.385310392
Galnt9	3.400325001	6.112531653	1.19E-07	162523	-33780	2.737435923	0.842670261	1.039409158	-1.699785079
Galnt9	3.400325001	6.112531653	1.19E-07	162524	-30380	1.079582604	3.23720887	2.449207137	1.584276818
Galnt9	3.400325001	6.112531653	1.19E-07	162525	-28520	1.079582604	0.842670261	0	-0.357433518
Galnt9	3.400325001	6.112531653	1.19E-07	162526	-23200	1.699133741	4.556527411	5.716703612	1.423135333
Galnt9	3.400325001	6.112531653	1.19E-07	162527	-22420	1.079582604	4.186874853	4.978052007	1.955400161
Galnt9	3.400325001	6.112531653	1.19E-07	162528	-21580	1.079582604	3.43685349	2.925451566	1.670614717
Galnt9	3.400325001	6.112531653	1.19E-07	162529	-20910	1.47917663	3.602451478	2.836367406	1.284184662
Galnt9	3.400325001	6.112531653	1.19E-07	162530	-3050	3.279812819	1.025137898	1.46755384	-1.677795492
Galnt9	3.400325001	6.112531653	1.19E-07	162531	100	5.270193845	5.634948897	1.667805725	0.0965465
Galnt9	3.400325001	6.112531653	1.19E-07	162532	900	1.079582604	1.034951309	0	-0.060910739
Galnt9	3.400325001	6.112531653	1.19E-07	162533	1560	1.293170437	2.410570661	0.92026675	0.898462289
Galnt9	3.400325001	6.112531653	1.19E-07	162534	2000	1.866153173	4.221685792	4.14724764	1.1777518
Galnt9	3.400325001	6.112531653	1.19E-07	162535	2510	2.275063948	3.484723875	1.554235534	0.615137246
Galnt9	3.400325001	6.112531653	1.19E-07	162536	6680	1.079582604	1.464938202	0	0.440366171
Galnt9	3.400325001	6.112531653	1.19E-07	162537	15600	1.079582604	0.842670261	0	-0.357433518
Galnt9	3.400325001	6.112531653	1.19E-07	162538	18030	2.441967094	3.065088332	0.591771863	0.327884891
Galnt9	3.400325001	6.112531653	1.19E-07	162539	18670	4.717701048	6.157231108	8.122917384	0.38419772
Galnt9	3.400325001	6.112531653	1.19E-07	162540	20820	1.791758661	3.195593399	1.494181651	0.834707526
Galnt9	3.400325001	6.112531653	1.19E-07	162541	-24050	2.090435522	3.952720735	2.645484021	0.919042485
Galnt9	3.400325001	6.112531653	1.19E-07	162542	-23390	2.23206291	3.363318365	1.38196434	0.591507659
Galnt9	3.400325001	6.112531653	1.19E-07	162543	-23030	2.409045125	3.736443438	1.838504249	0.633204265
Galnt9	3.400325001	6.112531653	1.19E-07	162544	-22630	4.324892723	5.530782013	3.903788545	0.354819134
Galnt9	3.400325001	6.112531653	1.19E-07	162545	-21370	1.079582604	2.115485643	0	0.970515259
Galnt9	3.400325001	6.112531653	1.19E-07	162546	-8770	1.079582604	4.404748315	5.741767901	2.028585952
Galnt9	3.400325001	6.112531653	1.19E-07	162547	-7970	1.079582604	4.601411205	6.398148256	2.091602754
Galnt9	3.400325001	6.112531653	1.19E-07	162548	-7390	1.079582604	3.901207446	3.946315342	1.853447081
Galnt9	3.400325001	6.112531653	1.19E-07	162549	-5080	2.420162687	1.025137898	0	-1.239286041
Galnt9	3.400325001	6.112531653	1.19E-07	162550	-4570	3.441812398	3.372681482	0.232649649	-0.029272387
Galnt9	3.400325001	6.112531653	1.19E-07	162551	2380	2.372142306	1.062996976	0	-1.158053067
Dio2	6.791374344	0	1.19E-07	49333	312743	3.284570608	5.06720961	5.238959428	0.625486729
Dio2	6.791374344	0	1.19E-07	49334	278103	2.269027359	1.643588886	0.074583671	-0.465224525
Dio2	6.791374344	0	1.19E-07	49335	173693	2.447323015	1.970572647	0.02746148	-0.312589594
Dio2	6.791374344	0	1.19E-07	49336	171913	3.287707423	2.906001665	0	-0.178046388
Dio2	6.791374344	0	1.19E-07	49337	131423	3.654635139	1.025137898	2.137207594	-1.833909392
Dio2	6.791374344	0	1.19E-07	49338	130473	4.564338675	1.356369608	3.827324188	-1.75065548
Dio2	6.791374344	0	1.19E-07	49339	8603	1.079582604	0.842670261	0	-0.357433518
Dio2	6.791374344	0	1.19E-07	49340	3	4.201402494	3.451463288	0.19078109	-0.283662864
Dio2	6.791374344	0	1.19E-07	49341	-547	2.986362941	2.829452159	0.101191518	-0.077866767
Dio2	6.791374344	0	1.19E-07	49342	-2227	2.61069042	2.617532634	0.180767173	0.003776133
Dio2	6.791374344	0	1.19E-07	49343	-5367	1.079582604	2.562474056	1.207302908	1.247063763
Dio2	6.791374344	0	1.19E-07	49344	-15307	1.293170437	2.088451453	0	0.691521176
Trim9	6.47762687	7.788429981	1.19E-07	46920	13059	2.683618154	2.784135203	0.197763682	0.053049864
Trim9	6.47762687	7.788429981	1.19E-07	46921	12199	3.751783153	4.389110976	1.391078912	0.226352303
Trim9	6.47762687	7.788429981	1.19E-07	46922	2689	1.500113426	1.514148253	0	0.01343488
Trim9	6.47762687	7.788429981	1.19E-07	46923	1539	5.496306241	4.85055777	0.149372204	-0.180311736
Trim9	6.47762687	7.788429981	1.19E-07	46924	1039	4.029678037	3.237583144	0.204729338	-0.315747332
Trim9	6.47762687	7.788429981	1.19E-07	46925	719	4.081809751	4.360515604	0.741277367	0.095289794
Trim9	6.47762687	7.788429981	1.19E-07	46926	-111	7.151189627	6.749874095	0.096376143	-0.083322668
Trim9	6.47762687	7.788429981	1.19E-07	46927	-2541	5.036949358	3.61180395	1.242210036	-0.479830641
Trim9	6.47762687	7.788429981	1.19E-07	46928	-3061	3.336687153	3.027461331	0.017556054	-0.140307893
Trim9	6.47762687	7.788429981	1.19E-07	46929	-12051	2.349436709	4.35349789	4.101132484	0.889860121
Trim9	6.47762687	7.788429981	1.19E-07	46930	-19641	3.709840732	3.487740754	0.109003089	-0.089064444
Trim9	6.47762687	7.788429981	1.19E-07	46931	-20321	5.552059571	5.547526028	0.694704711	-0.001178516
Trim9	6.47762687	7.788429981	1.19E-07	46932	-21411	4.133154497	4.465851315	0.946777783	0.111691927
Trim9	6.47762687	7.788429981	1.19E-07	46933	-21861	3.925864697	3.56517834	0.061929955	-0.139036206
Trim9	6.47762687	7.788429981	1.19E-07	46934	-22511	1.079582604	1.492945131	0	0.467687509
Trim9	6.47762687	7.788429981	1.19E-07	46935	-25471	2.069634194	4.203423193	3.572082021	1.022188917
Trim9	6.47762687	7.788429981	1.19E-07	46936	-27571	1.47917663	2.033165796	0	0.458933529
Trim9	6.47762687	7.788429981	1.19E-07	46937	-31261	1.079582604	2.792629092	1.703637777	1.371150337
Trim9	6.47762687	7.788429981	1.19E-07	46938	-50321	3.819058846	2.116299965	0.812082488	-0.85167302
Herc6	3.204888674	5.765641894	1.14E-07	172655	-10457	3.066185997	2.563181701	0.042424674	-0.258509461
Herc6	3.204888674	5.765641894	1.14E-07	172656	253	4.993435471	5.383881889	1.178308364	0.108614033
Herc6	3.204888674	5.765641894	1.14E-07	172657	793	1.47917663	1.919618058	0	0.376024954
Herc6	3.204888674	5.765641894	1.14E-07	172658	18873	1.328620574	0.842670261	0	-0.656889043
Herc6	3.204888674	5.765641894	1.14E-07	172659	24733	1.328620574	4.255567079	4.903679791	1.679422233
Herc6	3.204888674	5.765641894	1.14E-07	172660	25073	1.079582604	4.22468085	5.107351312	1.968368723
Herc6	3.204888674	5.765641894	1.14E-07	172661	25463	1.079582604	1.716228535	0	0.668768041
Herc6	3.204888674	5.765641894	1.14E-07	172662	27153	1.079582604	2.495459494	1.191550968	1.208831851
Elovl5	7.83764841	4.776848385	1.06E-07	211552	-73480	1.079582604	1.472179466	0	0.447479919
Elovl5	7.83764841	4.776848385	1.06E-07	211553	-67790	1.079582604	4.025774694	4.478769621	1.898792798
Elovl5	7.83764841	4.776848385	1.06E-07	211554	-15850	3.233859283	1.034951309	1.458196994	-1.643694008
Elovl5	7.83764841	4.776848385	1.06E-07	211555	-7110	4.068989543	1.619064049	2.022175205	-1.329510514
Elovl5	7.83764841	4.776848385	1.06E-07	211556	-6540	5.77123753	4.84719851	0.436857718	-0.251729543
Elovl5	7.83764841	4.776848385	1.06E-07	211557	-6150	4.18367738	2.866762997	0.741746162	-0.545348966
Elovl5	7.83764841	4.776848385	1.06E-07	211558	-5720	2.494822645	1.025137898	0	-1.283119269
Elovl5	7.83764841	4.776848385	1.06E-07	211559	-30	6.347607236	5.241801177	1.030153047	-0.27615023
Elovl5	7.83764841	4.776848385	1.06E-07	211560	430	5.751444741	5.313832653	0.057945226	-0.114171607
Elovl5	7.83764841	4.776848385	1.06E-07	211561	930	3.293617484	3.32887459	0.280987995	0.015361508
Elovl5	7.83764841	4.776848385	1.06E-07	211562	4280	3.78963481	1.970572647	1.113999724	-0.943443893
Elovl5	7.83764841	4.776848385	1.06E-07	211563	21740	3.993977662	4.381048414	0.950255725	0.133449894
Elovl5	7.83764841	4.776848385	1.06E-07	211564	37350	3.206839857	3.632167504	0.684906997	0.179678426
Elovl5	7.83764841	4.776848385	1.06E-07	211565	38050	2.648689558	1.710556385	0.241497099	-0.6308131
Elovl5	7.83764841	4.776848385	1.06E-07	211566	48530	1.47917663	2.918288586	1.302509896	0.98032822
Elovl5	7.83764841	4.776848385	1.06E-07	211567	48800	2.389031818	2.181078214	0.086404204	-0.131384562
Elovl5	7.83764841	4.776848385	1.06E-07	211568	49830	1.64391685	3.051406161	1.328173973	0.892336895
Elovl5	7.83764841	4.776848385	1.06E-07	211569	50540	4.248627706	5.418470258	4.275926687	0.350888677
Elovl5	7.83764841	4.776848385	1.06E-07	211570	53400	1.986332394	2.395414814	0.358854565	0.270168445
Elovl5	7.83764841	4.776848385	1.06E-07	211571	53750	3.935393606	3.315266189	0.044815973	-0.247383225
Lhfp	0.553392422	5.388147781	1.06E-07	131546	-2272	1.64391685	4.826093285	6.694643631	1.553718473
Lhfp	0.553392422	5.388147781	1.06E-07	131547	-1602	1.520750723	4.318302893	4.797373516	1.50568075
Lhfp	0.553392422	5.388147781	1.06E-07	131548	-1072	2.662495269	3.398921889	0.977469665	0.352298246
Lhfp	0.553392422	5.388147781	1.06E-07	131549	-622	2.967663949	3.501777147	0.809631088	0.23875954
Lhfp	0.553392422	5.388147781	1.06E-07	131550	-2	5.420952736	5.795289513	1.753344256	0.096334306
Lhfp	0.553392422	5.388147781	1.06E-07	131551	618	2.925817135	4.262715794	2.507396344	0.542933267
Lhfp	0.553392422	5.388147781	1.06E-07	131552	4998	1.079582604	2.399614986	1.132229091	1.152329311
Lhfp	0.553392422	5.388147781	1.06E-07	131553	15088	1.079582604	4.056282869	4.476877645	1.909684629
Lhfp	0.553392422	5.388147781	1.06E-07	131554	24188	1.079582604	0.842670261	0	-0.357433518
Lhfp	0.553392422	5.388147781	1.06E-07	131555	24718	2.748776027	2.939256944	0.216459687	0.096662123
Lhfp	0.553392422	5.388147781	1.06E-07	131556	39228	1.079582604	3.943810839	4.200741217	1.869116721
Lhfp	0.553392422	5.388147781	1.06E-07	131557	68048	1.540931747	0.842670261	0	-0.870762845
Lhfp	0.553392422	5.388147781	1.06E-07	131558	68538	1.079582604	0.842670261	0	-0.357433518
Lhfp	0.553392422	5.388147781	1.06E-07	131559	69198	1.079582604	0.842670261	0	-0.357433518
Lhfp	0.553392422	5.388147781	1.06E-07	131560	69808	1.079582604	0.842670261	0	-0.357433518
Lhfp	0.553392422	5.388147781	1.06E-07	131561	70718	1.079582604	0.842670261	0	-0.357433518
Lhfp	0.553392422	5.388147781	1.06E-07	131562	71548	1.47917663	1.840630009	0	0.315405318
Lhfp	0.553392422	5.388147781	1.06E-07	131563	108278	1.079582604	3.800858368	3.812853256	1.815851632
Lhfp	0.553392422	5.388147781	1.06E-07	131564	110298	1.328620574	2.392397443	0.90563469	0.848527921
Lhfp	0.553392422	5.388147781	1.06E-07	131565	120308	1.079582604	2.147027787	0	0.991867228
Lhfp	0.553392422	5.388147781	1.06E-07	131566	120658	1.079582604	4.001307141	4.153228742	1.88999774
Lhfp	0.553392422	5.388147781	1.06E-07	131567	123248	2.971570302	3.583159486	0.822488602	0.270006746
Lhfp	0.553392422	5.388147781	1.06E-07	131568	123958	3.790003484	3.628050903	0.090991568	-0.063004477
Lhfp	0.553392422	5.388147781	1.06E-07	131569	127828	1.858132988	2.944285954	1.069840337	0.664064035
Lhfp	0.553392422	5.388147781	1.06E-07	131570	128128	1.47917663	3.201913503	1.904920967	1.114139999
Lhfp	0.553392422	5.388147781	1.06E-07	131571	154298	1.079582604	2.849894068	1.656321815	1.400434659
Lhfp	0.553392422	5.388147781	1.06E-07	131572	160268	1.500113426	2.953752109	1.423286979	0.977477165
Lhfp	0.553392422	5.388147781	1.06E-07	131573	162338	1.079582604	3.396958948	2.640039987	1.653770149
Lhfp	0.553392422	5.388147781	1.06E-07	131574	173008	1.725969388	2.516374453	0.687529689	0.543939744
Lhfp	0.553392422	5.388147781	1.06E-07	131575	204328	4.513600847	2.889675851	1.121927865	-0.643371174
Ap1s2	3.854746977	0.393011193	1.02E-07	220062	-62045	1.47917663	2.806925059	1.180597711	0.92419621
Ap1s2	3.854746977	0.393011193	1.02E-07	220063	-60335	1.079582604	3.649837407	3.417455075	1.757358561
Ap1s2	3.854746977	0.393011193	1.02E-07	220064	-32995	1.941240191	3.435001759	1.816973955	0.823332203
Ap1s2	3.854746977	0.393011193	1.02E-07	220065	-29405	4.632550875	3.411570588	0.720714525	-0.441370753
Ap1s2	3.854746977	0.393011193	1.02E-07	220066	-9595	1.079582604	0.842670261	0	-0.357433518
Ap1s2	3.854746977	0.393011193	1.02E-07	220067	-365	6.596812836	5.92112031	0.177074042	-0.155899006
Ap1s2	3.854746977	0.393011193	1.02E-07	220068	465	4.792552645	3.802445379	0.464563267	-0.333866756
Ap1s2	3.854746977	0.393011193	1.02E-07	220069	3855	1.925848549	2.147027787	0.207322383	0.15684661
Dlgap4	4.636342136	6.270944166	9.02E-08	125388	-80	5.427400379	4.942316992	0.017490135	-0.135073794
Dlgap4	4.636342136	6.270944166	9.02E-08	125389	750	5.545743032	5.408947505	0.308476028	-0.036032873
Dlgap4	4.636342136	6.270944166	9.02E-08	125390	1610	5.361933383	4.895780113	0.016377482	-0.131214532
Dlgap4	4.636342136	6.270944166	9.02E-08	125391	2280	2.967663949	1.378857472	0.731262827	-1.105854396
Dlgap4	4.636342136	6.270944166	9.02E-08	125392	3060	2.710814694	1.62489557	0.329225005	-0.738379495
Dlgap4	4.636342136	6.270944166	9.02E-08	125393	3640	1.699281804	2.539248771	0.692554079	0.579476618
Dlgap4	4.636342136	6.270944166	9.02E-08	125394	4020	3.953705645	2.882391602	0.360366473	-0.455939112
Dlgap4	4.636342136	6.270944166	9.02E-08	125395	4510	1.079582604	0.842670261	0	-0.357433518
Dlgap4	4.636342136	6.270944166	9.02E-08	125396	5570	2.578574652	3.101423555	0.608540463	0.266356752
Dlgap4	4.636342136	6.270944166	9.02E-08	125397	6230	2.174670899	2.35844525	0.217727874	0.117039021
Dlgap4	4.636342136	6.270944166	9.02E-08	125398	6700	1.079582604	0.842670261	0	-0.357433518
Dlgap4	4.636342136	6.270944166	9.02E-08	125399	10970	2.131159475	1.520418701	0	-0.487169879
Dlgap4	4.636342136	6.270944166	9.02E-08	125400	11980	4.242428441	3.707286013	0.039184503	-0.194526904
Dlgap4	4.636342136	6.270944166	9.02E-08	125401	12730	1.079582604	2.88948165	1.657599577	1.420337073
Dlgap4	4.636342136	6.270944166	9.02E-08	125402	13820	1.079582604	0.842670261	0	-0.357433518
Dlgap4	4.636342136	6.270944166	9.02E-08	125403	14430	1.825327503	3.07609728	1.119723021	0.752945791
Dlgap4	4.636342136	6.270944166	9.02E-08	125404	14920	1.079582604	2.709218744	1.561448613	1.327403247
Dlgap4	4.636342136	6.270944166	9.02E-08	125405	19270	1.079582604	2.798401949	1.714657772	1.374129564
Dlgap4	4.636342136	6.270944166	9.02E-08	125406	27650	1.079582604	0.842670261	0	-0.357433518
Dlgap4	4.636342136	6.270944166	9.02E-08	125407	29520	1.079582604	0.842670261	0	-0.357433518
Dlgap4	4.636342136	6.270944166	9.02E-08	125408	29930	1.079582604	1.034951309	0	-0.060910739
Dlgap4	4.636342136	6.270944166	9.02E-08	125409	33380	1.889949635	2.918651276	1.026587194	0.626954058
Dlgap4	4.636342136	6.270944166	9.02E-08	125410	34550	3.613095051	4.79251359	2.952695143	0.407547314
Dlgap4	4.636342136	6.270944166	9.02E-08	125411	35010	3.448914557	5.08909049	4.394709712	0.561265457
Dlgap4	4.636342136	6.270944166	9.02E-08	125412	35680	4.577871775	5.732527523	4.704818303	0.324494323
Dlgap4	4.636342136	6.270944166	9.02E-08	125413	40020	2.741801467	3.126493285	0.443588427	0.189421309
Dlgap4	4.636342136	6.270944166	9.02E-08	125414	40390	3.383966361	3.427898991	0.267613559	0.018609371
Dlgap4	4.636342136	6.270944166	9.02E-08	125415	40760	3.841223042	4.776577137	2.248445835	0.314411426
Dlgap4	4.636342136	6.270944166	9.02E-08	125416	43990	3.766041994	4.245333514	1.059248141	0.172828809
Dlgap4	4.636342136	6.270944166	9.02E-08	125417	45220	2.225740506	3.267722337	1.249687265	0.553999999
Dlgap4	4.636342136	6.270944166	9.02E-08	125418	46230	1.791758661	2.110853654	0.262122997	0.236450231
Dlgap4	4.636342136	6.270944166	9.02E-08	125419	50530	1.079582604	1.340630358	0	0.312437873
Dlgap4	4.636342136	6.270944166	9.02E-08	125420	50870	2.85457875	4.261487415	0.940336509	0.578079209
Dlgap4	4.636342136	6.270944166	9.02E-08	125421	51460	4.42851457	6.41183241	10.89992329	0.533913852
Dlgap4	4.636342136	6.270944166	9.02E-08	125422	52090	1.941240191	2.682248444	0.590495535	0.466464238
Dlgap4	4.636342136	6.270944166	9.02E-08	125423	52400	3.545319583	3.363318365	0.11845291	-0.076030333
Dlgap4	4.636342136	6.270944166	9.02E-08	125424	52770	4.034965123	4.996763906	2.798895099	0.30843785
Dlgap4	4.636342136	6.270944166	9.02E-08	125440	106	5.318336986	4.879944359	0.016706321	-0.124110495
Dlgap4	4.636342136	6.270944166	9.02E-08	125441	566	3.483257197	3.018370933	0.01734719	-0.20666689
Dlgap4	4.636342136	6.270944166	9.02E-08	125442	1146	4.317575872	4.63802336	0.832238515	0.103288556
Dlgap4	4.636342136	6.270944166	9.02E-08	125443	5296	4.191677542	2.81519365	0.820731045	-0.574293572
Dlgap4	4.636342136	6.270944166	9.02E-08	125444	5736	2.929649001	3.591561087	0.765348608	0.293883227
Dlgap4	4.636342136	6.270944166	9.02E-08	125445	9556	2.538822211	1.187097175	0.508699994	-1.096721331
Dlgap4	4.636342136	6.270944166	9.02E-08	125446	10316	1.510384595	2.706371643	1.005537098	0.841444011
Dlgap4	4.636342136	6.270944166	9.02E-08	125447	10986	3.549360851	4.912851631	3.339392349	0.469001415
Dlgap4	4.636342136	6.270944166	9.02E-08	125448	13216	2.389123604	1.254090832	0	-0.929839651
Dlgap4	4.636342136	6.270944166	9.02E-08	125449	19656	2.219390273	3.436793329	1.480221679	0.630899714
Dlgap4	4.636342136	6.270944166	9.02E-08	125450	20206	3.25228553	4.288604229	1.820073949	0.399054262
Bcat1	8.053097228	5.690033256	7.97E-08	180620	181277	2.320253994	1.547378847	0.174799097	-0.584456286
Bcat1	8.053097228	5.690033256	7.97E-08	180621	180757	1.079582604	1.605956859	0	0.572959503
Bcat1	8.053097228	5.690033256	7.97E-08	180622	172747	1.47917663	1.025137898	0	-0.528976347
Bcat1	8.053097228	5.690033256	7.97E-08	180623	158057	1.079582604	0.842670261	0	-0.357433518
Bcat1	8.053097228	5.690033256	7.97E-08	180624	151067	1.791758661	4.290432971	4.1053788	1.259746917
Bcat1	8.053097228	5.690033256	7.97E-08	180625	148947	1.725969388	3.461452023	2.211521397	1.003970476
Bcat1	8.053097228	5.690033256	7.97E-08	180626	139117	1.079582604	4.012266543	4.253884542	1.893943815
Bcat1	8.053097228	5.690033256	7.97E-08	180627	137617	1.079582604	3.13963253	2.294628075	1.540122078
Bcat1	8.053097228	5.690033256	7.97E-08	180628	137117	1.316964711	4.054036803	4.387512365	1.622142498
Bcat1	8.053097228	5.690033256	7.97E-08	180629	136817	1.079582604	4.014025588	4.390032744	1.894576178
Bcat1	8.053097228	5.690033256	7.97E-08	180630	108697	2.131378964	0.842670261	0	-1.338747013
Bcat1	8.053097228	5.690033256	7.97E-08	180631	107637	1.079582604	0.842670261	0	-0.357433518
Bcat1	8.053097228	5.690033256	7.97E-08	180632	87147	4.380360094	4.30801841	0.242671923	-0.024025058
Bcat1	8.053097228	5.690033256	7.97E-08	180633	86617	1.808640715	1.939562484	0.17273031	0.100825407
Bcat1	8.053097228	5.690033256	7.97E-08	180634	84447	2.848165257	0.842670261	1.209343023	-1.75699274
Bcat1	8.053097228	5.690033256	7.97E-08	180635	38747	2.262965404	2.331658853	0.209412785	0.043142193
Bcat1	8.053097228	5.690033256	7.97E-08	180636	36017	2.37794831	1.611841493	0.113574047	-0.561007477
Bcat1	8.053097228	5.690033256	7.97E-08	180637	25657	2.852275305	1.254090832	0.81335969	-1.185471395
Bcat1	8.053097228	5.690033256	7.97E-08	180638	17977	2.137909254	1.924905389	0.068552072	-0.15141308
Bcat1	8.053097228	5.690033256	7.97E-08	180639	11807	3.407499902	0.842670261	1.684780059	-2.015673499
Bcat1	8.053097228	5.690033256	7.97E-08	180640	2027	4.620971125	1.924354705	2.967736432	-1.263821327
Bcat1	8.053097228	5.690033256	7.97E-08	180641	1377	4.504349453	2.614157109	1.742207167	-0.784972909
Bcat1	8.053097228	5.690033256	7.97E-08	180642	1047	4.942841777	3.573388515	1.156690015	-0.468047947
Bcat1	8.053097228	5.690033256	7.97E-08	180643	707	3.712103994	2.981580515	0.154829555	-0.316159832
Bcat1	8.053097228	5.690033256	7.97E-08	180644	67	5.784575095	5.218766724	0.077269936	-0.148502074
Bcat1	8.053097228	5.690033256	7.97E-08	180645	942	3.821415897	3.82147207	0.30250494	2.12E-05
Bcat1	8.053097228	5.690033256	7.97E-08	180646	362	5.569447325	4.516556169	0.648113967	-0.302311021
Bcat1	8.053097228	5.690033256	7.97E-08	180647	-318	2.523607134	1.527387439	0.296840919	-0.72442127
Cdh13	7.119210635	0.313157885	7.91E-08	202583	-231700	1.079582604	0.842670261	0	-0.357433518
Cdh13	7.119210635	0.313157885	7.91E-08	202584	-228040	1.079582604	0.842670261	0	-0.357433518
Cdh13	7.119210635	0.313157885	7.91E-08	202585	-217270	4.152389694	0.842670261	3.525883997	-2.300901728
Cdh13	7.119210635	0.313157885	7.91E-08	202586	-178940	3.126368522	0.842670261	1.421588589	-1.89144773
Cdh13	7.119210635	0.313157885	7.91E-08	202587	-169540	3.048499698	2.097844878	0.221870381	-0.539191399
Cdh13	7.119210635	0.313157885	7.91E-08	202588	-169230	3.442237338	3.334845304	0.122472382	-0.045726733
Cdh13	7.119210635	0.313157885	7.91E-08	202589	-136070	3.528689879	1.187097175	1.659601045	-1.571694605
Cdh13	7.119210635	0.313157885	7.91E-08	202590	-133630	1.540931747	2.03265493	0	0.399562358
Cdh13	7.119210635	0.313157885	7.91E-08	202591	-121400	2.876365352	1.356369608	0.64301568	-1.084496573
Cdh13	7.119210635	0.313157885	7.91E-08	202592	-117510	2.598126928	0.842670261	0	-1.624431797
Cdh13	7.119210635	0.313157885	7.91E-08	202593	-92780	1.47917663	0.842670261	0	-0.81175422
Cdh13	7.119210635	0.313157885	7.91E-08	202594	-48090	1.293170437	0.842670261	0	-0.617872315
Cdh13	7.119210635	0.313157885	7.91E-08	202595	-47000	1.079582604	0.842670261	0	-0.357433518
Cdh13	7.119210635	0.313157885	7.91E-08	202596	-46370	3.832637344	3.924642749	0.421637925	0.034223843
Cdh13	7.119210635	0.313157885	7.91E-08	202597	-45370	2.372328032	1.356369608	0	-0.806553148
Cdh13	7.119210635	0.313157885	7.91E-08	202598	-41890	1.316964711	2.384067328	0.899632042	0.856208291
Cdh13	7.119210635	0.313157885	7.91E-08	202599	-12480	1.47917663	1.500047519	0	0.020213867
Cdh13	7.119210635	0.313157885	7.91E-08	202600	-8890	3.090407495	2.276411754	0.139112028	-0.441035548
Cdh13	7.119210635	0.313157885	7.91E-08	202601	220	5.750715725	5.204712797	0.043265341	-0.143922967
Cdh13	7.119210635	0.313157885	7.91E-08	202602	1110	4.238513514	2.874696573	0.794474224	-0.560148701
Cdh13	7.119210635	0.313157885	7.91E-08	202603	1990	2.973691074	1.479384567	0.642146165	-1.007257649
Cdh13	7.119210635	0.313157885	7.91E-08	202604	2390	1.079582604	1.507115113	0	0.481315979
Cdh13	7.119210635	0.313157885	7.91E-08	202605	2830	2.688149363	1.970039124	0.132527208	-0.44838902
Cdh13	7.119210635	0.313157885	7.91E-08	202606	3910	3.118345805	3.338256493	0.305802547	0.098313885
Cdh13	7.119210635	0.313157885	7.91E-08	202607	6710	1.079582604	1.464938202	0	0.440366171
Cdh13	7.119210635	0.313157885	7.91E-08	202608	10340	1.47917663	2.384342994	0.70981995	0.68879745
Cdh13	7.119210635	0.313157885	7.91E-08	202609	37150	1.328620574	3.933260952	3.891100536	1.565796745
Cdh13	7.119210635	0.313157885	7.91E-08	202610	52300	3.194100321	0.842670261	1.591169721	-1.922369509
Cdh13	7.119210635	0.313157885	7.91E-08	202611	55750	2.151098331	2.023854365	0.101119088	-0.087967996
Cdh13	7.119210635	0.313157885	7.91E-08	202612	56160	1.500113426	2.227547835	0.575482156	0.570384823
Cdh13	7.119210635	0.313157885	7.91E-08	202613	59700	3.528814852	1.220982837	1.53791329	-1.531140817
Cdh13	7.119210635	0.313157885	7.91E-08	202614	69410	1.079582604	2.913531948	1.8974282	1.432295496
Cdh13	7.119210635	0.313157885	7.91E-08	202615	73400	3.551808179	1.662043082	1.207693063	-1.09559589
Cdh13	7.119210635	0.313157885	7.91E-08	202616	73970	2.398023672	2.773368484	0.367569339	0.209793412
Cdh13	7.119210635	0.313157885	7.91E-08	202617	91200	2.022901102	0.842670261	0	-1.263385673
Cdh13	7.119210635	0.313157885	7.91E-08	202618	93210	1.316964711	0.842670261	0	-0.644176571
Cdh13	7.119210635	0.313157885	7.91E-08	202619	96140	3.665292935	0.842670261	2.428945068	-2.120888389
Cdh13	7.119210635	0.313157885	7.91E-08	202620	110320	3.705377246	3.2619026	0	-0.183906728
Cdh13	7.119210635	0.313157885	7.91E-08	202621	153230	2.706280557	2.10203187	0.054453577	-0.364526867
Cdh13	7.119210635	0.313157885	7.91E-08	202622	153680	3.454113191	1.393391722	1.400979191	-1.309714463
Cdh13	7.119210635	0.313157885	7.91E-08	202623	166560	1.079582604	3.003274875	2.050908047	1.476062889
Cdh13	7.119210635	0.313157885	7.91E-08	202624	181740	2.648612886	3.940077492	2.141967687	0.572987006
Cdh13	7.119210635	0.313157885	7.91E-08	202625	188400	1.079582604	1.340630358	0	0.312437873
Cdh13	7.119210635	0.313157885	7.91E-08	202626	193380	3.003143383	0.842670261	1.358744859	-1.83343324
Cdh13	7.119210635	0.313157885	7.91E-08	202627	193960	3.348138174	0.842670261	1.870208654	-1.990318951
Cdh13	7.119210635	0.313157885	7.91E-08	202628	205180	4.287621348	2.061245859	2.195952539	-1.056660908
Cdh13	7.119210635	0.313157885	7.91E-08	202629	219980	1.47917663	2.300170641	0.636554267	0.636946557
Cdh13	7.119210635	0.313157885	7.91E-08	202630	234360	2.600952919	3.268007017	0.715979198	0.329370797
Cdh13	7.119210635	0.313157885	7.91E-08	202631	234770	3.299552264	4.628644517	2.890647507	0.488319497
Cdh13	7.119210635	0.313157885	7.91E-08	202632	235130	3.605810277	3.387539812	0.134127768	-0.090085588
Cdh13	7.119210635	0.313157885	7.91E-08	202633	240300	1.079582604	0.842670261	0	-0.357433518
Cdh13	7.119210635	0.313157885	7.91E-08	202634	255350	2.538822211	1.340630358	0.39058522	-0.921247861
Cdh13	7.119210635	0.313157885	7.91E-08	202635	273180	1.079582604	2.323674733	1.060126165	1.1059345
Cdh13	7.119210635	0.313157885	7.91E-08	202636	285790	1.47917663	2.848182955	1.221307473	0.945247486
Cdh13	7.119210635	0.313157885	7.91E-08	202637	295420	4.658296277	0.842670261	5.023245122	-2.466762284
Cdh13	7.119210635	0.313157885	7.91E-08	202638	302010	1.079582604	1.611841493	0	0.578236243
Cdh13	7.119210635	0.313157885	7.91E-08	202639	318550	3.107590431	1.187097175	1.019654653	-1.388358336
Cdh13	7.119210635	0.313157885	7.91E-08	202640	327950	3.833839029	2.9909869	0.199352382	-0.358168172
Cdh13	7.119210635	0.313157885	7.91E-08	202641	345170	3.598607603	0.842670261	2.321454132	-2.094398681
Cdh13	7.119210635	0.313157885	7.91E-08	202642	345510	1.079582604	0.842670261	0	-0.357433518
[truncated: 16,118 more rows]
