# Supplementary material for: Layer-specific chromatin accessibility landscapes reveal regulatory networks in adult mouse visual cortex
Source: eLife. 2017 Jan 23;6:e21883. doi: 10.7554/eLife.21883 (PMC5325622; doi:10.7554/eLife.21883)
Supplement: Figure 4—source data 5. — DOI: http://dx.doi.org/10.7554/eLife.21883.021 [file elife-21883-fig4-data5.cvs]

cell_class	gene	log10(mean_gene_count)
Ntsr1	Nos1ap	2.03337152838306
Ntsr1	Mctp1	2.09893574891052
Ntsr1	Bcl11b	1.73385357458201
Ntsr1	Pou3f2	0.784682117542601
Ntsr1	Rorb	0
Ntsr1	Calb1	0
Ntsr1	Hkdc1	0.154901959985743
Scnn1a-Tg3	Nos1ap	1.27898442449369
Scnn1a-Tg3	Mctp1	1.43411708540486
Scnn1a-Tg3	Bcl11b	0
Scnn1a-Tg3	Pou3f2	2.1024544957664
Scnn1a-Tg3	Rorb	3.09631299628101
Scnn1a-Tg3	Calb1	1.83037478319355
Scnn1a-Tg3	Hkdc1	1.62272673651233
