# Supplementary material for: Layer-specific chromatin accessibility landscapes reveal regulatory networks in adult mouse visual cortex
Source: eLife. 2017 Jan 23;6:e21883. doi: 10.7554/eLife.21883 (PMC5325622; doi:10.7554/eLife.21883)
Supplement: Figure 4—source data 6. — DOI: http://dx.doi.org/10.7554/eLife.21883.022 [file elife-21883-fig4-data6.cvs]

gene	mean(Ntsr1_expr_count)	mean(Scnn1a_expr_count)	Ntsr1_Scnn1a_gene_adj_pval	peak_id	dist2tss	mean(Ntsr1_TMM)	mean(Scnn1a_TMM)	neg_log10(Ntsr1_Scnn1a_peak_adj_pval)	LFC(Ntsr1_TMM/Scnn1a_TMM)
Cadm3	3.389638323	5.188426502	8.33E-07	13953	12430	4.606515637	5.199717838	0.864442533	0.174757428
Cadm3	3.389638323	5.188426502	8.33E-07	13954	11970	3.587097817	4.506442546	1.144393528	0.329171911
Cadm3	3.389638323	5.188426502	8.33E-07	13955	10840	2.670599742	1.22955424	0.603585714	-1.119028388
Cadm3	3.389638323	5.188426502	8.33E-07	13956	10390	3.530400108	1.867765171	1.081916186	-0.918518616
Cadm3	3.389638323	5.188426502	8.33E-07	13957	9870	5.021081801	5.046981675	0.13460271	0.007422619
Cadm3	3.389638323	5.188426502	8.33E-07	13958	9500	3.73293028	3.829759156	0.134126693	0.036945104
Cadm3	3.389638323	5.188426502	8.33E-07	13959	4170	3.842524276	4.016116624	0.192838386	0.06374679
Cadm3	3.389638323	5.188426502	8.33E-07	13960	3490	1.980958054	2.823507157	0.483687779	0.511289957
Cadm3	3.389638323	5.188426502	8.33E-07	13961	1990	1.937389657	2.988645336	0.748595168	0.625377557
Cadm3	3.389638323	5.188426502	8.33E-07	13962	990	6.150504846	6.70629426	1.339204724	0.124810953
Cadm3	3.389638323	5.188426502	8.33E-07	13963	-50	4.944368225	5.357654016	0.683119148	0.115815229
Cadm3	3.389638323	5.188426502	8.33E-07	13964	-720	3.443249551	3.103923995	0.039869782	-0.149677514
Cadm3	3.389638323	5.188426502	8.33E-07	13965	-3080	0.955685469	2.715115325	1.392022479	1.50640569
Cadm3	3.389638323	5.188426502	8.33E-07	13966	-10050	3.943288445	3.994263324	0.096159554	0.018530201
Cadm3	3.389638323	5.188426502	8.33E-07	13967	-13970	3.460963571	1.464938202	1.321859809	-1.240333951
Cadm3	3.389638323	5.188426502	8.33E-07	13968	-21600	4.536956611	5.079871739	0.797315387	0.163067208
Cadm3	3.389638323	5.188426502	8.33E-07	13969	-22300	5.143925452	5.006356843	0.035919347	-0.039108608
Cadm3	3.389638323	5.188426502	8.33E-07	13970	-22570	5.429429465	5.467516435	0.156543366	0.010085047
Cadm3	3.389638323	5.188426502	8.33E-07	13971	-23160	2.548930053	2.72120616	0.154901798	0.094354477
Atf6	7.150670444	5.656623486	8.21E-07	13527	100706	3.782654469	0.842670261	2.581557643	-2.166358881
Atf6	7.150670444	5.656623486	8.21E-07	13528	97286	2.829829129	1.393391722	0.657901063	-1.022114045
Atf6	7.150670444	5.656623486	8.21E-07	13529	96806	3.693695611	2.488334427	0.666582387	-0.569884588
Atf6	7.150670444	5.656623486	8.21E-07	13530	96066	3.665948843	1.33269587	1.860805042	-1.459839068
Atf6	7.150670444	5.656623486	8.21E-07	13531	75916	0.955685469	1.422808172	0	0.574133378
Atf6	7.150670444	5.656623486	8.21E-07	13532	60516	1.558087706	2.023340191	0	0.376962459
Atf6	7.150670444	5.656623486	8.21E-07	13533	59836	5.434058798	4.507358609	0.965855647	-0.269747939
Atf6	7.150670444	5.656623486	8.21E-07	13534	57296	2.922308217	1.835427313	0.376585635	-0.670992366
Atf6	7.150670444	5.656623486	8.21E-07	13535	27986	2.87899584	1.025137898	1.163935996	-1.489747715
Atf6	7.150670444	5.656623486	8.21E-07	13536	17606	3.943703495	0.842670261	3.383388545	-2.226510971
Atf6	7.150670444	5.656623486	8.21E-07	13537	13976	4.618722732	3.817065026	0.319197942	-0.275030178
Atf6	7.150670444	5.656623486	8.21E-07	13538	12426	3.824953298	3.565421486	0.041863026	-0.101369498
Atf6	7.150670444	5.656623486	8.21E-07	13539	12106	2.165454061	2.289062502	0.071596891	0.080087289
Atf6	7.150670444	5.656623486	8.21E-07	13540	11526	2.603909873	1.813384195	0.258271862	-0.521994899
Atf6	7.150670444	5.656623486	8.21E-07	13541	10936	3.43456542	1.422808172	1.366960805	-1.271386398
Atf6	7.150670444	5.656623486	8.21E-07	13542	10236	3.645094518	2.421833968	0.631258775	-0.589856262
Atf6	7.150670444	5.656623486	8.21E-07	13543	626	4.173309639	3.958588944	0.009258092	-0.076205698
Atf6	7.150670444	5.656623486	8.21E-07	13544	-14	4.42490005	4.484117	0.179840793	0.019179054
Atf6	7.150670444	5.656623486	8.21E-07	13545	-534	2.652562125	2.156048625	0.092708495	-0.298996825
Atf6	7.150670444	5.656623486	8.21E-07	13546	-954	3.929530962	4.248321373	0.320161138	0.112535787
Atf6	7.150670444	5.656623486	8.21E-07	13547	-3854	0.955685469	0.842670261	0	-0.181567671
Atf6	7.150670444	5.656623486	8.21E-07	13548	-6074	2.206369602	0.842670261	0	-1.388634369
Hkdc1	1.280107919	5.424569261	7.59E-07	21273	20702	6.198667839	1.025137898	12.02084246	-2.596140208
Hkdc1	1.280107919	5.424569261	7.59E-07	21274	11812	2.037122488	2.761384023	0.489344091	0.438858807
Hkdc1	1.280107919	5.424569261	7.59E-07	21275	11312	3.145389733	3.909467591	0.774079333	0.313733361
Hkdc1	1.280107919	5.424569261	7.59E-07	21276	10792	4.01481382	4.333528297	0.369216059	0.110209038
Hkdc1	1.280107919	5.424569261	7.59E-07	21277	10232	4.565722002	6.259786397	4.928556626	0.455270409
Hkdc1	1.280107919	5.424569261	7.59E-07	21278	9542	4.057881618	6.164508383	8.55445003	0.603259068
Hkdc1	1.280107919	5.424569261	7.59E-07	21279	8742	2.945898897	3.608917953	0.542104142	0.292858427
Hkdc1	1.280107919	5.424569261	7.59E-07	21280	-148	1.49229981	2.185806812	0.308289448	0.550628488
Cdk14	6.131422721	7.48658112	6.84E-07	154642	287276	1.49229981	1.340630358	0	-0.154625901
Cdk14	6.131422721	7.48658112	6.84E-07	154643	283786	4.032443818	2.951619538	0.553222796	-0.450147663
Cdk14	6.131422721	7.48658112	6.84E-07	154644	244796	1.636234113	1.586070053	0	-0.044922692
Cdk14	6.131422721	7.48658112	6.84E-07	154645	239716	3.085859638	2.296096013	0.234382588	-0.426489471
Cdk14	6.131422721	7.48658112	6.84E-07	154646	239046	1.339038098	1.025137898	0	-0.385379018
Cdk14	6.131422721	7.48658112	6.84E-07	154647	230876	0.955685469	4.026747981	4.196550052	2.075007395
Cdk14	6.131422721	7.48658112	6.84E-07	154648	220856	2.888080535	1.807259947	0.357271763	-0.676306942
Cdk14	6.131422721	7.48658112	6.84E-07	154649	220426	4.353145048	4.458804111	0.173911054	0.034598727
Cdk14	6.131422721	7.48658112	6.84E-07	154650	219986	2.914457612	0.842670261	1.400973634	-1.790187303
Cdk14	6.131422721	7.48658112	6.84E-07	154651	216566	3.740234894	1.034951309	2.615359288	-1.853565982
Cdk14	6.131422721	7.48658112	6.84E-07	154652	215746	4.267975901	2.783926262	0.336531483	-0.616431031
Cdk14	6.131422721	7.48658112	6.84E-07	154653	199346	0.955685469	0.842670261	0	-0.181567671
Cdk14	6.131422721	7.48658112	6.84E-07	154654	172036	1.655777517	3.515060927	1.88765993	1.086040862
Cdk14	6.131422721	7.48658112	6.84E-07	154655	153066	0.955685469	1.573844409	0	0.719685134
Cdk14	6.131422721	7.48658112	6.84E-07	154656	139856	3.668941006	1.790999044	1.465797137	-1.03459914
Cdk14	6.131422721	7.48658112	6.84E-07	154657	139066	4.186750697	2.852960447	0.918756093	-0.553371268
Cdk14	6.131422721	7.48658112	6.84E-07	154658	125586	2.178319137	3.212155401	0.730181885	0.560326358
Cdk14	6.131422721	7.48658112	6.84E-07	154659	119086	0.955685469	3.610452833	3.036860435	1.917572008
Cdk14	6.131422721	7.48658112	6.84E-07	154660	118376	1.369516392	2.366239757	0.614184321	0.788929726
Cdk14	6.131422721	7.48658112	6.84E-07	154661	116366	2.355180926	2.961860546	0.295007004	0.330665823
Cdk14	6.131422721	7.48658112	6.84E-07	154662	115226	3.867196181	4.228857715	0.301529588	0.128980066
Cdk14	6.131422721	7.48658112	6.84E-07	154663	114686	4.288293036	4.344002323	0.165227632	0.01862138
Cdk14	6.131422721	7.48658112	6.84E-07	154664	114256	3.810143034	3.888729573	0.107747393	0.029453753
Cdk14	6.131422721	7.48658112	6.84E-07	154665	113926	3.223948869	2.804357831	0.082601485	-0.201158417
Cdk14	6.131422721	7.48658112	6.84E-07	154666	113586	3.816104973	3.423841184	0.055115528	-0.156485074
Cdk14	6.131422721	7.48658112	6.84E-07	154667	95596	2.081031593	1.034951309	0	-1.007735972
Cdk14	6.131422721	7.48658112	6.84E-07	154668	77236	0.955685469	2.675765325	1.321580123	1.485343804
Cdk14	6.131422721	7.48658112	6.84E-07	154669	76826	1.97670604	3.235456937	0.88500993	0.710871135
Cdk14	6.131422721	7.48658112	6.84E-07	154670	36826	1.160057546	0.842670261	0	-0.461156257
Cdk14	6.131422721	7.48658112	6.84E-07	154671	24956	0.955685469	0.842670261	0	-0.181567671
Cdk14	6.131422721	7.48658112	6.84E-07	154672	7156	0.955685469	0.842670261	0	-0.181567671
Cdk14	6.131422721	7.48658112	6.84E-07	154673	1126	0.955685469	1.914311279	0	1.002217653
Cdk14	6.131422721	7.48658112	6.84E-07	154674	386	3.841765392	3.654453131	0	-0.072113889
Cdk14	6.131422721	7.48658112	6.84E-07	154675	-64	4.747629827	4.980313155	0.347383877	0.069029007
Cdk14	6.131422721	7.48658112	6.84E-07	154676	-424	3.750034147	4.479144598	1.011218669	0.256319508
Cdk14	6.131422721	7.48658112	6.84E-07	154677	-1004	2.903056961	4.017572626	1.240852761	0.468751224
Cdk14	6.131422721	7.48658112	6.84E-07	154678	-21934	0.955685469	1.422808172	0	0.574133378
Cdk14	6.131422721	7.48658112	6.84E-07	154679	-39194	0.955685469	2.097844878	0	1.134300216
Pdzrn3	0	5.82288462	6.24E-07	176241	193272	0.955685469	2.172676778	0	1.184865778
Pdzrn3	0	5.82288462	6.24E-07	176242	190412	2.722452982	3.394980389	0.449069616	0.318496108
Pdzrn3	0	5.82288462	6.24E-07	176243	186602	0.955685469	2.93915425	1.743934415	1.620793288
Pdzrn3	0	5.82288462	6.24E-07	176244	186142	1.160057546	3.887234742	3.565123024	1.744547858
Pdzrn3	0	5.82288462	6.24E-07	176245	180062	3.549791672	2.903325554	0.173366053	-0.290028007
Pdzrn3	0	5.82288462	6.24E-07	176246	179202	5.356758188	5.354263934	0.179518629	-0.000671915
Pdzrn3	0	5.82288462	6.24E-07	176247	166492	1.160057546	1.924905389	0	0.730591164
Pdzrn3	0	5.82288462	6.24E-07	176248	162302	2.846488987	3.543839748	0.621710042	0.316129849
Pdzrn3	0	5.82288462	6.24E-07	176249	126582	0.955685469	1.554218873	0	0.701581898
Pdzrn3	0	5.82288462	6.24E-07	176250	125902	2.186407651	3.006211407	0.5505294	0.459384055
Pdzrn3	0	5.82288462	6.24E-07	176251	125412	4.162268879	5.853497757	4.949878799	0.4919288
Pdzrn3	0	5.82288462	6.24E-07	176252	124702	2.764392829	4.49196782	2.23794249	0.700384951
Pdzrn3	0	5.82288462	6.24E-07	176253	116182	2.885019416	2.160070291	0.212242131	-0.417502768
Pdzrn3	0	5.82288462	6.24E-07	176254	114122	3.581284288	3.793848713	0.258159356	0.083185103
Pdzrn3	0	5.82288462	6.24E-07	176255	110912	3.538296703	3.361369739	0.012499075	-0.074005787
Pdzrn3	0	5.82288462	6.24E-07	176256	101392	0.955685469	2.706250959	1.335115591	1.501687843
Pdzrn3	0	5.82288462	6.24E-07	176257	99362	4.213834047	3.581781263	0.253568748	-0.234456262
Pdzrn3	0	5.82288462	6.24E-07	176258	96982	3.467084995	2.202864288	0.647424392	-0.654342587
Pdzrn3	0	5.82288462	6.24E-07	176259	88302	3.904792399	3.124031691	0.3424728	-0.32183676
Pdzrn3	0	5.82288462	6.24E-07	176260	88012	3.804255049	3.428093234	0.047734768	-0.150207625
Pdzrn3	0	5.82288462	6.24E-07	176261	87582	2.157962488	2.871765102	0.477367779	0.412267961
Pdzrn3	0	5.82288462	6.24E-07	176262	77662	3.571674757	3.103848218	0.108654349	-0.202542703
Pdzrn3	0	5.82288462	6.24E-07	176263	73402	1.799478686	4.035504335	2.883724039	1.16516997
Pdzrn3	0	5.82288462	6.24E-07	176264	71422	2.784919578	1.254090832	0.698527473	-1.150993823
Pdzrn3	0	5.82288462	6.24E-07	176265	70892	4.751621513	4.402619977	0.033015886	-0.110057604
Pdzrn3	0	5.82288462	6.24E-07	176266	69782	3.237944037	2.111670594	0.4635205	-0.616693249
Pdzrn3	0	5.82288462	6.24E-07	176267	67212	2.191769536	4.474327325	3.481696916	1.029574695
Pdzrn3	0	5.82288462	6.24E-07	176268	59322	2.395522466	2.905251627	0.308129153	0.278322779
Pdzrn3	0	5.82288462	6.24E-07	176269	58322	2.715709254	4.667785855	3.330469311	0.781409344
Pdzrn3	0	5.82288462	6.24E-07	176270	54462	3.270557028	2.91380939	0.043729099	-0.166629866
Pdzrn3	0	5.82288462	6.24E-07	176271	50432	2.493615003	3.01811289	0.297159328	0.275408029
Pdzrn3	0	5.82288462	6.24E-07	176272	50042	3.987285801	4.00665361	0.08417871	0.00699077
Pdzrn3	0	5.82288462	6.24E-07	176273	49312	2.763260488	3.402716579	0.465380517	0.300315422
Pdzrn3	0	5.82288462	6.24E-07	176274	47222	1.339038098	3.027364728	1.419099956	1.176865489
Pdzrn3	0	5.82288462	6.24E-07	176275	36392	0.955685469	2.018918116	0	1.078974611
Pdzrn3	0	5.82288462	6.24E-07	176276	34672	2.365594339	3.510412252	1.047120794	0.56943777
Pdzrn3	0	5.82288462	6.24E-07	176277	32812	2.318327062	2.414334876	0.067223146	0.058541685
Pdzrn3	0	5.82288462	6.24E-07	176278	29562	2.670178162	3.705861256	1.057704145	0.472872863
Pdzrn3	0	5.82288462	6.24E-07	176279	29182	2.347103868	4.906650076	5.35880628	1.063856699
Pdzrn3	0	5.82288462	6.24E-07	176280	27062	0.955685469	3.220933611	2.199229145	1.752871137
Pdzrn3	0	5.82288462	6.24E-07	176281	26582	2.919318942	4.537470306	2.723288529	0.636256365
Pdzrn3	0	5.82288462	6.24E-07	176282	23112	3.578705685	6.596070633	15.9763018	0.882168947
Pdzrn3	0	5.82288462	6.24E-07	176283	21892	1.152537824	2.966728179	1.439636128	1.36405865
Pdzrn3	0	5.82288462	6.24E-07	176284	21322	1.325726691	3.407663541	2.106578539	1.361999514
Pdzrn3	0	5.82288462	6.24E-07	176285	17212	0.955685469	2.872247253	1.563408562	1.587572159
Pdzrn3	0	5.82288462	6.24E-07	176286	10422	1.152537824	2.457732914	0.775733133	1.092514046
Pdzrn3	0	5.82288462	6.24E-07	176287	3042	0.955685469	3.074541112	1.859648912	1.685763311
Pdzrn3	0	5.82288462	6.24E-07	176288	2582	0.955685469	2.688580387	1.368197219	1.49223682
Pdzrn3	0	5.82288462	6.24E-07	176289	1642	1.486330093	3.393546991	1.74585725	1.191039437
Pdzrn3	0	5.82288462	6.24E-07	176290	1172	3.149680091	3.866414333	0.476818286	0.295790944
Pdzrn3	0	5.82288462	6.24E-07	176291	442	5.382994321	5.890081479	1.209508359	0.129878688
Pdzrn3	0	5.82288462	6.24E-07	176292	-78	3.52364025	5.01289969	3.391159589	0.508578727
Pdzrn3	0	5.82288462	6.24E-07	176293	-448	4.011533613	4.377057712	0.501763596	0.125807521
Pdzrn3	0	5.82288462	6.24E-07	176294	-18528	0.955685469	2.911339042	1.601715181	1.607075072
Pdzrn3	0	5.82288462	6.24E-07	176295	-19028	1.67164742	4.83701469	6.482846147	1.53284633
Pdzrn3	0	5.82288462	6.24E-07	176296	-30948	0.955685469	1.187097175	0	0.312830251
Pdzrn3	0	5.82288462	6.24E-07	176297	-40698	0.955685469	3.994656822	4.104301714	2.06346378
Pdzrn3	0	5.82288462	6.24E-07	176298	-48698	1.486330093	4.027349202	3.312331078	1.438076017
Pdzrn3	0	5.82288462	6.24E-07	176299	-49088	1.160057546	2.898238845	1.401849847	1.320980119
Pdzrn3	0	5.82288462	6.24E-07	176300	-49628	0.955685469	4.516681914	5.898583648	2.240655528
Pdzrn3	0	5.82288462	6.24E-07	176301	-53488	2.823375377	4.361115655	1.726665459	0.627276298
Pdzrn3	0	5.82288462	6.24E-07	176302	-55188	1.619967606	3.968413072	2.944994292	1.29259724
Pdzrn3	0	5.82288462	6.24E-07	176303	-68578	2.639172587	2.288634682	0.056597572	-0.205598504
Pdzrn3	0	5.82288462	6.24E-07	176304	-69168	4.433665937	2.951349274	1.265567224	-0.587125407
Pdzrn3	0	5.82288462	6.24E-07	176305	-80078	0.955685469	2.075579625	0	1.118906491
Pdzrn3	0	5.82288462	6.24E-07	176306	-87138	3.272570517	4.696521582	2.157061945	0.521168359
Pdzrn3	0	5.82288462	6.24E-07	176307	-88618	1.64161578	2.181539144	0.257259304	0.410229857
Pdzrn3	0	5.82288462	6.24E-07	176308	-95648	0.955685469	1.254090832	0	0.392034056
Pdzrn3	0	5.82288462	6.24E-07	176309	-104178	1.821692948	2.456971594	0.36254366	0.43160137
Pdzrn3	0	5.82288462	6.24E-07	176310	-104978	4.802376369	5.74214025	2.462749638	0.257840094
Pdzrn3	0	5.82288462	6.24E-07	176311	-105778	2.250356402	2.753013768	0.317599259	0.290858318
Pdzrn3	0	5.82288462	6.24E-07	176312	-106198	1.912454159	2.181856351	0.118643905	0.190130954
Pdzrn3	0	5.82288462	6.24E-07	176313	-106988	2.657883337	4.072753805	1.788895664	0.615726825
Pdzrn3	0	5.82288462	6.24E-07	176314	-116508	0.955685469	1.254090832	0	0.392034056
Pdzrn3	0	5.82288462	6.24E-07	176315	-123548	1.48033557	1.464938202	0	-0.015084445
Pdzrn3	0	5.82288462	6.24E-07	176316	-124048	2.654718246	4.665583446	3.453761878	0.813498755
Pdzrn3	0	5.82288462	6.24E-07	176317	-124448	3.130827039	4.138161599	1.308937892	0.402446175
Pdzrn3	0	5.82288462	6.24E-07	176318	-143108	1.98176665	3.498419579	1.560089191	0.81991623
Pdzrn3	0	5.82288462	6.24E-07	176319	-143558	3.544988393	4.479410053	1.246781228	0.337527835
Pdzrn3	0	5.82288462	6.24E-07	176320	-154238	3.602023218	4.286478209	0.901346913	0.250985329
Pdzrn3	0	5.82288462	6.24E-07	176321	-154778	3.080997655	4.010518678	1.040286014	0.380391247
Pdzrn3	0	5.82288462	6.24E-07	176322	-156338	1.519735369	1.33269587	0	-0.189472544
Pdzrn3	0	5.82288462	6.24E-07	176323	-156758	2.727522997	3.139795817	0.21016678	0.203079382
Pdzrn3	0	5.82288462	6.24E-07	176324	-173198	3.294854297	4.950045342	3.206651901	0.587227072
Pdzrn3	0	5.82288462	6.24E-07	176325	-174238	0.955685469	2.414334876	0.995590657	1.337018009
Zar1l	0	2.932885804	6.07E-07	168194	434	1.412016019	4.197152655	4.146342833	1.57165448
Pgbd5	6.509235175	8.018832413	5.93E-07	203714	90581	1.325726691	2.720790268	0.925362746	1.037242368
Pgbd5	6.509235175	8.018832413	5.93E-07	203715	86611	3.522182173	3.782452274	0.273402979	0.102852349
Pgbd5	6.509235175	8.018832413	5.93E-07	203716	84031	3.606420279	3.30391675	0.011896132	-0.126390198
Pgbd5	6.509235175	8.018832413	5.93E-07	203717	73241	1.412016019	2.181539144	0.458326723	0.627589904
Pgbd5	6.509235175	8.018832413	5.93E-07	203718	65541	3.415624885	3.396685683	0.08131422	-0.00802182
Pgbd5	6.509235175	8.018832413	5.93E-07	203719	63331	2.269458549	2.682024212	0.20285903	0.240974123
Pgbd5	6.509235175	8.018832413	5.93E-07	203720	63011	2.551246623	3.746881454	1.14576169	0.554487966
Pgbd5	6.509235175	8.018832413	5.93E-07	203721	62111	2.809294314	4.658345388	3.268549087	0.729609835
Pgbd5	6.509235175	8.018832413	5.93E-07	203722	58591	2.863766211	3.119427103	0.151929184	0.123367375
Pgbd5	6.509235175	8.018832413	5.93E-07	203723	51501	4.054121486	1.988940594	0.678996593	-1.027389135
Pgbd5	6.509235175	8.018832413	5.93E-07	203724	49481	4.49260688	1.363362965	4.015536713	-1.720383127
Pgbd5	6.509235175	8.018832413	5.93E-07	203725	48791	3.785551238	1.254090832	2.489432668	-1.593861552
Pgbd5	6.509235175	8.018832413	5.93E-07	203726	47141	5.481632886	5.633554248	0.289427544	0.039439704
Pgbd5	6.509235175	8.018832413	5.93E-07	203727	44271	4.374269126	4.703300125	0.495287266	0.104631411
Pgbd5	6.509235175	8.018832413	5.93E-07	203728	43901	3.511259823	2.938796679	0.107083307	-0.256763206
Pgbd5	6.509235175	8.018832413	5.93E-07	203729	42681	2.501478007	3.428093234	0.772152768	0.454625579
Pgbd5	6.509235175	8.018832413	5.93E-07	203730	40751	0.955685469	2.013447208	0	1.075059858
Pgbd5	6.509235175	8.018832413	5.93E-07	203731	35291	3.86259475	2.8449061	0.498143447	-0.441189288
Pgbd5	6.509235175	8.018832413	5.93E-07	203732	34951	4.55595242	4.004157994	0.20731543	-0.18625378
Pgbd5	6.509235175	8.018832413	5.93E-07	203733	34501	5.261394973	5.182323024	0.053997947	-0.021846413
Pgbd5	6.509235175	8.018832413	5.93E-07	203734	33201	1.412016019	3.337036962	1.908297685	1.24081121
Pgbd5	6.509235175	8.018832413	5.93E-07	203735	29841	2.590589057	3.271877778	0.518330503	0.336838677
Pgbd5	6.509235175	8.018832413	5.93E-07	203736	29141	3.748215702	4.097780023	0.392587114	0.12863856
Pgbd5	6.509235175	8.018832413	5.93E-07	203737	21331	4.032474929	3.43837728	0.105745005	-0.229937709
Pgbd5	6.509235175	8.018832413	5.93E-07	203738	20831	4.127493463	4.145397809	0.083451424	0.006244625
Pgbd5	6.509235175	8.018832413	5.93E-07	203739	20541	4.366952634	4.507865982	0.169187567	0.045817742
Pgbd5	6.509235175	8.018832413	5.93E-07	203740	20271	4.004494093	2.994030301	0.377531903	-0.419531169
Pgbd5	6.509235175	8.018832413	5.93E-07	203741	17261	2.179024375	2.474095108	0.190505876	0.183218626
Pgbd5	6.509235175	8.018832413	5.93E-07	203742	16421	0.955685469	2.718283649	1.238792209	1.508088219
Pgbd5	6.509235175	8.018832413	5.93E-07	203743	15431	2.31896709	3.926151151	1.996495082	0.75963337
Pgbd5	6.509235175	8.018832413	5.93E-07	203744	10941	2.403333667	2.164547168	0.019099608	-0.15097172
Pgbd5	6.509235175	8.018832413	5.93E-07	203745	2561	3.985830276	4.192373453	0.190014885	0.072886958
Pgbd5	6.509235175	8.018832413	5.93E-07	203746	541	3.889564961	3.365264364	0.086273951	-0.208888959
Pgbd5	6.509235175	8.018832413	5.93E-07	203747	-59	4.703893128	4.873412324	0.264538121	0.051077007
Pgbd5	6.509235175	8.018832413	5.93E-07	203748	-649	5.069347839	5.763936764	1.909616925	0.185254348
Pgbd5	6.509235175	8.018832413	5.93E-07	203749	-1059	3.212950004	3.456495974	0.2318687	0.105411714
Pgbd5	6.509235175	8.018832413	5.93E-07	203750	-1619	1.701066638	2.721107361	0.701621121	0.67775422
Pgbd5	6.509235175	8.018832413	5.93E-07	203751	-1949	1.758164286	2.539608379	0.491732885	0.530536158
Pgbd5	6.509235175	8.018832413	5.93E-07	203752	-21629	0.955685469	2.417428715	1.061143134	1.33886556
Pgbd5	6.509235175	8.018832413	5.93E-07	203753	-28799	3.546423613	4.228815707	0.886559952	0.253888815
Pgbd5	6.509235175	8.018832413	5.93E-07	203754	-29369	2.199783198	2.831681522	0.409776261	0.36429767
Pgbd5	6.509235175	8.018832413	5.93E-07	203755	-30439	0.955685469	3.080671931	1.930195363	1.688637266
Pgbd5	6.509235175	8.018832413	5.93E-07	203756	-30929	0.955685469	3.409353917	2.532267238	1.834890582
Pgbd5	6.509235175	8.018832413	5.93E-07	203757	-42929	3.608795131	5.005243753	2.264761179	0.471923085
1700019D03Rik	4.922420294	2.805271608	5.83E-07	3540	49365	2.497950048	1.768874675	0.20378857	-0.497912791
1700019D03Rik	4.922420294	2.805271608	5.83E-07	3541	49005	1.864244219	0.842670261	0	-1.145550751
1700019D03Rik	4.922420294	2.805271608	5.83E-07	3542	48565	2.542642701	1.220982837	0.622592765	-1.058285824
1700019D03Rik	4.922420294	2.805271608	5.83E-07	3543	35835	0.955685469	1.801522496	0	0.91460888
1700019D03Rik	4.922420294	2.805271608	5.83E-07	3544	20355	1.325726691	2.351427955	0.526795463	0.826753747
1700019D03Rik	4.922420294	2.805271608	5.83E-07	3545	4155	2.881272383	0.842670261	1.384502087	-1.773665936
1700019D03Rik	4.922420294	2.805271608	5.83E-07	3546	2615	3.513402625	1.254090832	1.772948206	-1.486227071
1700019D03Rik	4.922420294	2.805271608	5.83E-07	3547	1285	4.058887592	2.654867778	1.072738742	-0.612444375
1700019D03Rik	4.922420294	2.805271608	5.83E-07	3548	635	4.755164252	4.41595906	0.053621184	-0.106768378
1700019D03Rik	4.922420294	2.805271608	5.83E-07	3549	85	5.180125968	4.971581239	0.012814698	-0.059282399
1700019D03Rik	4.922420294	2.805271608	5.83E-07	3550	-405	4.185435406	4.271499187	0.192419378	0.029364795
1700019D03Rik	4.922420294	2.805271608	5.83E-07	3551	-955	3.370611942	2.837007955	0.10455617	-0.248640343
1700019D03Rik	4.922420294	2.805271608	5.83E-07	3552	-2475	2.460172495	2.284661008	0.018977129	-0.106779356
1700019D03Rik	4.922420294	2.805271608	5.83E-07	3553	-7535	4.079234642	0.842670261	3.320682839	-2.275258378
1700019D03Rik	4.922420294	2.805271608	5.83E-07	3554	-11935	0.955685469	0.842670261	0	-0.181567671
1700019D03Rik	4.922420294	2.805271608	5.83E-07	3555	-20565	1.989424668	0.842670261	0	-1.239311154
1700019D03Rik	4.922420294	2.805271608	5.83E-07	3556	-33495	2.395522466	2.539248771	0.116432344	0.084061399
1700019D03Rik	4.922420294	2.805271608	5.83E-07	3557	-34005	4.795458768	4.126817745	0.329374773	-0.216639115
1700019D03Rik	4.922420294	2.805271608	5.83E-07	3558	-34915	2.821457297	0.842670261	1.169353236	-1.743400398
1700019D03Rik	4.922420294	2.805271608	5.83E-07	3559	-52475	3.59281594	0.842670261	2.587464007	-2.092074911
Slc6a17	5.640479708	7.239658795	5.59E-07	136642	29163	2.970675147	3.687800349	0.704741577	0.311969703
Slc6a17	5.640479708	7.239658795	5.59E-07	136643	26333	3.339261186	2.39894589	0.313631847	-0.477128324
Slc6a17	5.640479708	7.239658795	5.59E-07	136644	21733	2.976669557	3.348412423	0.263420567	0.16977816
Slc6a17	5.640479708	7.239658795	5.59E-07	136645	17453	2.842266215	4.65377341	3.090117806	0.71135928
Slc6a17	5.640479708	7.239658795	5.59E-07	136646	15983	4.600815823	4.652538762	0.162171211	0.016128465
Slc6a17	5.640479708	7.239658795	5.59E-07	136647	14073	3.011519854	2.817926476	0	-0.0958578
Slc6a17	5.640479708	7.239658795	5.59E-07	136648	13473	2.114893198	4.099707263	2.443231333	0.954936089
Slc6a17	5.640479708	7.239658795	5.59E-07	136649	11843	4.901404899	4.787897058	0.03722176	-0.033803197
Slc6a17	5.640479708	7.239658795	5.59E-07	136650	9133	1.595446839	3.891335892	2.946541491	1.286304978
Slc6a17	5.640479708	7.239658795	5.59E-07	136651	2203	4.02386543	3.11512428	0.389488904	-0.369292336
Slc6a17	5.640479708	7.239658795	5.59E-07	136652	1803	4.323855788	4.689599506	0.435373687	0.117146315
Slc6a17	5.640479708	7.239658795	5.59E-07	136653	1073	4.172380392	4.594227562	0.618817463	0.138951625
Slc6a17	5.640479708	7.239658795	5.59E-07	136654	453	5.58333489	5.404817374	0.044747282	-0.046881221
Slc6a17	5.640479708	7.239658795	5.59E-07	136655	-7	5.385013321	5.387582042	0.19431143	0.00068802
Slc6a17	5.640479708	7.239658795	5.59E-07	136656	-437	2.962851389	3.233549878	0.204425034	0.126132599
Slc6a17	5.640479708	7.239658795	5.59E-07	136657	-1387	0.955685469	3.451008998	2.746681234	1.852410448
Slc6a17	5.640479708	7.239658795	5.59E-07	136658	-6727	1.152537824	2.078996466	0	0.851073208
Slc6a17	5.640479708	7.239658795	5.59E-07	136659	-10177	3.14313292	2.585439912	0.120348285	-0.281793508
Slc6a17	5.640479708	7.239658795	5.59E-07	136660	-10797	5.889680001	5.330377755	0.267633976	-0.143951474
Slc6a17	5.640479708	7.239658795	5.59E-07	136661	-11397	4.077439334	3.712772273	0.064536466	-0.135166584
Slc6a17	5.640479708	7.239658795	5.59E-07	136662	-12757	2.497153566	1.919618058	0.069849363	-0.379465254
Slc6a17	5.640479708	7.239658795	5.59E-07	136663	-15867	2.456541939	4.043478594	2.000127817	0.718968104
Slc6a17	5.640479708	7.239658795	5.59E-07	136664	-16227	2.505470071	3.550518118	0.916447042	0.502948265
Slc6a17	5.640479708	7.239658795	5.59E-07	136665	-17197	3.764606636	5.121792896	2.696536342	0.444149792
Slc6a17	5.640479708	7.239658795	5.59E-07	136666	-17977	3.143436675	2.589122404	0.114224298	-0.279879528
Myo1b	0.142604395	5.326293287	5.53E-07	3356	218469	3.640709306	3.619976791	0.076720733	-0.008239105
Myo1b	0.142604395	5.326293287	5.53E-07	3357	195489	1.325726691	0.842670261	0	-0.653743266
Myo1b	0.142604395	5.326293287	5.53E-07	3358	168249	1.339038098	3.145729673	1.528218893	1.232197691
Myo1b	0.142604395	5.326293287	5.53E-07	3359	157239	0.955685469	2.70307698	1.379374692	1.499994811
Myo1b	0.142604395	5.326293287	5.53E-07	3360	156959	1.339038098	3.484350321	2.307332985	1.379692673
Myo1b	0.142604395	5.326293287	5.53E-07	3361	147229	1.531378585	2.193817832	0.353506159	0.518612746
Myo1b	0.142604395	5.326293287	5.53E-07	3362	114969	3.482850058	2.936180768	0.12332755	-0.246327572
Myo1b	0.142604395	5.326293287	5.53E-07	3363	106849	1.152537824	0.842670261	0	-0.451773981
Myo1b	0.142604395	5.326293287	5.53E-07	3364	96249	1.864244219	1.586070053	0	-0.233134375
Myo1b	0.142604395	5.326293287	5.53E-07	3365	95689	3.434222987	3.486326379	0.073415484	0.021723919
Myo1b	0.142604395	5.326293287	5.53E-07	3366	95309	4.434021775	4.419672458	0.074464672	-0.0046764
Myo1b	0.142604395	5.326293287	5.53E-07	3367	94879	2.380636007	3.172257194	0.638212163	0.41416269
Myo1b	0.142604395	5.326293287	5.53E-07	3368	93789	1.160057546	2.610644716	1.054219868	1.17020976
Myo1b	0.142604395	5.326293287	5.53E-07	3369	93109	1.412016019	2.215554073	0.481457325	0.649911082
Myo1b	0.142604395	5.326293287	5.53E-07	3370	92209	0.955685469	1.757065568	0	0.878560242
Myo1b	0.142604395	5.326293287	5.53E-07	3371	91709	0.955685469	1.062996976	0	0.153529706
Myo1b	0.142604395	5.326293287	5.53E-07	3372	86479	0.955685469	2.572725189	1.218994875	1.428689573
Myo1b	0.142604395	5.326293287	5.53E-07	3373	84839	1.8916042	4.213370384	3.190957166	1.155364494
Myo1b	0.142604395	5.326293287	5.53E-07	3374	79489	0.955685469	2.529231205	1.144508649	1.404091137
Myo1b	0.142604395	5.326293287	5.53E-07	3375	79009	0.955685469	3.526860104	2.80557829	1.883776563
Myo1b	0.142604395	5.326293287	5.53E-07	3376	78469	1.48033557	4.166361742	3.939631483	1.492863855
Myo1b	0.142604395	5.326293287	5.53E-07	3377	77949	2.524497844	4.127919334	2.103429254	0.709418333
Myo1b	0.142604395	5.326293287	5.53E-07	3378	77569	1.325726691	4.501298486	5.445688178	1.763557852
Myo1b	0.142604395	5.326293287	5.53E-07	3379	70049	0.955685469	3.946183988	4.015536713	2.045850435
Myo1b	0.142604395	5.326293287	5.53E-07	3380	63599	2.37418481	4.449002171	3.699910377	0.906049562
Myo1b	0.142604395	5.326293287	5.53E-07	3381	55159	4.083490737	3.571637846	0.112220964	-0.193217152
Myo1b	0.142604395	5.326293287	5.53E-07	3382	42409	1.894534452	3.321502509	1.173432766	0.809992629
Myo1b	0.142604395	5.326293287	5.53E-07	3383	40129	1.412016019	5.01725798	7.720387783	1.829142665
Myo1b	0.142604395	5.326293287	5.53E-07	3384	36529	0.955685469	1.520418701	0	0.669860887
Myo1b	0.142604395	5.326293287	5.53E-07	3385	36189	1.201818439	2.432235539	0.772310069	1.017063985
Myo1b	0.142604395	5.326293287	5.53E-07	3386	35789	1.64161578	3.702675961	2.332399125	1.173451794
Myo1b	0.142604395	5.326293287	5.53E-07	3387	35359	0.955685469	4.486987325	5.585881017	2.231139321
Myo1b	0.142604395	5.326293287	5.53E-07	3388	35019	0.955685469	2.35844525	0.995590657	1.303228322
Myo1b	0.142604395	5.326293287	5.53E-07	3389	16909	0.955685469	0.842670261	0	-0.181567671
Myo1b	0.142604395	5.326293287	5.53E-07	3390	9559	0.955685469	3.000953186	1.770754161	1.650813026
Myo1b	0.142604395	5.326293287	5.53E-07	3391	8929	1.690720057	4.579505631	5.279872604	1.43755406
Myo1b	0.142604395	5.326293287	5.53E-07	3392	8429	1.619967606	2.795725677	0.727286529	0.787257843
Myo1b	0.142604395	5.326293287	5.53E-07	3393	7999	0.955685469	2.066039622	0	1.112260134
Myo1b	0.142604395	5.326293287	5.53E-07	3394	7679	0.955685469	2.481548374	1.068906252	1.37663279
Myo1b	0.142604395	5.326293287	5.53E-07	3395	6569	2.896748065	3.92351219	1.225079675	0.437711466
Myo1b	0.142604395	5.326293287	5.53E-07	3396	5579	1.412016019	3.426096335	2.126017706	1.278809262
Myo1b	0.142604395	5.326293287	5.53E-07	3397	2689	1.375988453	3.918401107	3.252000537	1.509796724
Myo1b	0.142604395	5.326293287	5.53E-07	3398	2329	1.595446839	2.643087676	0.659853614	0.728263744
Myo1b	0.142604395	5.326293287	5.53E-07	3399	219	4.865805998	5.766412727	2.37988135	0.2449953
Myo1b	0.142604395	5.326293287	5.53E-07	3400	-28961	3.731051797	2.795819496	0.376543398	-0.416311168
Ntrk3	6.904233842	5.016301812	5.42E-07	186444	838593	0.955685469	0.842670261	0	-0.181567671
Ntrk3	6.904233842	5.016301812	5.42E-07	186445	805883	1.780089455	0.842670261	0	-1.078909626
Ntrk3	6.904233842	5.016301812	5.42E-07	186446	765743	0.955685469	0.842670261	0	-0.181567671
Ntrk3	6.904233842	5.016301812	5.42E-07	186447	589453	2.678056123	4.369625015	2.450483172	0.706323284
Ntrk3	6.904233842	5.016301812	5.42E-07	186448	554553	1.985197572	1.9406521	0.020679873	-0.032741085
Ntrk3	6.904233842	5.016301812	5.42E-07	186449	550433	3.780084681	4.166441889	0.277185643	0.140397304
Ntrk3	6.904233842	5.016301812	5.42E-07	186450	491363	2.028149418	2.712499427	0.317911677	0.41945889
Ntrk3	6.904233842	5.016301812	5.42E-07	186451	475203	3.981675231	0.842670261	3.466607326	-2.240335434
Ntrk3	6.904233842	5.016301812	5.42E-07	186452	386773	2.530312012	1.768874675	0.141101204	-0.516483458
Ntrk3	6.904233842	5.016301812	5.42E-07	186453	334373	0.955685469	1.618383296	0	0.759945547
Ntrk3	6.904233842	5.016301812	5.42E-07	186454	317093	2.907173606	0.842670261	1.306118206	-1.78657711
Ntrk3	6.904233842	5.016301812	5.42E-07	186455	313333	3.150039823	1.823746204	0.578217714	-0.788465092
Ntrk3	6.904233842	5.016301812	5.42E-07	186456	287493	0.955685469	0.842670261	0	-0.181567671
Ntrk3	6.904233842	5.016301812	5.42E-07	186457	280333	5.158245486	4.392245011	0.509190468	-0.2319219
Ntrk3	6.904233842	5.016301812	5.42E-07	186458	279913	4.336786001	3.745699718	0.181632743	-0.211391007
Ntrk3	6.904233842	5.016301812	5.42E-07	186459	279643	3.364686279	2.075579625	0.573942852	-0.696957716
Ntrk3	6.904233842	5.016301812	5.42E-07	186460	278023	1.325726691	2.264819026	0.512012904	0.772612391
Ntrk3	6.904233842	5.016301812	5.42E-07	186461	277803	1.412016019	1.062996976	0	-0.409618963
Ntrk3	6.904233842	5.016301812	5.42E-07	186462	273963	2.296457471	1.204593113	0	-0.930864151
Ntrk3	6.904233842	5.016301812	5.42E-07	186463	272553	4.048138383	2.252557071	1.653545891	-0.84569495
Ntrk3	6.904233842	5.016301812	5.42E-07	186464	272233	4.034796333	1.845632757	2.095914678	-1.128380336
Ntrk3	6.904233842	5.016301812	5.42E-07	186465	271863	4.791929862	3.888350086	0.534235283	-0.301448675
Ntrk3	6.904233842	5.016301812	5.42E-07	186466	259973	3.21953136	3.510652858	0.251717363	0.124888644
Ntrk3	6.904233842	5.016301812	5.42E-07	186467	258943	2.200367259	2.882870216	0.31118544	0.389761548
Ntrk3	6.904233842	5.016301812	5.42E-07	186468	258253	2.199088038	1.940107395	0.021084947	-0.180768847
Ntrk3	6.904233842	5.016301812	5.42E-07	186469	249293	4.022526669	3.150089095	0.331681495	-0.352709353
Ntrk3	6.904233842	5.016301812	5.42E-07	186470	240243	2.199088038	3.537018075	0.993526746	0.685628229
Ntrk3	6.904233842	5.016301812	5.42E-07	186471	230243	3.979754236	0.842670261	3.479828897	-2.239639225
Ntrk3	6.904233842	5.016301812	5.42E-07	186472	191613	1.864244219	1.393391722	0	-0.41998997
Ntrk3	6.904233842	5.016301812	5.42E-07	186473	189713	3.293744885	2.223710184	0.458783752	-0.566760042
Ntrk3	6.904233842	5.016301812	5.42E-07	186474	187533	4.629101314	3.382322766	1.09763061	-0.452717799
Ntrk3	6.904233842	5.016301812	5.42E-07	186475	180743	3.628306368	0.842670261	2.592970204	-2.106256163
Ntrk3	6.904233842	5.016301812	5.42E-07	186476	180423	4.719223117	2.097844878	3.459498485	-1.169641377
Ntrk3	6.904233842	5.016301812	5.42E-07	186477	177443	3.869397074	2.346673956	0.985982275	-0.721491375
Ntrk3	6.904233842	5.016301812	5.42E-07	186478	174403	2.000564308	1.204593113	0	-0.73186109
Ntrk3	6.904233842	5.016301812	5.42E-07	186479	173073	3.916448468	2.592102255	0.905288524	-0.595423344
Ntrk3	6.904233842	5.016301812	5.42E-07	186480	171033	2.133499783	0.842670261	0	-1.340181847
Ntrk3	6.904233842	5.016301812	5.42E-07	186481	139063	3.427589553	2.30508011	0.40504677	-0.572377469
Ntrk3	6.904233842	5.016301812	5.42E-07	186482	138003	1.878857466	0.842670261	0	-1.156815508
Ntrk3	6.904233842	5.016301812	5.42E-07	186483	137113	2.744252248	0.842670261	1.21527764	-1.703372981
Ntrk3	6.904233842	5.016301812	5.42E-07	186484	134393	2.456541939	0.842670261	0	-1.543588753
Ntrk3	6.904233842	5.016301812	5.42E-07	186485	80103	2.970610202	2.151545257	0.264326314	-0.465386123
Ntrk3	6.904233842	5.016301812	5.42E-07	186486	79313	3.849331122	4.308473402	0.56094337	0.162568999
Ntrk3	6.904233842	5.016301812	5.42E-07	186487	77593	2.738088522	1.554218873	0.489795711	-0.816979403
Ntrk3	6.904233842	5.016301812	5.42E-07	186488	76863	4.176491021	2.22844034	1.624284204	-0.906256999
Ntrk3	6.904233842	5.016301812	5.42E-07	186489	57123	4.101156034	2.877230412	0.619063444	-0.511349876
Ntrk3	6.904233842	5.016301812	5.42E-07	186490	28183	2.548930053	3.180661066	0.509369096	0.319434861
Ntrk3	6.904233842	5.016301812	5.42E-07	186491	8573	4.350750286	3.580106615	0.382938801	-0.281261664
Ntrk3	6.904233842	5.016301812	5.42E-07	186492	8033	2.938772306	2.277140146	0.127803475	-0.367990499
Ntrk3	6.904233842	5.016301812	5.42E-07	186493	2113	3.090552089	2.826243494	0.014706897	-0.128978815
Ntrk3	6.904233842	5.016301812	5.42E-07	186494	1233	4.688339258	4.355252898	0.014562707	-0.106320475
Ntrk3	6.904233842	5.016301812	5.42E-07	186495	183	5.109517413	5.423117982	0.63439223	0.08593552
Ntrk3	6.904233842	5.016301812	5.42E-07	186496	-607	4.42660826	5.142830419	1.526417162	0.216360877
Ntrk3	6.904233842	5.016301812	5.42E-07	186497	-1217	4.442071944	4.983380951	0.944624287	0.165892105
Ntrk3	6.904233842	5.016301812	5.42E-07	186498	-1977	3.977342478	3.790757931	0.02960164	-0.069318462
Ntrk3	6.904233842	5.016301812	5.42E-07	186499	-3637	0.955685469	1.599358335	0	0.742885422
Ntrk3	6.904233842	5.016301812	5.42E-07	186500	-6847	2.345948408	2.300595055	0.041164581	-0.02816422
Ntrk3	6.904233842	5.016301812	5.42E-07	186501	-7307	3.61952563	1.819074759	1.341749323	-0.992595797
Ntrk3	6.904233842	5.016301812	5.42E-07	186502	-8387	2.383850821	2.892852691	0.31856097	0.279198905
Ntrk3	6.904233842	5.016301812	5.42E-07	186503	-9087	2.394915523	1.819074759	0.151997642	-0.396769933
Ntrk3	6.904233842	5.016301812	5.42E-07	186504	-18247	4.020100447	4.051621888	0.114904232	0.011267994
Ntrk3	6.904233842	5.016301812	5.42E-07	186505	-18937	3.662022263	1.204593113	1.737938309	-1.604094646
Ntrk3	6.904233842	5.016301812	5.42E-07	186506	-19687	4.040755616	4.542576925	0.764078654	0.168885846
Ntrk3	6.904233842	5.016301812	5.42E-07	186507	-20437	1.916899522	4.239090484	3.4481734	1.144980044
Ntrk3	6.904233842	5.016301812	5.42E-07	186508	-24197	3.06414547	4.050704556	1.109712315	0.402688073
Ntrk3	6.904233842	5.016301812	5.42E-07	186509	-42177	0.955685469	1.356369608	0	0.505142576
Ntrk3	6.904233842	5.016301812	5.42E-07	186510	-42587	1.160057546	1.254090832	0	0.11244547
Ntrk3	6.904233842	5.016301812	5.42E-07	186511	-43517	0.955685469	1.493687706	0	0.64427076
Ntrk3	6.904233842	5.016301812	5.42E-07	186512	-45347	0.955685469	3.851265686	3.589758337	2.010724866
Acsl5	5.382469637	7.1485151	3.93E-07	110679	36	3.967242003	4.410579712	0.570312231	0.152831887
Acsl5	5.382469637	7.1485151	3.93E-07	110680	586	3.468599805	3.906658517	0.455581319	0.171581757
Acsl5	5.382469637	7.1485151	3.93E-07	110681	946	4.485570096	4.44893628	0.123485897	-0.011830921
Acsl5	5.382469637	7.1485151	3.93E-07	110682	1476	3.227872879	3.737995018	0.522795582	0.211680883
Acsl5	5.382469637	7.1485151	3.93E-07	110683	3046	4.29444403	3.672707992	0.091372002	-0.225627173
Acsl5	5.382469637	7.1485151	3.93E-07	110684	16196	0.955685469	0.842670261	0	-0.181567671
Acsl5	5.382469637	7.1485151	3.93E-07	110685	17696	0.955685469	0.842670261	0	-0.181567671
Acsl5	5.382469637	7.1485151	3.93E-07	110686	18306	0.955685469	0.842670261	0	-0.181567671
Acsl5	5.382469637	7.1485151	3.93E-07	110687	18726	0.955685469	0.842670261	0	-0.181567671
Csgalnact1	4.91622846	1.656045599	3.92E-07	197756	177861	4.686190429	3.994525668	0.32857943	-0.230391381
Csgalnact1	4.91622846	1.656045599	3.92E-07	197757	173331	2.879863634	0.842670261	1.17512554	-1.772960383
Csgalnact1	4.91622846	1.656045599	3.92E-07	197758	172341	2.621171461	0.842670261	1.017633761	-1.637171613
Csgalnact1	4.91622846	1.656045599	3.92E-07	197759	168431	2.200367259	2.173459459	0.018493916	-0.017751156
Csgalnact1	4.91622846	1.656045599	3.92E-07	197760	103881	2.810391108	0.842670261	1.238792209	-1.7377308
Csgalnact1	4.91622846	1.656045599	3.92E-07	197761	100111	2.27293059	3.197935967	0.565181075	0.492587424
Csgalnact1	4.91622846	1.656045599	3.92E-07	197762	99361	3.124709325	2.172676778	0.29904465	-0.524248424
Csgalnact1	4.91622846	1.656045599	3.92E-07	197763	92651	1.152537824	3.143936686	1.870779634	1.447758066
Csgalnact1	4.91622846	1.656045599	3.92E-07	197764	91111	1.916899522	2.252557071	0.152808906	0.232788942
Csgalnact1	4.91622846	1.656045599	3.92E-07	197765	90821	3.657354572	3.745436561	0.104572137	0.034333387
Csgalnact1	4.91622846	1.656045599	3.92E-07	197766	90001	2.945898897	1.254090832	1.050314714	-1.232066074
Csgalnact1	4.91622846	1.656045599	3.92E-07	197767	76541	0.955685469	3.761105039	3.433874408	1.97654881
Csgalnact1	4.91622846	1.656045599	3.92E-07	197768	47881	2.793306633	1.872674863	0.311025442	-0.576873515
Csgalnact1	4.91622846	1.656045599	3.92E-07	197769	47111	3.435229501	0.842670261	2.218529214	-2.027366369
Csgalnact1	4.91622846	1.656045599	3.92E-07	197770	46601	1.762169589	0.842670261	0	-1.064312658
Csgalnact1	4.91622846	1.656045599	3.92E-07	197771	40581	2.115630125	1.062996976	0	-0.99294993
Csgalnact1	4.91622846	1.656045599	3.92E-07	197772	40291	0.955685469	1.422808172	0	0.574133378
Csgalnact1	4.91622846	1.656045599	3.92E-07	197773	14221	0.955685469	0.842670261	0	-0.181567671
Csgalnact1	4.91622846	1.656045599	3.92E-07	197774	3931	2.182017303	1.062996976	0	-1.037525049
Csgalnact1	4.91622846	1.656045599	3.92E-07	197775	2501	3.130097837	2.198646854	0.323933538	-0.509591854
Csgalnact1	4.91622846	1.656045599	3.92E-07	197776	471	4.573641498	4.121311113	0.117404771	-0.15023991
Csgalnact1	4.91622846	1.656045599	3.92E-07	197777	-139	4.680177743	4.638382176	0.108111374	-0.012941627
Csgalnact1	4.91622846	1.656045599	3.92E-07	197778	-629	3.724765519	3.470460983	0.011325792	-0.102022299
Csgalnact1	4.91622846	1.656045599	3.92E-07	197779	-5939	1.812179027	2.828661238	0.714437639	0.642393921
Pcdh20	0.018615678	5.853451337	3.82E-07	70069	383651	0.955685469	0.842670261	0	-0.181567671
Pcdh20	0.018615678	5.853451337	3.82E-07	70070	334901	1.325726691	0.842670261	0	-0.653743266
Pcdh20	0.018615678	5.853451337	3.82E-07	70071	263851	0.955685469	0.842670261	0	-0.181567671
Pcdh20	0.018615678	5.853451337	3.82E-07	70072	206381	2.718258366	0.842670261	1.142831745	-1.689642472
Pcdh20	0.018615678	5.853451337	3.82E-07	70073	192861	3.073432536	1.493687706	0.770097524	-1.04097227
Pcdh20	0.018615678	5.853451337	3.82E-07	70074	123981	3.042971112	1.204593113	1.166372723	-1.336934723
Pcdh20	0.018615678	5.853451337	3.82E-07	70075	76201	0.955685469	3.083701842	1.941064518	1.690055493
Pcdh20	0.018615678	5.853451337	3.82E-07	70076	74091	0.955685469	1.062996976	0	0.153529706
Pcdh20	0.018615678	5.853451337	3.82E-07	70077	5201	1.904375298	2.190204654	0.159905864	0.201747862
Pcdh20	0.018615678	5.853451337	3.82E-07	70078	4761	1.655777517	1.77997927	0	0.104351605
Pcdh20	0.018615678	5.853451337	3.82E-07	70079	1871	2.811683451	3.843247237	1.176340536	0.450891609
Pcdh20	0.018615678	5.853451337	3.82E-07	70080	1311	2.596143382	3.829759156	1.426198721	0.560883604
Pcdh20	0.018615678	5.853451337	3.82E-07	70081	811	1.619967606	3.765532395	2.384646737	1.216888893
Pcdh20	0.018615678	5.853451337	3.82E-07	70082	401	2.933558336	4.407583806	2.257780794	0.58733632
Pcdh20	0.018615678	5.853451337	3.82E-07	70083	-109	3.39561919	4.147977928	0.804997547	0.288733544
Pcdh20	0.018615678	5.853451337	3.82E-07	70084	-72399	0.955685469	4.011413074	4.207654109	2.069502747
Pcdh20	0.018615678	5.853451337	3.82E-07	70085	-124159	0.955685469	2.323962182	0	1.281978804
Pcdh20	0.018615678	5.853451337	3.82E-07	70086	-504839	2.846045001	2.160070291	0.204633271	-0.397880214
Pcdh20	0.018615678	5.853451337	3.82E-07	70087	-510709	2.000564308	1.935251933	0	-0.047885615
Pcdh20	0.018615678	5.853451337	3.82E-07	70088	-578899	0.955685469	3.715606782	3.168525928	1.958990044
Pcdh20	0.018615678	5.853451337	3.82E-07	70089	-593729	2.265978133	1.950345871	0.070262615	-0.216403947
Pcdh20	0.018615678	5.853451337	3.82E-07	70090	-604769	3.337604218	3.892307287	0.518892673	0.221812725
Pcdh20	0.018615678	5.853451337	3.82E-07	70091	-684519	0.955685469	0.842670261	0	-0.181567671
Pcdh20	0.018615678	5.853451337	3.82E-07	70092	-685099	0.955685469	0.842670261	0	-0.181567671
Pcdh20	0.018615678	5.853451337	3.82E-07	70093	-710199	2.265978133	1.93542227	0.042420697	-0.227485571
Wls	2.915607813	6.442608453	3.77E-07	141063	-114930	1.695902623	3.067558541	1.160101216	0.855037542
Wls	2.915607813	6.442608453	3.77E-07	141064	-106300	2.25548622	3.468521914	0.875060486	0.620882527
Wls	2.915607813	6.442608453	3.77E-07	141065	-105950	1.325726691	2.767283012	1.044953527	1.061686814
Wls	2.915607813	6.442608453	3.77E-07	141066	-78590	0.955685469	5.045225302	7.846610904	2.400310909
Wls	2.915607813	6.442608453	3.77E-07	141067	-57290	0.955685469	0.842670261	0	-0.181567671
Wls	2.915607813	6.442608453	3.77E-07	141068	-53590	2.295807377	1.401000181	0.310621877	-0.712544459
Wls	2.915607813	6.442608453	3.77E-07	141069	-360	2.40187916	3.253672694	0.670474941	0.437905559
Wls	2.915607813	6.442608453	3.77E-07	141070	10	3.977310156	4.42582309	0.527351917	0.154152715
Wls	2.915607813	6.442608453	3.77E-07	141071	790	4.916095379	5.53548619	1.443910867	0.171197131
Wls	2.915607813	6.442608453	3.77E-07	141072	1820	3.256739636	5.080502643	4.255108823	0.641542852
Wls	2.915607813	6.442608453	3.77E-07	141073	8060	1.152537824	1.204593113	0	0.063731817
Wls	2.915607813	6.442608453	3.77E-07	141074	26200	1.325726691	1.605956859	0	0.276649755
Wls	2.915607813	6.442608453	3.77E-07	141075	32510	0.955685469	0.842670261	0	-0.181567671
Wls	2.915607813	6.442608453	3.77E-07	141076	39490	0.955685469	0.842670261	0	-0.181567671
Wls	2.915607813	6.442608453	3.77E-07	141077	45330	2.383238946	2.033165796	0.043175481	-0.229195739
Wls	2.915607813	6.442608453	3.77E-07	141078	45730	4.258446622	4.149559361	0.034187879	-0.037369121
Wls	2.915607813	6.442608453	3.77E-07	141079	46560	2.237443674	1.599358335	0.12685825	-0.484358154
Sncb	5.838794641	6.832762178	3.55E-07	57117	8035	6.402389184	6.355999973	0.124815782	-0.010491259
Sncb	5.838794641	6.832762178	3.55E-07	57118	7475	3.91908891	3.817417522	0.043165895	-0.037921316
Sncb	5.838794641	6.832762178	3.55E-07	57119	6945	3.879715886	4.165718832	0.24775282	0.10261446
Sncb	5.838794641	6.832762178	3.55E-07	57120	6385	2.763730691	3.515438522	0.576567968	0.347087624
Sncb	5.838794641	6.832762178	3.55E-07	57121	5955	4.429574198	5.1810856	1.543618354	0.226086396
Sncb	5.838794641	6.832762178	3.55E-07	57122	435	4.931351333	4.841572573	0.107467024	-0.026507321
Sncb	5.838794641	6.832762178	3.55E-07	57123	-185	5.08490037	4.617402227	0.150742749	-0.139138095
Plekhg6	0	2.955605881	3.19E-07	178840	2139	0.955685469	1.356369608	0	0.505142576
Plekhg6	0	2.955605881	3.19E-07	178841	-4761	1.412016019	2.219862297	0.473443752	0.65271373
Plekhg6	0	2.955605881	3.19E-07	178842	-25681	2.822288413	5.413562288	7.060325213	0.939712818
Plekhg6	0	2.955605881	3.19E-07	178843	-30871	0.955685469	0.842670261	0	-0.181567671
Plekhg6	0	2.955605881	3.19E-07	178844	-38421	3.151926693	2.694138106	0.069230908	-0.226410174
Plekhg6	0	2.955605881	3.19E-07	178845	-42161	1.325726691	1.904581879	0	0.522690929
Plekhg6	0	2.955605881	3.19E-07	178846	-44971	1.412016019	4.192618574	3.877924219	1.57009513
Plekhg6	0	2.955605881	3.19E-07	178847	-46071	3.425186983	4.258643063	0.99612603	0.314211068
Plekhg6	0	2.955605881	3.19E-07	178848	-46691	3.857042604	5.638731933	4.928530172	0.547875677
Plekhg6	0	2.955605881	3.19E-07	178849	-47311	2.356428434	3.817213346	1.636754894	0.695917955
Plekhg6	0	2.955605881	3.19E-07	178850	-50271	1.160057546	0.842670261	0	-0.461156257
Plekhg6	0	2.955605881	3.19E-07	178851	-53321	0.955685469	1.025137898	0	0.101210202
Arhgap44	9.537243617	8.355373345	3.18E-07	34226	82556	2.132771931	1.062996976	0	-1.004592205
Arhgap44	9.537243617	8.355373345	3.18E-07	34227	73856	1.636234113	2.923942144	0.911548567	0.83753558
Arhgap44	9.537243617	8.355373345	3.18E-07	34228	72876	2.913437174	2.946700573	0.087540766	0.016378269
Arhgap44	9.537243617	8.355373345	3.18E-07	34229	62606	3.172722205	2.718700264	0.082844329	-0.222804105
Arhgap44	9.537243617	8.355373345	3.18E-07	34230	61496	3.33626151	3.594232407	0.250776408	0.10745132
Arhgap44	9.537243617	8.355373345	3.18E-07	34231	58716	1.558087706	4.040871069	3.313665162	1.374889874
Arhgap44	9.537243617	8.355373345	3.18E-07	34232	55616	2.193055261	1.254090832	0	-0.806300322
Arhgap44	9.537243617	8.355373345	3.18E-07	34233	55086	4.200371774	2.354940869	1.555750654	-0.834826191
Arhgap44	9.537243617	8.355373345	3.18E-07	34234	51576	1.77201794	0.842670261	0	-1.072353093
Arhgap44	9.537243617	8.355373345	3.18E-07	34235	37926	1.201818439	0.842670261	0	-0.512178846
Arhgap44	9.537243617	8.355373345	3.18E-07	34236	37626	2.70171402	1.062996976	0.949896966	-1.345737478
Arhgap44	9.537243617	8.355373345	3.18E-07	34237	36186	2.645053849	1.914311279	0.127436405	-0.466471653
Arhgap44	9.537243617	8.355373345	3.18E-07	34238	35846	1.595446839	1.479384567	0	-0.108963408
Arhgap44	9.537243617	8.355373345	3.18E-07	34239	34116	1.201818439	0.842670261	0	-0.512178846
Arhgap44	9.537243617	8.355373345	3.18E-07	34240	29096	2.927381705	2.4067966	0.103821091	-0.282496649
Arhgap44	9.537243617	8.355373345	3.18E-07	34241	27546	5.294579138	4.942441566	0.042593582	-0.099292101
Arhgap44	9.537243617	8.355373345	3.18E-07	34242	26706	2.328373332	2.529480486	0.078653766	0.11951871
Arhgap44	9.537243617	8.355373345	3.18E-07	34243	25786	2.810846201	3.18286952	0.26103636	0.179323498
Arhgap44	9.537243617	8.355373345	3.18E-07	34244	19746	1.519735369	2.767283012	0.897762601	0.864650068
Arhgap44	9.537243617	8.355373345	3.18E-07	34245	14746	3.003978531	1.914693028	0.383857592	-0.649761391
Arhgap44	9.537243617	8.355373345	3.18E-07	34246	4786	2.756308114	2.199102205	0.078404119	-0.325822513
Arhgap44	9.537243617	8.355373345	3.18E-07	34247	916	6.512559895	6.130139414	0.093122506	-0.087304851
Arhgap44	9.537243617	8.355373345	3.18E-07	34248	-34514	2.507385499	2.934107288	0.273124532	0.226737804
Arhgap44	9.537243617	8.355373345	3.18E-07	34249	-52494	0.955685469	0.842670261	0	-0.181567671
Phf21b	0.527629326	4.022591991	3.09E-07	79214	52214	1.49229981	1.637160635	0	0.133658475
Phf21b	0.527629326	4.022591991	3.09E-07	79215	43034	0.955685469	0.842670261	0	-0.181567671
Phf21b	0.527629326	4.022591991	3.09E-07	79216	26484	2.751338429	1.999362458	0.182575697	-0.460593572
Phf21b	0.527629326	4.022591991	3.09E-07	79217	2714	5.156456393	4.391022515	0.485073698	-0.231823029
Phf21b	0.527629326	4.022591991	3.09E-07	79218	2184	4.12881713	4.609536223	0.573403032	0.158893084
Phf21b	0.527629326	4.022591991	3.09E-07	79219	1324	4.795056459	4.851057474	0.240740178	0.01675147
Phf21b	0.527629326	4.022591991	3.09E-07	79220	454	5.017762105	4.497910969	0.115972747	-0.157788968
Phf21b	0.527629326	4.022591991	3.09E-07	79221	-36	5.34031489	4.898492088	0.111035185	-0.124587102
Phf21b	0.527629326	4.022591991	3.09E-07	79222	-316	4.054396663	3.947618999	0.049459313	-0.038504486
Phf21b	0.527629326	4.022591991	3.09E-07	79223	-696	2.186407651	1.935251933	0.021630565	-0.176041023
Phf21b	0.527629326	4.022591991	3.09E-07	79224	-966	2.114893198	2.512753442	0.164536006	0.248684308
Phf21b	0.527629326	4.022591991	3.09E-07	79225	-5006	1.49229981	2.879671293	1.048874498	0.948366732
Phf21b	0.527629326	4.022591991	3.09E-07	79226	-5406	1.758164286	2.607939042	0.548727025	0.568840263
Phf21b	0.527629326	4.022591991	3.09E-07	79227	-5976	2.989388505	3.684900034	0.550202238	0.301775078
Phf21b	0.527629326	4.022591991	3.09E-07	79228	-17146	4.42799418	4.736615223	0.346419521	0.097203154
Phf21b	0.527629326	4.022591991	3.09E-07	79229	-17446	3.896816401	4.218424919	0.383164064	0.114408464
Phf21b	0.527629326	4.022591991	3.09E-07	79230	-17846	5.466825933	5.49752253	0.174842313	0.008078172
Phf21b	0.527629326	4.022591991	3.09E-07	79231	-18436	2.979137583	3.073967329	0.067519186	0.04520708
Phf21b	0.527629326	4.022591991	3.09E-07	79232	-19036	2.032252696	3.346237991	1.09599734	0.719460254
Phf21b	0.527629326	4.022591991	3.09E-07	79233	-21086	4.424454042	4.578634265	0.174470981	0.049417885
Phf21b	0.527629326	4.022591991	3.09E-07	79234	-21496	4.146467697	4.629952399	0.521287765	0.159114508
Phf21b	0.527629326	4.022591991	3.09E-07	79235	-23716	1.369516392	0.842670261	0	-0.700626418
Calb1	0.018615678	6.101538026	3.00E-07	142027	-292909	2.104605299	1.472179466	0	-0.515596139
Calb1	0.018615678	6.101538026	3.00E-07	142028	-287089	3.480089203	1.464938202	1.371024887	-1.24828448
Calb1	0.018615678	6.101538026	3.00E-07	142029	-286619	4.815659415	2.70009652	2.35973872	-0.834722382
Calb1	0.018615678	6.101538026	3.00E-07	142030	-286199	2.840302021	1.812974671	0.338753177	-0.647685576
Calb1	0.018615678	6.101538026	3.00E-07	142031	-174129	0.955685469	2.464631649	1.032810425	1.366764257
Calb1	0.018615678	6.101538026	3.00E-07	142032	-112039	0.955685469	2.700539367	1.286420806	1.498639792
Calb1	0.018615678	6.101538026	3.00E-07	142033	-111589	0.955685469	3.834845334	3.657529807	2.004560605
Calb1	0.018615678	6.101538026	3.00E-07	142034	-111209	0.955685469	5.397367525	9.487448051	2.497648141
Calb1	0.018615678	6.101538026	3.00E-07	142035	-110889	0.955685469	4.671018117	6.439089869	2.289129253
Calb1	0.018615678	6.101538026	3.00E-07	142036	-105049	2.196715892	3.558689781	1.193108317	0.695997882
Calb1	0.018615678	6.101538026	3.00E-07	142037	-92339	1.595446839	2.061746702	0	0.369906561
Calb1	0.018615678	6.101538026	3.00E-07	142038	-90619	0.955685469	5.040552333	7.720387783	2.398974042
Calb1	0.018615678	6.101538026	3.00E-07	142039	-89989	0.955685469	2.575388353	1.207834732	1.430182211
Calb1	0.018615678	6.101538026	3.00E-07	142040	-87769	1.412016019	2.339470314	0.553209915	0.728425466
Calb1	0.018615678	6.101538026	3.00E-07	142041	-84719	0.955685469	3.764116092	3.434721766	1.977703336
Calb1	0.018615678	6.101538026	3.00E-07	142042	-489	1.152537824	0.842670261	0	-0.451773981
Calb1	0.018615678	6.101538026	3.00E-07	142043	1	3.77009473	4.473866654	0.803756268	0.246921483
Calb1	0.018615678	6.101538026	3.00E-07	142044	621	3.100508791	4.634083203	2.007732363	0.579778967
Calb1	0.018615678	6.101538026	3.00E-07	142045	1181	2.265978133	3.460332348	0.925787137	0.610776669
Anks1b	7.202346479	5.907619046	2.98E-07	24661	-49404	2.128945181	1.254090832	0	-0.763496958
Anks1b	7.202346479	5.907619046	2.98E-07	24662	-46324	2.200367259	3.017935232	0.462184018	0.455817503
Anks1b	7.202346479	5.907619046	2.98E-07	24663	-38294	0.955685469	3.294161399	2.315379563	1.785303455
Anks1b	7.202346479	5.907619046	2.98E-07	24664	-17714	3.361866007	3.64652584	0.220836938	0.117260393
Anks1b	7.202346479	5.907619046	2.98E-07	24665	-16944	4.088267615	3.101667121	0.423343313	-0.398445776
Anks1b	7.202346479	5.907619046	2.98E-07	24666	-1184	2.073087309	1.034951309	0	-1.002217982
Anks1b	7.202346479	5.907619046	2.98E-07	24667	-324	6.463531249	6.699794715	0.651897147	0.051794317
Anks1b	7.202346479	5.907619046	2.98E-07	24668	526	3.840094586	4.043692637	0.26362568	0.074531495
Anks1b	7.202346479	5.907619046	2.98E-07	24669	886	1.747269852	1.674652673	0	-0.06124053
Anks1b	7.202346479	5.907619046	2.98E-07	24670	37206	1.8916042	3.226613184	1.002066398	0.770410384
Anks1b	7.202346479	5.907619046	2.98E-07	24671	38546	0.955685469	1.955150883	0	1.03267216
Anks1b	7.202346479	5.907619046	2.98E-07	24672	39826	1.201818439	2.672953526	1.149943112	1.153215792
Anks1b	7.202346479	5.907619046	2.98E-07	24673	43816	1.152537824	1.612525339	0	0.484507733
Anks1b	7.202346479	5.907619046	2.98E-07	24674	48666	3.223948869	0.842670261	1.851447594	-1.935788747
Anks1b	7.202346479	5.907619046	2.98E-07	24675	49616	3.016065378	1.062996976	1.331722068	-1.504530208
Anks1b	7.202346479	5.907619046	2.98E-07	24676	68756	3.767070871	1.348521446	2.238231393	-1.482064709
Anks1b	7.202346479	5.907619046	2.98E-07	24677	70116	1.160057546	0.842670261	0	-0.461156257
Anks1b	7.202346479	5.907619046	2.98E-07	24678	102126	2.309396415	1.356369608	0.275954126	-0.767765474
Anks1b	7.202346479	5.907619046	2.98E-07	24679	102866	2.54652262	0.842670261	0.86762564	-1.595488416
Anks1b	7.202346479	5.907619046	2.98E-07	24680	120836	2.509769692	3.094814921	0.33698952	0.302298153
Anks1b	7.202346479	5.907619046	2.98E-07	24681	121716	1.980958054	2.327542531	0.133357478	0.232609199
Anks1b	7.202346479	5.907619046	2.98E-07	24682	122396	4.28499549	4.281838427	0.083044407	-0.001063328
Anks1b	7.202346479	5.907619046	2.98E-07	24683	123876	3.484063094	2.3734633	0.546935555	-0.553777008
Anks1b	7.202346479	5.907619046	2.98E-07	24684	140716	3.412180283	0.842670261	2.186326899	-2.017653757
Anks1b	7.202346479	5.907619046	2.98E-07	24685	155206	2.575769368	1.554218873	0.363290348	-0.728813736
Anks1b	7.202346479	5.907619046	2.98E-07	24686	159726	1.498244927	1.751745493	0	0.225519695
Anks1b	7.202346479	5.907619046	2.98E-07	24687	170486	1.98176665	1.254090832	0	-0.660145253
Anks1b	7.202346479	5.907619046	2.98E-07	24688	195366	0.955685469	2.331243481	0.952672365	1.286491903
Anks1b	7.202346479	5.907619046	2.98E-07	24689	204626	1.325726691	4.392863023	5.026391075	1.728378132
Anks1b	7.202346479	5.907619046	2.98E-07	24690	207896	2.749721154	3.649889309	0.841729023	0.408567388
Anks1b	7.202346479	5.907619046	2.98E-07	24691	208286	3.738164802	3.186888754	0.118115737	-0.230181515
Anks1b	7.202346479	5.907619046	2.98E-07	24692	228896	0.955685469	0.842670261	0	-0.181567671
Anks1b	7.202346479	5.907619046	2.98E-07	24693	239416	2.677137594	2.177114766	0.060337753	-0.298273829
Anks1b	7.202346479	5.907619046	2.98E-07	24694	264256	1.339038098	0.842670261	0	-0.668156891
Anks1b	7.202346479	5.907619046	2.98E-07	24695	271256	2.548384347	0.842670261	0.995590657	-1.596542764
Anks1b	7.202346479	5.907619046	2.98E-07	24696	296596	4.456522531	2.685143502	1.784032714	-0.730919208
Anks1b	7.202346479	5.907619046	2.98E-07	24697	-272292	1.67164742	1.612525339	0	-0.051948759
Anks1b	7.202346479	5.907619046	2.98E-07	24698	-270622	2.025478602	2.033165796	0.047678483	0.005465021
Anks1b	7.202346479	5.907619046	2.98E-07	24699	-267402	4.296221465	3.336416178	0.498597869	-0.364769105
Anks1b	7.202346479	5.907619046	2.98E-07	24700	-266882	1.339038098	1.586070053	0	0.244259485
Anks1b	7.202346479	5.907619046	2.98E-07	24701	-245772	2.638659976	1.464938202	0.420108717	-0.848965648
Anks1b	7.202346479	5.907619046	2.98E-07	24702	-230122	5.080112311	3.43837728	1.670457631	-0.563132537
Anks1b	7.202346479	5.907619046	2.98E-07	24703	-229132	2.092866595	1.062996976	0	-0.97734286
Anks1b	7.202346479	5.907619046	2.98E-07	24704	-228772	0.955685469	0.842670261	0	-0.181567671
Anks1b	7.202346479	5.907619046	2.98E-07	24705	-202062	3.433974685	3.053821437	0.071307192	-0.169263696
Anks1b	7.202346479	5.907619046	2.98E-07	24706	-195662	1.619967606	2.331658853	0.346705909	0.525391758
Anks1b	7.202346479	5.907619046	2.98E-07	24707	-195272	3.208694877	4.065715523	0.922888161	0.341522667
Anks1b	7.202346479	5.907619046	2.98E-07	24708	-194732	3.350230848	5.06406928	3.438659224	0.596036634
Anks1b	7.202346479	5.907619046	2.98E-07	24709	-168012	3.885579282	1.492945131	2.051075795	-1.379968555
Anks1b	7.202346479	5.907619046	2.98E-07	24710	-167332	3.593453221	1.33269587	1.77875808	-1.43102332
Anks1b	7.202346479	5.907619046	2.98E-07	24711	-166952	4.148539284	0.842670261	3.896461026	-2.299563331
Anks1b	7.202346479	5.907619046	2.98E-07	24712	-145552	3.034813854	2.961675823	0.026906998	-0.035194293
Anks1b	7.202346479	5.907619046	2.98E-07	24713	-144412	4.49027485	3.382460772	0.775852603	-0.408730552
Anks1b	7.202346479	5.907619046	2.98E-07	24714	-143452	5.809165227	5.036116672	0.647746172	-0.206019158
Anks1b	7.202346479	5.907619046	2.98E-07	24715	-142982	3.977139751	2.969372516	0.525169459	-0.421573162
Anks1b	7.202346479	5.907619046	2.98E-07	24716	-131852	2.995933604	0.842670261	1.526339707	-1.829965534
Anks1b	7.202346479	5.907619046	2.98E-07	24717	-82422	2.308854875	2.545880939	0.179747627	0.140987458
Anks1b	7.202346479	5.907619046	2.98E-07	24718	-81992	3.432718776	3.228905961	0.012766873	-0.088306245
Anks1b	7.202346479	5.907619046	2.98E-07	24719	-81452	4.613343673	4.055290125	0.231872147	-0.186007639
Anks1b	7.202346479	5.907619046	2.98E-07	24720	-80952	2.383850821	3.363458202	0.741968038	0.496651374
Anks1b	7.202346479	5.907619046	2.98E-07	24721	-80442	4.543265579	3.363115202	0.924405699	-0.433931443
Anks1b	7.202346479	5.907619046	2.98E-07	24722	-67942	0.955685469	0.842670261	0	-0.181567671
Anks1b	7.202346479	5.907619046	2.98E-07	24723	-66612	2.946313197	1.034951309	1.175637166	-1.509347903
Anks1b	7.202346479	5.907619046	2.98E-07	24724	-55922	1.325726691	1.710116603	0	0.367311315
Anks1b	7.202346479	5.907619046	2.98E-07	24725	-55552	0.955685469	0.842670261	0	-0.181567671
Anks1b	7.202346479	5.907619046	2.98E-07	24726	-43702	0.955685469	1.034951309	0	0.114955108
Anks1b	7.202346479	5.907619046	2.98E-07	24727	-28862	3.080997655	2.585439912	0.097061272	-0.252987809
Anks1b	7.202346479	5.907619046	2.98E-07	24728	-12732	1.724836253	1.204593113	0	-0.517913491
Anks1b	7.202346479	5.907619046	2.98E-07	24729	-12362	1.486330093	1.493687706	0	0.007123994
Anks1b	7.202346479	5.907619046	2.98E-07	24730	-2642	2.744252248	1.493687706	0.530711034	-0.877534551
Anks1b	7.202346479	5.907619046	2.98E-07	24731	-82	3.992076872	1.637832588	2.328408069	-1.285351603
Anks1b	7.202346479	5.907619046	2.98E-07	24732	-6	5.073105127	4.281764441	0.469021099	-0.244663628
Anks1b	7.202346479	5.907619046	2.98E-07	24733	514	4.315010559	4.313826063	0.13264809	-0.000396083
Anks1b	7.202346479	5.907619046	2.98E-07	24734	1334	4.117140696	4.182776339	0.14041722	0.022818106
Anks1b	7.202346479	5.907619046	2.98E-07	24735	2674	3.052779864	3.29585738	0.158492109	0.110530254
Anks1b	7.202346479	5.907619046	2.98E-07	24736	3434	3.36569309	3.235304127	0.012287652	-0.057002291
Anks1b	7.202346479	5.907619046	2.98E-07	24737	7524	0.955685469	3.008264846	1.883572697	1.654323799
Anks1b	7.202346479	5.907619046	2.98E-07	24738	19654	5.557131884	5.595688656	0.219817464	0.009975214
Anks1b	7.202346479	5.907619046	2.98E-07	24739	20004	4.854404064	5.299734905	0.885242832	0.126625999
Anks1b	7.202346479	5.907619046	2.98E-07	24740	21014	3.54638004	2.142496127	0.802945092	-0.727054551
Anks1b	7.202346479	5.907619046	2.98E-07	24741	23174	3.460555044	3.239553861	0	-0.095208308
Anks1b	7.202346479	5.907619046	2.98E-07	24742	26574	4.147082127	2.065540267	1.929969428	-1.005577433
Anks1b	7.202346479	5.907619046	2.98E-07	24743	31114	2.919740944	1.356369608	0.720507384	-1.106090007
Anks1b	7.202346479	5.907619046	2.98E-07	24744	32204	2.002032149	2.667539964	0.303506166	0.414044744
Anks1b	7.202346479	5.907619046	2.98E-07	24745	32864	3.244358888	2.682574121	0.158451381	-0.274315384
Anks1b	7.202346479	5.907619046	2.98E-07	24746	33454	2.561644219	2.004365956	0.135842122	-0.353924178
Anks1b	7.202346479	5.907619046	2.98E-07	24747	38734	2.799239379	0.842670261	1.257769805	-1.731994749
Anks1b	7.202346479	5.907619046	2.98E-07	24748	51104	3.367627492	2.770223485	0.110425381	-0.281730195
Anks1b	7.202346479	5.907619046	2.98E-07	24749	51634	3.992076872	2.457352305	1.201039612	-0.700034793
Anks1b	7.202346479	5.907619046	2.98E-07	24750	52244	2.115630125	2.708998665	0.395898272	0.356672259
Anks1b	7.202346479	5.907619046	2.98E-07	24751	60944	2.891809951	2.869221637	0.049449541	-0.011313326
Anks1b	7.202346479	5.907619046	2.98E-07	24752	69954	2.923322401	0.842670261	1.429618082	-1.79456883
Anks1b	7.202346479	5.907619046	2.98E-07	24753	73234	3.232890171	1.514148253	1.087956167	-1.094318027
Anks1b	7.202346479	5.907619046	2.98E-07	24754	80714	3.244695773	2.741601435	0.111366869	-0.243064364
Anks1b	7.202346479	5.907619046	2.98E-07	24755	81204	4.20617355	2.853159626	1.024845137	-0.559947914
Anks1b	7.202346479	5.907619046	2.98E-07	24756	90304	2.913437174	1.062996976	1.168460008	-1.454584707
Anks1b	7.202346479	5.907619046	2.98E-07	24757	93834	2.395522466	3.245836406	0.62589395	0.438249944
Anks1b	7.202346479	5.907619046	2.98E-07	24758	95554	2.699627053	2.202551666	0.063543121	-0.293584255
Anks1b	7.202346479	5.907619046	2.98E-07	24759	95994	1.152537824	0.842670261	0	-0.451773981
Anks1b	7.202346479	5.907619046	2.98E-07	24760	97884	5.346904665	4.777910026	0.252045334	-0.162324267
Anks1b	7.202346479	5.907619046	2.98E-07	24761	99794	4.12878803	2.535909479	1.209605384	-0.703215105
Anks1b	7.202346479	5.907619046	2.98E-07	24762	100024	3.585212961	2.651453229	0.308318559	-0.435275517
Anks1b	7.202346479	5.907619046	2.98E-07	24763	100584	3.586608737	2.983669287	0.129827737	-0.265532736
Anks1b	7.202346479	5.907619046	2.98E-07	24764	100964	3.592551288	3.650003954	0.083044407	0.022889274
Anks1b	7.202346479	5.907619046	2.98E-07	24765	103214	4.257570642	4.932098576	0.882895292	0.212171167
Anks1b	7.202346479	5.907619046	2.98E-07	24766	103544	4.919148861	4.803417882	0.006629211	-0.03434739
Anks1b	7.202346479	5.907619046	2.98E-07	24767	111694	2.890342799	2.691361923	0	-0.102904197
Anks1b	7.202346479	5.907619046	2.98E-07	24768	112344	3.333205072	3.303705047	0.051928959	-0.012825191
Anks1b	7.202346479	5.907619046	2.98E-07	24769	113284	2.90632209	3.212155401	0.181140841	0.144347094
Anks1b	7.202346479	5.907619046	2.98E-07	24770	113634	2.941542131	2.877230412	0.042596076	-0.031891941
Anks1b	7.202346479	5.907619046	2.98E-07	24771	118844	2.420525398	0.842670261	0	-1.522280115
Anks1b	7.202346479	5.907619046	2.98E-07	24772	120184	5.008991941	4.084924433	0.176174096	-0.2942109
Anks1b	7.202346479	5.907619046	2.98E-07	24773	122644	3.733372195	1.254090832	2.371800937	-1.5738375
Anks1b	7.202346479	5.907619046	2.98E-07	24774	128174	6.48352826	5.325237352	1.672673388	-0.283933295
Anks1b	7.202346479	5.907619046	2.98E-07	24775	133024	0.955685469	0.842670261	0	-0.181567671
Anks1b	7.202346479	5.907619046	2.98E-07	24776	140014	2.998768426	2.694138106	0.028684088	-0.15454631
Anks1b	7.202346479	5.907619046	2.98E-07	24777	140484	4.127572342	3.962626555	0.03691448	-0.058836489
Anks1b	7.202346479	5.907619046	2.98E-07	24778	141514	4.826030728	3.538495778	1.15946583	-0.447700903
Anks1b	7.202346479	5.907619046	2.98E-07	24779	145624	3.645604849	1.062996976	2.409698699	-1.778020701
Anks1b	7.202346479	5.907619046	2.98E-07	24780	145974	3.065766738	1.034951309	1.405020534	-1.566685037
Anks1b	7.202346479	5.907619046	2.98E-07	24781	146604	5.774246328	5.076004713	0.488214797	-0.185939245
Anks1b	7.202346479	5.907619046	2.98E-07	24782	147334	5.324697979	5.493873681	0.41276085	0.045124042
Anks1b	7.202346479	5.907619046	2.98E-07	24783	148374	2.4797118	3.1810503	0.449854247	0.359330729
Anks1b	7.202346479	5.907619046	2.98E-07	24784	151424	2.747702537	1.378857472	0.520167506	-0.994752491
Anks1b	7.202346479	5.907619046	2.98E-07	24785	151914	3.780121738	3.624858365	0.020679873	-0.060508071
Anks1b	7.202346479	5.907619046	2.98E-07	24786	152274	4.246375122	4.19331185	0.071706723	-0.018141698
Anks1b	7.202346479	5.907619046	2.98E-07	24787	153044	2.38644797	2.976497225	0.338945562	0.318750666
Anks1b	7.202346479	5.907619046	2.98E-07	24788	157004	2.950242545	2.1903474	0.191566281	-0.429673859
Anks1b	7.202346479	5.907619046	2.98E-07	24789	164164	2.702204714	1.493687706	0.423519242	-0.855258427
Anks1b	7.202346479	5.907619046	2.98E-07	24790	164454	3.14502884	1.514148253	0.933975697	-1.054566777
Anks1b	7.202346479	5.907619046	2.98E-07	24791	172644	2.763260488	0.842670261	1.236527901	-1.713331452
Anks1b	7.202346479	5.907619046	2.98E-07	24792	176674	5.324956824	4.832920742	0.164089974	-0.139874492
Anks1b	7.202346479	5.907619046	2.98E-07	24793	183354	3.016065378	0.842670261	1.564510038	-1.839627585
Anks1b	7.202346479	5.907619046	2.98E-07	24794	194384	5.549674112	4.666316168	0.699136495	-0.250118995
Anks1b	7.202346479	5.907619046	2.98E-07	24795	203254	3.470067085	1.873245627	0.968475813	-0.88942347
Anks1b	7.202346479	5.907619046	2.98E-07	24796	209274	0.955685469	2.697009428	1.325005859	1.496752777
Anks1b	7.202346479	5.907619046	2.98E-07	24797	226684	2.675434913	1.187097175	0.664176335	-1.172335393
Anks1b	7.202346479	5.907619046	2.98E-07	24798	228154	1.821692948	0.842670261	0	-1.112239692
Anks1b	7.202346479	5.907619046	2.98E-07	24799	233404	3.765471146	1.33269587	2.031279742	-1.498482805
Anks1b	7.202346479	5.907619046	2.98E-07	24800	237944	3.093793725	1.204593113	0.991087467	-1.360831094
Anks1b	7.202346479	5.907619046	2.98E-07	24801	241644	3.642923955	2.703397989	0.417777322	-0.430322961
Anks1b	7.202346479	5.907619046	2.98E-07	24802	248154	2.929935429	1.356369608	0.823652053	-1.111118507
Anks1b	7.202346479	5.907619046	2.98E-07	24803	250454	1.160057546	1.348521446	0	0.217182092
Anks1b	7.202346479	5.907619046	2.98E-07	24804	252664	5.960200548	6.602668559	1.952723027	0.147688352
Tnfrsf21	5.923346781	4.478514294	2.82E-07	93040	-37970	0.955685469	2.773463768	1.354884281	1.537081091
Tnfrsf21	5.923346781	4.478514294	2.82E-07	93041	-26340	1.160057546	2.611458021	0.835030972	1.170659139
Tnfrsf21	5.923346781	4.478514294	2.82E-07	93042	-25270	0.955685469	0.842670261	0	-0.181567671
Tnfrsf21	5.923346781	4.478514294	2.82E-07	93043	-3540	2.923322401	3.756722326	0.687253968	0.361865538
Tnfrsf21	5.923346781	4.478514294	2.82E-07	93044	-20	4.891428946	5.047188704	0.274267137	0.045224042
Tnfrsf21	5.923346781	4.478514294	2.82E-07	93045	510	4.855938233	5.004749884	0.280453077	0.0435479
Tnfrsf21	5.923346781	4.478514294	2.82E-07	93046	1210	4.926635433	4.336642849	0.244990081	-0.184024085
Tnfrsf21	5.923346781	4.478514294	2.82E-07	93047	1890	3.205355545	2.522635253	0.204633271	-0.34555277
Tnfrsf21	5.923346781	4.478514294	2.82E-07	93048	3570	2.253874663	0.842670261	0	-1.419367174
Tnfrsf21	5.923346781	4.478514294	2.82E-07	93049	4650	4.374423073	3.055383724	0.886594853	-0.517739179
Tnfrsf21	5.923346781	4.478514294	2.82E-07	93050	7500	1.160057546	0.842670261	0	-0.461156257
Tnfrsf21	5.923346781	4.478514294	2.82E-07	93051	13850	3.505604521	2.761384023	0.181239174	-0.344271714
Tnfrsf21	5.923346781	4.478514294	2.82E-07	93052	15020	2.309396415	0.842670261	0	-1.454475721
Tnfrsf21	5.923346781	4.478514294	2.82E-07	93053	16240	5.212508024	4.53523986	0.394411707	-0.200798845
Tnfrsf21	5.923346781	4.478514294	2.82E-07	93054	19690	1.152537824	0.842670261	0	-0.451773981
Tnfrsf21	5.923346781	4.478514294	2.82E-07	93055	27390	2.199088038	0.842670261	0	-1.383865245
Tnfrsf21	5.923346781	4.478514294	2.82E-07	93056	48390	3.361428427	2.749824033	0.090289844	-0.289735131
Tnfrsf21	5.923346781	4.478514294	2.82E-07	93057	60420	2.306011136	2.595767802	0.126363731	0.170761856
Tnfrsf21	5.923346781	4.478514294	2.82E-07	93058	60700	3.850272129	3.707286013	0.019902202	-0.054596994
Enc1	11.54789605	9.524373521	2.82E-07	60568	-16270	0.955685469	3.128217988	2.077176835	1.710733262
Enc1	11.54789605	9.524373521	2.82E-07	60569	-15840	0.955685469	3.852309538	3.654777592	2.011115842
Enc1	11.54789605	9.524373521	2.82E-07	60570	-5880	4.486803553	3.560743838	0.515290043	-0.333509368
Enc1	11.54789605	9.524373521	2.82E-07	60571	-1970	2.927381705	2.871872706	0.028473252	-0.027619069
Enc1	11.54789605	9.524373521	2.82E-07	60572	-1440	5.173926839	4.483994469	0.411142612	-0.206475155
Enc1	11.54789605	9.524373521	2.82E-07	60573	-560	5.057439512	4.955510527	0.07376276	-0.029373465
Enc1	11.54789605	9.524373521	2.82E-07	60574	10	5.565507632	5.609351384	0.237811703	0.011320677
Enc1	11.54789605	9.524373521	2.82E-07	60575	490	3.447911373	3.992099408	0.597892355	0.211424955
Enc1	11.54789605	9.524373521	2.82E-07	60576	740	3.4213929	3.426230217	0.109503051	0.002038306
Enc1	11.54789605	9.524373521	2.82E-07	60577	1030	2.892670073	3.467218693	0.490818704	0.261377053
Enc1	11.54789605	9.524373521	2.82E-07	60578	1810	3.826396447	4.125046226	0.276261908	0.10842393
Enc1	11.54789605	9.524373521	2.82E-07	60579	2960	4.143732524	4.318132777	0.262573716	0.059476724
Enc1	11.54789605	9.524373521	2.82E-07	60580	3670	2.398704314	2.280111922	0.038772121	-0.073150687
Enc1	11.54789605	9.524373521	2.82E-07	60581	5270	2.158677745	1.851777096	0	-0.221237441
Enc1	11.54789605	9.524373521	2.82E-07	60582	9200	1.96619729	0.842670261	0	-1.222367974
Enc1	11.54789605	9.524373521	2.82E-07	60583	11650	1.907995056	0.842670261	0	-1.179017316
Enc1	11.54789605	9.524373521	2.82E-07	60584	12390	3.413202289	0.842670261	2.210514792	-2.018085804
Enc1	11.54789605	9.524373521	2.82E-07	60585	12980	2.592839742	1.062996976	0.827765401	-1.286395546
Enc1	11.54789605	9.524373521	2.82E-07	60586	15600	2.292390023	2.042417514	0.020496663	-0.166574708
Enc1	11.54789605	9.524373521	2.82E-07	60587	15890	2.215959143	1.934875586	0.020595507	-0.195690479
Enc1	11.54789605	9.524373521	2.82E-07	60588	18430	1.160057546	1.356369608	0	0.22555399
Enc1	11.54789605	9.524373521	2.82E-07	60589	19910	0.955685469	0.842670261	0	-0.181567671
Enc1	11.54789605	9.524373521	2.82E-07	60590	20210	0.955685469	0.842670261	0	-0.181567671
Enc1	11.54789605	9.524373521	2.82E-07	60591	29770	1.201818439	3.239332498	2.016391646	1.430477597
Enc1	11.54789605	9.524373521	2.82E-07	60592	33190	2.182017303	2.327542531	0.065037936	0.093144989
Enc1	11.54789605	9.524373521	2.82E-07	60593	41160	1.953271308	2.685143502	0.471816671	0.45910684
Enc1	11.54789605	9.524373521	2.82E-07	60594	41810	0.955685469	1.520418701	0	0.669860887
Enc1	11.54789605	9.524373521	2.82E-07	60595	51160	0.955685469	1.479384567	0	0.630389343
Enc1	11.54789605	9.524373521	2.82E-07	60596	96370	0.955685469	3.726511998	3.398299257	1.963218117
Enc1	11.54789605	9.524373521	2.82E-07	60597	114480	0.955685469	0.842670261	0	-0.181567671
Enc1	11.54789605	9.524373521	2.82E-07	60598	139270	4.249090544	3.387739565	0.355317799	-0.326831116
Enc1	11.54789605	9.524373521	2.82E-07	60599	142340	1.985197572	1.348521446	0	-0.557904129
Enc1	11.54789605	9.524373521	2.82E-07	60600	143200	1.882541736	4.196437403	3.287896456	1.156483211
Enc1	11.54789605	9.524373521	2.82E-07	60601	145730	1.757220088	4.26264082	3.861998709	1.278452598
Enc1	11.54789605	9.524373521	2.82E-07	60602	148020	3.405868915	3.618633311	0.151260014	0.087422012
Enc1	11.54789605	9.524373521	2.82E-07	60603	149590	5.510131581	5.532306038	0.134352097	0.005794196
Enc1	11.54789605	9.524373521	2.82E-07	60604	151730	1.558087706	1.73441049	0	0.154668941
Enc1	11.54789605	9.524373521	2.82E-07	60605	152090	2.175318519	2.706250959	0.31653398	0.315068969
Enc1	11.54789605	9.524373521	2.82E-07	60606	152580	3.364862386	1.025137898	1.639580859	-1.714729514
Enc1	11.54789605	9.524373521	2.82E-07	60607	153510	2.312233495	1.401000181	0	-0.722829949
Enc1	11.54789605	9.524373521	2.82E-07	60608	154080	2.199088038	2.327672316	0.090675006	0.081982612
Slc13a5	0	3.904946262	2.75E-07	35259	21129	0.955685469	3.652975204	3.104934603	1.934464173
Slc13a5	0	3.904946262	2.75E-07	35260	19999	0.955685469	3.853940509	3.740405148	2.011726514
Slc13a5	0	3.904946262	2.75E-07	35261	11279	0.955685469	3.214541436	2.257370575	1.75000516
Slc13a5	0	3.904946262	2.75E-07	35262	1459	0.955685469	4.020804888	4.134560496	2.072876543
Slc13a5	0	3.904946262	2.75E-07	35263	559	2.247502077	4.225759593	2.619849044	0.910888244
Slc13a5	0	3.904946262	2.75E-07	35264	-121	2.994632533	4.757217119	3.180075616	0.667738888
1810041L15Rik	5.065250008	2.350782958	2.70E-07	79145	53752	4.445359345	3.836395414	0.21907145	-0.21254862
1810041L15Rik	5.065250008	2.350782958	2.70E-07	79146	38212	2.702895693	1.710116603	0.313433644	-0.660411141
1810041L15Rik	5.065250008	2.350782958	2.70E-07	79147	34482	3.094108047	1.862263818	0.565181075	-0.73246611
1810041L15Rik	5.065250008	2.350782958	2.70E-07	79148	33562	3.818518951	3.92351219	0.184397708	0.039132499
1810041L15Rik	5.065250008	2.350782958	2.70E-07	79149	32992	4.871897093	4.80170539	0.092121327	-0.020936771
1810041L15Rik	5.065250008	2.350782958	2.70E-07	79150	32692	5.278175952	5.195970588	0.095533208	-0.02264618
1810041L15Rik	5.065250008	2.350782958	2.70E-07	79151	5122	3.67902539	3.420565849	0.01131614	-0.10508863
1810041L15Rik	5.065250008	2.350782958	2.70E-07	79152	522	5.095208208	4.024937545	1.014261112	-0.340174704
1810041L15Rik	5.065250008	2.350782958	2.70E-07	79153	-3358	2.956733595	3.604100403	0.553376405	0.285634941
1810041L15Rik	5.065250008	2.350782958	2.70E-07	79154	-3658	3.687908458	4.739948131	1.877207406	0.362068427
1810041L15Rik	5.065250008	2.350782958	2.70E-07	79155	-19938	1.375988453	3.599266712	2.557303675	1.38723465
1810041L15Rik	5.065250008	2.350782958	2.70E-07	79156	-37398	3.878576835	0.842670261	3.219335576	-2.202487265
1810041L15Rik	5.065250008	2.350782958	2.70E-07	79157	-39868	1.916899522	1.479384567	0	-0.373777587
1810041L15Rik	5.065250008	2.350782958	2.70E-07	79158	-40168	2.682369093	2.481548374	0	-0.112267188
1810041L15Rik	5.065250008	2.350782958	2.70E-07	79159	-52168	4.261597396	1.62489557	2.825915091	-1.391047303
1810041L15Rik	5.065250008	2.350782958	2.70E-07	79160	-52698	3.824635877	2.155579478	1.185771898	-0.827246646
1810041L15Rik	5.065250008	2.350782958	2.70E-07	79161	-52988	2.824656146	1.187097175	0.905701281	-1.250637216
Thbs2	0.018615678	5.200762405	2.60E-07	90461	143697	1.48033557	3.037083688	1.226227843	1.036762412
Thbs2	0.018615678	5.200762405	2.60E-07	90462	106037	2.226741402	4.804852501	5.172461018	1.109558121
Thbs2	0.018615678	5.200762405	2.60E-07	90463	105617	1.369516392	3.937557832	3.45993383	1.523634578
Thbs2	0.018615678	5.200762405	2.60E-07	90464	97677	4.036287341	4.50312456	0.47581575	0.157897502
Thbs2	0.018615678	5.200762405	2.60E-07	90465	45817	2.632027124	5.086370748	6.074641412	0.950462268
Thbs2	0.018615678	5.200762405	2.60E-07	90466	35737	1.941758962	4.625146379	5.090590864	1.2521349
Thbs2	0.018615678	5.200762405	2.60E-07	90467	35097	1.152537824	2.28423188	0.685125928	0.986895013
Thbs2	0.018615678	5.200762405	2.60E-07	90468	34367	3.485845213	3.624572214	0.172545021	0.056302224
Thbs2	0.018615678	5.200762405	2.60E-07	90469	31567	2.037122488	2.882303247	0.598747777	0.500689401
Thbs2	0.018615678	5.200762405	2.60E-07	90470	17107	1.595446839	3.106495751	1.295109893	0.961327543
Thbs2	0.018615678	5.200762405	2.60E-07	90471	867	1.201818439	2.4067966	0.796596802	1.001895261
Thbs2	0.018615678	5.200762405	2.60E-07	90472	227	2.253874663	3.95623613	2.089647936	0.811721246
Thbs2	0.018615678	5.200762405	2.60E-07	90473	-8573	3.059749163	2.146555697	0.310148091	-0.511389779
Thbs2	0.018615678	5.200762405	2.60E-07	90474	-11473	1.780089455	2.410693188	0.31124445	0.437498306
Thbs2	0.018615678	5.200762405	2.60E-07	90475	-11843	3.512169401	2.260206841	0.615025415	-0.635907625
Thbs2	0.018615678	5.200762405	2.60E-07	90476	-39883	4.480706949	3.89244807	0.16660329	-0.203048581
Thbs2	0.018615678	5.200762405	2.60E-07	90477	-40273	2.404444086	2.124705242	0.019634959	-0.178440666
Thbs2	0.018615678	5.200762405	2.60E-07	90478	-53433	0.955685469	2.773062673	1.487116387	1.536872435
Thbs2	0.018615678	5.200762405	2.60E-07	90479	-55493	0.955685469	3.204089687	2.210514792	1.745306744
Thbs2	0.018615678	5.200762405	2.60E-07	90480	-72493	1.519735369	3.243791113	1.588451038	1.09386079
Thbs2	0.018615678	5.200762405	2.60E-07	90481	-86443	0.955685469	3.112734252	2.033017672	1.703574625
Thbs2	0.018615678	5.200762405	2.60E-07	90482	-86823	0.955685469	3.976032602	4.078661031	2.056721799
Thbs2	0.018615678	5.200762405	2.60E-07	90483	-123893	0.955685469	0.842670261	0	-0.181567671
Gap43	8.96795606	7.268299791	2.52E-07	85768	402216	4.151983951	4.783561563	0.936645771	0.204284298
Gap43	8.96795606	7.268299791	2.52E-07	85769	401686	1.64161578	2.931482854	0.933967633	0.836514115
Gap43	8.96795606	7.268299791	2.52E-07	85770	374806	4.111304604	0.842670261	3.586439353	-2.286556148
Gap43	8.96795606	7.268299791	2.52E-07	85771	371216	4.174636026	1.710556385	2.59180108	-1.287184758
Gap43	8.96795606	7.268299791	2.52E-07	85772	365126	3.711162881	2.056782053	1.083867352	-0.851482395
Gap43	8.96795606	7.268299791	2.52E-07	85773	364826	3.707563053	1.710556385	1.56966463	-1.116005568
Gap43	8.96795606	7.268299791	2.52E-07	85774	363476	3.781473137	3.890125795	0.118966623	0.040868438
Gap43	8.96795606	7.268299791	2.52E-07	85775	362736	2.250356402	2.288634682	0.042659783	0.024333687
Gap43	8.96795606	7.268299791	2.52E-07	85776	343446	2.664902187	3.221227674	0.397474125	0.273528052
Gap43	8.96795606	7.268299791	2.52E-07	85777	337486	4.342355014	4.073781383	0.023581794	-0.092109119
Gap43	8.96795606	7.268299791	2.52E-07	85778	336976	4.796080506	5.027354829	0.416000529	0.067943642
Gap43	8.96795606	7.268299791	2.52E-07	85779	336376	3.868652199	4.02582305	0.119783252	0.057452729
Gap43	8.96795606	7.268299791	2.52E-07	85780	324876	2.993430243	1.479384567	0.745243752	-1.016802521
Gap43	8.96795606	7.268299791	2.52E-07	85781	308336	3.517241466	2.858209037	0.198138389	-0.299332949
Gap43	8.96795606	7.268299791	2.52E-07	85782	307066	2.223839924	2.508617629	0.177553866	0.173839644
Gap43	8.96795606	7.268299791	2.52E-07	85783	280516	3.104782811	1.034951309	1.459680344	-1.584929455
Gap43	8.96795606	7.268299791	2.52E-07	85784	275456	1.690720057	1.686503643	0	-0.003602369
Gap43	8.96795606	7.268299791	2.52E-07	85785	266926	2.073087309	1.37113102	0	-0.596414441
Gap43	8.96795606	7.268299791	2.52E-07	85786	261436	2.40760634	4.370594099	2.957342242	0.860229879
Gap43	8.96795606	7.268299791	2.52E-07	85787	260786	4.030700293	4.97843233	1.733782155	0.304661006
Gap43	8.96795606	7.268299791	2.52E-07	85788	242946	3.338680422	2.231068801	0.342585237	-0.581543002
Gap43	8.96795606	7.268299791	2.52E-07	85789	238296	1.339038098	0.842670261	0	-0.668156891
Gap43	8.96795606	7.268299791	2.52E-07	85790	237906	1.412016019	1.33269587	0	-0.083408871
Gap43	8.96795606	7.268299791	2.52E-07	85791	237416	1.519735369	2.75567392	0.881266541	0.858585055
Gap43	8.96795606	7.268299791	2.52E-07	85792	216896	2.519128406	0.842670261	0	-1.579884545
Gap43	8.96795606	7.268299791	2.52E-07	85793	175506	3.115747556	3.297537521	0.127440604	0.081810727
Gap43	8.96795606	7.268299791	2.52E-07	85794	170786	3.142105941	2.893134138	0.026112248	-0.11909861
Gap43	8.96795606	7.268299791	2.52E-07	85795	167876	4.053496813	3.433147649	0.185047878	-0.239635104
Gap43	8.96795606	7.268299791	2.52E-07	85796	151876	1.152537824	1.919618058	0	0.736005192
Gap43	8.96795606	7.268299791	2.52E-07	85797	151406	1.762169589	3.63262072	2.029300898	1.043657968
Gap43	8.96795606	7.268299791	2.52E-07	85798	151036	2.886854876	3.384243315	0.265285181	0.229334713
Gap43	8.96795606	7.268299791	2.52E-07	85799	150746	4.173558917	3.516938483	0.240778807	-0.246958037
Gap43	8.96795606	7.268299791	2.52E-07	85800	150316	5.21540123	5.30080511	0.194026399	0.023433253
Gap43	8.96795606	7.268299791	2.52E-07	85801	149796	4.292831066	4.151203144	0.036198632	-0.048399866
Gap43	8.96795606	7.268299791	2.52E-07	85802	85236	3.006002921	2.773368484	0.025649966	-0.116207098
Gap43	8.96795606	7.268299791	2.52E-07	85803	84686	4.617336955	4.414080298	0	-0.064948144
Gap43	8.96795606	7.268299791	2.52E-07	85804	71136	5.30931098	3.145965873	3.973406547	-0.755021626
Gap43	8.96795606	7.268299791	2.52E-07	85805	69206	2.395522466	0.842670261	0	-1.507300227
Gap43	8.96795606	7.268299791	2.52E-07	85806	64946	3.520444405	1.356369608	1.713437489	-1.376007196
Gap43	8.96795606	7.268299791	2.52E-07	85807	64466	3.93803887	2.94661607	0.539224933	-0.418418255
Gap43	8.96795606	7.268299791	2.52E-07	85808	64006	3.611172107	3.793858531	0.158388904	0.071198703
Gap43	8.96795606	7.268299791	2.52E-07	85809	43426	2.923743235	0.842670261	1.407605564	-1.794776502
Gap43	8.96795606	7.268299791	2.52E-07	85810	36956	3.20388387	0.842670261	1.794864424	-1.926781739
Gap43	8.96795606	7.268299791	2.52E-07	85811	35786	3.691349867	1.062996976	2.501920464	-1.79601099
Gap43	8.96795606	7.268299791	2.52E-07	85812	35236	2.904084765	1.939562484	0.324133006	-0.58235231
Gap43	8.96795606	7.268299791	2.52E-07	85813	34366	3.175230371	2.438340538	0.072201452	-0.380961641
Gap43	8.96795606	7.268299791	2.52E-07	85814	30636	2.817994102	2.928939185	0.134582454	0.055709646
Gap43	8.96795606	7.268299791	2.52E-07	85815	14976	2.733055567	3.305878613	0.415954553	0.27451896
Gap43	8.96795606	7.268299791	2.52E-07	85816	8036	1.498244927	0.842670261	0	-0.830233373
Gap43	8.96795606	7.268299791	2.52E-07	85817	2796	2.088932372	1.034951309	0	-1.013202891
Gap43	8.96795606	7.268299791	2.52E-07	85818	1776	5.603262715	4.512544197	1.425444328	-0.312326074
Gap43	8.96795606	7.268299791	2.52E-07	85819	926	4.106001168	3.470519756	0.211702303	-0.242582296
Gap43	8.96795606	7.268299791	2.52E-07	85820	506	4.801127753	4.249334017	0.172907489	-0.176136575
Gap43	8.96795606	7.268299791	2.52E-07	85821	26	4.823552498	4.694468545	0.038020691	-0.039134227
Gap43	8.96795606	7.268299791	2.52E-07	85822	-434	2.708034782	2.543050916	0.015939126	-0.090685922
Gap43	8.96795606	7.268299791	2.52E-07	85823	-17154	0.955685469	4.133601959	4.586799612	2.112791685
Gap43	8.96795606	7.268299791	2.52E-07	85824	-17644	1.498244927	4.80158371	6.134707871	1.68023684
Gap43	8.96795606	7.268299791	2.52E-07	85825	-25624	1.325726691	2.58233748	0.726101468	0.961894173
Gap43	8.96795606	7.268299791	2.52E-07	85826	-29714	2.991095947	3.752781489	0.556759792	0.3272861
Gap43	8.96795606	7.268299791	2.52E-07	85827	-30044	2.2624893	3.335052487	0.757285088	0.559798498
Gap43	8.96795606	7.268299791	2.52E-07	85828	-34824	2.849189853	1.422808172	0.685999165	-1.001810591
Gap43	8.96795606	7.268299791	2.52E-07	85829	-56134	3.628781516	1.254090832	2.07939798	-1.532843353
Gap43	8.96795606	7.268299791	2.52E-07	85830	-77854	2.872144579	1.393391722	0.797010364	-1.043527477
Gap43	8.96795606	7.268299791	2.52E-07	85831	-100374	0.955685469	0.842670261	0	-0.181567671
Gap43	8.96795606	7.268299791	2.52E-07	85832	-102474	2.591034544	1.835427313	0.233284922	-0.497412268
Gap43	8.96795606	7.268299791	2.52E-07	85833	-102694	2.895890371	1.710556385	0.521827985	-0.759541327
Gap43	8.96795606	7.268299791	2.52E-07	85834	-103824	4.18819628	4.36518225	0.236822838	0.059712833
Gap43	8.96795606	7.268299791	2.52E-07	85835	-104484	4.898233214	4.683841526	0.018328806	-0.064569201
Gap43	8.96795606	7.268299791	2.52E-07	85836	-115804	1.619967606	1.573844409	0	-0.041672042
Gap43	8.96795606	7.268299791	2.52E-07	85837	-116404	2.099332241	1.062996976	0	-0.981793013
Gap43	8.96795606	7.268299791	2.52E-07	85838	-153114	0.955685469	0.842670261	0	-0.181567671
Gap43	8.96795606	7.268299791	2.52E-07	85839	-228904	3.727840842	1.697814508	1.299080005	-1.134661418
Gap43	8.96795606	7.268299791	2.52E-07	85840	-230044	4.336064011	1.914311279	2.501681861	-1.179560614
Gap43	8.96795606	7.268299791	2.52E-07	85841	-234644	0.955685469	0.842670261	0	-0.181567671
Gap43	8.96795606	7.268299791	2.52E-07	85842	-235114	1.160057546	1.062996976	0	-0.12605888
Gap43	8.96795606	7.268299791	2.52E-07	85843	-251884	1.619967606	1.873245627	0	0.209575119
Gm1337	4.370744011	0.415037499	2.52E-07	121242	8098	3.959688671	2.481922654	1.128997159	-0.673928847
Gm1337	4.370744011	0.415037499	2.52E-07	121243	3618	3.456681026	2.421175101	0.426802366	-0.513680062
Gm1337	4.370744011	0.415037499	2.52E-07	121244	2928	4.494175643	3.165106501	0.877888746	-0.505802465
Gm1337	4.370744011	0.415037499	2.52E-07	121245	1728	4.242263537	3.380198885	0.451124826	-0.327726112
Gm1337	4.370744011	0.415037499	2.52E-07	121246	618	5.323602287	4.407583806	0.823688394	-0.272414794
Gm1337	4.370744011	0.415037499	2.52E-07	121247	-222	4.139057848	3.452708875	0.223340979	-0.261573718
Gm1337	4.370744011	0.415037499	2.52E-07	121248	-602	4.313712275	3.017677111	0.978442998	-0.515491505
Gm1337	4.370744011	0.415037499	2.52E-07	121249	-1902	3.829711971	0.842670261	3.075883048	-2.184195776
Gm1337	4.370744011	0.415037499	2.52E-07	121250	-2312	3.649403009	1.254090832	2.060899353	-1.541018635
Gm1337	4.370744011	0.415037499	2.52E-07	121251	-2732	5.27892177	3.212310683	3.130433806	-0.716631854
Gm1337	4.370744011	0.415037499	2.52E-07	121252	-6842	3.002621179	2.974031765	0.082134779	-0.013802415
Gm1337	4.370744011	0.415037499	2.52E-07	121253	-7172	4.190804932	3.789356341	0.038118846	-0.145274557
Gm1337	4.370744011	0.415037499	2.52E-07	121254	-7462	4.465798521	4.001568208	0.103251414	-0.158352664
Gm1337	4.370744011	0.415037499	2.52E-07	121255	-7812	3.646474227	2.80662628	0.321877979	-0.377665224
Gm1337	4.370744011	0.415037499	2.52E-07	121256	-10062	3.310969522	2.82856953	0.081114094	-0.227181096
Gm1337	4.370744011	0.415037499	2.52E-07	121257	-10482	4.531639852	4.011372677	0.168177785	-0.175937203
Gm1337	4.370744011	0.415037499	2.52E-07	121258	-11162	4.242263537	2.546485257	1.615847484	-0.736326882
Camk1g	3.27237227	6.703239438	2.43E-07	16216	33947	2.904937602	1.514148253	0.613308897	-0.940000705
Camk1g	3.27237227	6.703239438	2.43E-07	16217	32037	3.039613111	3.60739261	0.403922949	0.247068741
Camk1g	3.27237227	6.703239438	2.43E-07	16218	31717	4.492748704	4.78444072	0.373596113	0.090751921
Camk1g	3.27237227	6.703239438	2.43E-07	16219	20197	3.760334942	4.569940716	1.249837596	0.281314278
Camk1g	3.27237227	6.703239438	2.43E-07	16220	19687	5.181833959	5.376947728	0.269051489	0.053324658
Camk1g	3.27237227	6.703239438	2.43E-07	16221	19097	2.883181618	3.361573148	0.343876788	0.221474825
Camk1g	3.27237227	6.703239438	2.43E-07	16222	18447	4.990201712	4.95343231	0.13803212	-0.010669595
Camk1g	3.27237227	6.703239438	2.43E-07	16223	17987	3.081374925	3.269652338	0.203189398	0.08556301
Camk1g	3.27237227	6.703239438	2.43E-07	16224	7867	2.485229677	4.735652409	4.535324377	0.930184006
Camk1g	3.27237227	6.703239438	2.43E-07	16225	6147	3.6366724	4.889752866	2.106350703	0.427142581
Camk1g	3.27237227	6.703239438	2.43E-07	16226	1987	4.93002619	5.007045216	0.203676886	0.022364173
Camk1g	3.27237227	6.703239438	2.43E-07	16227	1387	3.641837448	4.097657917	0.560241267	0.17013302
Camk1g	3.27237227	6.703239438	2.43E-07	16228	837	2.419684991	3.893568554	1.694888089	0.686273787
Camk1g	3.27237227	6.703239438	2.43E-07	16229	397	3.114181523	3.69523218	0.551971146	0.246811975
Camk1g	3.27237227	6.703239438	2.43E-07	16230	-33	3.566251824	4.477094054	1.224326489	0.328154047
Camk1g	3.27237227	6.703239438	2.43E-07	16231	-6673	3.152791696	3.204387203	0.083621845	0.023418632
Camk1g	3.27237227	6.703239438	2.43E-07	16232	-10873	4.234583311	2.998447681	0.923014983	-0.498004213
Camk1g	3.27237227	6.703239438	2.43E-07	16233	-11543	4.636167823	5.213042983	1.086510679	0.169192965
Camk1g	3.27237227	6.703239438	2.43E-07	16234	-12183	3.722914924	4.055203558	0.394804219	0.123341687
Camk1g	3.27237227	6.703239438	2.43E-07	16235	-12703	2.730532489	3.576576253	0.736995142	0.389396877
Camk1g	3.27237227	6.703239438	2.43E-07	16236	-13003	2.93658478	3.220709372	0.222619906	0.133239193
Camk1g	3.27237227	6.703239438	2.43E-07	16237	-16083	2.869853576	3.154758606	0.17284659	0.136552488
Camk1g	3.27237227	6.703239438	2.43E-07	16238	-35213	0.955685469	3.139395291	2.111802496	1.715878907
Camk1g	3.27237227	6.703239438	2.43E-07	16239	-43193	0.955685469	3.323296849	2.435104115	1.798007378
Sdk2	2.905640968	0	1.95E-07	40695	155496	3.746530132	1.768874675	1.560089191	-1.082723218
Sdk2	2.905640968	0	1.95E-07	40696	154976	5.088338062	2.876945846	3.149553932	-0.82265646
Sdk2	2.905640968	0	1.95E-07	40697	138526	5.997650677	5.7109455	0.038544013	-0.070667881
Sdk2	2.905640968	0	1.95E-07	40698	137926	5.418160741	5.287797237	0.074973109	-0.035136337
Sdk2	2.905640968	0	1.95E-07	40699	137426	5.821521737	5.239940574	0.310421292	-0.15184587
Sdk2	2.905640968	0	1.95E-07	40700	117966	1.980958054	0.842670261	0	-1.233158215
Sdk2	2.905640968	0	1.95E-07	40701	117066	5.491151032	4.724150654	0.566105679	-0.217053619
Sdk2	2.905640968	0	1.95E-07	40702	116546	4.056905529	2.913254453	0.601536256	-0.477747991
Sdk2	2.905640968	0	1.95E-07	40703	116056	2.949481987	0.842670261	1.359012013	-1.807421482
Sdk2	2.905640968	0	1.95E-07	40704	114516	2.464609046	0.842670261	0	-1.548318698
Sdk2	2.905640968	0	1.95E-07	40705	113996	3.384733602	0.842670261	1.815072035	-2.006002173
Sdk2	2.905640968	0	1.95E-07	40706	113706	3.693241371	0.842670261	2.746262471	-2.131847436
Sdk2	2.905640968	0	1.95E-07	40707	100856	0.955685469	1.340630358	0	0.488303721
Sdk2	2.905640968	0	1.95E-07	40708	100536	3.148150482	3.101423555	0.074508428	-0.021573938
Sdk2	2.905640968	0	1.95E-07	40709	93926	2.70734626	3.266359819	0.177185301	0.27080431
Sdk2	2.905640968	0	1.95E-07	40710	93496	2.749246361	2.292863361	0.082543031	-0.26188581
Sdk2	2.905640968	0	1.95E-07	40711	75246	3.447033342	4.242125714	0.904874684	0.299432122
Sdk2	2.905640968	0	1.95E-07	40712	74656	2.071258425	1.710556385	0	-0.276041905
Sdk2	2.905640968	0	1.95E-07	40713	73806	3.454207388	1.254090832	1.421673161	-1.46171286
Sdk2	2.905640968	0	1.95E-07	40714	62516	1.563768332	0.842670261	0	-0.89198668
Sdk2	2.905640968	0	1.95E-07	40715	50226	3.003019508	2.562827922	0.050202313	-0.228677233
Sdk2	2.905640968	0	1.95E-07	40716	27696	2.989050517	3.977612315	1.098952599	0.412215389
Sdk2	2.905640968	0	1.95E-07	40717	22236	3.128547312	3.627712681	0.349248663	0.213567275
Sdk2	2.905640968	0	1.95E-07	40718	756	3.494555457	3.085647968	0.039908902	-0.179535463
Sdk2	2.905640968	0	1.95E-07	40719	96	2.419684991	2.193817832	0.018586546	-0.141375507
Sdk2	2.905640968	0	1.95E-07	40720	-334	3.364115663	3.110657747	0	-0.113007638
Sdk2	2.905640968	0	1.95E-07	40721	-674	4.035380611	3.767110873	0.009498745	-0.099246258
Sdk2	2.905640968	0	1.95E-07	40722	-1414	5.581131371	5.120720154	0.088041598	-0.124210887
Sdk2	2.905640968	0	1.95E-07	40723	-2184	3.235010955	1.612525339	0.833902977	-1.004448767
Sdk2	2.905640968	0	1.95E-07	40724	-2614	4.222282344	3.525540157	0.232164181	-0.260178742
Sdk2	2.905640968	0	1.95E-07	40725	-4444	3.917380407	1.025137898	3.028011361	-1.934071242
Sdk2	2.905640968	0	1.95E-07	40726	-6284	2.175318519	0.842670261	0	-1.368186545
Sdk2	2.905640968	0	1.95E-07	40727	-27424	2.654291999	1.187097175	0.632884588	-1.160889052
Sdk2	2.905640968	0	1.95E-07	40728	-56474	4.454147837	2.435677742	2.320617905	-0.870826177
Rspo1	0	4.378371495	1.79E-07	150010	-15535	1.152537824	2.778704499	1.274500305	1.269598322
Rspo1	0	4.378371495	1.79E-07	150011	-2175	2.48166171	3.978668593	1.695397894	0.680979266
Rspo1	0	4.378371495	1.79E-07	150012	-1385	2.677636717	4.23502684	2.180700095	0.661410874
Rspo1	0	4.378371495	1.79E-07	150013	-725	1.412016019	3.212310683	1.643830854	1.185854976
Rspo1	0	4.378371495	1.79E-07	150014	-5	2.251027298	3.583399621	1.184884968	0.67074539
Rspo1	0	4.378371495	1.79E-07	150015	755	1.201818439	1.254090832	0	0.061422881
Rspo1	0	4.378371495	1.79E-07	150016	13295	1.758164286	3.742493753	2.373974341	1.089930023
Rspo1	0	4.378371495	1.79E-07	150017	19105	2.524497844	4.027760554	1.752488882	0.673981474
Gria1	7.925814509	6.80083455	1.78E-07	33266	-431403	2.902630049	2.973765667	0.072241326	0.034930261
Gria1	7.925814509	6.80083455	1.78E-07	33267	-418043	2.104605299	1.422808172	0	-0.564808527
Gria1	7.925814509	6.80083455	1.78E-07	33268	-392153	0.955685469	0.842670261	0	-0.181567671
Gria1	7.925814509	6.80083455	1.78E-07	33269	-383703	1.989424668	0.842670261	0	-1.239311154
Gria1	7.925814509	6.80083455	1.78E-07	33270	-294813	1.160057546	2.323962182	0.721100596	1.002390218
Gria1	7.925814509	6.80083455	1.78E-07	33271	-294423	2.36233854	4.174081047	2.462749638	0.821242885
Gria1	7.925814509	6.80083455	1.78E-07	33272	-289023	0.955685469	0.842670261	0	-0.181567671
Gria1	7.925814509	6.80083455	1.78E-07	33273	-282833	3.454160939	2.59151675	0.275031422	-0.414538585
Gria1	7.925814509	6.80083455	1.78E-07	33274	-269563	1.843570341	1.619064049	0	-0.187342404
Gria1	7.925814509	6.80083455	1.78E-07	33275	-259303	3.358474536	0.842670261	1.868387001	-1.994765974
Gria1	7.925814509	6.80083455	1.78E-07	33276	-257783	2.993831118	0.842670261	1.505080048	-1.828952725
Gria1	7.925814509	6.80083455	1.78E-07	33277	-248703	2.671385939	2.296096013	0.052891721	-0.218405448
Gria1	7.925814509	6.80083455	1.78E-07	33278	-244063	3.75137621	0.842670261	2.524015971	-2.154379835
Gria1	7.925814509	6.80083455	1.78E-07	33279	-218463	4.202020523	3.587819316	0.193433411	-0.227975971
Gria1	7.925814509	6.80083455	1.78E-07	33280	-201193	3.766233815	0.842670261	2.472930183	-2.160082452
Gria1	7.925814509	6.80083455	1.78E-07	33281	-148853	1.339038098	0.842670261	0	-0.668156891
Gria1	7.925814509	6.80083455	1.78E-07	33282	-121823	0.955685469	0.842670261	0	-0.181567671
Gria1	7.925814509	6.80083455	1.78E-07	33283	-110213	0.955685469	2.391724991	1.003656169	1.323443725
Gria1	7.925814509	6.80083455	1.78E-07	33284	-109323	0.955685469	1.204593113	0	0.333938128
Gria1	7.925814509	6.80083455	1.78E-07	33285	-63493	3.089802238	1.940107395	0.502924574	-0.671377987
Gria1	7.925814509	6.80083455	1.78E-07	33286	-17743	2.013866035	2.120433813	0.079163782	0.074391735
Gria1	7.925814509	6.80083455	1.78E-07	33287	-6063	1.160057546	0.842670261	0	-0.461156257
Gria1	7.925814509	6.80083455	1.78E-07	33288	-833	2.78892505	2.679449264	0.033310809	-0.057772665
Gria1	7.925814509	6.80083455	1.78E-07	33289	-133	5.470591045	5.057845429	0.116302866	-0.113173763
Gria1	7.925814509	6.80083455	1.78E-07	33290	457	4.151832979	4.310178628	0.222469019	0.053999253
Gria1	7.925814509	6.80083455	1.78E-07	33291	-161	5.206670835	5.029197104	0.038120076	-0.050033106
Gria1	7.925814509	6.80083455	1.78E-07	33292	849	4.413038945	4.637713638	0.293698719	0.071641262
Gria1	7.925814509	6.80083455	1.78E-07	33293	5739	1.486330093	0.842670261	0	-0.818714437
Gria1	7.925814509	6.80083455	1.78E-07	33294	9509	3.137430167	0.842670261	1.732994824	-1.896543231
Gria1	7.925814509	6.80083455	1.78E-07	33295	13789	4.304293946	2.871961702	1.240233623	-0.583740094
Gria1	7.925814509	6.80083455	1.78E-07	33296	17569	4.542294387	3.701346811	0.360435182	-0.29537089
Gria1	7.925814509	6.80083455	1.78E-07	33297	18669	2.62212631	1.187097175	0.677621274	-1.143299145
Gria1	7.925814509	6.80083455	1.78E-07	33298	25999	4.45218025	4.686148087	0.113514068	0.073890543
Gria1	7.925814509	6.80083455	1.78E-07	33299	26449	3.775233548	4.29846332	0.65681992	0.187255098
Gria1	7.925814509	6.80083455	1.78E-07	33300	29089	2.478657848	3.02014947	0.308126654	0.285060815
Gria1	7.925814509	6.80083455	1.78E-07	33301	29429	1.985197572	2.078996466	0.071822367	0.066604711
Gria1	7.925814509	6.80083455	1.78E-07	33302	31289	3.79921875	3.159647023	0.219354705	-0.265939383
Gria1	7.925814509	6.80083455	1.78E-07	33303	44819	3.940814897	1.187097175	2.810415665	-1.731055948
Gria1	7.925814509	6.80083455	1.78E-07	33304	57349	2.840302021	0.842670261	1.318224405	-1.753004229
Gria1	7.925814509	6.80083455	1.78E-07	33305	84959	1.985197572	0.842670261	0	-1.236242478
Gria1	7.925814509	6.80083455	1.78E-07	33306	99679	1.201818439	0.842670261	0	-0.512178846
Gria1	7.925814509	6.80083455	1.78E-07	33307	103759	3.508036405	1.204593113	1.850940805	-1.542117804
Gria1	7.925814509	6.80083455	1.78E-07	33308	115359	2.77469271	0.842670261	1.245348483	-1.719287889
Gria1	7.925814509	6.80083455	1.78E-07	33309	119879	0.955685469	0.842670261	0	-0.181567671
Gria1	7.925814509	6.80083455	1.78E-07	33310	126819	2.401274886	1.479384567	0.280580358	-0.698803435
Gria1	7.925814509	6.80083455	1.78E-07	33311	127329	5.24720066	4.359329395	0.581463272	-0.267441742
Gria1	7.925814509	6.80083455	1.78E-07	33312	141899	4.120506776	2.450036045	1.338291614	-0.750018809
Gria1	7.925814509	6.80083455	1.78E-07	33313	142239	4.115651461	3.63423554	0.140546942	-0.179468885
Gria1	7.925814509	6.80083455	1.78E-07	33314	157229	2.836436869	1.908984907	0.240353446	-0.571274057
Gria1	7.925814509	6.80083455	1.78E-07	33315	163699	1.64161578	0.842670261	0	-0.962076387
Gria1	7.925814509	6.80083455	1.78E-07	33316	181999	4.300436451	3.505184298	0.35208206	-0.294992785
Gria1	7.925814509	6.80083455	1.78E-07	33317	210389	1.758164286	0.842670261	0	-1.061029768
Gria1	7.925814509	6.80083455	1.78E-07	33318	222359	3.79801431	2.327255795	0.873620273	-0.706615551
Gria1	7.925814509	6.80083455	1.78E-07	33319	222729	3.719685788	3.765224918	0.113490442	0.01755529
Gria1	7.925814509	6.80083455	1.78E-07	33320	223769	0.955685469	3.413513761	2.653141655	1.83664978
Gria1	7.925814509	6.80083455	1.78E-07	33321	231669	2.073087309	3.452899806	1.054219868	0.736027594
Gria1	7.925814509	6.80083455	1.78E-07	33322	234689	3.674242137	2.489079379	0.589256978	-0.561834465
Gria1	7.925814509	6.80083455	1.78E-07	33323	237349	0.955685469	0.842670261	0	-0.181567671
Gria1	7.925814509	6.80083455	1.78E-07	33324	248869	3.780449105	3.222927187	0.15904645	-0.230186037
Tmem9	6.183135875	4.726545018	1.63E-07	10194	-534	1.325726691	1.204593113	0	-0.138237467
Tmem9	6.183135875	4.726545018	1.63E-07	10195	-174	1.997841885	2.093155811	0.073427932	0.067237298
Tmem9	6.183135875	4.726545018	1.63E-07	10196	344	5.816683222	5.596162502	0.016176765	-0.05575888
Tmem9	6.183135875	4.726545018	1.63E-07	10197	859	2.894495831	3.42597511	0.385780089	0.243202591
Tmem9	6.183135875	4.726545018	1.63E-07	10198	5559	2.000564308	2.074245633	0.067079374	0.052179744
Prkar2b	6.452388342	4.768318013	1.49E-07	44604	51464	2.220823394	1.195871666	0	-0.893032094
Prkar2b	6.452388342	4.768318013	1.49E-07	44605	46184	2.507385499	2.315935235	0	-0.114588912
Prkar2b	6.452388342	4.768318013	1.49E-07	44606	45684	4.976538446	4.546219253	0.091743785	-0.130475326
Prkar2b	6.452388342	4.768318013	1.49E-07	44607	43464	4.192290002	2.21600412	1.684987774	-0.919777955
Prkar2b	6.452388342	4.768318013	1.49E-07	44608	39404	3.456562152	4.387565348	1.202690741	0.344082746
Prkar2b	6.452388342	4.768318013	1.49E-07	44609	38704	5.095377961	4.701625187	0.09752364	-0.116029633
Prkar2b	6.452388342	4.768318013	1.49E-07	44610	21904	3.308181351	3.317212688	0.090946541	0.003933192
Prkar2b	6.452388342	4.768318013	1.49E-07	44611	10894	2.774226066	1.025137898	0.999429672	-1.436267365
Prkar2b	6.452388342	4.768318013	1.49E-07	44612	7404	3.455980357	1.964914933	0.927836588	-0.814628162
Prkar2b	6.452388342	4.768318013	1.49E-07	44613	6394	2.728486825	0.842670261	1.04683754	-1.695060961
Prkar2b	6.452388342	4.768318013	1.49E-07	44614	4494	3.234332567	1.903638798	0.585472452	-0.764708267
Prkar2b	6.452388342	4.768318013	1.49E-07	44615	3574	3.06414547	2.107177538	0.275115779	-0.540172919
Prkar2b	6.452388342	4.768318013	1.49E-07	44616	2744	3.269428767	2.509352184	0.226906768	-0.381723625
Prkar2b	6.452388342	4.768318013	1.49E-07	44617	1964	3.315706453	2.58877493	0.231918181	-0.357046746
Prkar2b	6.452388342	4.768318013	1.49E-07	44618	1374	3.842746828	4.094471134	0.296787576	0.091539187
Prkar2b	6.452388342	4.768318013	1.49E-07	44619	514	4.918225413	5.437915708	1.14308611	0.14491593
Prkar2b	6.452388342	4.768318013	1.49E-07	44620	-266	5.755034022	6.07157699	0.833499319	0.077246824
Prkar2b	6.452388342	4.768318013	1.49E-07	44621	-4786	3.472847167	2.450036045	0.476012208	-0.503315948
Prkar2b	6.452388342	4.768318013	1.49E-07	44622	-13196	0.955685469	0.842670261	0	-0.181567671
Prkar2b	6.452388342	4.768318013	1.49E-07	44623	-14366	1.666376825	1.340630358	0	-0.313803173
Prkar2b	6.452388342	4.768318013	1.49E-07	44624	-23446	0.955685469	2.847402239	1.593148705	1.575038523
Prkar2b	6.452388342	4.768318013	1.49E-07	44625	-66626	0.955685469	0.842670261	0	-0.181567671
Prkar2b	6.452388342	4.768318013	1.49E-07	44626	-71626	0.955685469	0.842670261	0	-0.181567671
Lifr	5.000585391	7.657562059	1.41E-07	72287	-124257	2.632542097	3.475745258	0.809466792	0.400865747
Lifr	5.000585391	7.657562059	1.41E-07	72288	-124017	0.955685469	2.460355349	1.074123957	1.364258912
Lifr	5.000585391	7.657562059	1.41E-07	72289	-121097	2.422218482	2.403407856	0.04011611	-0.011247507
Lifr	5.000585391	7.657562059	1.41E-07	72290	-120707	3.291434682	2.193817832	0.446822763	-0.585272834
Lifr	5.000585391	7.657562059	1.41E-07	72291	-107777	0.955685469	1.034951309	0	0.114955108
Lifr	5.000585391	7.657562059	1.41E-07	72292	-93977	0.955685469	1.924905389	0	1.01017975
Lifr	5.000585391	7.657562059	1.41E-07	72293	-91907	3.814687667	5.250047532	2.787707161	0.460765545
Lifr	5.000585391	7.657562059	1.41E-07	72294	-81747	2.927801357	3.050806669	0.149248738	0.059373084
Lifr	5.000585391	7.657562059	1.41E-07	72295	-81327	3.730068061	5.009430493	2.840110378	0.425444642
Lifr	5.000585391	7.657562059	1.41E-07	72296	-80717	0.955685469	1.999885248	0	1.065309434
Lifr	5.000585391	7.657562059	1.41E-07	72297	-57997	1.498244927	1.025137898	0	-0.5474555
Lifr	5.000585391	7.657562059	1.41E-07	72298	-47887	0.955685469	2.889870026	1.461233124	1.59639682
Lifr	5.000585391	7.657562059	1.41E-07	72299	-29167	0.955685469	1.204593113	0	0.333938128
Lifr	5.000585391	7.657562059	1.41E-07	72300	-13757	0.955685469	0.842670261	0	-0.181567671
Lifr	5.000585391	7.657562059	1.41E-07	72301	-13447	0.955685469	0.842670261	0	-0.181567671
Lifr	5.000585391	7.657562059	1.41E-07	72302	-12657	0.955685469	0.842670261	0	-0.181567671
Lifr	5.000585391	7.657562059	1.41E-07	72303	-4057	0.955685469	1.612525339	0	0.754714043
Lifr	5.000585391	7.657562059	1.41E-07	72304	-3037	0.955685469	1.586070053	0	0.730848705
Lifr	5.000585391	7.657562059	1.41E-07	72305	-2707	0.955685469	2.124705242	0	1.152654924
Lifr	5.000585391	7.657562059	1.41E-07	72306	-447	6.153914289	6.5382769	1.179819087	0.087406127
Lifr	5.000585391	7.657562059	1.41E-07	72307	313	4.331260242	5.245596729	2.127273129	0.276320042
Lifr	5.000585391	7.657562059	1.41E-07	72308	813	2.908981113	3.498234579	0.495395362	0.266113105
Lifr	5.000585391	7.657562059	1.41E-07	72309	1333	2.31896709	3.372820413	0.937979733	0.540473158
Lifr	5.000585391	7.657562059	1.41E-07	72310	1903	0.955685469	2.787344425	1.484705291	1.544283496
Lifr	5.000585391	7.657562059	1.41E-07	72311	3353	1.339038098	0.842670261	0	-0.668156891
Lifr	5.000585391	7.657562059	1.41E-07	72312	4913	1.8916042	2.898238845	0.597068916	0.615566243
Lifr	5.000585391	7.657562059	1.41E-07	72313	673	1.878857466	4.380117617	4.171001161	1.221113985
Lifr	5.000585391	7.657562059	1.41E-07	72314	1293	1.369516392	3.029740784	1.434086029	1.145527832
Lifr	5.000585391	7.657562059	1.41E-07	72315	4743	0.955685469	0.842670261	0	-0.181567671
Lifr	5.000585391	7.657562059	1.41E-07	72316	5323	3.65289692	2.87733761	0.319940141	-0.344306535
Lifr	5.000585391	7.657562059	1.41E-07	72317	5803	2.966327536	1.534322678	0.754457486	-0.951075983
Lifr	5.000585391	7.657562059	1.41E-07	72318	6183	4.808207259	2.120102807	3.5672811	-1.18136486
Lifr	5.000585391	7.657562059	1.41E-07	72319	6743	2.713642448	0.842670261	1.168987862	-1.687190526
Lifr	5.000585391	7.657562059	1.41E-07	72320	12103	0.955685469	2.151545257	0	1.170765399
Lifr	5.000585391	7.657562059	1.41E-07	72321	29183	0.955685469	2.790244334	1.47620058	1.545783673
Lifr	5.000585391	7.657562059	1.41E-07	72322	29663	1.48033557	2.887728856	1.029186309	0.964011036
Lifr	5.000585391	7.657562059	1.41E-07	72323	53823	0.955685469	1.204593113	0	0.333938128
Lifr	5.000585391	7.657562059	1.41E-07	72324	60103	0.955685469	2.498754273	1.158826523	1.386601246
Lifr	5.000585391	7.657562059	1.41E-07	72325	85913	4.013215061	3.607339157	0.098204846	-0.1538234
Lifr	5.000585391	7.657562059	1.41E-07	72326	100623	0.955685469	0.842670261	0	-0.181567671
Lifr	5.000585391	7.657562059	1.41E-07	72327	100993	0.955685469	1.573844409	0	0.719685134
Lifr	5.000585391	7.657562059	1.41E-07	72328	123493	3.6317464	3.496702971	0.031402104	-0.054668214
Etl4	7.277453466	5.609346659	1.32E-07	112601	-309308	3.201716797	1.025137898	1.59093966	-1.643027713
Etl4	7.277453466	5.609346659	1.32E-07	112602	-309028	2.437273737	2.464252855	0.088177919	0.015882004
Etl4	7.277453466	5.609346659	1.32E-07	112603	-226128	3.400691369	0.842670261	2.10986809	-2.012787963
Etl4	7.277453466	5.609346659	1.32E-07	112604	-215058	1.747269852	1.356369608	0	-0.365352075
Etl4	7.277453466	5.609346659	1.32E-07	112605	-213638	2.217223499	3.690471922	1.438699885	0.735051111
Etl4	7.277453466	5.609346659	1.32E-07	112606	-213288	2.191769536	2.450036045	0.119893849	0.160706867
Etl4	7.277453466	5.609346659	1.32E-07	112607	-179088	3.23192516	3.187276311	0.038497002	-0.020069696
Etl4	7.277453466	5.609346659	1.32E-07	112608	-177968	3.450687875	3.879130136	0.46782182	0.168849192
Etl4	7.277453466	5.609346659	1.32E-07	112609	-144358	2.157962488	2.853249784	0.472375972	0.402936265
Etl4	7.277453466	5.609346659	1.32E-07	112610	-121588	2.889549988	3.66798593	0.687824617	0.344143277
Etl4	7.277453466	5.609346659	1.32E-07	112611	-108848	1.412016019	1.919998406	0	0.443348657
Etl4	7.277453466	5.609346659	1.32E-07	112612	-102448	2.641860455	1.062996976	0.853634114	-1.313416771
Etl4	7.277453466	5.609346659	1.32E-07	112613	-86028	3.381778253	0.842670261	2.140465214	-2.004741947
Etl4	7.277453466	5.609346659	1.32E-07	112614	-80978	0.955685469	0.842670261	0	-0.181567671
Etl4	7.277453466	5.609346659	1.32E-07	112615	-80328	0.955685469	0.842670261	0	-0.181567671
Etl4	7.277453466	5.609346659	1.32E-07	112616	-73408	4.249258444	2.177432948	2.167884071	-0.964582799
Etl4	7.277453466	5.609346659	1.32E-07	112617	-73048	4.802766362	3.892122611	0.618373691	-0.303308469
Etl4	7.277453466	5.609346659	1.32E-07	112618	-72618	4.070853146	2.545880939	1.137242142	-0.677166226
Etl4	7.277453466	5.609346659	1.32E-07	112619	-41288	2.260885551	2.439377098	0.124271359	0.109624836
Etl4	7.277453466	5.609346659	1.32E-07	112620	-40648	3.538527685	2.358852864	0.514302523	-0.585063775
Etl4	7.277453466	5.609346659	1.32E-07	112621	-40318	4.780042578	3.57843002	1.105498876	-0.417696702
Etl4	7.277453466	5.609346659	1.32E-07	112622	-7818	4.225384875	3.689192539	0.174532599	-0.195777672
Etl4	7.277453466	5.609346659	1.32E-07	112623	-5268	3.68825743	0.842670261	2.705253486	-2.129899239
Etl4	7.277453466	5.609346659	1.32E-07	112624	3042	2.537890395	1.401000181	0.467451528	-0.857172622
Etl4	7.277453466	5.609346659	1.32E-07	112625	3692	5.071919183	4.135764657	0.664617119	-0.294377665
Etl4	7.277453466	5.609346659	1.32E-07	112626	35182	4.387571905	1.254090832	3.433874408	-1.806780925
Etl4	7.277453466	5.609346659	1.32E-07	112627	49312	3.466100469	1.934875586	0.927836588	-0.84107267
Etl4	7.277453466	5.609346659	1.32E-07	112628	49962	4.739835928	3.818838293	0.655765889	-0.311703289
Etl4	7.277453466	5.609346659	1.32E-07	112629	-106452	3.067767031	1.573844409	0.860396816	-0.962896005
Etl4	7.277453466	5.609346659	1.32E-07	112630	-102722	4.676479756	3.374552087	1.213959829	-0.47072692
Etl4	7.277453466	5.609346659	1.32E-07	112631	-89932	3.31706842	2.466863476	0.232780889	-0.427230896
Etl4	7.277453466	5.609346659	1.32E-07	112632	-76422	2.868801085	0.842670261	1.323906499	-1.767407822
Etl4	7.277453466	5.609346659	1.32E-07	112633	-74452	3.151926693	0.842670261	1.729058148	-1.903193865
Etl4	7.277453466	5.609346659	1.32E-07	112634	-33242	2.040424407	0.842670261	0	-1.275829147
Etl4	7.277453466	5.609346659	1.32E-07	112635	-15172	1.729897914	2.190204654	0.228238254	0.34037878
Etl4	7.277453466	5.609346659	1.32E-07	112636	102	2.764862664	2.601694059	0	-0.0877565
Etl4	7.277453466	5.609346659	1.32E-07	112637	632	4.327065794	4.017572626	0.047870606	-0.107064954
Etl4	7.277453466	5.609346659	1.32E-07	112638	1252	3.840185711	3.990880464	0.172600445	0.055530986
Etl4	7.277453466	5.609346659	1.32E-07	112639	6912	0.955685469	0.842670261	0	-0.181567671
Etl4	7.277453466	5.609346659	1.32E-07	112640	18472	1.486330093	2.693815029	0.726113804	0.857896238
Etl4	7.277453466	5.609346659	1.32E-07	112641	22892	1.49229981	1.586070053	0	0.087919084
Etl4	7.277453466	5.609346659	1.32E-07	112642	27082	3.415924063	0.842670261	1.971997019	-2.019235787
Etl4	7.277453466	5.609346659	1.32E-07	112643	27932	2.013866035	1.801522496	0.021802181	-0.160751049
Etl4	7.277453466	5.609346659	1.32E-07	112644	28372	3.058826518	1.393391722	0.952989055	-1.134377389
Etl4	7.277453466	5.609346659	1.32E-07	112645	29792	0.955685469	0.842670261	0	-0.181567671
Etl4	7.277453466	5.609346659	1.32E-07	112646	43122	2.279849703	0.842670261	0	-1.435898603
Etl4	7.277453466	5.609346659	1.32E-07	112647	43782	2.158677745	1.062996976	0	-1.022010395
Etl4	7.277453466	5.609346659	1.32E-07	112648	63722	2.185706014	1.710116603	0.082160992	-0.354004668
Etl4	7.277453466	5.609346659	1.32E-07	112649	64392	2.870290296	2.887728856	0.068215113	0.008738631
Etl4	7.277453466	5.609346659	1.32E-07	112650	77662	0.955685469	0.842670261	0	-0.181567671
Etl4	7.277453466	5.609346659	1.32E-07	112651	89952	0.955685469	1.33269587	0	0.479739798
Etl4	7.277453466	5.609346659	1.32E-07	112652	109342	3.061375376	0.842670261	1.578931172	-1.861139838
Etl4	7.277453466	5.609346659	1.32E-07	112653	109972	3.158076523	0.842670261	1.709898476	-1.906006013
Etl4	7.277453466	5.609346659	1.32E-07	112654	120392	0.955685469	0.842670261	0	-0.181567671
Etl4	7.277453466	5.609346659	1.32E-07	112655	122462	1.412016019	0.842670261	0	-0.744716339
Etl4	7.277453466	5.609346659	1.32E-07	112656	130462	2.468219383	4.207689857	2.297726099	0.769557738
Etl4	7.277453466	5.609346659	1.32E-07	112657	130912	1.780089455	2.826538239	0.542287311	0.667086472
Etl4	7.277453466	5.609346659	1.32E-07	112658	133712	1.48033557	0.842670261	0	-0.812884134
Etl4	7.277453466	5.609346659	1.32E-07	112659	135522	0.955685469	0.842670261	0	-0.181567671
Etl4	7.277453466	5.609346659	1.32E-07	112660	145662	3.18537946	1.637832588	0.795787191	-0.959677347
Etl4	7.277453466	5.609346659	1.32E-07	112661	146342	1.160057546	0.842670261	0	-0.461156257
Etl4	7.277453466	5.609346659	1.32E-07	112662	146682	2.428458883	1.710556385	0.186204765	-0.505575399
Etl4	7.277453466	5.609346659	1.32E-07	112663	148582	0.955685469	0.842670261	0	-0.181567671
Etl4	7.277453466	5.609346659	1.32E-07	112664	148992	0.955685469	0.842670261	0	-0.181567671
Etl4	7.277453466	5.609346659	1.32E-07	112665	149282	2.888080535	0.842670261	1.351152508	-1.777070856
Etl4	7.277453466	5.609346659	1.32E-07	112666	149592	2.947658561	0.842670261	1.397385594	-1.806529304
Etl4	7.277453466	5.609346659	1.32E-07	112667	149992	1.412016019	0.842670261	0	-0.744716339
Etl4	7.277453466	5.609346659	1.32E-07	112668	153902	2.314962699	2.715334472	0.222839213	0.230140971
Etl4	7.277453466	5.609346659	1.32E-07	112669	159432	3.841765392	3.093126142	0.268082906	-0.31270375
Etl4	7.277453466	5.609346659	1.32E-07	112670	171572	0.955685469	2.252255035	0	1.236762413
Etl4	7.277453466	5.609346659	1.32E-07	112671	178392	3.555116116	3.376205829	0	-0.074493821
Etl4	7.277453466	5.609346659	1.32E-07	112672	199702	2.722452982	4.003038959	1.353026785	0.556188523
Etl4	7.277453466	5.609346659	1.32E-07	112673	203132	4.16880663	3.305667197	0.463288756	-0.334692968
Etl4	7.277453466	5.609346659	1.32E-07	112674	204562	3.035530743	1.422808172	0.946250228	-1.093207619
Etl4	7.277453466	5.609346659	1.32E-07	112675	205072	3.453459044	1.84121359	0.88500993	-0.907385118
Etl4	7.277453466	5.609346659	1.32E-07	112676	208652	3.194704802	1.062996976	1.467432212	-1.587545136
Etl4	7.277453466	5.609346659	1.32E-07	112677	217062	1.369516392	0.842670261	0	-0.700626418
Etl4	7.277453466	5.609346659	1.32E-07	112678	217732	1.989424668	1.025137898	0	-0.956533281
Etl4	7.277453466	5.609346659	1.32E-07	112679	217982	1.48033557	1.025137898	0	-0.530106261
C130074G19Rik	0.055141554	4.746225892	1.31E-07	15190	15971	1.64161578	3.655483594	2.031279742	1.154945773
C130074G19Rik	0.055141554	4.746225892	1.31E-07	15191	5921	3.17457966	3.454538031	0.246197468	0.121927215
C130074G19Rik	0.055141554	4.746225892	1.31E-07	15192	5501	4.63715076	4.834589074	0.277669699	0.060154638
C130074G19Rik	0.055141554	4.746225892	1.31E-07	15193	151	3.879932775	4.90828326	1.911995104	0.339186854
C130074G19Rik	0.055141554	4.746225892	1.31E-07	15194	-9199	2.626609503	3.515495491	0.728504862	0.420526313
C130074G19Rik	0.055141554	4.746225892	1.31E-07	15195	-9439	2.004746684	3.253740997	1.044769367	0.698679463
C130074G19Rik	0.055141554	4.746225892	1.31E-07	15196	-9849	1.160057546	1.989829548	0	0.778448478
C130074G19Rik	0.055141554	4.746225892	1.31E-07	15197	-12639	1.201818439	2.750037971	1.248539066	1.194232576
C130074G19Rik	0.055141554	4.746225892	1.31E-07	15198	-24909	0.955685469	2.781527062	1.47620058	1.541269354
C130074G19Rik	0.055141554	4.746225892	1.31E-07	15199	-25309	1.8688404	2.467879751	0.271452625	0.401128733
C130074G19Rik	0.055141554	4.746225892	1.31E-07	15200	-25739	4.183739569	4.069137873	0.036993829	-0.040069886
C130074G19Rik	0.055141554	4.746225892	1.31E-07	15201	-26369	1.990228534	2.350890535	0.188518347	0.240273262
C130074G19Rik	0.055141554	4.746225892	1.31E-07	15202	-28879	0.955685469	3.429432264	2.674656066	1.843361973
C130074G19Rik	0.055141554	4.746225892	1.31E-07	15203	-35629	1.152537824	1.356369608	0	0.234936265
C130074G19Rik	0.055141554	4.746225892	1.31E-07	15204	-37159	1.972441458	3.55387928	1.349007527	0.849412194
C130074G19Rik	0.055141554	4.746225892	1.31E-07	15205	-37549	1.747269852	2.991167908	0.821100056	0.77560646
C130074G19Rik	0.055141554	4.746225892	1.31E-07	15206	-40059	1.48033557	3.241674042	1.569797647	1.130814781
C130074G19Rik	0.055141554	4.746225892	1.31E-07	15207	-41209	0.955685469	2.882586759	1.640050037	1.592756243
Tmem215	0.036994207	5.588903879	1.26E-07	143232	-14335	0.955685469	0.842670261	0	-0.181567671
Tmem215	0.036994207	5.588903879	1.26E-07	143233	115	1.789816643	2.47870605	0.3292009	0.469775394
Tmem215	0.036994207	5.588903879	1.26E-07	143234	-265	2.132771931	3.62143596	1.570200743	0.763832165
Tmem215	0.036994207	5.588903879	1.26E-07	143235	185	3.579349228	5.07260268	3.226202311	0.503028853
Tmem215	0.036994207	5.588903879	1.26E-07	143236	515	1.325726691	3.355852829	1.870569481	1.339896065
Tmem215	0.036994207	5.588903879	1.26E-07	143237	1005	0.955685469	4.095399177	4.391447928	2.09939629
Tmem215	0.036994207	5.588903879	1.26E-07	143238	4965	1.972441458	3.086063695	0.673113287	0.645785357
Tmem215	0.036994207	5.588903879	1.26E-07	143239	5305	1.160057546	2.199102205	0	0.922718282
Tmem215	0.036994207	5.588903879	1.26E-07	143240	13675	1.48033557	3.415062391	1.850192817	1.205987685
Tmem215	0.036994207	5.588903879	1.26E-07	143241	23395	3.070680234	4.36312794	1.520574668	0.506804494
Tmem215	0.036994207	5.588903879	1.26E-07	143242	23845	3.93715342	4.828063959	1.452359872	0.294291856
Prkca	3.375265152	6.101538026	1.07E-07	40047	213503	0.955685469	0.842670261	0	-0.181567671
Prkca	3.375265152	6.101538026	1.07E-07	40048	207393	2.993831118	3.50000695	0.366192879	0.225364946
Prkca	3.375265152	6.101538026	1.07E-07	40049	206783	0.955685469	1.254090832	0	0.392034056
Prkca	3.375265152	6.101538026	1.07E-07	40050	198513	0.955685469	2.549197257	1.07829938	1.415435226
Prkca	3.375265152	6.101538026	1.07E-07	40051	198033	0.955685469	1.840630009	0	0.945591867
Prkca	3.375265152	6.101538026	1.07E-07	40052	197473	2.436094242	2.944557545	0.239731077	0.273480922
Prkca	3.375265152	6.101538026	1.07E-07	40053	193403	1.152537824	4.587497029	5.262631595	1.992893126
Prkca	3.375265152	6.101538026	1.07E-07	40054	191473	0.955685469	3.185074598	2.200347561	1.736719375
Prkca	3.375265152	6.101538026	1.07E-07	40055	177933	1.201818439	0.842670261	0	-0.512178846
Prkca	3.375265152	6.101538026	1.07E-07	40056	175463	1.339038098	2.280972504	0.528141559	0.768452048
Prkca	3.375265152	6.101538026	1.07E-07	40057	171783	3.122419903	3.880349487	0.660686872	0.313522032
Prkca	3.375265152	6.101538026	1.07E-07	40058	167243	3.990822384	3.896306561	0.040082623	-0.034578879
Prkca	3.375265152	6.101538026	1.07E-07	40059	162823	4.183416164	5.116852503	1.669490198	0.290575124
Prkca	3.375265152	6.101538026	1.07E-07	40060	161223	1.826426484	4.660920612	5.524009754	1.351591256
Prkca	3.375265152	6.101538026	1.07E-07	40061	155513	0.955685469	3.860610637	3.775655704	2.014221271
Prkca	3.375265152	6.101538026	1.07E-07	40062	155063	0.955685469	3.749756784	3.456751797	1.972189235
Prkca	3.375265152	6.101538026	1.07E-07	40063	154313	0.955685469	3.548628112	2.938220733	1.892653604
Prkca	3.375265152	6.101538026	1.07E-07	40064	153833	0.955685469	2.954207629	1.794864424	1.628163438
Prkca	3.375265152	6.101538026	1.07E-07	40065	153393	0.955685469	2.842314796	1.549471951	1.572458559
Prkca	3.375265152	6.101538026	1.07E-07	40066	139393	0.955685469	2.865992274	1.584345334	1.584426933
Prkca	3.375265152	6.101538026	1.07E-07	40067	123123	2.333867017	1.710556385	0.163786692	-0.448256698
Prkca	3.375265152	6.101538026	1.07E-07	40068	122623	4.53689722	4.027720611	0.135914784	-0.171742365
Prkca	3.375265152	6.101538026	1.07E-07	40069	122213	5.407652981	4.958395659	0.140975286	-0.125129177
Prkca	3.375265152	6.101538026	1.07E-07	40070	121693	0.955685469	0.842670261	0	-0.181567671
Prkca	3.375265152	6.101538026	1.07E-07	40071	121023	2.706857313	2.842114114	0.117687237	0.070345641
Prkca	3.375265152	6.101538026	1.07E-07	40072	120543	2.515643398	3.057541268	0.29896617	0.281444542
Prkca	3.375265152	6.101538026	1.07E-07	40073	115463	0.955685469	4.0412999	4.276496533	2.080211628
Prkca	3.375265152	6.101538026	1.07E-07	40074	102753	0.955685469	0.842670261	0	-0.181567671
Prkca	3.375265152	6.101538026	1.07E-07	40075	97613	0.955685469	2.395414814	0.940742929	1.325667721
Prkca	3.375265152	6.101538026	1.07E-07	40076	85043	0.955685469	0.842670261	0	-0.181567671
Prkca	3.375265152	6.101538026	1.07E-07	40077	84363	2.000564308	2.676644643	0.319423788	0.420018612
Prkca	3.375265152	6.101538026	1.07E-07	40078	75033	0.955685469	0.842670261	0	-0.181567671
Prkca	3.375265152	6.101538026	1.07E-07	40079	31073	3.557355171	3.070195887	0.082844329	-0.212474316
Prkca	3.375265152	6.101538026	1.07E-07	40080	24703	0.955685469	0.842670261	0	-0.181567671
Prkca	3.375265152	6.101538026	1.07E-07	40081	4683	0.955685469	1.195871666	0	0.323454789
Prkca	3.375265152	6.101538026	1.07E-07	40082	1863	0.955685469	1.710556385	0	0.839857873
Prkca	3.375265152	6.101538026	1.07E-07	40083	1563	1.152537824	2.635984687	1.084819278	1.193527891
Prkca	3.375265152	6.101538026	1.07E-07	40084	693	5.46200617	5.210360363	0.003471528	-0.068047787
Prkca	3.375265152	6.101538026	1.07E-07	40085	-257	5.749032288	5.20927372	0.256174403	-0.142236888
Prkca	3.375265152	6.101538026	1.07E-07	40086	-5907	0.955685469	1.934875586	0	1.017633016
Prkca	3.375265152	6.101538026	1.07E-07	40087	-21457	0.955685469	3.528710578	2.612734593	1.884533319
Lpgat1	8.973110282	7.510674272	1.03E-07	15922	-68819	4.543243745	2.443066992	2.412078465	-0.895029283
Lpgat1	8.973110282	7.510674272	1.03E-07	15923	-68479	3.312014513	1.857318507	0.777951197	-0.834487754
Lpgat1	8.973110282	7.510674272	1.03E-07	15924	-60049	1.498244927	1.520418701	0	0.021195186
Lpgat1	8.973110282	7.510674272	1.03E-07	15925	-57599	2.784919578	1.025137898	0.875060486	-1.441817677
Lpgat1	8.973110282	7.510674272	1.03E-07	15926	-57309	3.326537756	0.842670261	2.058939071	-1.980981292
Lpgat1	8.973110282	7.510674272	1.03E-07	15927	-55629	4.819195085	4.001347821	0.361258641	-0.268306162
Lpgat1	8.973110282	7.510674272	1.03E-07	15928	-54639	2.598912546	0.842670261	1.0098668	-1.624867971
Lpgat1	8.973110282	7.510674272	1.03E-07	15929	331	5.082095001	5.949471925	1.792441897	0.227338276
Lpgat1	8.973110282	7.510674272	1.03E-07	15930	1180	1.941758962	0.842670261	0	-1.204324008
Lpgat1	8.973110282	7.510674272	1.03E-07	15931	2160	3.984483243	3.246194099	0.208769825	-0.295643365
Lpgat1	8.973110282	7.510674272	1.03E-07	15932	2710	1.874293137	0.842670261	0	-1.15330649
Lpgat1	8.973110282	7.510674272	1.03E-07	15933	5420	3.092143968	1.692716216	0.752665302	-0.869267366
Lpgat1	8.973110282	7.510674272	1.03E-07	15934	14390	1.916899522	1.492945131	0	-0.360613573
Lpgat1	8.973110282	7.510674272	1.03E-07	15935	42790	2.762394651	1.479384567	0.492743582	-0.900922316
Lpgat1	8.973110282	7.510674272	1.03E-07	15936	50190	1.519735369	0.842670261	0	-0.850780012
Rab31	4.752804188	7.487555859	9.86E-08	95005	63757	0.955685469	0.842670261	0	-0.181567671
Rab31	4.752804188	7.487555859	9.86E-08	95006	59657	0.955685469	1.919998406	0	1.006497326
Rab31	4.752804188	7.487555859	9.86E-08	95007	58377	0.955685469	2.177432948	0	1.188020505
Rab31	4.752804188	7.487555859	9.86E-08	95008	48887	0.955685469	0.842670261	0	-0.181567671
Rab31	4.752804188	7.487555859	9.86E-08	95009	46147	1.339038098	3.573564126	2.474999288	1.416166669
Rab31	4.752804188	7.487555859	9.86E-08	95010	44257	0.955685469	3.255621569	2.333062849	1.768325224
Rab31	4.752804188	7.487555859	9.86E-08	95011	18407	1.690720057	2.666655077	0.649386355	0.657393425
Rab31	4.752804188	7.487555859	9.86E-08	95012	4157	2.025478602	4.503038369	4.222210934	1.152635927
Rab31	4.752804188	7.487555859	9.86E-08	95013	3267	1.201818439	2.833998813	1.36037074	1.237620192
Rab31	4.752804188	7.487555859	9.86E-08	95014	2327	0.955685469	1.500047519	0	0.650400416
Rab31	4.752804188	7.487555859	9.86E-08	95015	1527	1.339038098	4.07603557	3.854441733	1.605969633
Rab31	4.752804188	7.487555859	9.86E-08	95016	447	4.702689894	5.529664987	2.089647936	0.233705877
Rab31	4.752804188	7.487555859	9.86E-08	95017	-343	2.574247316	3.769639668	1.066928781	0.550275961
Rab31	4.752804188	7.487555859	9.86E-08	95018	-973	1.339038098	2.766975908	1.048643217	1.047113075
Fstl4	2.176156955	5.61589896	8.37E-08	32848	-172701	2.568607883	2.823008435	0.125338628	0.136246771
Fstl4	2.176156955	5.61589896	8.37E-08	32849	-162241	4.11739987	4.814499164	0.726211516	0.225652161
Fstl4	2.176156955	5.61589896	8.37E-08	32850	-130061	2.771774033	1.703978668	0.360492582	-0.701902373
Fstl4	2.176156955	5.61589896	8.37E-08	32851	-122581	0.955685469	1.422808172	0	0.574133378
Fstl4	2.176156955	5.61589896	8.37E-08	32852	-116241	4.180722144	4.359469618	0.263725762	0.060400461
Fstl4	2.176156955	5.61589896	8.37E-08	32853	-115611	4.5536434	4.915732415	0.591774765	0.110385069
Fstl4	2.176156955	5.61589896	8.37E-08	32854	-115021	1.630832297	2.047274144	0.187428869	0.328095868
Fstl4	2.176156955	5.61589896	8.37E-08	32855	-109881	0.955685469	0.842670261	0	-0.181567671
Fstl4	2.176156955	5.61589896	8.37E-08	32856	-99131	2.600181455	4.1401173	1.695850818	0.671059338
Fstl4	2.176156955	5.61589896	8.37E-08	32857	-98651	0.955685469	2.979041109	1.812733912	1.640240244
Fstl4	2.176156955	5.61589896	8.37E-08	32858	-30061	1.325726691	3.660422807	2.497756513	1.465226917
Fstl4	2.176156955	5.61589896	8.37E-08	32859	-10581	2.158677745	2.008475161	0.043253171	-0.104047269
Fstl4	2.176156955	5.61589896	8.37E-08	32860	-491	2.013866035	3.58822119	1.623635116	0.833301109
Fstl4	2.176156955	5.61589896	8.37E-08	32861	-61	3.59787644	4.508872971	1.336270445	0.325621224
Fstl4	2.176156955	5.61589896	8.37E-08	32862	559	4.165608239	4.050586617	0.057046426	-0.040396307
Fstl4	2.176156955	5.61589896	8.37E-08	32863	1079	3.026058139	3.876501653	0.967210707	0.357315574
Fstl4	2.176156955	5.61589896	8.37E-08	32864	1419	3.373282142	3.291690104	0.069583377	-0.035324471
Fstl4	2.176156955	5.61589896	8.37E-08	32865	5189	0.955685469	1.422808172	0	0.574133378
Fstl4	2.176156955	5.61589896	8.37E-08	32866	23509	0.955685469	2.979306235	1.784032714	1.640368634
Fstl4	2.176156955	5.61589896	8.37E-08	32867	29399	2.654718246	1.393391722	0.567707855	-0.929957854
Fstl4	2.176156955	5.61589896	8.37E-08	32868	30039	4.615766402	4.702771537	0.172633303	0.026941034
Fstl4	2.176156955	5.61589896	8.37E-08	32869	50589	0.955685469	0.842670261	0	-0.181567671
Fstl4	2.176156955	5.61589896	8.37E-08	32870	56019	0.955685469	0.842670261	0	-0.181567671
Fstl4	2.176156955	5.61589896	8.37E-08	32871	85599	0.955685469	2.559676427	0.92841699	1.42135366
Fstl4	2.176156955	5.61589896	8.37E-08	32872	89599	2.401274886	1.393391722	0.370404874	-0.785199668
Fstl4	2.176156955	5.61589896	8.37E-08	32873	90219	3.842969346	2.545880939	0.706846769	-0.594056517
Fstl4	2.176156955	5.61589896	8.37E-08	32874	100429	1.525568722	2.4067966	0.504658321	0.657767053
Fstl4	2.176156955	5.61589896	8.37E-08	32875	108169	0.955685469	2.738386339	1.459095526	1.518718213
Fstl4	2.176156955	5.61589896	8.37E-08	32876	111519	0.955685469	4.572145581	5.902271156	2.258263553
Fstl4	2.176156955	5.61589896	8.37E-08	32877	122229	1.873421985	3.837550746	2.257332747	1.034509927
Fstl4	2.176156955	5.61589896	8.37E-08	32878	122789	1.201818439	1.479384567	0	0.299778168
Fstl4	2.176156955	5.61589896	8.37E-08	32879	123289	1.882541736	2.377048448	0.233579181	0.336489458
Fstl4	2.176156955	5.61589896	8.37E-08	32880	123589	4.541222761	4.421153677	0.047031913	-0.038657925
Fstl4	2.176156955	5.61589896	8.37E-08	32881	124139	3.64096527	2.54895136	0.414587808	-0.514417136
Fstl4	2.176156955	5.61589896	8.37E-08	32882	124679	3.888183666	3.409550673	0.108528072	-0.189514743
Fstl4	2.176156955	5.61589896	8.37E-08	32883	125629	5.311490461	4.977359521	0.055375842	-0.093736155
Fstl4	2.176156955	5.61589896	8.37E-08	32884	126539	3.073751325	1.254090832	1.15946583	-1.293358608
Fstl4	2.176156955	5.61589896	8.37E-08	32885	126899	3.046707761	0.842670261	1.530347171	-1.854211007
Fstl4	2.176156955	5.61589896	8.37E-08	32886	151099	2.478657848	4.26655276	2.30091373	0.783511752
Fstl4	2.176156955	5.61589896	8.37E-08	32887	155189	0.955685469	3.371010531	2.313356797	1.818573347
Fstl4	2.176156955	5.61589896	8.37E-08	32888	159689	2.824656146	2.549554394	0.034198903	-0.147830137
Ntsr1	3.820676301	0	6.67E-08	128147	-11691	4.224830139	2.651682263	1.362495058	-0.671985423
Ntsr1	3.820676301	0	6.67E-08	128148	-11421	4.258640033	2.913254453	0.958693985	-0.547761073
Ntsr1	3.820676301	0	6.67E-08	128149	-5021	3.500254152	1.722314682	0.962992971	-1.023110919
Ntsr1	3.820676301	0	6.67E-08	128150	-4561	3.686607368	3.019972063	0.164708783	-0.287758571
Ntsr1	3.820676301	0	6.67E-08	128151	-4251	3.496440314	2.729349023	0.226062825	-0.357329983
Ntsr1	3.820676301	0	6.67E-08	128152	-3861	5.045675856	4.540326369	0.184551224	-0.152251522
Ntsr1	3.820676301	0	6.67E-08	128153	-3441	2.778071047	1.025137898	0.757154281	-1.438265506
Ntsr1	3.820676301	0	6.67E-08	128154	-491	4.0909866	1.686503643	2.244133587	-1.278413377
Ntsr1	3.820676301	0	6.67E-08	128155	-61	5.651592931	4.249443938	2.173698301	-0.411383487
Ntsr1	3.820676301	0	6.67E-08	128156	399	5.368736181	3.501407983	3.131985465	-0.616647339
Ntsr1	3.820676301	0	6.67E-08	128157	969	4.440027684	3.779841086	0.245214616	-0.232243091
Ntsr1	3.820676301	0	6.67E-08	128158	1419	4.60677774	4.256321796	0.036800478	-0.114150766
Ntsr1	3.820676301	0	6.67E-08	128159	1879	3.71617336	2.296521628	0.79304728	-0.694367435
Ntsr1	3.820676301	0	6.67E-08	128160	2539	2.744728686	0.842670261	1.168987862	-1.703623431
Ntsr1	3.820676301	0	6.67E-08	128161	17309	1.941758962	1.898272804	0.04846635	-0.032676785
Ntsr1	3.820676301	0	6.67E-08	128162	30269	4.907594538	3.947347985	0.719742859	-0.314132351
Jam3	5.735325236	3.412302532	5.47E-08	205840	50756	3.599260024	2.474471327	0.510113843	-0.540580007
Jam3	5.735325236	3.412302532	5.47E-08	205841	49086	2.697537062	2.792836777	0.117928889	0.050088479
Jam3	5.735325236	3.412302532	5.47E-08	205842	46496	2.442862386	1.662043082	0.205979911	-0.555614815
Jam3	5.735325236	3.412302532	5.47E-08	205843	46256	2.247502077	1.999362458	0	-0.168782411
Jam3	5.735325236	3.412302532	5.47E-08	205844	45766	4.328059565	3.837651408	0.119282539	-0.173496684
Jam3	5.735325236	3.412302532	5.47E-08	205845	45176	5.151924849	4.838343225	0.041209373	-0.090598433
Jam3	5.735325236	3.412302532	5.47E-08	205846	44536	3.995033055	3.628219985	0.078685828	-0.138945509
Jam3	5.735325236	3.412302532	5.47E-08	205847	43516	3.754771811	1.187097175	2.327944587	-1.661287195
Jam3	5.735325236	3.412302532	5.47E-08	205848	31446	4.172452771	2.839809831	0.987262262	-0.555101397
Jam3	5.735325236	3.412302532	5.47E-08	205849	30916	2.523387574	1.195871666	0.604710777	-1.077299234
Jam3	5.735325236	3.412302532	5.47E-08	205850	30576	2.723343117	1.025137898	0.925362746	-1.409560771
Jam3	5.735325236	3.412302532	5.47E-08	205851	20816	2.516201628	2.633663074	0.078404119	0.06582326
Jam3	5.735325236	3.412302532	5.47E-08	205852	13466	4.331076326	3.672769755	0.289750288	-0.23785714
Jam3	5.735325236	3.412302532	5.47E-08	205853	10916	3.024551991	1.034951309	1.206205784	-1.547158565
Jam3	5.735325236	3.412302532	5.47E-08	205854	8386	2.900386986	1.586070053	0.516666016	-0.870788913
Jam3	5.735325236	3.412302532	5.47E-08	205855	6096	2.193055261	2.519759216	0.112134536	0.200343713
Jam3	5.735325236	3.412302532	5.47E-08	205856	5296	3.293471186	3.445692961	0.176187859	0.065185223
Jam3	5.735325236	3.412302532	5.47E-08	205857	3666	3.183831234	0.842670261	1.709082023	-1.917723748
Jam3	5.735325236	3.412302532	5.47E-08	205858	586	3.95508343	3.44904359	0.068365641	-0.197511766
Jam3	5.735325236	3.412302532	5.47E-08	205859	-24	4.609416646	4.515714795	0.070309945	-0.029629808
Jam3	5.735325236	3.412302532	5.47E-08	205860	-19644	1.812179027	2.93915425	0.849272281	0.697675588
Jam3	5.735325236	3.412302532	5.47E-08	205861	-20194	2.996733852	4.655098506	2.713017553	0.635420737
Jam3	5.735325236	3.412302532	5.47E-08	205862	-20934	3.122786496	3.766909454	0.567921666	0.270547419
Jam3	5.735325236	3.412302532	5.47E-08	205863	-23354	3.862410241	3.655431893	0.019094898	-0.079459534
Jam3	5.735325236	3.412302532	5.47E-08	205864	-23694	5.447967979	5.775621636	0.512654205	0.08425801
Jam3	5.735325236	3.412302532	5.47E-08	205865	-24264	3.703569951	4.117972936	0.44493795	0.153017762
Jam3	5.735325236	3.412302532	5.47E-08	205866	-24734	4.244202126	3.769898447	0.10873491	-0.170967704
Jam3	5.735325236	3.412302532	5.47E-08	205867	-25214	4.778988537	4.498159695	0.025848392	-0.087370426
Jam3	5.735325236	3.412302532	5.47E-08	205868	-26234	2.37356882	2.446627971	0.038210183	0.043736865
Jam3	5.735325236	3.412302532	5.47E-08	205869	-32264	2.280507026	2.664712073	0.193951262	0.22462504
Jam3	5.735325236	3.412302532	5.47E-08	205870	-33474	3.623610733	1.464938202	1.694645226	-1.306588176
Jam3	5.735325236	3.412302532	5.47E-08	205871	-34044	3.081906234	2.41769808	0.202529252	-0.350188876
Jam3	5.735325236	3.412302532	5.47E-08	205872	-35244	3.745919074	3.828247791	0.125627742	0.031364482
Jam3	5.735325236	3.412302532	5.47E-08	205873	-36124	5.500991467	4.997371026	0.173601039	-0.138522331
Jam3	5.735325236	3.412302532	5.47E-08	205874	-36754	5.715672426	5.662644387	0.133926367	-0.013447304
Jam3	5.735325236	3.412302532	5.47E-08	205875	-37214	5.115214148	5.394629986	0.653415583	0.07672937
Jam3	5.735325236	3.412302532	5.47E-08	205876	-37594	4.471323866	3.513616055	0.602524422	-0.347745495
Jam3	5.735325236	3.412302532	5.47E-08	205877	-38054	4.985289857	4.06802118	0.520260584	-0.293350198
Jam3	5.735325236	3.412302532	5.47E-08	205878	-38414	4.241208852	4.430350265	0.241352819	0.062945235
Jam3	5.735325236	3.412302532	5.47E-08	205879	-38944	2.780047645	1.999002472	0.148192185	-0.475829352
Jam3	5.735325236	3.412302532	5.47E-08	205880	-46324	1.864244219	2.973948848	0.701264242	0.673788966
Jam3	5.735325236	3.412302532	5.47E-08	205881	-47294	2.328373332	2.070319806	0.01966889	-0.169468759
Jam3	5.735325236	3.412302532	5.47E-08	205882	-48044	4.109393308	5.239558956	2.360934952	0.35051996
Jam3	5.735325236	3.412302532	5.47E-08	205883	-48584	2.013866035	3.278021423	1.063694874	0.702857566
Jam3	5.735325236	3.412302532	5.47E-08	205884	-48874	1.152537824	2.724143371	1.18634673	1.240988536
Jam3	5.735325236	3.412302532	5.47E-08	205885	-49484	3.063763667	2.828366927	0	-0.11533572
Jam3	5.735325236	3.412302532	5.47E-08	205886	-53724	3.973943459	4.28629732	0.405365521	0.10916058
Jam3	5.735325236	3.412302532	5.47E-08	205887	-57774	3.303691424	3.093049795	0.011891798	-0.095048881
Rasd2	2.344238257	5.549930485	5.45E-08	198648	-26889	1.325726691	3.022440496	1.410705724	1.188930554
Rasd2	2.344238257	5.549930485	5.45E-08	198649	-19059	3.084577212	4.413914722	1.810618729	0.516985997
Rasd2	2.344238257	5.549930485	5.45E-08	198650	-18139	1.486330093	3.184844716	1.514718025	1.099468479
Rasd2	2.344238257	5.549930485	5.45E-08	198651	-16589	1.325726691	4.755224599	6.529276356	1.842730101
Rasd2	2.344238257	5.549930485	5.45E-08	198652	-15949	3.041324009	5.011678007	4.7182442	0.720594204
Rasd2	2.344238257	5.549930485	5.45E-08	198653	-14629	3.502931817	4.700516478	2.093199097	0.424256377
Rasd2	2.344238257	5.549930485	5.45E-08	198654	-13809	2.498515164	3.790805003	1.306192126	0.601433273
Rasd2	2.344238257	5.549930485	5.45E-08	198655	-9149	0.955685469	3.616766316	3.076413082	1.920092599
Rasd2	2.344238257	5.549930485	5.45E-08	198656	-1579	2.493615003	3.193861361	0.498643083	0.35706295
Rasd2	2.344238257	5.549930485	5.45E-08	198657	-1129	3.98859815	4.715182627	0.962776579	0.24143187
Rasd2	2.344238257	5.549930485	5.45E-08	198658	-769	4.66418437	5.603767693	1.969186979	0.264772332
Rasd2	2.344238257	5.549930485	5.45E-08	198659	-359	4.531053136	5.1744696	1.236686951	0.19156458
Rasd2	2.344238257	5.549930485	5.45E-08	198660	101	3.805262328	4.728638421	1.463565417	0.313428915
Rasd2	2.344238257	5.549930485	5.45E-08	198661	1001	4.367107364	5.439885103	2.318755971	0.31689818
Rasd2	2.344238257	5.549930485	5.45E-08	198662	2211	3.109044206	4.345130389	1.811423171	0.48292834
Rasd2	2.344238257	5.549930485	5.45E-08	198663	3161	1.339038098	3.02305189	1.257341174	1.174808735
Rasd2	2.344238257	5.549930485	5.45E-08	198664	3681	2.648158981	3.648354742	0.795380317	0.462256278
Rasd2	2.344238257	5.549930485	5.45E-08	198665	4221	3.39139369	3.704535039	0.264869546	0.12741421
Rasd2	2.344238257	5.549930485	5.45E-08	198666	6131	2.961687659	1.768874675	0.448869283	-0.743587665
Rasd2	2.344238257	5.549930485	5.45E-08	198667	6481	1.201818439	0.842670261	0	-0.512178846
Rasd2	2.344238257	5.549930485	5.45E-08	198668	20431	2.603909873	2.620688445	0.034247485	0.009266338
Rasd2	2.344238257	5.549930485	5.45E-08	198669	30771	0.955685469	0.842670261	0	-0.181567671
Rasd2	2.344238257	5.549930485	5.45E-08	198670	58441	2.682369093	1.025137898	0.88095825	-1.387689776
Rasd2	2.344238257	5.549930485	5.45E-08	198671	76221	3.316296537	2.996723794	0.03674538	-0.146186898
Rasd2	2.344238257	5.549930485	5.45E-08	198672	78151	0.955685469	2.712598817	1.368197219	1.505067907
Rasd2	2.344238257	5.549930485	5.45E-08	198673	102161	2.478657848	2.240770274	0.017425658	-0.145564387
Atp5f1	9.74695049	9.100688883	5.38E-08	136486	-637	0.955685469	0.842670261	0	-0.181567671
Lhfp	0.377069649	5.388147781	5.23E-08	131546	-2272	4.305369531	4.826093285	0.572105718	0.164718732
Lhfp	0.377069649	5.388147781	5.23E-08	131547	-1602	3.050373306	4.318302893	1.604835681	0.501478629
Lhfp	0.377069649	5.388147781	5.23E-08	131548	-1072	2.526853947	3.398921889	0.769909918	0.427734929
Lhfp	0.377069649	5.388147781	5.23E-08	131549	-622	2.246829539	3.501777147	1.236123681	0.640196598
Lhfp	0.377069649	5.388147781	5.23E-08	131550	-2	4.903467049	5.795289513	2.068907759	0.241078552
Lhfp	0.377069649	5.388147781	5.23E-08	131551	618	3.825403822	4.262715794	0.510710096	0.156160819
Lhfp	0.377069649	5.388147781	5.23E-08	131552	4998	1.325726691	2.399614986	0.627736338	0.856019563
Lhfp	0.377069649	5.388147781	5.23E-08	131553	15088	1.873421985	4.056282869	2.847649973	1.114482363
Lhfp	0.377069649	5.388147781	5.23E-08	131554	24188	1.757220088	0.842670261	0	-1.060254781
Lhfp	0.377069649	5.388147781	5.23E-08	131555	24718	2.671385939	2.939256944	0.106254075	0.137863063
Lhfp	0.377069649	5.388147781	5.23E-08	131556	39228	2.31896709	3.943810839	2.047802654	0.76610801
Lhfp	0.377069649	5.388147781	5.23E-08	131557	68048	0.955685469	0.842670261	0	-0.181567671
Lhfp	0.377069649	5.388147781	5.23E-08	131558	68538	0.955685469	0.842670261	0	-0.181567671
Lhfp	0.377069649	5.388147781	5.23E-08	131559	69198	0.955685469	0.842670261	0	-0.181567671
Lhfp	0.377069649	5.388147781	5.23E-08	131560	69808	0.955685469	0.842670261	0	-0.181567671
Lhfp	0.377069649	5.388147781	5.23E-08	131561	70718	0.955685469	0.842670261	0	-0.181567671
Lhfp	0.377069649	5.388147781	5.23E-08	131562	71548	2.223156262	1.840630009	0.050258049	-0.272409701
Lhfp	0.377069649	5.388147781	5.23E-08	131563	108278	0.955685469	3.800858368	3.576107864	1.991717479
Lhfp	0.377069649	5.388147781	5.23E-08	131564	110298	0.955685469	2.392397443	0.99063652	1.323849293
Lhfp	0.377069649	5.388147781	5.23E-08	131565	120308	3.979924333	2.147027787	1.585171233	-0.890400139
Lhfp	0.377069649	5.388147781	5.23E-08	131566	120658	5.040771073	4.001307141	0.738832828	-0.333173061
Lhfp	0.377069649	5.388147781	5.23E-08	131567	123248	4.186005496	3.583159486	0.213572007	-0.224341947
Lhfp	0.377069649	5.388147781	5.23E-08	131568	123958	3.484348413	3.628050903	0.135842122	0.058305806
Lhfp	0.377069649	5.388147781	5.23E-08	131569	127828	0.955685469	2.944285954	1.725937913	1.623310008
Lhfp	0.377069649	5.388147781	5.23E-08	131570	128128	0.955685469	3.201913503	2.200347561	1.744326548
Lhfp	0.377069649	5.388147781	5.23E-08	131571	154298	0.955685469	2.849894068	1.491897546	1.576300507
Lhfp	0.377069649	5.388147781	5.23E-08	131572	160268	0.955685469	2.953752109	1.685025633	1.627940967
Lhfp	0.377069649	5.388147781	5.23E-08	131573	162338	0.955685469	3.396958948	2.432936254	1.829635996
Lhfp	0.377069649	5.388147781	5.23E-08	131574	173008	1.201818439	2.516374453	0.907637263	1.066127658
Lhfp	0.377069649	5.388147781	5.23E-08	131575	204328	3.027722753	2.889675851	0.026238933	-0.067325437
Cdh8	4.812698243	6.965434498	4.55E-08	200805	1345062	3.350984791	2.061245859	0.692668446	-0.701068544
Cdh8	4.812698243	6.965434498	4.55E-08	200806	1038492	0.955685469	0.842670261	0	-0.181567671
Cdh8	4.812698243	6.965434498	4.55E-08	200807	1038132	0.955685469	0.842670261	0	-0.181567671
Cdh8	4.812698243	6.965434498	4.55E-08	200808	901032	0.955685469	0.842670261	0	-0.181567671
Cdh8	4.812698243	6.965434498	4.55E-08	200809	843462	3.342884141	2.709218744	0.15862976	-0.303216472
Cdh8	4.812698243	6.965434498	4.55E-08	200810	806992	0.955685469	2.280838449	0	1.254956477
Cdh8	4.812698243	6.965434498	4.55E-08	200811	802382	1.67164742	4.578265975	5.117776885	1.453530689
Cdh8	4.812698243	6.965434498	4.55E-08	200812	731602	3.895261679	3.769898447	0.008722362	-0.047194589
Cdh8	4.812698243	6.965434498	4.55E-08	200813	731022	3.598996551	4.04373214	0.399626298	0.168092715
Cdh8	4.812698243	6.965434498	4.55E-08	200814	716792	0.955685469	0.842670261	0	-0.181567671
Cdh8	4.812698243	6.965434498	4.55E-08	200815	684172	0.955685469	0.842670261	0	-0.181567671
Cdh8	4.812698243	6.965434498	4.55E-08	200816	555132	0.955685469	2.366645175	0.86762564	1.308235635
Cdh8	4.812698243	6.965434498	4.55E-08	200817	554382	3.620888617	3.863421207	0.191191342	0.093535177
Cdh8	4.812698243	6.965434498	4.55E-08	200818	375862	1.64161578	3.340585049	1.573988626	1.024984286
Cdh8	4.812698243	6.965434498	4.55E-08	200819	254612	0.955685469	1.464938202	0	0.616232018
Cdh8	4.812698243	6.965434498	4.55E-08	200820	247832	0.955685469	1.22955424	0	0.363527591
Cdh8	4.812698243	6.965434498	4.55E-08	200821	232032	1.325726691	2.163759635	0.439715522	0.706756861
Cdh8	4.812698243	6.965434498	4.55E-08	200822	192562	3.042971112	3.213057477	0.118692264	0.078466151
Cdh8	4.812698243	6.965434498	4.55E-08	200823	182062	3.321066978	2.747056024	0.103954317	-0.273760486
Cdh8	4.812698243	6.965434498	4.55E-08	200824	181182	1.152537824	2.198960323	0	0.932007475
Cdh8	4.812698243	6.965434498	4.55E-08	200825	173722	1.747269852	2.456709464	0.343707754	0.491624813
Cdh8	4.812698243	6.965434498	4.55E-08	200826	166262	1.724836253	1.745159001	0	0.01689908
Cdh8	4.812698243	6.965434498	4.55E-08	200827	165732	0.955685469	0.842670261	0	-0.181567671
Cdh8	4.812698243	6.965434498	4.55E-08	200828	149152	2.702895693	3.583453969	0.558686404	0.406844985
Cdh8	4.812698243	6.965434498	4.55E-08	200829	135802	0.955685469	0.842670261	0	-0.181567671
Cdh8	4.812698243	6.965434498	4.55E-08	200830	134682	0.955685469	0.842670261	0	-0.181567671
Cdh8	4.812698243	6.965434498	4.55E-08	200831	131182	1.325726691	0.842670261	0	-0.653743266
Cdh8	4.812698243	6.965434498	4.55E-08	200832	88782	2.170894243	2.853448923	0.308966722	0.394417293
Cdh8	4.812698243	6.965434498	4.55E-08	200833	79162	1.77201794	0.842670261	0	-1.072353093
Cdh8	4.812698243	6.965434498	4.55E-08	200834	78752	2.582665347	2.614263511	0.050866874	0.017543852
Cdh8	4.812698243	6.965434498	4.55E-08	200835	78142	2.342018313	1.363362965	0.327540303	-0.780582657
Cdh8	4.812698243	6.965434498	4.55E-08	200836	77802	1.873421985	2.453317137	0.272042889	0.38905784
Cdh8	4.812698243	6.965434498	4.55E-08	200837	73682	1.972441458	0.842670261	0	-1.226942365
Cdh8	4.812698243	6.965434498	4.55E-08	200838	46042	4.26133249	4.751951014	0.461931118	0.157215342
Cdh8	4.812698243	6.965434498	4.55E-08	200839	28042	1.77201794	2.495204265	0.379572536	0.493764714
Cdh8	4.812698243	6.965434498	4.55E-08	200840	22122	0.955685469	4.008746892	3.819904376	2.068543542
Cdh8	4.812698243	6.965434498	4.55E-08	200841	21302	1.661086905	3.548929729	2.015123414	1.095256454
Cdh8	4.812698243	6.965434498	4.55E-08	200842	15902	2.036344338	3.608982508	1.677826424	0.825610615
Cdh8	4.812698243	6.965434498	4.55E-08	200843	3152	1.762169589	2.817537556	0.676276483	0.677082066
Cdh8	4.812698243	6.965434498	4.55E-08	200844	2702	0.955685469	2.921403108	1.593148705	1.612053654
Cdh8	4.812698243	6.965434498	4.55E-08	200845	1352	6.206487121	6.6624505	1.31434984	0.102275977
Cdh8	4.812698243	6.965434498	4.55E-08	200846	22	5.01615088	5.924333422	2.756622482	0.240072095
Cdh8	4.812698243	6.965434498	4.55E-08	200847	-628	3.483375601	4.643395354	1.718481165	0.41469408
Cdh8	4.812698243	6.965434498	4.55E-08	200848	-1168	0.955685469	3.32143734	2.444305767	1.79719991
Cdh8	4.812698243	6.965434498	4.55E-08	200849	-1648	0.955685469	1.939562484	0	1.021123466
Cdh8	4.812698243	6.965434498	4.55E-08	200850	-5288	3.720715241	3.267939387	0.090226467	-0.187198756
Cdh8	4.812698243	6.965434498	4.55E-08	200851	-116588	4.497889385	4.477935124	0.0485955	-0.006414555
Cdh8	4.812698243	6.965434498	4.55E-08	200852	-188068	2.429886851	2.399614986	0.017889218	-0.018086189
Cdh8	4.812698243	6.965434498	4.55E-08	200853	-214568	0.955685469	2.089281174	0	1.128398874
Cdh8	4.812698243	6.965434498	4.55E-08	200854	-265478	0.955685469	3.179300703	1.796176657	1.734101687
Cdh8	4.812698243	6.965434498	4.55E-08	200855	-283558	0.955685469	2.852870271	1.397385594	1.577806357
Cdh8	4.812698243	6.965434498	4.55E-08	200856	-616088	1.752253548	3.324815325	1.216671699	0.924062663
Cdh8	4.812698243	6.965434498	4.55E-08	200857	-620858	2.637424477	1.999885248	0.165857681	-0.399212561
Cdh8	4.812698243	6.965434498	4.55E-08	200858	-622408	1.49229981	1.493687706	0	0.001341138
Cdh8	4.812698243	6.965434498	4.55E-08	200859	-622688	3.346626318	2.70953839	0.189146069	-0.304660382
Cdh8	4.812698243	6.965434498	4.55E-08	200860	-625098	1.339038098	1.486553862	0	0.150774729
Cdh8	4.812698243	6.965434498	4.55E-08	200861	-688378	0.955685469	0.842670261	0	-0.181567671
Cdh8	4.812698243	6.965434498	4.55E-08	200862	-688758	0.955685469	0.842670261	0	-0.181567671
Cdh8	4.812698243	6.965434498	4.55E-08	200863	-875798	1.152537824	1.710116603	0	0.5692806
Cdh8	4.812698243	6.965434498	4.55E-08	200864	-876338	1.375988453	0.842670261	0	-0.707428246
Cdh8	4.812698243	6.965434498	4.55E-08	200865	-944208	1.160057546	1.025137898	0	-0.178378384
Cdh8	4.812698243	6.965434498	4.55E-08	200866	-1059678	0.955685469	3.775657719	3.408560171	1.982120196
Cdh8	4.812698243	6.965434498	4.55E-08	200867	-1099648	0.955685469	0.842670261	0	-0.181567671
Cdh8	4.812698243	6.965434498	4.55E-08	200868	-1253078	0.955685469	0.842670261	0	-0.181567671
Cdh8	4.812698243	6.965434498	4.55E-08	200869	-1356548	3.275428298	3.008264846	0.024172622	-0.122751981
Cdh8	4.812698243	6.965434498	4.55E-08	200870	-1434868	2.3584529	2.488450524	0.08394852	0.077406914
Cdh8	4.812698243	6.965434498	4.55E-08	200871	-1449038	2.497950048	1.33269587	0.423311841	-0.906397042
Cdh8	4.812698243	6.965434498	4.55E-08	200872	-1449388	3.935641588	2.047274144	1.546182076	-0.942894541
Cdh8	4.812698243	6.965434498	4.55E-08	200873	-1471098	0.955685469	0.842670261	0	-0.181567671
Cdh8	4.812698243	6.965434498	4.55E-08	200874	-1526388	2.771774033	1.534322678	0.555325938	-0.853207725
Cdh8	4.812698243	6.965434498	4.55E-08	200875	-1526798	3.09108003	1.034951309	1.368197219	-1.578548112
Cdh8	4.812698243	6.965434498	4.55E-08	200876	-1603828	1.595446839	1.025137898	0	-0.638142549
Cdh8	4.812698243	6.965434498	4.55E-08	200877	-1681648	2.71315563	1.656360091	0.413573054	-0.711955457
Fxyd2	2.971618199	0.165059246	4.29E-08	207886	-10864	2.735574239	3.612145922	0.861831402	0.401012467
Fxyd2	2.971618199	0.165059246	4.29E-08	207887	2128	5.366706595	4.678097662	0.346181194	-0.198115036
Fxyd2	2.971618199	0.165059246	4.29E-08	207888	5878	3.206047693	2.35412331	0.197834671	-0.445605996
Fxyd2	2.971618199	0.165059246	4.29E-08	207889	6398	4.331934084	3.183027986	0.862219557	-0.444611449
Fxyd2	2.971618199	0.165059246	4.29E-08	207890	10088	3.268021053	2.111337571	0.450467781	-0.630260016
Fxyd2	2.971618199	0.165059246	4.29E-08	207891	11378	2.835613867	3.014941896	0.118595788	0.088469108
Ypel2	5.174601489	6.800311645	3.99E-08	37019	80427	0.955685469	0.842670261	0	-0.181567671
Ypel2	5.174601489	6.800311645	3.99E-08	37020	79247	3.6366724	4.003938003	0.387573798	0.138800665
Ypel2	5.174601489	6.800311645	3.99E-08	37021	77077	0.955685469	2.936812042	1.683425922	1.619643147
Ypel2	5.174601489	6.800311645	3.99E-08	37022	76687	0.955685469	3.956454744	3.919905648	2.049600468
Ypel2	5.174601489	6.800311645	3.99E-08	37023	73057	3.473134713	3.406439875	0.036028708	-0.027973627
Ypel2	5.174601489	6.800311645	3.99E-08	37024	62967	3.943080875	3.624519393	0.055835817	-0.121533593
Ypel2	5.174601489	6.800311645	3.99E-08	37025	49457	1.821692948	2.908202693	0.828839921	0.674848016
Ypel2	5.174601489	6.800311645	3.99E-08	37026	49037	3.608164593	4.610797065	1.447116636	0.353751019
Ypel2	5.174601489	6.800311645	3.99E-08	37027	48627	2.107874599	3.477733129	1.331155385	0.722358188
Ypel2	5.174601489	6.800311645	3.99E-08	37028	48357	2.213614598	3.034719705	0.537319535	0.455159208
Ypel2	5.174601489	6.800311645	3.99E-08	37029	47547	1.724836253	2.474847447	0.450029479	0.520880192
Ypel2	5.174601489	6.800311645	3.99E-08	37030	46887	2.793306633	4.759230948	3.893180749	0.768754512
Ypel2	5.174601489	6.800311645	3.99E-08	37031	43587	3.361689533	4.623436532	1.700079464	0.459779093
Ypel2	5.174601489	6.800311645	3.99E-08	37032	40897	2.199783198	2.284661008	0.101831073	0.054618773
Ypel2	5.174601489	6.800311645	3.99E-08	37033	35457	1.325726691	1.586070053	0	0.25867311
Ypel2	5.174601489	6.800311645	3.99E-08	37034	34867	0.955685469	3.103513384	1.988769999	1.69929458
Ypel2	5.174601489	6.800311645	3.99E-08	37035	31807	1.595446839	3.012978654	1.227254356	0.917229914
Ypel2	5.174601489	6.800311645	3.99E-08	37036	31497	2.359075376	2.764855951	0.253277843	0.228982802
Ypel2	5.174601489	6.800311645	3.99E-08	37037	31037	2.700118456	3.485766633	0.618802717	0.368453286
Ypel2	5.174601489	6.800311645	3.99E-08	37038	19137	1.747269852	2.413672574	0.3208031	0.466127543
Ypel2	5.174601489	6.800311645	3.99E-08	37039	3147	2.543190583	2.102853819	0.068658781	-0.274291016
Ypel2	5.174601489	6.800311645	3.99E-08	37040	927	1.77201794	1.034951309	0	-0.775830314
Ypel2	5.174601489	6.800311645	3.99E-08	37041	487	4.762913503	4.964605281	0.403824365	0.05983467
Ypel2	5.174601489	6.800311645	3.99E-08	37042	-53	5.425872593	5.404708367	0.152773823	-0.005638398
Ypel2	5.174601489	6.800311645	3.99E-08	37043	-543	2.76126074	1.762982204	0.332274895	-0.647309213
Ypel2	5.174601489	6.800311645	3.99E-08	37044	-793	1.924201781	1.888998832	0.02318318	-0.026638285
Ypel2	5.174601489	6.800311645	3.99E-08	37045	-1273	2.430479262	1.944777354	0.07488538	-0.321635825
Ypel2	5.174601489	6.800311645	3.99E-08	37046	-2033	3.854506762	3.963827845	0.123462625	0.040348047
Ypel2	5.174601489	6.800311645	3.99E-08	37047	-2683	0.955685469	2.456971594	1.083867352	1.362273391
Ypel2	5.174601489	6.800311645	3.99E-08	37048	-16913	3.265948278	1.745782499	0.889450173	-0.903628114
Ypel2	5.174601489	6.800311645	3.99E-08	37049	-31753	1.160057546	1.025137898	0	-0.178378384
Gpi1	9.88575579	9.121350366	3.80E-08	183360	4380	2.5132689	3.7728336	1.378837011	0.586083435
Gpi1	9.88575579	9.121350366	3.80E-08	183361	3990	3.484588195	4.117300246	0.508478388	0.240710488
Gpi1	9.88575579	9.121350366	3.80E-08	183362	3530	1.93300708	2.369312276	0.231256394	0.293621437
Gpi1	9.88575579	9.121350366	3.80E-08	183363	3280	2.76126074	2.691038223	0.052644124	-0.037164242
Gpi1	9.88575579	9.121350366	3.80E-08	183364	2690	1.701066638	1.348521446	0	-0.335061193
Gpi1	9.88575579	9.121350366	3.80E-08	183365	520	4.553970846	4.087415285	0.116795471	-0.155936226
Gpi1	9.88575579	9.121350366	3.80E-08	183366	-10	4.535843524	4.006523542	0.184598104	-0.179019918
Gpi1	9.88575579	9.121350366	3.80E-08	183367	-3250	3.119976734	1.813384195	0.605285735	-0.782850655
Gpi1	9.88575579	9.121350366	3.80E-08	183368	-3940	6.341226187	6.11549519	0	-0.052292515
Gpi1	9.88575579	9.121350366	3.80E-08	183369	-4500	3.237944037	3.148626121	0.041037992	-0.040355594
Gpi1	9.88575579	9.121350366	3.80E-08	183370	-4830	2.460172495	3.183186435	0.428375399	0.371712183
Gpi1	9.88575579	9.121350366	3.80E-08	183371	-21930	1.595446839	2.703297963	0.685874675	0.760759999
Gpi1	9.88575579	9.121350366	3.80E-08	183372	-27170	3.075043406	2.454080387	0.144594372	-0.325424268
Gpi1	9.88575579	9.121350366	3.80E-08	183373	-27410	2.404444086	1.554218873	0.273535894	-0.629513692
Ncs1	9.036494771	7.693205332	3.75E-08	114029	-39378	0.955685469	0.842670261	0	-0.181567671
Ncs1	9.036494771	7.693205332	3.75E-08	114030	-35598	3.083353709	1.851197773	0.475941734	-0.736041364
Ncs1	9.036494771	7.693205332	3.75E-08	114031	-34558	3.259295502	0.842670261	1.868387001	-1.951520042
Ncs1	9.036494771	7.693205332	3.75E-08	114032	-31578	2.678056123	0.842670261	1.003656169	-1.668146078
Ncs1	9.036494771	7.693205332	3.75E-08	114033	-6408	4.54384735	3.904175883	0.306651077	-0.218896321
Ncs1	9.036494771	7.693205332	3.75E-08	114034	-488	3.350543898	3.078889405	0.023519622	-0.121985263
Ncs1	9.036494771	7.693205332	3.75E-08	114035	-108	4.798997351	4.649953943	0.051556271	-0.04551659
Ncs1	9.036494771	7.693205332	3.75E-08	114036	162	3.665737388	3.557165716	0.062171152	-0.04337525
Ncs1	9.036494771	7.693205332	3.75E-08	114037	792	4.8860335	4.498159695	0.062726455	-0.119328874
Ncs1	9.036494771	7.693205332	3.75E-08	114038	1622	1.941758962	1.025137898	0	-0.921546135
Ncs1	9.036494771	7.693205332	3.75E-08	114039	10242	0.955685469	1.204593113	0	0.333938128
Ncs1	9.036494771	7.693205332	3.75E-08	114040	10522	3.052779864	1.959772477	0.411309694	-0.639437388
Ncs1	9.036494771	7.693205332	3.75E-08	114041	10882	4.590661629	4.253247994	0.045987973	-0.110137121
Ncs1	9.036494771	7.693205332	3.75E-08	114042	11362	3.964195644	3.602623586	0.030883558	-0.137980243
Ncs1	9.036494771	7.693205332	3.75E-08	114043	12342	0.955685469	1.062996976	0	0.153529706
Ncs1	9.036494771	7.693205332	3.75E-08	114044	13262	4.82652691	4.212954645	0.230062144	-0.196153038
Ncs1	9.036494771	7.693205332	3.75E-08	114045	13652	1.486330093	1.829396122	0	0.299612944
Ncs1	9.036494771	7.693205332	3.75E-08	114046	17292	2.896319282	2.219413452	0.177101887	-0.384042199
Ncs1	9.036494771	7.693205332	3.75E-08	114047	18102	4.920888884	4.653283549	0.014075917	-0.080669839
Ncs1	9.036494771	7.693205332	3.75E-08	114048	18752	2.210686573	1.22955424	0	-0.846359118
Ncs1	9.036494771	7.693205332	3.75E-08	114049	29292	0.955685469	0.842670261	0	-0.181567671
Ncs1	9.036494771	7.693205332	3.75E-08	114050	32422	5.552062278	4.02810509	2.390256522	-0.462922428
Ncs1	9.036494771	7.693205332	3.75E-08	114051	35072	2.380636007	2.120102807	0	-0.167212828
Ncs1	9.036494771	7.693205332	3.75E-08	114052	35432	3.477941999	3.24953291	0.022064522	-0.098001514
Ncs1	9.036494771	7.693205332	3.75E-08	114053	45682	2.955976452	2.116299965	0.28957586	-0.482090647
Ncs1	9.036494771	7.693205332	3.75E-08	114054	48932	3.183184392	1.422808172	1.162778262	-1.161729564
Ncs1	9.036494771	7.693205332	3.75E-08	114055	49272	3.454743468	1.970039124	0.86254218	-0.810354306
Ncs1	9.036494771	7.693205332	3.75E-08	114056	52162	3.823037317	2.94661607	0.392259156	-0.375660186
Ncs1	9.036494771	7.693205332	3.75E-08	114057	53102	3.996315789	2.939256944	0.503209823	-0.443219107
Ncs1	9.036494771	7.693205332	3.75E-08	114058	53532	3.558778147	1.520418701	1.567328228	-1.226913324
Ncs1	9.036494771	7.693205332	3.75E-08	114059	68562	3.836320247	2.691908285	0.604465379	-0.511093901
Ncs1	9.036494771	7.693205332	3.75E-08	114060	72272	2.580398721	0.842670261	1.0098668	-1.61455389
Ncs1	9.036494771	7.693205332	3.75E-08	114061	102672	2.111018666	0.842670261	0	-1.324899219
Tmem196	3.870204571	1.32483969	3.29E-08	52346	-168587	0.955685469	0.842670261	0	-0.181567671
Tmem196	3.870204571	1.32483969	3.29E-08	52347	-168237	0.955685469	0.842670261	0	-0.181567671
Tmem196	3.870204571	1.32483969	3.29E-08	52348	-157	4.522504341	4.197572972	0.034176278	-0.107566482
Tmem196	3.870204571	1.32483969	3.29E-08	52349	593	4.120218885	3.370947561	0.269206331	-0.289566798
Tmem196	3.870204571	1.32483969	3.29E-08	52350	1163	3.220987167	1.980233227	0.629887408	-0.701832556
Tmem196	3.870204571	1.32483969	3.29E-08	52351	1553	2.175318519	0.842670261	0	-1.368186545
Tmem196	3.870204571	1.32483969	3.29E-08	52352	14973	3.421297862	0.842670261	1.910663244	-2.021503596
Tmem196	3.870204571	1.32483969	3.29E-08	52353	35973	2.38913764	2.198504926	0	-0.119967206
Tmem196	3.870204571	1.32483969	3.29E-08	52354	52503	3.920493511	2.206445938	1.239433925	-0.829310873
Tmem196	3.870204571	1.32483969	3.29E-08	52355	82313	2.419684991	0.842670261	0	-1.521779124
2900055J20Rik	5.007009059	6.574603083	2.91E-08	100797	-1257	4.20054544	3.818541971	0.048466508	-0.137554793
2900055J20Rik	5.007009059	6.574603083	2.91E-08	100798	-537	4.984946216	4.942270184	0.101643451	-0.012404057
2900055J20Rik	5.007009059	6.574603083	2.91E-08	100799	13	5.462567286	5.541962005	0.160739852	0.020817675
9530091C08Rik	4.976982491	7.337419177	2.82E-08	210709	-46731	0.955685469	3.214471252	2.161116376	1.749973661
9530091C08Rik	4.976982491	7.337419177	2.82E-08	210710	-45881	0.955685469	1.187097175	0	0.312830251
9530091C08Rik	4.976982491	7.337419177	2.82E-08	210711	-41571	0.955685469	2.697231342	1.400973634	1.49687148
9530091C08Rik	4.976982491	7.337419177	2.82E-08	210712	-41011	1.525568722	4.895387803	7.075871253	1.682075981
9530091C08Rik	4.976982491	7.337419177	2.82E-08	210713	-40411	1.201818439	4.862431788	6.962747438	2.016459049
9530091C08Rik	4.976982491	7.337419177	2.82E-08	210714	-32111	1.619967606	3.592983993	2.07593954	1.149217544
9530091C08Rik	4.976982491	7.337419177	2.82E-08	210715	-18891	3.047962726	3.012978654	0.023260755	-0.016654808
9530091C08Rik	4.976982491	7.337419177	2.82E-08	210716	-18621	1.972441458	2.392397443	0.163786692	0.278474599
9530091C08Rik	4.976982491	7.337419177	2.82E-08	210717	-9941	3.677925968	3.604046827	0.047354048	-0.029274684
9530091C08Rik	4.976982491	7.337419177	2.82E-08	210718	-9351	0.955685469	2.028614118	0	1.085886675
9530091C08Rik	4.976982491	7.337419177	2.82E-08	210719	-5841	0.955685469	1.187097175	0	0.312830251
9530091C08Rik	4.976982491	7.337419177	2.82E-08	210720	29249	0.955685469	2.539360842	1.187274939	1.409857628
9530091C08Rik	4.976982491	7.337419177	2.82E-08	210721	33929	2.830461621	2.673281308	0	-0.082425702
9530091C08Rik	4.976982491	7.337419177	2.82E-08	210722	55309	0.955685469	1.573844409	0	0.719685134
9530091C08Rik	4.976982491	7.337419177	2.82E-08	210723	62059	0.955685469	3.071911706	1.953554832	1.684528962
9530091C08Rik	4.976982491	7.337419177	2.82E-08	210724	62539	0.955685469	2.265118443	0	1.244978703
9530091C08Rik	4.976982491	7.337419177	2.82E-08	210725	64769	2.424247612	1.554218873	0.26333529	-0.641347377
9530091C08Rik	4.976982491	7.337419177	2.82E-08	210726	76499	1.519735369	3.064916366	1.323906499	1.012027578
9530091C08Rik	4.976982491	7.337419177	2.82E-08	210727	77199	0.955685469	3.607049509	3.06122393	1.916211438
9530091C08Rik	4.976982491	7.337419177	2.82E-08	210728	94759	0.955685469	1.970572647	0	1.044007149
9530091C08Rik	4.976982491	7.337419177	2.82E-08	210729	101269	2.226741402	3.802192373	1.812321052	0.771897504
9530091C08Rik	4.976982491	7.337419177	2.82E-08	210730	101589	2.055216966	2.403012639	0.17697197	0.225553532
9530091C08Rik	4.976982491	7.337419177	2.82E-08	210731	103499	0.955685469	1.914311279	0	1.002217653
9530091C08Rik	4.976982491	7.337419177	2.82E-08	210732	110629	3.738300745	4.280518659	0.44972289	0.195402977
9530091C08Rik	4.976982491	7.337419177	2.82E-08	210733	119229	2.861461854	4.235103262	1.746336257	0.565644772
9530091C08Rik	4.976982491	7.337419177	2.82E-08	210734	119599	3.362487012	5.389973602	5.910810922	0.680749512
9530091C08Rik	4.976982491	7.337419177	2.82E-08	210735	123499	2.223839924	2.706250959	0.309340218	0.283242687
9530091C08Rik	4.976982491	7.337419177	2.82E-08	210736	131099	0.955685469	2.097844878	0	1.134300216
9530091C08Rik	4.976982491	7.337419177	2.82E-08	210737	132939	3.681391243	2.569352819	0.556605725	-0.518846069
9530091C08Rik	4.976982491	7.337419177	2.82E-08	210738	147399	0.955685469	3.449175359	2.729037477	1.851643691
9530091C08Rik	4.976982491	7.337419177	2.82E-08	210739	147649	2.040424407	4.095399177	2.926940832	1.005134814
9530091C08Rik	4.976982491	7.337419177	2.82E-08	210740	148299	3.190252467	3.268156403	0.12985965	0.034806429
9530091C08Rik	4.976982491	7.337419177	2.82E-08	210741	158009	4.024422867	4.284456338	0.348159175	0.090330245
9530091C08Rik	4.976982491	7.337419177	2.82E-08	210742	161179	1.843570341	2.866476358	0.765879385	0.636775917
9530091C08Rik	4.976982491	7.337419177	2.82E-08	210743	161979	2.27863908	2.453579885	0.055060784	0.106715814
9530091C08Rik	4.976982491	7.337419177	2.82E-08	210744	162339	3.898850986	3.977305514	0.120189968	0.02874237
9530091C08Rik	4.976982491	7.337419177	2.82E-08	210745	175839	2.217223499	3.669674762	1.460459957	0.726898002
9530091C08Rik	4.976982491	7.337419177	2.82E-08	210746	177339	1.48033557	2.501926536	0.590544349	0.757115177
9530091C08Rik	4.976982491	7.337419177	2.82E-08	210747	178879	2.77469271	3.321293371	0.420129727	0.259417156
9530091C08Rik	4.976982491	7.337419177	2.82E-08	210748	191319	0.955685469	0.842670261	0	-0.181567671
9530091C08Rik	4.976982491	7.337419177	2.82E-08	210749	191789	2.182720736	1.187097175	0	-0.878689521
9530091C08Rik	4.976982491	7.337419177	2.82E-08	210750	223059	0.955685469	1.586070053	0	0.730848705
9530091C08Rik	4.976982491	7.337419177	2.82E-08	210751	280819	0.955685469	3.574653993	2.888340692	1.903195816
9530091C08Rik	4.976982491	7.337419177	2.82E-08	210752	284699	1.325726691	2.277140146	0.458326723	0.780439702
9530091C08Rik	4.976982491	7.337419177	2.82E-08	210753	305949	1.873421985	2.744379919	0.525447088	0.550804314
9530091C08Rik	4.976982491	7.337419177	2.82E-08	210754	306269	2.263154579	3.41123884	0.99696878	0.591960642
9530091C08Rik	4.976982491	7.337419177	2.82E-08	210755	306739	2.650402776	1.674652673	0.294297694	-0.662349711
Eno1	10.88863454	9.990519447	2.30E-08	153471	-11242	2.499554714	0.842670261	0	-1.568630991
Eno1	10.88863454	9.990519447	2.30E-08	153472	-10182	1.98176665	0.842670261	0	-1.233746981
Eno1	10.88863454	9.990519447	2.30E-08	153473	-7012	3.297159034	2.362221065	0.352452711	-0.481079492
Eno1	10.88863454	9.990519447	2.30E-08	153474	-6682	4.29831756	3.429432264	0.388581826	-0.325802312
Eno1	10.88863454	9.990519447	2.30E-08	153475	-6002	4.047511113	3.350173625	0.260968909	-0.272799176
Eno1	10.88863454	9.990519447	2.30E-08	153476	-5452	3.405191177	2.820377464	0.09748942	-0.271847539
Eno1	10.88863454	9.990519447	2.30E-08	153477	-5022	4.370531409	4.093128917	0.007332321	-0.0946046
Eno1	10.88863454	9.990519447	2.30E-08	153478	-2222	4.081435053	3.524995424	0.123640839	-0.211455115
Eno1	10.88863454	9.990519447	2.30E-08	153479	-282	6.146829402	5.830043733	0.061587186	-0.07633574
3110047P20Rik	1.405638801	6.215741341	2.26E-08	158912	-323538	1.160057546	3.398860125	2.183603326	1.550854617
3110047P20Rik	1.405638801	6.215741341	2.26E-08	158913	-322998	1.48033557	4.532021567	5.279742014	1.614230476
3110047P20Rik	1.405638801	6.215741341	2.26E-08	158914	-317728	0.955685469	3.141667776	2.121219719	1.716922839
3110047P20Rik	1.405638801	6.215741341	2.26E-08	158915	-257988	0.955685469	0.842670261	0	-0.181567671
3110047P20Rik	1.405638801	6.215741341	2.26E-08	158916	-256808	2.492003713	4.937225241	1.300545692	0.986394246
3110047P20Rik	1.405638801	6.215741341	2.26E-08	158917	-203628	0.955685469	3.704214282	3.366575763	1.954559771
3110047P20Rik	1.405638801	6.215741341	2.26E-08	158918	-180038	0.955685469	2.845106394	1.558687726	1.573874816
3110047P20Rik	1.405638801	6.215741341	2.26E-08	158919	-179168	0.955685469	3.557287971	2.888026097	1.896169981
3110047P20Rik	1.405638801	6.215741341	2.26E-08	158920	-172468	1.325726691	2.981762706	1.207024981	1.169382067
3110047P20Rik	1.405638801	6.215741341	2.26E-08	158921	-149878	5.353345636	4.558590325	0.217704292	-0.231853041
3110047P20Rik	1.405638801	6.215741341	2.26E-08	158922	-145828	2.687085998	4.051882217	1.416956053	0.592549743
3110047P20Rik	1.405638801	6.215741341	2.26E-08	158923	-145458	3.089802238	4.203884428	1.305303295	0.444208506
3110047P20Rik	1.405638801	6.215741341	2.26E-08	158924	-103478	0.955685469	2.744594666	1.389115121	1.521985314
3110047P20Rik	1.405638801	6.215741341	2.26E-08	158925	-73498	0.955685469	0.842670261	0	-0.181567671
3110047P20Rik	1.405638801	6.215741341	2.26E-08	158926	-69918	0.955685469	2.074245633	0	1.117978961
3110047P20Rik	1.405638801	6.215741341	2.26E-08	158927	-69488	0.955685469	1.914311279	0	1.002217653
3110047P20Rik	1.405638801	6.215741341	2.26E-08	158928	-41538	2.314962699	4.242997907	2.92215115	0.874095019
3110047P20Rik	1.405638801	6.215741341	2.26E-08	158929	-40938	1.690720057	1.674652673	0	-0.013775895
3110047P20Rik	1.405638801	6.215741341	2.26E-08	158930	-25378	2.073087309	3.947618999	2.037886572	0.929201879
3110047P20Rik	1.405638801	6.215741341	2.26E-08	158931	-24758	3.789943064	5.005822802	0.503646727	0.401431048
3110047P20Rik	1.405638801	6.215741341	2.26E-08	158932	-14268	0.955685469	2.991512733	1.789147318	1.646267416
3110047P20Rik	1.405638801	6.215741341	2.26E-08	158933	-5638	2.3584529	3.313461827	0.688087256	0.490498509
3110047P20Rik	1.405638801	6.215741341	2.26E-08	158934	-1308	1.96619729	2.522635253	0.327292333	0.359523532
3110047P20Rik	1.405638801	6.215741341	2.26E-08	158935	-978	2.612240342	2.976579996	0.275647063	0.188368028
3110047P20Rik	1.405638801	6.215741341	2.26E-08	158936	-658	3.996397562	4.399289599	0.463004545	0.138570465
3110047P20Rik	1.405638801	6.215741341	2.26E-08	158937	822	6.280068819	6.70233385	1.37400543	0.093883182
3110047P20Rik	1.405638801	6.215741341	2.26E-08	158938	2632	1.48033557	1.062996976	0	-0.477786757
3110047P20Rik	1.405638801	6.215741341	2.26E-08	158939	2912	1.661086905	2.834402413	0.710161442	0.770917044
3110047P20Rik	1.405638801	6.215741341	2.26E-08	158940	3722	2.348614631	3.713569291	1.17176506	0.660996487
3110047P20Rik	1.405638801	6.215741341	2.26E-08	158941	17952	2.646711454	3.05555683	0.212940115	0.207234394
3110047P20Rik	1.405638801	6.215741341	2.26E-08	158942	18772	1.625410179	2.065540267	0.178304797	0.345715351
3110047P20Rik	1.405638801	6.215741341	2.26E-08	158943	32282	0.955685469	1.904581879	0	0.994866524
3110047P20Rik	1.405638801	6.215741341	2.26E-08	158944	40012	3.116634518	2.092665755	0.324862612	-0.574647083
3110047P20Rik	1.405638801	6.215741341	2.26E-08	158945	47822	0.955685469	0.842670261	0	-0.181567671
3110047P20Rik	1.405638801	6.215741341	2.26E-08	158946	48302	1.201818439	1.187097175	0	-0.017780924
3110047P20Rik	1.405638801	6.215741341	2.26E-08	158947	74712	0.955685469	2.569243053	1.129492852	1.426735589
3110047P20Rik	1.405638801	6.215741341	2.26E-08	158948	80042	1.339038098	3.553934751	2.44992965	1.408220186
Hspb3	0	4.562936194	1.83E-08	62497	8521	0.955685469	3.058216186	1.941981323	1.678082607
Hspb3	0	4.562936194	1.83E-08	62498	7781	1.498244927	3.880873002	2.918733781	1.373107734
Hspb3	0	4.562936194	1.83E-08	62499	6651	2.092866595	3.937830692	1.99077405	0.91192073
Hspb3	0	4.562936194	1.83E-08	62500	6021	3.327174153	4.864519378	3.287090709	0.547999889
Hspb3	0	4.562936194	1.83E-08	62501	4061	1.201818439	1.824336653	0	0.602153019
Hspb3	0	4.562936194	1.83E-08	62502	3271	2.398098708	3.096669968	0.453013132	0.368826591
Hspb3	0	4.562936194	1.83E-08	62503	2881	2.240993528	3.971196314	2.121219719	0.825435199
Hspb3	0	4.562936194	1.83E-08	62504	2571	2.89260152	4.592940866	2.455624803	0.667050615
Hspb3	0	4.562936194	1.83E-08	62505	1791	2.938942502	5.289810955	2.053748383	0.847919031
Hspb3	0	4.562936194	1.83E-08	62506	841	1.49229981	3.64680767	2.416148853	1.289096706
Hspb3	0	4.562936194	1.83E-08	62507	441	2.447352406	4.701231676	4.068517965	0.941816921
Hspb3	0	4.562936194	1.83E-08	62508	-9	2.918119547	4.892784217	1.171316488	0.745616671
Hspb3	0	4.562936194	1.83E-08	62509	-359	2.323859062	3.782091129	1.464205048	0.702661551
Hspb3	0	4.562936194	1.83E-08	62510	-6049	4.108762612	3.67434028	0.114072069	-0.161218739
Hspb3	0	4.562936194	1.83E-08	62511	-17339	0.955685469	2.700639585	1.373937133	1.49869333
Hspb3	0	4.562936194	1.83E-08	62512	-19279	0.955685469	4.057314062	4.236321931	2.085917193
Hspb3	0	4.562936194	1.83E-08	62513	-19889	0.955685469	1.187097175	0	0.312830251
Hspb3	0	4.562936194	1.83E-08	62514	-27599	0.955685469	2.85621908	1.500050579	1.579498855
Hspb3	0	4.562936194	1.83E-08	62515	-28069	0.955685469	2.084071161	0	1.124796752
Hspb3	0	4.562936194	1.83E-08	62516	-29899	3.400691369	2.421833968	0.371954969	-0.489728117
Hspb3	0	4.562936194	1.83E-08	62517	-36019	1.48033557	1.492945131	0	0.012236893
Hspb3	0	4.562936194	1.83E-08	62518	-53299	0.955685469	3.435134817	2.691702889	1.845758933
Hspb3	0	4.562936194	1.83E-08	62519	-61359	0.955685469	0.842670261	0	-0.181567671
Hspb3	0	4.562936194	1.83E-08	62520	-61969	0.955685469	3.470331143	2.785063444	1.860465545
Hspb3	0	4.562936194	1.83E-08	62521	-62369	0.955685469	2.732682315	1.456744133	1.515709963
Krt17	1.26459492	0	1.64E-08	38708	5794	3.880637287	1.220982837	2.748119396	-1.668250673
Krt17	1.26459492	0	1.64E-08	38709	5144	3.96027146	1.586070053	2.089741087	-1.320142831
Krt17	1.26459492	0	1.64E-08	38710	3404	3.687700197	1.204593113	2.090860834	-1.614175457
Krt17	1.26459492	0	1.64E-08	38711	-206	0.955685469	1.340630358	0	0.488303721
Krt17	1.26459492	0	1.64E-08	38712	-1256	0.955685469	1.187097175	0	0.312830251
Aldh1b1	5.275761722	2.181215015	1.49E-08	143849	-10087	3.37943059	1.378857472	1.469297976	-1.293306845
Aldh1b1	5.275761722	2.181215015	1.49E-08	143850	-9657	5.442198816	4.467953481	0.916651111	-0.284575497
Aldh1b1	5.275761722	2.181215015	1.49E-08	143851	123	4.739156906	2.938608979	1.872919015	-0.689497025
Fancd2	4.076399175	0.32483969	1.42E-08	177177	28243	3.413202289	1.062996976	1.95377806	-1.682988427
Atp5j2	7.521625931	6.654599868	1.37E-08	167497	517	3.771790279	4.105706919	0.390605966	0.122381185
Atp5j2	7.521625931	6.654599868	1.37E-08	167498	27	4.255608274	4.179115994	0.081034452	-0.026167556
Olfml2b	5.285882557	1.479167837	1.37E-08	13500	-21387	0.955685469	0.842670261	0	-0.181567671
Olfml2b	5.285882557	1.479167837	1.37E-08	13501	-11947	4.075103798	3.555584632	0.174432376	-0.196750011
Olfml2b	5.285882557	1.479167837	1.37E-08	13502	-507	2.521025798	1.034951309	0.698008156	-1.284447986
Olfml2b	5.285882557	1.479167837	1.37E-08	13503	-107	4.762843971	3.635564576	0.973901999	-0.389643866
Olfml2b	5.285882557	1.479167837	1.37E-08	13504	573	3.173430183	1.422808172	0.943307519	-1.157301937
Olfml2b	5.285882557	1.479167837	1.37E-08	13505	1253	5.290856758	3.099422598	3.631892365	-0.771501884
Olfml2b	5.285882557	1.479167837	1.37E-08	13506	2113	4.866564701	1.703978668	4.970260909	-1.513996461
Olfml2b	5.285882557	1.479167837	1.37E-08	13507	2583	2.398704314	0.842670261	0	-1.509215213
Olfml2b	5.285882557	1.479167837	1.37E-08	13508	2993	2.199783198	0.842670261	0	-1.384321228
Olfml2b	5.285882557	1.479167837	1.37E-08	13509	6693	2.523387574	2.787135948	0.151248303	0.143421564
Olfml2b	5.285882557	1.479167837	1.37E-08	13510	7093	1.412016019	1.034951309	0	-0.44819356
Olfml2b	5.285882557	1.479167837	1.37E-08	13511	8123	4.183388144	2.292863361	1.564510038	-0.867521478
Olfml2b	5.285882557	1.479167837	1.37E-08	13512	11083	4.426942175	4.319891873	0.039679962	-0.035315327
Olfml2b	5.285882557	1.479167837	1.37E-08	13513	11653	3.751279299	3.511860334	0	-0.095147211
Olfml2b	5.285882557	1.479167837	1.37E-08	13514	20433	3.094108047	0.842670261	1.640050037	-1.87648346
Olfml2b	5.285882557	1.479167837	1.37E-08	13515	35373	2.887286481	2.481290671	0.051180059	-0.218623511
Olfml2b	5.285882557	1.479167837	1.37E-08	13516	36683	1.64161578	0.842670261	0	-0.962076387
Olfml2b	5.285882557	1.479167837	1.37E-08	13517	52083	1.812179027	1.637832588	0	-0.145937589
Olfml2b	5.285882557	1.479167837	1.37E-08	13518	54773	2.175318519	2.604755188	0.260041411	0.259921123
Olfml2b	5.285882557	1.479167837	1.37E-08	13519	55163	4.114684312	3.340442978	0.267066453	-0.300742316
Olfml2b	5.285882557	1.479167837	1.37E-08	13520	55523	3.632986769	1.33269587	1.708338187	-1.446808526
Olfml2b	5.285882557	1.479167837	1.37E-08	13521	58173	2.637424477	1.025137898	0.871240027	-1.363311793
Olfml2b	5.285882557	1.479167837	1.37E-08	13522	58593	2.654718246	1.034951309	0.871240027	-1.358995856
Olfml2b	5.285882557	1.479167837	1.37E-08	13523	77183	4.041191905	1.254090832	2.957415024	-1.688139019
Olfml2b	5.285882557	1.479167837	1.37E-08	13524	87343	2.87443195	2.806420571	0.029068241	-0.034545648
Olfml2b	5.285882557	1.479167837	1.37E-08	13525	87973	5.59421204	5.442019154	0.017912946	-0.039792904
Olfml2b	5.285882557	1.479167837	1.37E-08	13526	107493	1.848232752	1.33269587	0	-0.471798865
H60b	2.546994651	0	9.71E-09	18320	-139	3.119609426	1.716228535	0.691905441	-0.862123739
H60b	2.546994651	0	9.71E-09	18321	731	3.975872201	2.787344425	0.804995096	-0.512380101
H60b	2.546994651	0	9.71E-09	18322	1281	2.619920888	1.254090832	0.61861474	-1.062881404
H60b	2.546994651	0	9.71E-09	18323	9531	3.080997655	0.842670261	1.643056076	-1.870357468
Nr4a1	6.491228418	7.51872269	9.58E-09	81473	-20421	6.143883438	6.144223838	0.145892319	7.99E-05
Nr4a1	6.491228418	7.51872269	9.58E-09	81474	-18421	3.148150482	2.450036045	0.186629091	-0.361701529
Nr4a1	6.491228418	7.51872269	9.58E-09	81475	-12761	4.885800307	4.973954973	0.224474289	0.025798549
Nr4a1	6.491228418	7.51872269	9.58E-09	81476	-12381	4.103635541	4.266410283	0.275560682	0.056120105
Nr4a1	6.491228418	7.51872269	9.58E-09	81477	-10591	3.526274899	3.405712467	0.019874196	-0.05018831
Nr4a1	6.491228418	7.51872269	9.58E-09	81478	-8231	3.665948843	3.463779629	0.011331728	-0.081839507
Nr4a1	6.491228418	7.51872269	9.58E-09	81479	-5421	2.540312263	4.418149198	2.918733781	0.79843629
Nr4a1	6.491228418	7.51872269	9.58E-09	81480	-151	6.034823003	6.088109193	0.22681978	0.012682776
Nr4a1	6.491228418	7.51872269	9.58E-09	81481	389	3.204230339	2.57874666	0.112322866	-0.313307813
Nr4a1	6.491228418	7.51872269	9.58E-09	81482	1019	3.233229744	2.895548282	0.027605629	-0.159139472
Nr4a1	6.491228418	7.51872269	9.58E-09	81483	2669	3.287546373	2.526118481	0.201479656	-0.380088938
Gng2	7.629072709	6.130739549	9.41E-09	63928	72024	2.055216966	1.888998832	0	-0.121668895
Gng2	7.629072709	6.130739549	9.41E-09	63929	71394	4.43866651	3.449426397	0.492895142	-0.363769842
Gng2	7.629072709	6.130739549	9.41E-09	63930	66184	3.04500324	1.034951309	1.36037074	-1.556880868
Gng2	7.629072709	6.130739549	9.41E-09	63931	57284	3.507755733	1.034951309	2.139147263	-1.760985392
Gng2	7.629072709	6.130739549	9.41E-09	63932	56924	2.31896709	1.034951309	0	-1.16391945
Gng2	7.629072709	6.130739549	9.41E-09	63933	56484	1.690720057	1.835427313	0	0.118478178
Gng2	7.629072709	6.130739549	9.41E-09	63934	46624	1.201818439	2.798401949	1.321572031	1.219384237
Gng2	7.629072709	6.130739549	9.41E-09	63935	43244	3.693695611	0.842670261	2.80557829	-2.132024865
Gng2	7.629072709	6.130739549	9.41E-09	63936	34684	1.325726691	1.062996976	0	-0.31864589
Gng2	7.629072709	6.130739549	9.41E-09	63937	31874	2.561644219	2.949213145	0.22200329	0.203259975
Gng2	7.629072709	6.130739549	9.41E-09	63938	31484	3.200533371	3.287805501	0.109458317	0.038812604
Gng2	7.629072709	6.130739549	9.41E-09	63939	30964	4.545010188	4.023223457	0.13182554	-0.175931658
Gng2	7.629072709	6.130739549	9.41E-09	63940	27474	4.513345468	4.221538814	0.040315623	-0.096428233
Gng2	7.629072709	6.130739549	9.41E-09	63941	24074	3.344977793	1.422808172	1.353669537	-1.233255467
Gng2	7.629072709	6.130739549	9.41E-09	63942	18404	3.706140583	1.656360091	1.6842944	-1.16190126
Gng2	7.629072709	6.130739549	9.41E-09	63943	15054	3.5681616	3.766438649	0.16849142	0.078020074
Gng2	7.629072709	6.130739549	9.41E-09	63944	14584	2.292390023	3.103756597	0.544971175	0.4371629
Gng2	7.629072709	6.130739549	9.41E-09	63945	12904	3.846655582	1.662043082	1.873952955	-1.210646882
Gng2	7.629072709	6.130739549	9.41E-09	63946	9664	4.390643375	4.511321905	0.156936903	0.039117875
Gng2	7.629072709	6.130739549	9.41E-09	63947	7964	2.8767157	1.204593113	0.971266677	-1.255876734
Gng2	7.629072709	6.130739549	9.41E-09	63948	6204	1.48033557	0.842670261	0	-0.812884134
Gng2	7.629072709	6.130739549	9.41E-09	63949	2574	3.505087015	2.097844878	0.703734082	-0.740542256
Gng2	7.629072709	6.130739549	9.41E-09	63950	2204	4.462906201	3.849821881	0.191661923	-0.213191787
Gng2	7.629072709	6.130739549	9.41E-09	63951	1924	4.152343109	3.742181327	0.050820887	-0.150046193
Gng2	7.629072709	6.130739549	9.41E-09	63952	624	3.742979564	3.854937404	0.159971295	0.042520262
Gng2	7.629072709	6.130739549	9.41E-09	63953	-176	5.748913548	5.049674167	0.53258096	-0.187099036
Gng2	7.629072709	6.130739549	9.41E-09	63954	-8586	4.270515771	4.618864	0.435706036	0.113127746
Gng2	7.629072709	6.130739549	9.41E-09	63955	-9596	4.529580493	4.729103356	0.323940157	0.062189231
Gng2	7.629072709	6.130739549	9.41E-09	63956	-9966	4.427845845	4.946800142	0.56541101	0.159890618
Gng2	7.629072709	6.130739549	9.41E-09	63957	-10286	3.05805999	3.982477009	0.730838505	0.381049325
Gng2	7.629072709	6.130739549	9.41E-09	63958	-19876	1.985197572	0.842670261	0	-1.236242478
Gng2	7.629072709	6.130739549	9.41E-09	63959	-35436	3.247555649	4.749377948	0.891775112	0.54838432
Gng2	7.629072709	6.130739549	9.41E-09	63960	-35856	2.269458549	2.559188152	0.144711824	0.17333808
Camk2n2	0.20894689	3.211421304	9.18E-09	83535	843	4.076854846	4.798880152	1.248361239	0.235241192
Camk2n2	0.20894689	3.211421304	9.18E-09	83536	-307	4.989005038	5.651669217	1.686165916	0.179924903
Camk2n2	0.20894689	3.211421304	9.18E-09	83537	-1107	3.673992009	4.880901342	2.410785749	0.409799102
Fxyd6	7.750630865	5.506993721	8.71E-09	207876	-23880	1.595446839	4.617995107	5.236557121	1.533306106
Fxyd6	7.750630865	5.506993721	8.71E-09	207877	-20840	0.955685469	0.842670261	0	-0.181567671
Fxyd6	7.750630865	5.506993721	8.71E-09	207878	-8000	0.955685469	0.842670261	0	-0.181567671
Fxyd6	7.750630865	5.506993721	8.71E-09	207879	380	4.363506138	4.589561359	0.319259506	0.07286845
Fxyd6	7.750630865	5.506993721	8.71E-09	207880	1050	2.355804815	1.605956859	0.170711375	-0.552786875
Fxyd6	7.750630865	5.506993721	8.71E-09	207881	1380	1.864244219	0.842670261	0	-1.145550751
Fxyd6	7.750630865	5.506993721	8.71E-09	207882	1790	0.955685469	2.224018255	0	1.218560842
Fxyd6	7.750630865	5.506993721	8.71E-09	207883	11580	0.955685469	0.842670261	0	-0.181567671
Fxyd6	7.750630865	5.506993721	8.71E-09	207884	12450	3.42290896	0.842670261	2.174682329	-2.022182805
Fxyd6	7.750630865	5.506993721	8.71E-09	207885	13690	3.164054658	0.842670261	1.792342699	-1.908734405
Prox2	1.461133914	3.007268	8.32E-09	48725	29096	1.498244927	3.986671082	1.097292456	1.411911092
Prox2	1.461133914	3.007268	8.32E-09	48726	28366	0.955685469	2.880062318	1.480681354	1.591492241
Prox2	1.461133914	3.007268	8.32E-09	48727	14006	2.938355834	3.60062834	0.61516559	0.293239574
Prox2	1.461133914	3.007268	8.32E-09	48728	12696	2.806901213	3.161259745	0.260725253	0.171521289
Prox2	1.461133914	3.007268	8.32E-09	48729	12236	4.397927055	5.190423954	1.314739883	0.239028707
Prox2	1.461133914	3.007268	8.32E-09	48730	11456	1.412016019	2.857920693	1.033540433	1.017209427
Prox2	1.461133914	3.007268	8.32E-09	48731	9746	0.955685469	2.335919481	0	1.289382758
Ube2e3	5.720477471	7.305716324	8.27E-09	118126	-288832	0.955685469	1.33269587	0	0.479739798
Ube2e3	5.720477471	7.305716324	8.27E-09	118127	-262472	0.955685469	4.683648191	6.503000595	2.293024925
Ube2e3	5.720477471	7.305716324	8.27E-09	118128	-243762	2.99803303	4.137805362	1.336295421	0.464849506
Ube2e3	5.720477471	7.305716324	8.27E-09	118129	-243242	0.955685469	2.215413799	0	1.212968406
Ube2e3	5.720477471	7.305716324	8.27E-09	118130	-213412	1.201818439	3.71450877	3.102558313	1.62795247
Ube2e3	5.720477471	7.305716324	8.27E-09	118131	-212882	1.339038098	1.500047519	0	0.163811196
Ube2e3	5.720477471	7.305716324	8.27E-09	118132	-212052	0.955685469	3.032192573	1.891061903	1.665753594
Ube2e3	5.720477471	7.305716324	8.27E-09	118133	-152622	0.955685469	1.187097175	0	0.312830251
Ube2e3	5.720477471	7.305716324	8.27E-09	118134	-151432	0.955685469	0.842670261	0	-0.181567671
Ube2e3	5.720477471	7.305716324	8.27E-09	118135	-146472	2.79813407	1.988940594	0.167761343	-0.492464903
Ube2e3	5.720477471	7.305716324	8.27E-09	118136	-146022	4.432261877	2.703177021	1.479702789	-0.713387133
Ube2e3	5.720477471	7.305716324	8.27E-09	118137	-145412	4.416056728	2.97604869	1.102816332	-0.569360575
Ube2e3	5.720477471	7.305716324	8.27E-09	118138	-144962	2.199783198	1.025137898	0	-1.101543355
Ube2e3	5.720477471	7.305716324	8.27E-09	118139	-1012	3.588642574	3.688074231	0.108442187	0.039429454
Ube2e3	5.720477471	7.305716324	8.27E-09	118140	-452	4.793780481	4.988717245	0.35107852	0.057505055
Ube2e3	5.720477471	7.305716324	8.27E-09	118141	238	6.146777155	6.345310114	0.594031686	0.045860492
Ube2e3	5.720477471	7.305716324	8.27E-09	118142	838	3.543551743	4.030775628	0.515387464	0.185861363
Ube2e3	5.720477471	7.305716324	8.27E-09	118143	1188	2.526299825	2.410963814	0	-0.067415873
Ube2e3	5.720477471	7.305716324	8.27E-09	118144	1758	2.90045517	3.897888571	1.027670304	0.426413528
Ube2e3	5.720477471	7.305716324	8.27E-09	118145	2248	1.152537824	2.691361923	1.178617991	1.223522314
Ube2e3	5.720477471	7.305716324	8.27E-09	118146	3288	1.8916042	2.853249784	0.586956325	0.592995801
Ube2e3	5.720477471	7.305716324	8.27E-09	118147	3578	1.339038098	2.81498916	1.13755409	1.071932359
Ube2e3	5.720477471	7.305716324	8.27E-09	118148	15638	1.152537824	2.38790124	0.790042364	1.050929072
Ube2e3	5.720477471	7.305716324	8.27E-09	118149	17538	0.955685469	1.520418701	0	0.669860887
Ube2e3	5.720477471	7.305716324	8.27E-09	118150	37078	0.955685469	2.529593319	1.168987862	1.404297675
Ube2e3	5.720477471	7.305716324	8.27E-09	118151	46028	1.332397747	1.33269587	0	0.000322766
Ube2e3	5.720477471	7.305716324	8.27E-09	118152	57418	2.543190583	4.085094031	2.101654798	0.683729707
Ube2e3	5.720477471	7.305716324	8.27E-09	118153	58358	2.365594339	2.700317961	0.210178811	0.190926597
Ube2e3	5.720477471	7.305716324	8.27E-09	118154	58758	4.063824533	4.235979709	0.166927447	0.059857567
Ube2e3	5.720477471	7.305716324	8.27E-09	118155	59548	1.595446839	1.034951309	0	-0.624397643
Ube2e3	5.720477471	7.305716324	8.27E-09	118156	62508	1.160057546	2.075579625	0	0.839317905
Ube2e3	5.720477471	7.305716324	8.27E-09	118157	90608	1.928611148	2.347367733	0.191957759	0.283481576
Ube2e3	5.720477471	7.305716324	8.27E-09	118158	91368	0.955685469	3.480951901	2.825756952	1.864874092
Ube2e3	5.720477471	7.305716324	8.27E-09	118159	94598	0.955685469	3.730889178	3.422223338	1.96491172
Ube2e3	5.720477471	7.305716324	8.27E-09	118160	187448	1.152537824	1.692716216	0	0.554526028
Ube2e3	5.720477471	7.305716324	8.27E-09	118161	190718	0.955685469	1.401000181	0	0.551849355
Kcna1	8.267698734	6.492824281	7.50E-09	178925	54346	3.142105941	2.373185547	0.236399351	-0.404906922
Kcna1	8.267698734	6.492824281	7.50E-09	178926	51616	3.781668292	2.120102807	1.150684171	-0.834888598
Kcna1	8.267698734	6.492824281	7.50E-09	178927	51216	5.075054379	2.129621946	2.244802248	-1.252825937
Kcna1	8.267698734	6.492824281	7.50E-09	178928	50686	4.044273637	2.018757358	1.905510246	-1.002413096
Kcna1	8.267698734	6.492824281	7.50E-09	178929	49376	4.155851934	1.025137898	3.564882091	-2.019326265
Kcna1	8.267698734	6.492824281	7.50E-09	178930	45986	2.568607883	2.582097168	0.031295096	0.007556623
Kcna1	8.267698734	6.492824281	7.50E-09	178931	43936	2.842266215	1.422808172	0.609837851	-0.998300522
Kcna1	8.267698734	6.492824281	7.50E-09	178932	43506	3.293471186	3.104167139	0.013542391	-0.085402689
Kcna1	8.267698734	6.492824281	7.50E-09	178933	12506	3.975701626	3.140106891	0.263959353	-0.340395817
Kcna1	8.267698734	6.492824281	7.50E-09	178934	2606	4.364605414	4.065590672	0.008328371	-0.102386261
Kcna1	8.267698734	6.492824281	7.50E-09	178935	1876	4.243891996	3.804763453	0.076024313	-0.157581179
Kcna1	8.267698734	6.492824281	7.50E-09	178936	1226	4.990503052	5.512320939	1.262712548	0.143474638
Kcna1	8.267698734	6.492824281	7.50E-09	178937	556	5.228209921	5.072988357	0.057732394	-0.043481219
Kcna1	8.267698734	6.492824281	7.50E-09	178938	56	5.297841934	4.570696232	0.406950231	-0.21299086
Kcna1	8.267698734	6.492824281	7.50E-09	178939	-444	5.449959525	4.035034038	1.741846329	-0.433664672
Kcna1	8.267698734	6.492824281	7.50E-09	178940	-20534	2.854526615	3.42062669	0.363139865	0.261009151
Kcna1	8.267698734	6.492824281	7.50E-09	178941	-31254	0.955685469	0.842670261	0	-0.181567671
Kcna1	8.267698734	6.492824281	7.50E-09	178942	-43464	3.543551743	2.424790459	0.525425936	-0.547336035
Dtna	7.21008621	5.682391695	6.82E-09	98818	-106460	2.800541745	1.254090832	0.812013405	-1.15906409
Dtna	7.21008621	5.682391695	6.82E-09	98819	-105870	3.384254149	2.089281174	0.652876764	-0.695831253
Dtna	7.21008621	5.682391695	6.82E-09	98820	-105340	5.549103987	5.408974967	0.030370959	-0.036899618
Dtna	7.21008621	5.682391695	6.82E-09	98821	-104420	5.807347309	6.032209135	0.587607976	0.05480713
Dtna	7.21008621	5.682391695	6.82E-09	98822	-103170	3.278609486	2.626618911	0.159882405	-0.319877174
Dtna	7.21008621	5.682391695	6.82E-09	98823	-101400	0.955685469	1.619064049	0	0.760552271
Dtna	7.21008621	5.682391695	6.82E-09	98824	-101080	2.342018313	3.050980325	0.378571128	0.38152052
Dtna	7.21008621	5.682391695	6.82E-09	98825	-86340	2.081031593	3.438702847	1.172333208	0.724565584
Dtna	7.21008621	5.682391695	6.82E-09	98826	-68140	3.442709183	4.759255004	2.341473953	0.46719144
Dtna	7.21008621	5.682391695	6.82E-09	98827	-60490	1.619967606	0.842670261	0	-0.942924847
Dtna	7.21008621	5.682391695	6.82E-09	98828	-20280	1.152537824	0.842670261	0	-0.451773981
Dtna	7.21008621	5.682391695	6.82E-09	98829	-18490	3.24870114	0.842670261	1.836533774	-1.946822915
Dtna	7.21008621	5.682391695	6.82E-09	98830	-1590	2.991725564	0.842670261	1.478133891	-1.827937724
Dtna	7.21008621	5.682391695	6.82E-09	98831	-850	3.265148547	2.331658853	0.222044964	-0.485791906
Dtna	7.21008621	5.682391695	6.82E-09	98832	-210	5.231371187	4.963496892	0.011236041	-0.07583225
Dtna	7.21008621	5.682391695	6.82E-09	98833	520	4.671708016	3.099498608	1.557800766	-0.591915252
Dtna	7.21008621	5.682391695	6.82E-09	98834	1210	3.339261186	0.842670261	2.087130636	-1.986488824
Dtna	7.21008621	5.682391695	6.82E-09	98835	1460	2.306011136	0.842670261	0	-1.452359364
Dtna	7.21008621	5.682391695	6.82E-09	98836	11290	1.980958054	0.842670261	0	-1.233158215
Dtna	7.21008621	5.682391695	6.82E-09	98837	12070	2.821005539	0.842670261	1.175160597	-1.743169382
Dtna	7.21008621	5.682391695	6.82E-09	98838	21170	2.951996923	2.775686147	0.013820578	-0.088846769
Dtna	7.21008621	5.682391695	6.82E-09	98839	29090	3.413753821	2.268115059	0.47678287	-0.589865195
Dtna	7.21008621	5.682391695	6.82E-09	98840	29970	4.083144057	2.272999857	1.481353446	-0.845082874
Dtna	7.21008621	5.682391695	6.82E-09	98841	36400	1.519735369	1.062996976	0	-0.515682636
Dtna	7.21008621	5.682391695	6.82E-09	98842	39740	1.160057546	0.842670261	0	-0.461156257
Dtna	7.21008621	5.682391695	6.82E-09	98843	41680	2.392844685	2.712279848	0.15610053	0.180779284
Dtna	7.21008621	5.682391695	6.82E-09	98844	41920	3.924316958	3.071585573	0.345453422	-0.353457993
Dtna	7.21008621	5.682391695	6.82E-09	98845	42400	1.339038098	0.842670261	0	-0.668156891
Dtna	7.21008621	5.682391695	6.82E-09	98846	42740	2.377414014	1.878136734	0.081576774	-0.340091064
Dtna	7.21008621	5.682391695	6.82E-09	98847	43180	2.746751465	1.492945131	0.549688192	-0.879565233
Dtna	7.21008621	5.682391695	6.82E-09	98848	48150	3.492216705	3.342561934	0	-0.063188794
Dtna	7.21008621	5.682391695	6.82E-09	98849	48580	1.412016019	1.340630358	0	-0.074844948
Dtna	7.21008621	5.682391695	6.82E-09	98850	53010	1.152537824	2.013447208	0	0.804853548
Dtna	7.21008621	5.682391695	6.82E-09	98851	68890	3.529847346	2.442682493	0.530993151	-0.531139443
Dtna	7.21008621	5.682391695	6.82E-09	98852	81450	2.383850821	1.034951309	0	-1.20373106
Dtna	7.21008621	5.682391695	6.82E-09	98853	82090	4.124692862	3.08800664	0.541838521	-0.417610841
Dtna	7.21008621	5.682391695	6.82E-09	98854	82780	5.246998154	4.765345401	0.192838386	-0.138911495
Dtna	7.21008621	5.682391695	6.82E-09	98855	84040	3.153093425	0.842670261	1.643669524	-1.9037278
Dtna	7.21008621	5.682391695	6.82E-09	98856	93100	3.284384852	3.583279559	0.226794796	0.125657417
Dtna	7.21008621	5.682391695	6.82E-09	98857	94700	2.210686573	1.025137898	0	-1.108676508
Dtna	7.21008621	5.682391695	6.82E-09	98858	96140	2.580398721	4.28460403	2.680299875	0.731567874
Dtna	7.21008621	5.682391695	6.82E-09	98859	96520	3.482609987	3.968772076	0.453013132	0.188523795
Dtna	7.21008621	5.682391695	6.82E-09	98860	99190	1.77201794	0.842670261	0	-1.072353093
Dtna	7.21008621	5.682391695	6.82E-09	98861	99470	0.955685469	0.842670261	0	-0.181567671
Dtna	7.21008621	5.682391695	6.82E-09	98862	100300	0.955685469	0.842670261	0	-0.181567671
Dtna	7.21008621	5.682391695	6.82E-09	98863	101310	1.558087706	1.464938202	0	-0.088936641
Dtna	7.21008621	5.682391695	6.82E-09	98864	119800	2.444862707	3.933671443	1.758484037	0.68612301
Dtna	7.21008621	5.682391695	6.82E-09	98865	120490	4.141473116	4.847581516	1.201092145	0.227121135
Dtna	7.21008621	5.682391695	6.82E-09	98866	137110	0.955685469	0.842670261	0	-0.181567671
Dtna	7.21008621	5.682391695	6.82E-09	98867	150280	2.318327062	0.842670261	0	-1.460043995
Dtna	7.21008621	5.682391695	6.82E-09	98868	150630	2.718258366	1.813384195	0.324355601	-0.583997973
Dtna	7.21008621	5.682391695	6.82E-09	98869	150980	3.945465837	3.398860125	0.186153354	-0.215144657
Dtna	7.21008621	5.682391695	6.82E-09	98870	154070	1.595446839	4.029332897	3.484081192	1.336580465
Dtna	7.21008621	5.682391695	6.82E-09	98871	155450	0.955685469	2.376368802	0.92841699	1.314150966
Dtna	7.21008621	5.682391695	6.82E-09	98872	157240	3.11731189	3.87160499	0.591042775	0.31262926
Dtna	7.21008621	5.682391695	6.82E-09	98873	160750	1.160057546	1.025137898	0	-0.178378384
Dtna	7.21008621	5.682391695	6.82E-09	98874	161490	2.800083389	2.189889277	0.131908628	-0.354611865
Dtna	7.21008621	5.682391695	6.82E-09	98875	162140	2.314962699	0.842670261	0	-1.457948831
Olr1	1.777607579	3.174774401	6.74E-09	179347	-120	1.152537824	3.435134817	2.424888736	1.575552623
Ralb	2.900631605	5.541194415	6.36E-09	8494	33897	1.48033557	4.24620377	4.045372344	1.520249355
Ralb	2.900631605	5.541194415	6.36E-09	8495	33197	0.955685469	3.88727877	3.796565122	2.024152784
Ralb	2.900631605	5.541194415	6.36E-09	8496	23837	1.201818439	2.8288638	1.338402298	1.235003755
Ralb	2.900631605	5.541194415	6.36E-09	8497	21657	2.593368893	1.611841493	0.296018936	-0.686117559
Ralb	2.900631605	5.541194415	6.36E-09	8498	20117	0.955685469	0.842670261	0	-0.181567671
Ralb	2.900631605	5.541194415	6.36E-09	8499	17227	0.955685469	1.472179466	0	0.623345766
Ralb	2.900631605	5.541194415	6.36E-09	8500	7007	0.955685469	0.842670261	0	-0.181567671
Ralb	2.900631605	5.541194415	6.36E-09	8501	2737	1.498244927	2.224018255	0.284155306	0.56989514
Ralb	2.900631605	5.541194415	6.36E-09	8502	727	2.133499783	2.312325927	0.140591301	0.116122799
Ralb	2.900631605	5.541194415	6.36E-09	8503	347	4.757328172	4.567467985	0.029000396	-0.058756933
Ralb	2.900631605	5.541194415	6.36E-09	8504	7	5.888535357	5.77625053	0.065325293	-0.027775523
Ralb	2.900631605	5.541194415	6.36E-09	8505	-743	2.392333585	2.727074614	0.16181035	0.188935602
Rasgrf2	0.073063462	5.953255831	6.21E-09	59923	51857	0.955685469	0.842670261	0	-0.181567671
Rasgrf2	0.073063462	5.953255831	6.21E-09	59924	50637	1.762169589	0.842670261	0	-1.064312658
Rasgrf2	0.073063462	5.953255831	6.21E-09	59925	49297	0.955685469	0.842670261	0	-0.181567671
Rasgrf2	0.073063462	5.953255831	6.21E-09	59926	47577	3.218845652	3.14846383	0.02318318	-0.031895306
Rasgrf2	0.073063462	5.953255831	6.21E-09	59927	32647	0.955685469	2.361941139	0.995590657	1.305365225
Rasgrf2	0.073063462	5.953255831	6.21E-09	59928	32227	0.955685469	2.536157608	1.168987862	1.408036616
Rasgrf2	0.073063462	5.953255831	6.21E-09	59929	31517	1.619967606	3.067558541	1.103328413	0.921125913
Rasgrf2	0.073063462	5.953255831	6.21E-09	59930	13697	0.955685469	4.013418787	4.028519017	2.070223917
Rasgrf2	0.073063462	5.953255831	6.21E-09	59931	11167	0.955685469	2.666984294	1.357855892	1.480601541
Rasgrf2	0.073063462	5.953255831	6.21E-09	59932	1917	0.955685469	1.220982837	0	0.353435133
Rasgrf2	0.073063462	5.953255831	6.21E-09	59933	1167	0.955685469	1.062996976	0	0.153529706
Rasgrf2	0.073063462	5.953255831	6.21E-09	59934	-553	3.975872201	3.046136176	0.452668432	-0.384290946
Rasgrf2	0.073063462	5.953255831	6.21E-09	59935	-1363	0.955685469	1.919618058	0	1.006211502
Rasgrf2	0.073063462	5.953255831	6.21E-09	59936	-7833	0.955685469	2.737857302	1.310311277	1.518439467
Rasgrf2	0.073063462	5.953255831	6.21E-09	59937	-40003	1.986003796	2.277140146	0.148520702	0.197354704
Rasgrf2	0.073063462	5.953255831	6.21E-09	59938	-53743	1.201818439	2.515391783	0.911811906	1.065564161
Rasgrf2	0.073063462	5.953255831	6.21E-09	59939	-65233	3.694189039	3.708819429	0.125295282	0.005702335
Rasgrf2	0.073063462	5.953255831	6.21E-09	59940	-65893	3.936911726	4.17070309	0.165506173	0.083226247
Rasgrf2	0.073063462	5.953255831	6.21E-09	59941	-70743	0.955685469	1.872674863	0	0.97049265
Rasgrf2	0.073063462	5.953255831	6.21E-09	59942	-79983	0.955685469	0.842670261	0	-0.181567671
Rasgrf2	0.073063462	5.953255831	6.21E-09	59943	-85243	0.955685469	0.842670261	0	-0.181567671
Rasgrf2	0.073063462	5.953255831	6.21E-09	59944	-107243	0.955685469	1.964914933	0	1.039859068
Rasgrf2	0.073063462	5.953255831	6.21E-09	59945	-116633	2.593813522	1.888998832	0.190508383	-0.457452954
Rasgrf2	0.073063462	5.953255831	6.21E-09	59946	-131863	0.955685469	0.842670261	0	-0.181567671
Rasgrf2	0.073063462	5.953255831	6.21E-09	59947	-137613	1.757220088	1.514148253	0	-0.214788428
Rasgrf2	0.073063462	5.953255831	6.21E-09	59948	-138073	4.029087869	3.885738362	0.00099361	-0.052264506
Rasgrf2	0.073063462	5.953255831	6.21E-09	59949	-139843	0.955685469	2.186266234	0	1.193861309
Rasgrf2	0.073063462	5.953255831	6.21E-09	59950	-140223	0.955685469	2.623709578	1.311790349	1.457000247
Rasgrf2	0.073063462	5.953255831	6.21E-09	59951	-141053	1.325726691	3.081583096	1.40160111	1.216888312
Rasgrf2	0.073063462	5.953255831	6.21E-09	59952	-143353	4.504911328	5.953040767	3.973406547	0.402128065
Neto2	5.985287502	2.597055573	5.91E-09	199650	42224	0.955685469	0.842670261	0	-0.181567671
Neto2	5.985287502	2.597055573	5.91E-09	199651	28844	1.201818439	1.873245627	0	0.640321121
Neto2	5.985287502	2.597055573	5.91E-09	199652	-8236	4.096765215	2.879582772	0.849125648	-0.508625423
Neto2	5.985287502	2.597055573	5.91E-09	199653	-9246	4.173663527	3.570545697	0.138442344	-0.225169716
Neto2	5.985287502	2.597055573	5.91E-09	199654	-9596	4.790084897	4.776600906	0.153794474	-0.004066884
Neto2	5.985287502	2.597055573	5.91E-09	199655	-9936	5.015632857	4.973450274	0.131631633	-0.012184695
Neto2	5.985287502	2.597055573	5.91E-09	199656	-10336	4.861824078	3.672656905	1.033283729	-0.404673564
Tpt1	7.806434542	8.999003477	5.84E-09	69261	549	5.038693267	5.019117385	0.118765293	-0.005615946
Pdp1	7.504599758	9.37288704	5.77E-09	141728	100078	0.955685469	1.592729493	0	0.736893475
Pdp1	7.504599758	9.37288704	5.77E-09	141729	99138	1.412016019	1.77997927	0	0.334103983
Pdp1	7.504599758	9.37288704	5.77E-09	141730	85818	1.64161578	1.034951309	0	-0.665553608
Pdp1	7.504599758	9.37288704	5.77E-09	141731	77818	0.955685469	4.271383883	4.341609671	2.160095776
Pdp1	7.504599758	9.37288704	5.77E-09	141732	76308	2.073087309	0.842670261	0	-1.298740761
Pdp1	7.504599758	9.37288704	5.77E-09	141733	67818	1.747269852	0.842670261	0	-1.052062321
Pdp1	7.504599758	9.37288704	5.77E-09	141734	65528	0.955685469	2.129293042	0	1.155766725
Pdp1	7.504599758	9.37288704	5.77E-09	141735	65288	0.955685469	2.542803969	1.187274939	1.411812458
Pdp1	7.504599758	9.37288704	5.77E-09	141736	51478	0.955685469	1.835609853	0	0.941651668
Pdp1	7.504599758	9.37288704	5.77E-09	141737	50998	1.8688404	3.995692163	2.658508283	1.096302071
Pdp1	7.504599758	9.37288704	5.77E-09	141738	44988	2.401274886	3.157314423	0.500012285	0.394897374
Pdp1	7.504599758	9.37288704	5.77E-09	141739	36118	2.900027487	3.30754713	0.293981512	0.18969514
Pdp1	7.504599758	9.37288704	5.77E-09	141740	25428	3.930035611	4.091670822	0.174796219	0.058147699
Pdp1	7.504599758	9.37288704	5.77E-09	141741	25128	3.056430033	3.563429191	0.374200399	0.221418715
Pdp1	7.504599758	9.37288704	5.77E-09	141742	15798	0.955685469	0.842670261	0	-0.181567671
Pdp1	7.504599758	9.37288704	5.77E-09	141743	14678	1.339038098	3.410276149	1.883572697	1.348691559
Pdp1	7.504599758	9.37288704	5.77E-09	141744	14328	0.955685469	2.070817509	0	1.115592634
Pdp1	7.504599758	9.37288704	5.77E-09	141745	10678	1.49229981	3.05314446	1.302683329	1.032758443
Pdp1	7.504599758	9.37288704	5.77E-09	141746	3578	0.955685469	2.903133182	1.71282479	1.60300297
Pdp1	7.504599758	9.37288704	5.77E-09	141747	3158	1.972441458	3.804969399	1.789147318	0.947902369
Pdp1	7.504599758	9.37288704	5.77E-09	141748	628	3.239043264	3.323231761	0.090800345	0.037019171
Pdp1	7.504599758	9.37288704	5.77E-09	141749	-182	5.515352032	5.726357689	0.46493561	0.054164817
Pdp1	7.504599758	9.37288704	5.77E-09	141750	-175	6.502060494	6.809901506	0.792669349	0.066736953
Nptx1	8.3758293	6.440260971	4.47E-09	41803	27695	4.140523128	4.516436362	0.488769039	0.125371826
Nptx1	8.3758293	6.440260971	4.47E-09	41804	27275	3.279214937	3.848286167	0.552639956	0.230865618
Nptx1	8.3758293	6.440260971	4.47E-09	41805	24185	3.529570886	1.204593113	1.776281148	-1.55094688
Nptx1	8.3758293	6.440260971	4.47E-09	41806	23165	3.714206659	2.976497225	0.265898364	-0.31943854
Nptx1	8.3758293	6.440260971	4.47E-09	41807	21535	3.068147776	3.520071056	0.386887885	0.19823658
Nptx1	8.3758293	6.440260971	4.47E-09	41808	15585	4.077658598	2.869221637	0.769953063	-0.507081575
[truncated: 7,247 more rows]
