# Supplementary material for: Layer-specific chromatin accessibility landscapes reveal regulatory networks in adult mouse visual cortex
Source: eLife. 2017 Jan 23;6:e21883. doi: 10.7554/eLife.21883 (PMC5325622; doi:10.7554/eLife.21883)
Supplement: Figure 5—source data 1. — DOI: http://dx.doi.org/10.7554/eLife.21883.026 [file elife-21883-fig5-data1.cvs]

peak.cl	peak_cluster_name	gene.cl	gene_cluster_name	neg_log10(adj. pval)	odds_ratio
1	L2/3	1	L2/3	16.53314479	1.945966407
2	L4	1	L2/3	-3.58770701	0.671274579
3	L5	1	L2/3	1.163793956	0.86540119
4	L6	1	L2/3	1.716410403	0.978256695
5	Upper	1	L2/3	1.686456389	0.952213155
6	Lower	1	L2/3	0.739728896	0.792017884
7	L4n	1	L2/3	1.783677422	0.983511135
8	L6n	1	L2/3	0.487867712	0.83487964
1	L2/3	2	L4	-2.5372101	0.701136069
2	L4	2	L4	1.996688076	1.312290814
3	L5	2	L4	-3.370640815	0.578701413
4	L6	2	L4	-0.928406522	0.78019263
5	Upper	2	L4	3.274113058	1.59105164
6	Lower	2	L4	2.810976468	1.559695907
7	L4n	2	L4	0.143458822	0.733777707
8	L6n	2	L4	-0.700864048	1.150662665
1	L2/3	3	L5	-1.763543641	1.008692611
2	L4	3	L5	0.123591445	1.197238679
3	L5	3	L5	16.15653652	2.15005674
4	L6	3	L5	-1.956770288	0.74502837
5	Upper	3	L5	-2.121016049	0.59968559
6	Lower	3	L5	-0.057206625	0.731448207
7	L4n	3	L5	1.580009738	0.92737933
8	L6n	3	L5	0.769260873	0.867630933
1	L2/3	4	L6	-15.75637582	0.487830013
2	L4	4	L6	-11.13875716	0.575221412
3	L5	4	L6	-2.199523346	0.668837558
4	L6	4	L6	89.54417075	3.227681917
5	Upper	4	L6	1.284765847	0.892112289
6	Lower	4	L6	3.398821698	1.527687948
7	L4n	4	L6	-0.19962687	1.251589204
8	L6n	4	L6	-20.60940688	0.421075273
1	L2/3	5	Upper	1.256395916	1.181283176
2	L4	5	Upper	3.18622717	1.232285237
3	L5	5	Upper	-6.395002485	0.65451545
4	L6	5	Upper	-11.1388937	0.685773676
5	Upper	5	Upper	8.422160775	1.577805977
6	Lower	5	Upper	0.802258406	0.878497327
7	L4n	5	Upper	0.018436115	0.82090814
8	L6n	5	Upper	-0.35879264	1.11423368
1	L2/3	6	Lower	-0.571462588	0.799906608
2	L4	6	Lower	-3.39946976	0.713840478
3	L5	6	Lower	-0.942444833	1.149612285
4	L6	6	Lower	15.40019421	1.729232231
5	Upper	6	Lower	-1.605060626	1.049221606
6	Lower	6	Lower	2.071039691	1.456129863
7	L4n	6	Lower	-0.468856889	1.230022619
8	L6n	6	Lower	-14.12933923	0.481130942
1	L2/3	7	L4n	-1.288591805	1.068922158
2	L4	7	L4n	-7.440702258	0.655992032
3	L5	7	L4n	-0.186246381	1.205792112
4	L6	7	L4n	5.302532155	1.377391039
5	Upper	7	L4n	1.047149318	0.869115119
6	Lower	7	L4n	0.210555808	0.788838997
7	L4n	7	L4n	13.49494166	2.014119101
8	L6n	7	L4n	-6.810853759	0.640934861
1	L2/3	8	L6n	-1.639547044	1.018291296
2	L4	8	L6n	6.558612775	1.266981261
3	L5	8	L6n	-0.117351413	1.139053857
4	L6	8	L6n	-34.47081428	0.581379962
5	Upper	8	L6n	-4.086024704	0.727323298
6	Lower	8	L6n	-0.175809814	0.846835799
7	L4n	8	L6n	-3.662993898	0.728083091
8	L6n	8	L6n	35.56599178	1.73970448
