# Supplementary material for: Layer-specific chromatin accessibility landscapes reveal regulatory networks in adult mouse visual cortex
Source: eLife. 2017 Jan 23;6:e21883. doi: 10.7554/eLife.21883 (PMC5325622; doi:10.7554/eLife.21883)
Supplement: Figure 5—source data 2. — DOI: http://dx.doi.org/10.7554/eLife.21883.027 [file elife-21883-fig5-data2.cvs]

clust	cluster_name	cre	cre_pos	q0	q10	q20	q30	q40	q50	q60	q70	q80	q90	q100
1	L2/3	Cux2	1	0.476702775873909	0.655928407591902	0.743360805987833	0.813873038928238	0.884583790385993	0.934046281563313	0.992340957328064	1	1	1	1
1	L2/3	Scnn1a	2	0.404559794804838	0.667798148746281	0.757904642278819	0.815297132922544	0.88991469815091	0.946849379278612	1	1	1	1	1
1	L2/3	Rbp4	3	0.438500984518061	0.549775484073265	0.602573813768506	0.653866127269756	0.700248865103706	0.758041465794769	0.817345050739013	0.896764720960064	0.967592413860807	1	1
1	L2/3	Ntsr1	4	0	0	0	0	0	0	0	0	0	0	0
2	L4	Cux2	1	0.366572412839728	0.448990560498193	0.509430526221629	0.599988416425159	0.643747881787359	0.712369016779422	0.765698580284829	0.852109361955565	0.969892483165344	1	1
2	L4	Scnn1a	2	0	0	0	0	0	0	0	0	0	0	0.0803596729971399
2	L4	Rbp4	3	0	0.463750569209549	0.583616441641505	0.675767325023501	0.745783680109768	0.815096408593542	0.892028443757501	0.98213325618484	1	1	1
2	L4	Ntsr1	4	0.404123403959021	0.585182998302875	0.713337442466317	0.802426761053556	0.917954537672524	1	1	1	1	1	1
3	L5	Cux2	1	0	0	0	0	0	0	0.00412833380655364	0.0838303603338857	0.169746303059897	0.27742815225713	0.377796175522506
3	L5	Scnn1a	2	0	0	0	0	0	0.103805771144425	0.202548407491899	0.318767221359006	0.425472883265051	0.598606351721095	1
3	L5	Rbp4	3	0.485819948694201	0.583628154681682	0.684310656589352	0.784889297654295	0.858680050923851	0.948120729844612	1	1	1	1	1
3	L5	Ntsr1	4	0.389314541974028	0.573725907419129	0.683340603382844	0.811568525966944	0.902400435978293	1	1	1	1	1	1
4	L6	Cux2	1	0.241129671615095	0.530128244401488	0.633501207176439	0.708110340111016	0.784861388566996	0.851553596911966	0.913670637141891	0.998150203243473	1	1	1
4	L6	Scnn1a	2	0.521947303975784	0.75273860695912	0.936417382224344	1	1	1	1	1	1	1	1
4	L6	Rbp4	3	0	0	0	0.0575751486657015	0.1606359908776	0.257167038707835	0.315672741656293	0.368149047939668	0.414605888760979	0.458620874278363	0.524146699676276
4	L6	Ntsr1	4	0	0	0	0	0	0	0	0	0.108044110446187	0.393315597288416	0.954203882667948
5	Upper	Cux2	1	0	0	0	0	0	0.0402300945675416	0.148139649076133	0.251215548360843	0.39002949610655	0.504038222348569	1
5	Upper	Scnn1a	2	0	0	0	0	0.0123243380716493	0.0725637436154196	0.175353252379542	0.26291030366513	0.362835694075849	0.592906521814999	1
5	Upper	Rbp4	3	0	0	0	0.0517837888982484	0.155403253955167	0.219003261999996	0.280060091454664	0.330247169693931	0.413818585671923	0.456019818987038	0.582226086864273
5	Upper	Ntsr1	4	0.852003204267511	1	1	1	1	1	1	1	1	1	1
6	Lower	Cux2	1	0	0	0.0576646536589944	0.184200231607689	0.2693438555048	0.356092918469379	0.445037529117581	0.51889223917959	0.64574360763755	0.827591329894408	1
6	Lower	Scnn1a	2	0	0	0	0	0	0.0780280757390042	0.199553833079824	0.313957213650685	0.400962553998311	0.517074412163318	0.689573335980861
6	Lower	Rbp4	3	0.995985857521969	1	1	1	1	1	1	1	1	1	1
6	Lower	Ntsr1	4	0	0	0	0	0	0	0	0.0865353695552784	0.174369291117385	0.32442276219957	0.491463034723173
7	L4n	Cux2	1	0	0	0	0	0.0951773814993961	0.181125082501744	0.278750721354076	0.343334060469428	0.407039297303225	0.472523522252846	0.540764406510755
7	L4n	Scnn1a	2	0.650338808360995	0.846522522810111	1	1	1	1	1	1	1	1	1
7	L4n	Rbp4	3	0	0.229924720518178	0.348094007109425	0.445756607284216	0.56972676397702	0.636078562950387	0.771311812538385	0.890009983475877	0.992308144651298	1	1
7	L4n	Ntsr1	4	0	0	0	0	0	0	0	0.0128645738405373	0.164131280308937	0.439087869430057	0.847168976341464
8	L6n	Cux2	1	1	1	1	1	1	1	1	1	1	1	1
8	L6n	Scnn1a	2	0	0	0	0	0.089425322704284	0.160170864619569	0.265026670390561	0.325059769233523	0.405491540730718	0.509857677969165	0.604635949827419
8	L6n	Rbp4	3	0	0	0.0754734762392708	0.226921249490845	0.301649374521952	0.400955977189965	0.468085265251005	0.580755547314601	0.70933064122012	0.808155441457662	0.987960270970951
8	L6n	Ntsr1	4	0	0	0	0	0	0	0.0328264625186154	0.206384082213623	0.308470144331157	0.435350461453271	0.798431972771243
