# Supplementary material for: Layer-specific chromatin accessibility landscapes reveal regulatory networks in adult mouse visual cortex
Source: eLife. 2017 Jan 23;6:e21883. doi: 10.7554/eLife.21883 (PMC5325622; doi:10.7554/eLife.21883)
Supplement: Figure 5—source data 3. — DOI: http://dx.doi.org/10.7554/eLife.21883.028 [file elife-21883-fig5-data3.cvs]

clust	cluster_name	cre	cre_pos	q0	q10	q20	q30	q40	q50	q60	q70	q80	q90	q100
1	L2/3	Cux2	1	0.270672084006721	0.567424959480048	0.646715390705321	0.696106082616053	0.757968969485916	0.806422740506374	0.869549727277183	0.925503041374373	0.973875655425586	1	1
1	L2/3	Scnn1a	2	0.403647628096084	0.753658390364002	0.850922718506682	0.907842889157516	0.96065091993616	1	1	1	1	1	1
1	L2/3	Rbp4	3	0.604239101585027	0.75341156012331	0.792427893153399	0.83119290417366	0.869254673736074	0.91205562887724	0.964736191007702	0.999477720386589	1	1	1
1	L2/3	Ntsr1	4	0	0	0	0	0	0	0	0	0	0	0
2	L4	Cux2	1	0.585911610685886	0.695046321138946	0.744927867005906	0.803058047724344	0.86641822298942	0.969241175581684	1	1	1	1	1
2	L4	Scnn1a	2	0	0	0	0	0	0	0	0	0	0	0.679014977616105
2	L4	Rbp4	3	0	0.235737343532232	0.398450907186487	0.50644791421804	0.590068609119738	0.664854103823648	0.727802230897396	0.80455360036712	0.87582386241135	0.9633035484941	1
2	L4	Ntsr1	4	0.582854968664424	0.728743956364066	0.795612454391937	0.850073927957619	0.908986875770622	0.967645914398955	1	1	1	1	1
3	L5	Cux2	1	0	0	0	0	0	0	0	0	0	0.188155011267831	0.59736377667323
3	L5	Scnn1a	2	0	0	0.00225934694665364	0.196270021093652	0.350706464235678	0.457572068599156	0.597226880348234	0.698537943151272	0.825172412169956	0.928943943689048	1
3	L5	Rbp4	3	0.196248963367021	0.597542180240639	0.677416744718562	0.731232538534984	0.779111244633031	0.819866047181269	0.866762993228357	0.919718547579383	0.981002038302467	1	1
3	L5	Ntsr1	4	0.742194128281302	0.906062829969947	0.97302810598429	1	1	1	1	1	1	1	1
4	L6	Cux2	1	0.60168686995139	0.747674393142664	0.838057868378476	0.910469897291544	0.98186150073804	1	1	1	1	1	1
4	L6	Scnn1a	2	0.590841536479906	0.735660417084773	0.78187134989538	0.836003241725159	0.882231847374793	0.951818873048035	1	1	1	1	1
4	L6	Rbp4	3	0	0	0.12395891547564	0.235651117266175	0.317087066357884	0.405066934860054	0.469737676255408	0.530419522355144	0.598038031206388	0.676650205030978	0.799272925170024
4	L6	Ntsr1	4	0	0	0	0	0	0	0	0	0	0.0600039270301314	0.827963344156823
5	Upper	Cux2	1	0	0	0	0	0	0.01026937871461	0.147943326142229	0.22230410164665	0.345027982956541	0.457323147940158	0.689639705495918
5	Upper	Scnn1a	2	0	0	0	0	0	0.00225982459020457	0.0320473450935435	0.143598949574739	0.259491160937334	0.446171635678096	1
5	Upper	Rbp4	3	0	0.0319343124306792	0.118698250590079	0.219211210303953	0.318570282031838	0.383274885840649	0.44689309807406	0.516860707758587	0.565268948339591	0.658776167023837	0.850454576960797
5	Upper	Ntsr1	4	0.982324478293561	1	1	1	1	1	1	1	1	1	1
6	Lower	Cux2	1	0	0	0	0	0.00693318668974641	0.157497356960814	0.288294350395037	0.418238543855932	0.536817273559408	0.674271481606256	0.905861974945072
6	Lower	Scnn1a	2	0	0	0	0.106614997528935	0.30293076223109	0.443187294635445	0.608713284092229	0.724067053973355	0.84074045663192	0.921593208449021	1
6	Lower	Rbp4	3	0.979828361121928	1	1	1	1	1	1	1	1	1	1
6	Lower	Ntsr1	4	0	0	0	0	0.0235961935984905	0.146082941927752	0.32709195507405	0.509221742793625	0.612460524034424	0.707141572983849	0.845635747310462
7	L4n	Cux2	1	0	0	0	0	0.0731837643034208	0.193063169273065	0.280535754318813	0.375322184379413	0.460029772369742	0.5549633301788	0.709711110768657
7	L4n	Scnn1a	2	1	1	1	1	1	1	1	1	1	1	1
7	L4n	Rbp4	3	0	0.0348450997416041	0.218880137875779	0.328676227663172	0.418915872349344	0.488865884098406	0.573035604765606	0.632036860531874	0.706647394724748	0.802310625227228	0.987943169824966
7	L4n	Ntsr1	4	0	0	0	0	0	0	0.0169369557216843	0.0572826284596228	0.191192113487856	0.514589157090018	0.958055457616819
8	L6n	Cux2	1	0.91332926554189	1	1	1	1	1	1	1	1	1	1
8	L6n	Scnn1a	2	0	0	0	0.0347227154817542	0.151274569664223	0.272278079693475	0.396533826938752	0.475418037467834	0.555567039521872	0.634954611499636	0.831175269297735
8	L6n	Rbp4	3	0	0	0.0431064189005896	0.16916257895647	0.285480624426618	0.389630639607368	0.476662741389738	0.598236330737414	0.678255276787132	0.796496466927479	1
8	L6n	Ntsr1	4	0	0	0	0	0	0	0.0195607502859971	0.070357968149132	0.252706811576084	0.456372532807001	0.948994691732193
