# Supplementary material for: Layer-specific chromatin accessibility landscapes reveal regulatory networks in adult mouse visual cortex
Source: eLife. 2017 Jan 23;6:e21883. doi: 10.7554/eLife.21883 (PMC5325622; doi:10.7554/eLife.21883)
Supplement: Figure 6—source data 1. — DOI: http://dx.doi.org/10.7554/eLife.21883.032 [file elife-21883-fig6-data1.cvs]

peak_cluster	peak_cluster_name	motif_family	logP
1	L2/3	CUX	2.40837896178668
1	L2/3	DLX	32.3098039199715
1	L2/3	EGR1	18.0330608369789
1	L2/3	FOS	-65.1307095957906
1	L2/3	FOXP	81.407379178678
1	L2/3	MEF2	25.3626103498708
1	L2/3	MEIS	0
1	L2/3	NEUROD	-100
1	L2/3	NFIA	0
1	L2/3	POU3F	29.9734667354767
1	L2/3	RFX3	150
1	L2/3	RORB	-5.49880375797291
1	L2/3	TBR1	-2.22271820832899
2	L4	CUX	-14.3417023496918
2	L4	DLX	-10.3153341359741
2	L4	EGR1	2.26090255388252
2	L4	FOS	30.1385253311428
2	L4	FOXP	0
2	L4	MEF2	0
2	L4	MEIS	-17.9062282185013
2	L4	NEUROD	150
2	L4	NFIA	-50.9888526392242
2	L4	POU3F	-3.96098267800259
2	L4	RFX3	-46.1828975957431
2	L4	RORB	59.5223000716679
2	L4	TBR1	-4.02835311793569
3	L5	CUX	4.0007389288869
3	L5	DLX	0
3	L5	EGR1	0
3	L5	FOS	51.197226274708
3	L5	FOXP	0
3	L5	MEF2	3.12142076193778
3	L5	MEIS	0
3	L5	NEUROD	0
3	L5	NFIA	0
3	L5	POU3F	4.67345933148344
3	L5	RFX3	0
3	L5	RORB	0
3	L5	TBR1	0
4	L6	CUX	6.48372911727066
4	L6	DLX	-3.10154908080163
4	L6	EGR1	-55.9465373950745
4	L6	FOS	-13.5861974832306
4	L6	FOXP	-70.7358908436942
4	L6	MEF2	-22.967784296702
4	L6	MEIS	10.5192746210115
4	L6	NEUROD	-6.57593547458251
4	L6	NFIA	71.4051656444167
4	L6	POU3F	-24.4243503852448
4	L6	RFX3	-21.1575779966423
4	L6	RORB	-26.2624098337143
4	L6	TBR1	10.8955128886876
5	Upper	CUX	-7.98171569157347
5	Upper	DLX	0
5	Upper	EGR1	77.0444565575403
5	Upper	FOS	-6.38795825535473
5	Upper	FOXP	31.5319482085458
5	Upper	MEF2	3.23574912456123
5	Upper	MEIS	-2.72514967998334
5	Upper	NEUROD	0
5	Upper	NFIA	-28.9204569925971
5	Upper	POU3F	8.82535880733955
5	Upper	RFX3	15.3334820194451
5	Upper	RORB	1.76321090059071
5	Upper	TBR1	-10.7880789156915
6	Lower	CUX	13.4643261965743
6	Lower	DLX	0
6	Lower	EGR1	-12.6804775509345
6	Lower	FOS	28.7088532382681
6	Lower	FOXP	-6.67407404422853
6	Lower	MEF2	0
6	Lower	MEIS	3.49417196614516
6	Lower	NEUROD	0
6	Lower	NFIA	12.0032694845648
6	Lower	POU3F	-3.07298913102435
6	Lower	RFX3	-9.74304184743907
6	Lower	RORB	-2.21681130892474
6	Lower	TBR1	9.04914854111145
7	L4-	CUX	0
7	L4-	DLX	2.32312356802686
7	L4-	EGR1	0
7	L4-	FOS	-3.76245626185713
7	L4-	FOXP	0
7	L4-	MEF2	0
7	L4-	MEIS	5.91901295308911
7	L4-	NEUROD	-31.3811155150045
7	L4-	NFIA	1.37048846579955
7	L4-	POU3F	0
7	L4-	RFX3	26.525492360883
7	L4-	RORB	-2.59482445378201
7	L4-	TBR1	0
8	L6-	CUX	0
8	L6-	DLX	1.38195190328791
8	L6-	EGR1	27.5114492834996
8	L6-	FOS	32.2399546720342
8	L6-	FOXP	31.3494011018273
8	L6-	MEF2	18.2090818047854
8	L6-	MEIS	-5.07150173187631
8	L6-	NEUROD	0
8	L6-	NFIA	-18.585193720499
8	L6-	POU3F	16.8124792791635
8	L6-	RFX3	0
8	L6-	RORB	1.78887945874195
8	L6-	TBR1	0
