# Supplementary material for: Layer-specific chromatin accessibility landscapes reveal regulatory networks in adult mouse visual cortex
Source: eLife. 2017 Jan 23;6:e21883. doi: 10.7554/eLife.21883 (PMC5325622; doi:10.7554/eLife.21883)
Supplement: Figure 6—source data 2. — DOI: http://dx.doi.org/10.7554/eLife.21883.033 [file elife-21883-fig6-data2.cvs]

gene	cell_class	log10(mean_count)
Cux1	Ntsr1	2.90474398413426
Cux2	Ntsr1	0
Dlx4	Ntsr1	1.54815426341476
Egr1	Ntsr1	3
Egr2	Ntsr1	3
Egr3	Ntsr1	0.27757311288497
Egr4	Ntsr1	0.320577397979824
Fos	Ntsr1	3
Fosb	Ntsr1	1.22366738497177
Fosl2	Ntsr1	3
Jdp2	Ntsr1	0.203292984084767
Foxp1	Ntsr1	3
Foxp2	Ntsr1	3
Mef2a	Ntsr1	3
Mef2c	Ntsr1	3
Mef2d	Ntsr1	0.777986612170549
Meis2	Ntsr1	3
Meis3	Ntsr1	1.8921885441736
Pknox1	Ntsr1	2.76400268746019
Pknox2	Ntsr1	3
Neurod1	Ntsr1	0.285392073811307
Neurod2	Ntsr1	3
Neurod6	Ntsr1	3
Nfia	Ntsr1	3
Nfib	Ntsr1	3
Nfic	Ntsr1	2.5137959378174
Nfix	Ntsr1	3
Pou2f1	Ntsr1	3
Pou2f2	Ntsr1	0.590331549938457
Pou3f1	Ntsr1	0
Pou3f2	Ntsr1	1.83354633722607
Pou3f3	Ntsr1	0.863995182360258
Rora	Ntsr1	0.406585968169533
Rorb	Ntsr1	0.160288698989912
Rfx1	Ntsr1	1.00473647903433
Rfx3	Ntsr1	3
Rfx7	Ntsr1	3
Mga	Ntsr1	3
Tbr1	Ntsr1	3
Cux1	Cux2	3
Cux2	Cux2	1.46073571666456
Dlx4	Cux2	0
Egr1	Cux2	3
Egr2	Cux2	3
Egr3	Cux2	0.922829658838762
Egr4	Cux2	0.705693268523759
Fos	Cux2	3
Fosb	Cux2	3
Fosl2	Cux2	3
Jdp2	Cux2	0.404663272859778
Foxp1	Cux2	3
Foxp2	Cux2	0.0148047538851139
Mef2a	Cux2	3
Mef2c	Cux2	3
Mef2d	Cux2	0.614397286232224
Meis2	Cux2	3
Meis3	Cux2	1.99370685652866
Pknox1	Cux2	3
Pknox2	Cux2	3
Neurod1	Cux2	3
Neurod2	Cux2	3
Neurod6	Cux2	3
Nfia	Cux2	3
Nfib	Cux2	3
Nfic	Cux2	3
Nfix	Cux2	3
Pou2f1	Cux2	3
Pou2f2	Cux2	0.50336163209387
Pou3f1	Cux2	1.16710809794314
Pou3f2	Cux2	3
Pou3f3	Cux2	2.96835315396532
Rora	Cux2	3
Rorb	Cux2	3
Rfx1	Cux2	1.98877193856696
Rfx3	Cux2	3
Rfx7	Cux2	3
Mga	Cux2	3
Tbr1	Cux2	3
Cux1	Rbp4	3
Cux2	Rbp4	0.290467539675771
Dlx4	Rbp4	0
Egr1	Rbp4	3
Egr2	Rbp4	3
Egr3	Rbp4	0.369685959587345
Egr4	Rbp4	0.413696192871553
Fos	Rbp4	3
Fosb	Rbp4	1.44881687971612
Fosl2	Rbp4	3
Jdp2	Rbp4	0.209488710432829
Foxp1	Rbp4	3
Foxp2	Rbp4	1.58084757956874
Mef2a	Rbp4	3
Mef2c	Rbp4	3
Mef2d	Rbp4	1.38192132512412
Meis2	Rbp4	3
Meis3	Rbp4	1.77273219668789
Pknox1	Rbp4	2.16178265892029
Pknox2	Rbp4	3
Neurod1	Rbp4	3
Neurod2	Rbp4	3
Neurod6	Rbp4	3
Nfia	Rbp4	3
Nfib	Rbp4	3
Nfic	Rbp4	3
Nfix	Rbp4	3
Pou2f1	Rbp4	2.24628230682596
Pou2f2	Rbp4	0.397852508889238
Pou3f1	Rbp4	1.16715138669719
Pou3f2	Rbp4	3
Pou3f3	Rbp4	2.79553001821288
Rora	Rbp4	3
Rorb	Rbp4	3
Rfx1	Rbp4	2.00510622842851
Rfx3	Rbp4	3
Rfx7	Rbp4	3
Mga	Rbp4	3
Tbr1	Rbp4	3
Cux1	Scnn1a	3
Cux2	Scnn1a	3
Dlx4	Scnn1a	0
Egr1	Scnn1a	3
Egr2	Scnn1a	3
Egr3	Scnn1a	0.732810393485045
Egr4	Scnn1a	0.766258170781043
Fos	Scnn1a	3
Fosb	Scnn1a	3
Fosl2	Scnn1a	3
Jdp2	Scnn1a	0.501716659439969
Foxp1	Scnn1a	3
Foxp2	Scnn1a	2.29877451234313
Mef2a	Scnn1a	3
Mef2c	Scnn1a	3
Mef2d	Scnn1a	1.502109271293
Meis2	Scnn1a	1.85787199344134
Meis3	Scnn1a	1.14634654914466
Pknox1	Scnn1a	3
Pknox2	Scnn1a	3
Neurod1	Scnn1a	3
Neurod2	Scnn1a	3
Neurod6	Scnn1a	3
Nfia	Scnn1a	3
Nfib	Scnn1a	3
Nfic	Scnn1a	3
Nfix	Scnn1a	3
Pou2f1	Scnn1a	3
Pou2f2	Scnn1a	0.337518479986888
Pou3f1	Scnn1a	1.1281023069832
Pou3f2	Scnn1a	3
Pou3f3	Scnn1a	3
Rora	Scnn1a	3
Rorb	Scnn1a	3
Rfx1	Scnn1a	3
Rfx3	Scnn1a	3
Rfx7	Scnn1a	3
Mga	Scnn1a	3
Tbr1	Scnn1a	3
Cux1	Gad2	3
Cux2	Gad2	0.809262455875898
Dlx4	Gad2	0
Egr1	Gad2	3
Egr2	Gad2	0.258025710569127
Egr3	Gad2	0
Egr4	Gad2	0.0156379218526743
Fos	Gad2	3
Fosb	Gad2	0.598150510864794
Fosl2	Gad2	3
Jdp2	Gad2	0.0781896092633718
Foxp1	Gad2	3
Foxp2	Gad2	0.00390948046316855
Mef2a	Gad2	3
Mef2c	Gad2	3
Mef2d	Gad2	1.6302533531413
Meis2	Gad2	2.40433048484868
Meis3	Gad2	1.53642582202525
Pknox1	Gad2	1.23539582636127
Pknox2	Gad2	3
Neurod1	Gad2	0.840538299581246
Neurod2	Gad2	0.207202464547935
Neurod6	Gad2	0.234568827790115
Nfia	Gad2	3
Nfib	Gad2	3
Nfic	Gad2	3
Nfix	Gad2	3
Pou2f1	Gad2	3
Pou2f2	Gad2	0.0860085701897089
Pou3f1	Gad2	0.117284413895058
Pou3f2	Gad2	3
Pou3f3	Gad2	2.68972255865999
Rora	Gad2	3
Rorb	Gad2	3
Rfx1	Gad2	0.312758437053487
Rfx3	Gad2	3
Rfx7	Gad2	3
Mga	Gad2	3
Tbr1	Gad2	0
