# Supplementary material for: Layer-specific chromatin accessibility landscapes reveal regulatory networks in adult mouse visual cortex
Source: eLife. 2017 Jan 23;6:e21883. doi: 10.7554/eLife.21883 (PMC5325622; doi:10.7554/eLife.21883)
Supplement: Figure 6—source data 3. — DOI: http://dx.doi.org/10.7554/eLife.21883.034 [file elife-21883-fig6-data3.cvs]

	pos	cux2_cpm	scnn1a_cpm	rbp4_cpm	ntsr1_cpm	mes_cpm
2	-99	126.40625	128.59375	108.125	99.375	47.1875
3	-98	122.65625	130.78125	107.03125	98.125	47.1875
4	-97	129.84375	138.28125	102.96875	104.6875	50.15625
5	-96	128.125	140	95.78125	104.21875	48.4375
6	-95	119.53125	128.75	100.3125	105.78125	45.15625
7	-94	115	130.46875	107.8125	112.8125	48.90625
8	-93	119.375	131.875	108.125	106.09375	50.78125
9	-92	122.34375	125.9375	110.3125	95.78125	49.21875
10	-91	125.78125	128.125	110.46875	97.96875	50.15625
11	-90	129.0625	133.59375	104.84375	108.4375	51.5625
12	-89	126.40625	130.15625	103.59375	109.375	50.46875
13	-88	126.875	127.96875	107.1875	102.1875	46.71875
14	-87	127.1875	132.5	111.875	97.34375	48.75
15	-86	131.25	131.71875	116.25	95.78125	48.59375
16	-85	135	131.71875	117.03125	102.34375	48.90625
17	-84	128.125	135.625	106.875	100.78125	48.125
18	-83	119.0625	130.78125	104.21875	98.28125	40.3125
19	-82	121.25	125.46875	111.40625	105.625	42.65625
20	-81	128.4375	128.59375	111.71875	102.1875	41.09375
21	-80	120.625	137.5	104.53125	101.25	39.375
22	-79	119.375	143.59375	102.5	99.84375	44.375
23	-78	125.15625	137.5	107.5	99.6875	45.625
24	-77	130.78125	134.21875	117.65625	105	47.65625
25	-76	130.625	133.125	119.0625	105.15625	48.125
26	-75	125	132.5	110.78125	104.21875	45
27	-74	131.5625	131.71875	106.875	107.03125	44.84375
28	-73	128.28125	128.75	112.03125	109.84375	45.15625
29	-72	122.8125	133.28125	117.96875	111.875	45.3125
30	-71	128.75	134.21875	110.78125	108.28125	47.34375
31	-70	129.375	130.15625	107.5	96.40625	43.4375
32	-69	128.90625	130.46875	112.03125	98.90625	44.6875
33	-68	127.5	133.4375	111.5625	107.1875	50.15625
34	-67	129.6875	131.875	114.375	106.875	52.1875
35	-66	137.8125	131.5625	112.03125	106.40625	55
36	-65	140.15625	132.34375	107.1875	102.5	51.09375
37	-64	134.84375	132.96875	111.5625	103.28125	48.75
38	-63	132.65625	138.28125	114.6875	109.6875	51.25
39	-62	133.125	138.28125	117.96875	110.46875	45.9375
40	-61	132.65625	130.3125	110	107.65625	43.125
41	-60	133.28125	135.625	107.65625	104.84375	45.3125
42	-59	131.25	139.6875	109.21875	103.75	48.75
43	-58	124.84375	135	101.09375	106.09375	51.40625
44	-57	126.40625	134.53125	107.1875	112.65625	51.875
45	-56	131.71875	135	108.75	112.96875	50.625
46	-55	128.75	136.25	107.65625	103.28125	50
47	-54	129.21875	134.21875	107.65625	105	54.84375
48	-53	136.40625	138.75	107.5	114.53125	55.625
49	-52	130.78125	140.15625	113.75	112.5	51.09375
50	-51	127.96875	138.90625	112.65625	110.78125	46.40625
51	-50	136.40625	143.28125	107.96875	116.875	47.8125
52	-49	136.5625	146.5625	108.90625	113.90625	52.8125
53	-48	137.65625	146.5625	111.875	116.25	54.84375
54	-47	139.21875	148.28125	109.21875	117.03125	53.90625
55	-46	141.09375	146.40625	112.5	111.71875	52.1875
56	-45	139.21875	140.78125	116.875	115.625	51.40625
57	-44	137.1875	142.1875	116.71875	113.59375	51.09375
58	-43	136.40625	146.875	109.0625	110.9375	53.90625
59	-42	132.65625	149.84375	103.75	114.375	54.6875
60	-41	138.28125	143.90625	117.34375	111.40625	53.75
61	-40	150.3125	142.03125	120	108.125	55
62	-39	147.65625	149.6875	114.21875	110.46875	53.125
63	-38	137.65625	147.96875	120.46875	114.53125	52.96875
64	-37	134.375	146.71875	120.15625	121.71875	53.59375
65	-36	144.375	149.53125	121.25	127.8125	54.375
66	-35	150.625	153.59375	122.03125	130.625	55.3125
67	-34	143.28125	150.9375	111.71875	127.03125	53.90625
68	-33	141.25	141.5625	110.78125	120.3125	49.84375
69	-32	145.3125	149.0625	117.65625	117.8125	50
70	-31	148.90625	153.59375	118.75	117.34375	52.8125
71	-30	143.59375	150.3125	118.90625	117.5	52.5
72	-29	143.75	152.65625	118.125	120.625	50.78125
73	-28	149.53125	149.53125	117.34375	121.09375	47.03125
74	-27	150.9375	152.03125	118.75	120.625	50.46875
75	-26	151.875	154.375	118.59375	119.84375	55.9375
76	-25	148.90625	144.0625	119.84375	117.5	53.90625
77	-24	137.5	136.09375	117.8125	112.1875	46.25
78	-23	132.34375	136.875	110.15625	115.78125	40.9375
79	-22	137.1875	131.875	106.40625	118.75	46.40625
80	-21	143.75	136.40625	112.5	112.03125	52.34375
81	-20	145.625	139.0625	115	105.3125	51.71875
82	-19	135.9375	126.25	114.6875	95.46875	47.8125
83	-18	124.6875	123.28125	109.375	87.8125	43.90625
84	-17	116.25	117.65625	97.65625	83.75	42.5
85	-16	105	107.5	91.875	83.28125	38.75
86	-15	97.34375	106.71875	88.4375	81.71875	38.125
87	-14	105.78125	111.25	88.90625	81.5625	41.40625
88	-13	95	93.28125	75.46875	70	36.875
89	-12	79.53125	70.15625	65	55.3125	26.71875
90	-11	61.71875	55.625	55	45.15625	19.21875
91	-10	66.25	66.5625	56.875	45.9375	25.15625
92	-9	80.15625	73.90625	59.21875	49.53125	27.34375
93	-8	54.53125	49.21875	36.71875	37.8125	18.28125
94	-7	39.21875	38.125	29.21875	28.75	15.9375
95	-6	50.625	53.125	43.59375	39.375	24.0625
96	-5	113.59375	101.71875	87.8125	81.09375	40.9375
97	-4	121.875	103.59375	93.125	81.71875	39.84375
98	-3	84.0625	78.90625	72.34375	60.9375	36.71875
99	-2	65.46875	62.03125	56.09375	48.125	30.78125
100	-1	32.34375	32.5	25.78125	25.625	12.5
101	0	44.53125	52.34375	37.65625	34.375	14.375
102	1	51.5625	57.8125	43.28125	37.65625	19.21875
103	2	57.34375	55.46875	49.84375	39.53125	22.65625
104	3	62.65625	65.9375	57.5	45.78125	22.8125
105	4	53.125	54.84375	45.9375	43.75	17.5
106	5	85	79.375	76.71875	64.0625	26.5625
107	6	79.375	79.0625	70.9375	58.28125	28.4375
108	7	103.125	95.15625	81.25	72.34375	38.59375
109	8	117.65625	113.90625	103.125	84.21875	41.5625
110	9	106.09375	111.40625	101.5625	75	38.90625
111	10	122.34375	121.71875	111.875	88.125	43.28125
112	11	110.625	108.90625	93.90625	88.28125	40.15625
113	12	121.25	112.96875	97.1875	86.40625	48.90625
114	13	131.71875	121.40625	110.9375	89.21875	50.625
115	14	130	126.71875	110.625	101.25	48.90625
116	15	139.53125	131.40625	112.65625	105	46.875
117	16	142.65625	132.65625	118.59375	95.78125	46.71875
118	17	137.5	134.6875	115.9375	99.375	55.9375
119	18	142.96875	137.1875	115.3125	110.46875	56.09375
120	19	145.9375	142.5	124.21875	113.59375	47.8125
121	20	146.875	145.46875	128.28125	113.90625	46.25
122	21	148.125	139.6875	125.78125	111.5625	48.4375
123	22	153.90625	139.53125	121.71875	106.40625	53.90625
124	23	155.9375	137.8125	121.25	104.6875	57.03125
125	24	157.1875	136.875	132.65625	105.3125	51.71875
126	25	149.0625	141.25	136.09375	102.1875	45.46875
127	26	135.9375	139.21875	124.53125	103.75	45.15625
128	27	142.8125	140	121.40625	106.25	51.5625
129	28	145.9375	144.84375	119.21875	106.25	57.8125
130	29	144.6875	141.5625	123.28125	105.46875	55.625
131	30	150	137.65625	128.28125	102.96875	48.125
132	31	154.21875	140.625	118.90625	101.875	48.75
133	32	153.59375	135.3125	112.34375	108.59375	48.4375
134	33	144.21875	137.03125	116.71875	110	45.625
135	34	146.5625	138.28125	121.25	108.4375	49.84375
136	35	144.375	132.96875	115.15625	105	49.6875
137	36	135.9375	140.9375	115.625	114.53125	50.625
138	37	148.28125	139.53125	118.90625	117.96875	47.8125
139	38	145.625	132.65625	120.625	106.875	44.375
140	39	140.3125	133.59375	122.03125	110	50.9375
141	40	140.3125	135.46875	124.0625	108.4375	56.5625
142	41	135.78125	134.84375	127.96875	111.875	52.34375
143	42	134.0625	135.15625	131.5625	110.46875	47.03125
144	43	133.4375	136.40625	122.96875	102.34375	46.875
145	44	137.8125	133.75	120.625	107.8125	45.46875
146	45	142.1875	132.5	122.96875	108.4375	45.15625
147	46	140.78125	137.8125	119.53125	104.375	50.15625
148	47	133.125	138.28125	121.09375	103.28125	49.84375
149	48	132.34375	134.6875	119.0625	105.625	46.09375
150	49	132.1875	128.4375	122.1875	107.65625	49.21875
151	50	135.9375	125.3125	118.75	101.875	49.375
152	51	135.46875	130	117.96875	100.625	50.625
153	52	128.59375	131.25	122.8125	109.84375	51.71875
154	53	133.59375	127.8125	114.375	108.4375	48.90625
155	54	144.53125	130.78125	111.25	109.21875	46.71875
156	55	146.5625	141.40625	120.625	107.8125	42.5
157	56	133.90625	147.03125	121.09375	103.59375	42.96875
158	57	131.09375	141.25	122.03125	104.84375	48.90625
159	58	135.15625	137.5	124.0625	109.6875	50.9375
160	59	132.34375	138.125	119.375	111.40625	49.53125
161	60	136.875	129.21875	115.15625	106.40625	48.75
162	61	137.96875	124.6875	113.125	104.84375	47.8125
163	62	135.46875	125.625	115.15625	102.5	48.125
164	63	137.34375	134.375	116.09375	101.25	52.5
165	64	136.875	141.71875	115.9375	101.875	51.71875
166	65	133.75	135.9375	115.3125	101.5625	46.09375
167	66	135	133.4375	118.125	103.90625	44.21875
168	67	139.21875	132.65625	121.09375	102.34375	46.5625
169	68	139.53125	126.25	119.84375	102.1875	50.78125
170	69	141.40625	123.75	117.03125	103.75	48.59375
171	70	138.59375	130.46875	113.90625	100.46875	44.84375
172	71	128.125	130.15625	117.03125	106.40625	44.0625
173	72	127.65625	125.46875	116.5625	102.1875	43.28125
174	73	132.03125	138.28125	114.53125	92.1875	45.9375
175	74	133.90625	141.5625	120.3125	95.78125	45.3125
176	75	127.8125	130	121.71875	97.65625	42.5
177	76	127.34375	128.4375	117.5	93.28125	44.53125
178	77	132.03125	127.8125	115.625	94.6875	44.375
179	78	128.28125	128.4375	123.125	102.96875	40.3125
180	79	129.375	133.4375	122.34375	105.15625	39.21875
181	80	130.78125	133.90625	112.96875	98.4375	40.46875
182	81	130	124.21875	110.15625	102.5	40.625
183	82	125.9375	116.40625	107.65625	102.5	43.90625
184	83	119.84375	119.0625	107.5	98.4375	46.09375
185	84	116.875	130.3125	110.46875	97.96875	44.84375
186	85	119.21875	130.9375	110.78125	93.125	43.28125
187	86	118.75	126.5625	104.0625	99.0625	42.65625
188	87	115.9375	123.90625	105.9375	99.375	43.59375
189	88	119.21875	121.09375	111.25	97.8125	42.34375
190	89	125.78125	131.5625	109.53125	105.78125	43.90625
191	90	120.9375	128.59375	105.625	98.90625	47.1875
192	91	122.03125	124.375	104.0625	97.03125	47.03125
193	92	128.28125	129.84375	107.34375	102.34375	42.8125
194	93	123.75	123.4375	111.25	97.96875	41.5625
195	94	126.875	123.28125	106.875	97.5	44.84375
196	95	126.5625	125.3125	104.0625	100	44.84375
197	96	120.46875	125.78125	107.8125	102.1875	45.3125
198	97	119.84375	129.84375	106.875	105.78125	49.84375
199	98	118.59375	128.90625	103.59375	98.28125	50.15625
200	99	118.28125	132.65625	101.09375	92.8125	45.3125
201	100	120.15625	134.21875	108.59375	103.4375	42.8125
