# Supplementary material for: Layer-specific chromatin accessibility landscapes reveal regulatory networks in adult mouse visual cortex
Source: eLife. 2017 Jan 23;6:e21883. doi: 10.7554/eLife.21883 (PMC5325622; doi:10.7554/eLife.21883)
Supplement: Figure 6—source data 4. — DOI: http://dx.doi.org/10.7554/eLife.21883.035 [file elife-21883-fig6-data4.cvs]

	pos	cux2_cpm	scnn1a_cpm	rbp4_cpm	ntsr1_cpm	mes_cpm
2	-99	303.59375	367.8125	280.78125	322.65625	137.5
3	-98	311.09375	365	284.6875	317.03125	128.4375
4	-97	310.46875	368.75	296.25	308.59375	126.71875
5	-96	312.96875	367.03125	294.0625	298.4375	131.875
6	-95	303.4375	380.78125	280.15625	302.5	128.4375
7	-94	304.53125	391.09375	274.21875	304.0625	129.0625
8	-93	319.6875	390	279.21875	304.21875	132.65625
9	-92	322.34375	388.4375	296.71875	317.03125	135.3125
10	-91	324.84375	389.21875	306.875	322.34375	132.1875
11	-90	314.21875	386.40625	302.1875	307.96875	131.40625
12	-89	304.84375	389.84375	305.9375	307.34375	134.21875
13	-88	320.46875	407.65625	298.75	319.0625	126.5625
14	-87	322.34375	401.09375	302.1875	324.375	125.78125
15	-86	317.96875	390.625	314.6875	324.0625	132.1875
16	-85	326.09375	395.46875	305.9375	322.1875	132.34375
17	-84	320.625	395.15625	302.65625	315.15625	131.5625
18	-83	313.59375	392.65625	312.1875	324.53125	132.5
19	-82	313.28125	383.4375	304.21875	330.78125	130.3125
20	-81	315.15625	387.5	301.875	331.09375	127.5
21	-80	325.15625	395.3125	302.1875	319.21875	129.6875
22	-79	328.75	400.15625	309.0625	309.21875	132.34375
23	-78	322.96875	415.625	309.21875	320.625	137.03125
24	-77	310	414.6875	298.59375	320	140.625
25	-76	319.0625	401.5625	298.4375	327.96875	140.78125
26	-75	332.5	392.65625	302.03125	329.0625	137.5
27	-74	345.3125	401.5625	312.1875	325.15625	137.03125
28	-73	341.875	400.78125	315.46875	328.28125	146.71875
29	-72	318.28125	398.125	313.90625	315	139.375
30	-71	323.75	408.4375	307.65625	318.125	129.21875
31	-70	340.3125	414.84375	312.03125	323.90625	129.6875
32	-69	345	418.4375	318.75	324.375	133.75
33	-68	332.8125	410.9375	322.5	331.5625	135.625
34	-67	330.625	420.625	320.46875	334.0625	135
35	-66	328.59375	430.9375	320.78125	342.8125	143.125
36	-65	335.3125	433.59375	318.90625	330.625	145.15625
37	-64	340	437.8125	316.5625	327.96875	141.09375
38	-63	333.75	431.875	326.25	335.46875	140.625
39	-62	338.125	431.40625	330.3125	337.1875	142.34375
40	-61	338.90625	432.5	326.40625	349.375	137.8125
41	-60	339.84375	424.84375	325.46875	343.28125	132.34375
42	-59	326.875	426.40625	322.03125	342.1875	137.34375
43	-58	330	431.25	314.375	343.59375	140.625
44	-57	344.84375	436.5625	325.9375	343.125	146.71875
45	-56	344.21875	439.53125	335.15625	355.9375	144.53125
46	-55	351.71875	448.59375	334.21875	361.71875	134.0625
47	-54	357.96875	445.15625	332.5	365.3125	140.46875
48	-53	354.0625	432.5	326.09375	351.71875	148.75
49	-52	345.78125	438.75	333.125	341.71875	149.0625
50	-51	343.59375	439.21875	340.46875	346.25	146.40625
51	-50	345.3125	448.28125	343.75	351.25	146.71875
52	-49	357.34375	465	360.78125	363.90625	153.59375
53	-48	365.46875	469.0625	366.71875	367.5	156.40625
54	-47	360	473.4375	361.875	365.3125	153.75
55	-46	355.15625	468.4375	343.75	364.21875	151.5625
56	-45	352.1875	466.09375	330.78125	359.6875	147.03125
57	-44	357.34375	464.6875	335.15625	349.21875	150.3125
58	-43	363.75	460.625	341.5625	349.375	157.65625
59	-42	370.46875	466.71875	335.15625	361.09375	152.5
60	-41	365.9375	456.71875	331.71875	358.125	147.65625
61	-40	357.03125	456.40625	342.1875	355.625	144.6875
62	-39	363.90625	466.25	340.3125	356.5625	143.28125
63	-38	369.21875	467.96875	341.40625	360	146.25
64	-37	363.4375	470.46875	347.1875	363.28125	144.53125
65	-36	370	461.5625	341.875	359.21875	147.65625
66	-35	367.65625	448.59375	344.0625	358.75	150.3125
67	-34	354.375	448.28125	344.21875	357.1875	143.90625
68	-33	369.375	456.09375	346.09375	353.75	147.8125
69	-32	376.71875	459.375	351.5625	360.78125	146.09375
70	-31	375.9375	465.9375	350.78125	383.125	141.25
71	-30	378.125	470.78125	350	380.46875	149.53125
72	-29	370.9375	461.875	353.4375	361.71875	150.625
73	-28	382.96875	465.15625	366.09375	360.3125	153.28125
74	-27	378.28125	484.0625	366.875	365.3125	157.34375
75	-26	378.75	510.15625	363.28125	382.96875	155.15625
76	-25	401.71875	527.65625	361.71875	401.40625	158.28125
77	-24	390	525.78125	366.5625	398.4375	155.3125
78	-23	369.53125	506.09375	375	377.34375	149.21875
79	-22	363.90625	473.75	362.65625	352.8125	147.96875
80	-21	344.0625	430.9375	342.65625	322.1875	145.78125
81	-20	325.46875	404.21875	334.375	315.78125	143.4375
82	-19	339.0625	409.6875	346.09375	335.9375	140
83	-18	347.34375	412.8125	344.53125	328.90625	145.46875
84	-17	341.875	412.1875	332.5	308.4375	151.25
85	-16	376.5625	464.375	368.28125	347.1875	164.84375
86	-15	412.5	496.09375	380.78125	377.65625	170.3125
87	-14	359.53125	429.375	328.90625	330	145.15625
88	-13	285.15625	356.40625	263.90625	265.15625	122.03125
89	-12	256.5625	317.34375	238.28125	224.6875	119.0625
90	-11	386.71875	461.875	359.21875	353.4375	172.34375
91	-10	494.21875	600.15625	461.71875	477.03125	212.34375
92	-9	371.40625	451.71875	349.0625	360.9375	154.6875
93	-8	324.53125	395.625	302.03125	294.84375	130.9375
94	-7	342.5	420.46875	328.4375	316.5625	146.09375
95	-6	356.71875	405.3125	329.0625	334.21875	146.875
96	-5	373.28125	442.5	348.59375	359.84375	152.5
97	-4	272.8125	335.78125	259.0625	267.34375	106.5625
98	-3	256.09375	289.21875	235.15625	230	96.875
99	-2	307.1875	371.40625	295.9375	288.90625	131.875
100	-1	388.90625	470.625	380.46875	362.8125	167.5
101	0	487.96875	558.59375	476.25	445.3125	204.6875
102	1	352.8125	399.53125	337.03125	321.875	142.65625
103	2	282.65625	337.1875	269.84375	257.34375	112.8125
104	3	450.46875	569.53125	464.21875	427.1875	195.3125
105	4	471.5625	596.25	485.15625	435.78125	200.625
106	5	318.59375	401.875	323.59375	290.9375	141.25
107	6	235.9375	309.6875	243.28125	225.9375	118.75
108	7	306.25	375.78125	287.5	286.5625	139.0625
109	8	405.625	495.46875	384.84375	383.90625	177.8125
110	9	388.90625	492.03125	382.65625	386.5625	180
111	10	336.09375	406.5625	327.03125	321.25	155.46875
112	11	317.5	387.5	311.09375	297.96875	147.03125
113	12	302.8125	392.65625	304.375	306.71875	147.1875
114	13	322.5	398.28125	305.625	292.65625	137.96875
115	14	332.65625	410.9375	315.625	297.34375	136.40625
116	15	331.5625	423.4375	318.75	321.09375	148.4375
117	16	340.625	433.28125	322.5	327.96875	149.53125
118	17	337.03125	441.71875	335	335.46875	146.09375
119	18	339.375	444.21875	337.5	335	144.375
120	19	332.03125	430.78125	338.90625	323.4375	138.59375
121	20	333.59375	441.875	329.84375	317.03125	135.3125
122	21	341.09375	434.6875	335.46875	320.15625	140.3125
123	22	333.28125	420.9375	338.75	323.28125	144.53125
124	23	322.1875	442.8125	331.25	327.96875	145.625
125	24	323.125	447.65625	336.09375	328.28125	150.9375
126	25	322.03125	424.21875	335.3125	323.28125	149.375
127	26	328.28125	413.75	336.875	329.53125	154.53125
128	27	335.3125	417.65625	348.125	342.65625	152.96875
129	28	332.5	412.03125	350.46875	338.90625	154.375
130	29	343.90625	415.15625	346.09375	337.03125	163.75
131	30	349.375	418.75	329.375	337.96875	158.90625
132	31	352.1875	423.28125	328.90625	328.4375	149.6875
133	32	353.59375	426.25	336.40625	333.28125	143.125
134	33	336.09375	424.6875	320.625	319.0625	142.1875
135	34	326.5625	427.5	319.375	312.1875	141.09375
136	35	325.9375	426.25	326.875	320.78125	138.90625
137	36	325.625	434.0625	335.78125	321.25	143.125
138	37	338.75	428.90625	331.5625	320.9375	148.28125
139	38	326.40625	401.25	321.25	307.96875	139.21875
140	39	306.71875	401.40625	320.9375	302.03125	137.5
141	40	314.21875	414.84375	321.25	308.90625	145.3125
142	41	330.46875	411.40625	325.9375	311.25	145.625
143	42	326.71875	413.125	323.75	320.46875	145.3125
144	43	319.0625	405.625	317.1875	319.375	134.84375
145	44	323.59375	400	313.90625	316.5625	127.5
146	45	324.21875	400.3125	321.40625	310	133.28125
147	46	330.15625	395.3125	317.34375	304.0625	133.90625
148	47	318.75	398.59375	301.875	307.1875	126.5625
149	48	315.3125	402.96875	298.4375	308.125	125.9375
150	49	325.78125	394.0625	309.21875	309.375	131.71875
151	50	320.15625	385.15625	314.84375	311.09375	131.5625
152	51	312.34375	386.875	314.6875	311.25	131.875
153	52	302.5	396.25	310.78125	304.53125	136.09375
154	53	303.90625	400.3125	302.8125	304.53125	135.3125
155	54	302.03125	386.5625	303.75	304.53125	129.53125
156	55	301.5625	379.53125	294.84375	291.40625	127.8125
157	56	315.46875	387.34375	304.21875	284.375	126.09375
158	57	324.21875	402.03125	311.71875	299.6875	128.28125
159	58	328.125	395.9375	299.0625	303.59375	132.65625
160	59	315.46875	376.875	286.25	293.4375	135.3125
161	60	297.96875	379.84375	295.78125	289.84375	137.34375
162	61	295.9375	393.90625	304.21875	289.0625	137.03125
163	62	308.28125	390.3125	295.625	280.3125	135.15625
164	63	307.34375	378.125	308.75	284.375	129.21875
165	64	297.8125	379.53125	295.46875	296.71875	123.28125
166	65	306.25	380.46875	292.34375	293.90625	120.78125
167	66	304.21875	382.03125	302.1875	285.625	121.5625
168	67	302.03125	378.4375	295	287.1875	123.125
169	68	308.59375	366.71875	302.34375	281.875	126.25
170	69	304.84375	365.625	298.28125	279.84375	132.03125
171	70	302.65625	356.09375	288.59375	281.875	127.5
172	71	285.78125	356.875	284.6875	275.9375	113.59375
173	72	282.34375	360.625	292.1875	277.34375	116.5625
174	73	289.0625	349.21875	290.3125	283.125	130.46875
175	74	277.03125	350	284.375	283.4375	127.1875
176	75	286.40625	365.3125	290.46875	282.03125	118.125
177	76	292.96875	367.34375	288.90625	287.96875	122.65625
178	77	284.84375	366.5625	291.40625	282.03125	123.75
179	78	284.375	363.28125	286.875	272.8125	121.71875
180	79	289.21875	347.03125	280.46875	282.65625	123.125
181	80	283.59375	347.1875	279.21875	275.625	120.46875
182	81	277.03125	348.28125	279.375	263.4375	117.03125
183	82	290.78125	352.34375	278.28125	273.59375	123.75
184	83	295.9375	356.71875	276.25	269.6875	130.9375
185	84	291.5625	347.8125	281.71875	267.5	119.6875
186	85	283.90625	339.84375	272.8125	266.40625	112.1875
187	86	286.40625	341.875	271.5625	277.96875	116.71875
188	87	288.90625	337.65625	287.03125	287.65625	111.25
189	88	275.15625	338.75	281.71875	262.34375	107.1875
190	89	270.78125	336.875	271.09375	254.21875	118.125
191	90	273.90625	331.71875	279.6875	261.5625	120.3125
192	91	274.21875	336.875	278.4375	262.65625	111.09375
193	92	280.625	332.5	258.125	261.5625	112.8125
194	93	286.71875	329.0625	261.40625	259.21875	114.0625
195	94	271.5625	330.625	277.1875	257.65625	109.21875
196	95	263.28125	326.875	271.5625	266.5625	118.59375
197	96	268.4375	319.84375	262.5	270.625	121.5625
198	97	263.4375	315.78125	252.8125	260.9375	117.34375
199	98	262.1875	319.375	256.40625	251.25	118.28125
200	99	273.125	324.53125	262.03125	246.71875	111.71875
201	100	275	325.3125	264.21875	244.84375	106.40625
