# Supplementary material for: Layer-specific chromatin accessibility landscapes reveal regulatory networks in adult mouse visual cortex
Source: eLife. 2017 Jan 23;6:e21883. doi: 10.7554/eLife.21883 (PMC5325622; doi:10.7554/eLife.21883)
Supplement: Figure 6—source data 5. — DOI: http://dx.doi.org/10.7554/eLife.21883.036 [file elife-21883-fig6-data5.cvs]

	pos	cux2_cpm	scnn1a_cpm	rbp4_cpm	ntsr1_cpm	mes_cpm
2	-99	299.84375	242.8125	224.53125	253.90625	111.25
3	-98	299.21875	236.40625	213.59375	249.0625	111.71875
4	-97	294.6875	232.65625	211.40625	241.40625	111.09375
5	-96	296.25	244.84375	223.75	247.96875	112.5
6	-95	312.65625	256.875	218.59375	247.34375	115.9375
7	-94	328.75	261.09375	216.09375	247.34375	116.09375
8	-93	324.6875	269.21875	234.21875	256.40625	127.03125
9	-92	319.0625	259.21875	227.96875	252.96875	119.6875
10	-91	316.40625	257.65625	229.375	248.28125	110.46875
11	-90	310.46875	265.15625	233.59375	250	119.375
12	-89	305.78125	270	232.03125	249.84375	115.9375
13	-88	303.90625	266.875	240.78125	254.375	112.8125
14	-87	310.9375	258.28125	236.25	257.5	119.6875
15	-86	317.1875	263.28125	227.03125	260.9375	120.78125
16	-85	318.28125	259.6875	229.375	251.25	117.5
17	-84	319.6875	259.84375	234.84375	248.4375	116.40625
18	-83	312.65625	253.75	230.78125	254.21875	116.40625
19	-82	313.75	254.375	230.46875	250.625	118.125
20	-81	320.15625	266.40625	226.09375	257.1875	119.0625
21	-80	322.03125	264.53125	229.53125	262.8125	114.84375
22	-79	326.5625	263.125	225.625	260	113.90625
23	-78	321.875	266.875	221.71875	260.9375	123.28125
24	-77	319.0625	275.625	234.53125	260.625	120.15625
25	-76	320.3125	273.125	236.71875	261.09375	125
26	-75	329.375	263.28125	240	267.8125	128.75
27	-74	340	270	243.28125	275.15625	127.65625
28	-73	331.25	280.15625	236.5625	275.9375	135
29	-72	326.25	282.5	239.0625	268.90625	129.375
30	-71	329.375	272.5	245.46875	268.4375	121.40625
31	-70	339.375	275.46875	244.0625	277.1875	117.1875
32	-69	344.6875	272.96875	241.25	281.5625	119.21875
33	-68	329.21875	268.125	234.375	280.78125	125.3125
34	-67	319.375	272.34375	240.46875	282.96875	122.1875
35	-66	328.125	278.28125	237.96875	280.15625	119.0625
36	-65	339.21875	278.90625	249.0625	278.59375	120.15625
37	-64	351.40625	272.8125	262.65625	278.125	120.625
38	-63	354.53125	279.6875	248.4375	276.71875	126.25
39	-62	350	285	246.40625	283.4375	127.5
40	-61	343.28125	278.75	246.09375	280.78125	129.0625
41	-60	348.90625	283.28125	244.6875	270.78125	128.28125
42	-59	351.09375	280.78125	256.40625	265.3125	133.4375
43	-58	343.59375	271.40625	254.375	279.21875	139.53125
44	-57	345.625	288.28125	242.5	279.21875	130.15625
45	-56	340.46875	290	244.21875	263.59375	125.78125
46	-55	340.625	277.8125	249.53125	274.84375	133.125
47	-54	353.125	280.9375	253.75	286.09375	135.9375
48	-53	372.96875	292.03125	259.84375	290	131.875
49	-52	381.40625	296.5625	262.65625	290.46875	140.15625
50	-51	376.5625	290.625	259.21875	285.625	144.84375
51	-50	362.5	285.46875	258.28125	283.28125	133.4375
52	-49	357.5	280.46875	253.125	280.15625	134.375
53	-48	361.71875	276.5625	246.40625	286.09375	143.28125
54	-47	365.3125	277.03125	247.1875	294.53125	138.90625
55	-46	363.125	277.65625	248.90625	284.6875	130.625
56	-45	354.6875	282.5	244.21875	280.625	134.6875
57	-44	357.34375	292.1875	252.1875	283.90625	141.09375
58	-43	356.875	302.03125	265.15625	282.96875	135.78125
59	-42	373.90625	314.21875	279.6875	296.5625	144.6875
60	-41	383.125	312.1875	281.5625	303.59375	153.28125
61	-40	372.8125	299.84375	264.0625	291.09375	142.65625
62	-39	378.4375	296.875	264.84375	293.125	146.40625
63	-38	372.96875	299.53125	269.6875	299.375	146.09375
64	-37	361.875	300.625	265.78125	294.0625	131.5625
65	-36	360.46875	290.9375	265.46875	285.15625	133.90625
66	-35	372.03125	288.75	272.96875	277.34375	146.5625
67	-34	384.375	311.5625	279.6875	287.03125	153.28125
68	-33	394.21875	313.4375	282.03125	300.15625	152.65625
69	-32	409.375	305.9375	280.3125	300.46875	150.9375
70	-31	408.59375	329.6875	288.4375	315.625	159.53125
71	-30	405.78125	338.125	298.75	325.46875	166.09375
72	-29	402.5	325.3125	296.71875	311.5625	163.125
73	-28	400.15625	309.6875	293.59375	286.875	153.4375
74	-27	392.96875	305.9375	287.1875	283.90625	146.40625
75	-26	376.875	315.46875	278.75	287.03125	145.9375
76	-25	386.40625	315.46875	287.03125	293.90625	147.34375
77	-24	400.625	311.5625	288.4375	314.53125	149.53125
78	-23	407.5	313.125	275.9375	304.84375	146.5625
79	-22	419.375	330.3125	293.28125	312.65625	152.03125
80	-21	404.53125	323.75	305.9375	311.25	162.5
81	-20	362.03125	288.28125	266.5625	277.5	142.03125
82	-19	334.375	284.53125	240.625	270.3125	127.1875
83	-18	337.8125	290.46875	247.65625	272.1875	121.71875
84	-17	370	298.4375	261.5625	291.71875	128.4375
85	-16	375.3125	294.0625	267.1875	300.15625	145.625
86	-15	335.625	269.6875	250.15625	272.5	137.03125
87	-14	340.625	281.40625	258.125	272.8125	137.5
88	-13	343.90625	280.15625	257.65625	260.46875	132.65625
89	-12	290.78125	247.5	213.90625	225.9375	120.78125
90	-11	295.15625	250	222.1875	247.03125	126.71875
91	-10	354.84375	282.65625	270.78125	284.6875	137.03125
92	-9	385.9375	303.75	295.9375	293.28125	142.8125
93	-8	345.625	262.8125	264.0625	255.46875	130.15625
94	-7	271.875	198.4375	197.34375	188.125	102.96875
95	-6	264.21875	202.1875	187.65625	190.15625	100.3125
96	-5	317.1875	264.84375	230.9375	239.0625	122.03125
97	-4	396.5625	326.875	280.46875	277.96875	157.65625
98	-3	429.6875	350.9375	296.875	312.96875	180
99	-2	375.3125	309.6875	260.46875	284.6875	152.96875
100	-1	283.59375	226.5625	205	206.5625	108.59375
101	0	279.375	219.53125	202.8125	202.96875	104.84375
102	1	367.8125	278.59375	266.40625	269.84375	144.21875
103	2	369.53125	282.96875	265.15625	271.71875	155.625
104	3	285.3125	229.375	202.03125	226.25	118.125
105	4	249.0625	200.625	190.3125	198.4375	102.03125
106	5	285.15625	233.4375	215.15625	215	119.0625
107	6	360.3125	293.75	274.375	278.4375	150.15625
108	7	356.09375	290.78125	283.125	279.21875	152.8125
109	8	328.75	261.25	244.84375	249.375	134.6875
110	9	368.90625	284.375	256.09375	259.0625	141.40625
111	10	350.3125	281.25	260.3125	246.875	137.1875
112	11	310.3125	262.34375	240.9375	229.0625	121.71875
113	12	312.34375	261.5625	223.125	232.96875	117.96875
114	13	344.21875	285.78125	243.90625	265.78125	134.375
115	14	396.25	327.5	287.34375	305	152.8125
116	15	407.96875	329.84375	282.8125	296.40625	151.40625
117	16	379.375	305.9375	275.625	283.59375	143.75
118	17	362.1875	290.625	281.5625	273.28125	131.875
119	18	344.375	280	272.65625	254.53125	118.59375
120	19	335.15625	276.875	266.5625	257.96875	129.375
121	20	344.6875	282.03125	268.125	267.1875	144.53125
122	21	353.75	285.3125	268.59375	274.375	148.90625
123	22	365.9375	290	272.03125	280.9375	144.84375
124	23	377.34375	297.8125	273.90625	273.4375	138.59375
125	24	372.8125	300.3125	271.875	263.28125	142.5
126	25	355.15625	284.53125	259.84375	266.5625	134.375
127	26	348.75	287.03125	253.28125	270.15625	130.46875
128	27	342.65625	283.59375	251.875	256.40625	135
129	28	326.875	277.1875	245.46875	255.15625	127.96875
130	29	322.65625	283.125	251.40625	260.46875	127.5
131	30	315	273.75	252.1875	243.75	125.46875
132	31	315.46875	282.1875	255.3125	248.125	124.21875
133	32	334.6875	290.46875	249.53125	263.125	131.71875
134	33	352.34375	292.65625	252.65625	259.53125	130.3125
135	34	367.1875	293.28125	266.5625	257.34375	127.1875
136	35	349.375	280.78125	257.1875	259.84375	133.28125
137	36	337.5	270	254.84375	250.46875	130.625
138	37	337.5	266.71875	262.8125	243.59375	125.15625
139	38	332.65625	261.5625	255.3125	246.09375	122.03125
140	39	340.78125	272.5	259.6875	244.6875	119.53125
141	40	333.4375	279.0625	255.3125	252.1875	126.875
142	41	320.46875	267.8125	250	251.71875	123.90625
143	42	317.65625	270.15625	257.03125	240.15625	116.5625
144	43	329.0625	270.46875	249.21875	250.625	117.5
145	44	332.65625	271.25	260.625	262.03125	122.1875
146	45	338.59375	275	270.78125	249.375	127.34375
147	46	343.4375	258.4375	245.46875	245.9375	123.75
148	47	328.90625	257.65625	236.875	250.625	121.5625
149	48	319.53125	268.4375	246.09375	244.375	124.375
150	49	316.71875	262.5	238.75	239.53125	121.09375
151	50	315	254.53125	243.59375	243.59375	121.875
152	51	311.875	252.5	247.03125	236.25	123.125
153	52	314.375	274.6875	249.21875	239.53125	117.34375
154	53	322.8125	270.46875	254.21875	239.0625	108.75
155	54	327.03125	251.71875	248.90625	225.625	113.59375
156	55	322.34375	259.21875	246.875	239.0625	120.625
157	56	318.75	258.28125	246.40625	244.0625	111.875
158	57	315.3125	255.78125	241.40625	236.5625	106.25
159	58	303.59375	257.34375	240.9375	231.71875	111.5625
160	59	293.90625	255.3125	237.65625	233.90625	114.84375
161	60	289.53125	252.5	237.34375	240.46875	111.09375
162	61	294.0625	252.8125	237.34375	229.53125	110.625
163	62	303.28125	251.40625	234.6875	222.1875	113.90625
164	63	301.875	241.71875	239.375	227.34375	113.28125
165	64	294.0625	247.34375	241.25	233.75	108.75
166	65	306.875	254.0625	235.625	224.21875	107.5
167	66	316.40625	236.71875	223.125	226.71875	109.84375
168	67	302.34375	228.90625	230.78125	244.0625	111.5625
169	68	305.78125	233.75	231.09375	232.8125	105.15625
170	69	305.625	238.28125	219.84375	218.125	98.90625
171	70	286.5625	239.375	225.78125	218.28125	101.875
172	71	285.78125	228.59375	223.75	224.6875	106.09375
173	72	288.59375	232.03125	221.40625	224.21875	104.0625
174	73	290.78125	241.71875	221.875	224.84375	102.96875
175	74	290.3125	240.78125	218.75	219.375	102.34375
176	75	286.09375	242.65625	217.96875	213.59375	99.21875
177	76	295.625	245.625	221.71875	221.09375	101.40625
178	77	285.78125	248.75	223.4375	216.875	104.0625
179	78	280.46875	245.78125	217.8125	214.21875	103.28125
180	79	288.75	239.6875	215.78125	213.59375	97.5
181	80	283.59375	230.625	217.1875	203.28125	92.5
182	81	275.3125	226.25	220.625	202.34375	94.21875
183	82	269.53125	230.15625	227.1875	207.1875	98.90625
184	83	267.65625	235.46875	223.59375	211.71875	98.75
185	84	267.03125	240.15625	215.15625	212.03125	96.25
186	85	273.28125	237.03125	209.53125	209.6875	96.5625
187	86	278.75	230.15625	213.75	209.0625	97.5
188	87	276.71875	226.5625	220.46875	209.0625	91.875
189	88	271.71875	226.09375	226.40625	204.0625	86.25
190	89	257.65625	222.1875	216.09375	204.0625	94.0625
191	90	257.65625	219.0625	200.9375	198.75	99.0625
192	91	275.3125	226.5625	206.25	198.90625	99.53125
193	92	284.375	221.09375	208.125	210.15625	97.03125
194	93	279.0625	212.8125	200.3125	204.84375	95
195	94	270.15625	217.03125	195.46875	202.5	93.90625
196	95	269.6875	222.34375	202.1875	200.46875	91.25
197	96	272.65625	219.375	210.3125	192.34375	89.375
198	97	271.71875	210.78125	205.46875	194.0625	92.5
199	98	254.6875	212.8125	202.8125	195.9375	89.53125
200	99	239.53125	218.28125	202.03125	190.625	84.84375
201	100	244.6875	220.78125	202.5	194.84375	92.03125
