# Supplementary material for: Layer-specific chromatin accessibility landscapes reveal regulatory networks in adult mouse visual cortex
Source: eLife. 2017 Jan 23;6:e21883. doi: 10.7554/eLife.21883 (PMC5325622; doi:10.7554/eLife.21883)
Supplement: Figure 7—source data 1. — DOI: http://dx.doi.org/10.7554/eLife.21883.040 [file elife-21883-fig7-data1.cvs]

regulator_gene	repressor	n_motifs	target_gene	target_gene_module	cux2_expression_zscore	scnn1a_expression_zscore	rbp4_expression_zscore	ntsr1_expression_zscore
Cux1	TRUE	1	Erg	3	0.08212337	-0.733420686	1.384718002	-0.733420686
Cux1	TRUE	2	Fezf2	6	-0.973565391	-0.728763311	1.041049796	0.661278905
Cux1	TRUE	3	Nfib	6	-0.640580945	-0.77925001	0.011894881	1.407936073
Cux1	TRUE	1	Pou6f2	6	-0.894921491	-0.247140668	1.432971921	-0.290909762
Cux1	TRUE	1	Sox5	6	-0.674251081	-0.883754073	0.254276846	1.303728309
Cux1	TRUE	1	Tox3	3	0.055729769	-0.669339144	1.393225663	-0.779616288
Egr1	FALSE	15	Bhlhe22	8	-0.219124488	1.309114865	0.022527154	-1.112517531
Egr1	FALSE	1	Cux1	5	0.736946907	0.98585771	-0.839425509	-0.883379108
Egr1	FALSE	20	Cux2	5	0.081035205	1.381335467	-0.641514734	-0.820855937
Egr1	FALSE	4	Etv6	5	1.273456538	0.292183308	-0.599348812	-0.966291034
Egr1	FALSE	8	Foxp1	8	-0.064775195	1.253008701	0.005809884	-1.194043389
Egr1	FALSE	34	Lhx2	8	0.834864595	0.587135152	-0.022802306	-1.39919744
Egr1	FALSE	1	Mafb	5	0.69328862	1.021576196	-0.805700911	-0.909163905
Egr1	FALSE	2	Mef2c	5	0.813691057	0.766671419	-0.289507182	-1.290855294
Egr1	FALSE	10	Neurod1	8	0.789209344	0.918078051	-0.65760011	-1.049687286
Egr1	FALSE	3	Nr4a1	5	0.054099256	1.322420819	-1.076121283	-0.300398791
Egr1	FALSE	6	Pknox2	8	0.626023557	0.945722381	-0.296735443	-1.275010495
Egr1	FALSE	6	Pparg	5	0.710907996	1.002116011	-0.748930179	-0.964093828
Egr1	FALSE	12	Rorb	8	0.02927024	1.360828916	-0.394134241	-0.995964916
Egr1	FALSE	8	Rreb1	5	0.402856916	1.200580114	-0.566337399	-1.037099631
Egr1	FALSE	2	Satb2	8	0.23413952	1.10180354	-0.020346748	-1.315596312
Egr1	FALSE	3	Tcf12	8	0.338921078	0.717280676	0.423965261	-1.480167015
Egr1	FALSE	11	Thrb	8	0.57724171	0.715074859	0.166374454	-1.458691022
Egr1	FALSE	9	Tshz1	5	0.563528109	1.1182511	-0.746656135	-0.935123074
Egr1	FALSE	4	Zfp367	8	0.701591633	0.712637942	-4.55904E-05	-1.414183985
Fos	FALSE	2	Bhlhe22	8	-0.219124488	1.309114865	0.022527154	-1.112517531
Fos	FALSE	2	Cux2	5	0.081035205	1.381335467	-0.641514734	-0.820855937
Fos	FALSE	2	Foxo1	8	-0.570310043	0.727173379	0.954443513	-1.111306849
Fos	FALSE	7	Foxp1	8	-0.064775195	1.253008701	0.005809884	-1.194043389
Fos	FALSE	9	Lhx2	8	0.834864595	0.587135152	-0.022802306	-1.39919744
Fos	FALSE	2	Mafb	5	0.69328862	1.021576196	-0.805700911	-0.909163905
Fos	FALSE	2	Mef2c	5	0.813691057	0.766671419	-0.289507182	-1.290855294
Fos	FALSE	2	Pknox2	8	0.626023557	0.945722381	-0.296735443	-1.275010495
Fos	FALSE	2	Pou3f1	8	0.522240967	0.454681333	0.522315944	-1.499238244
Fos	FALSE	2	Pou3f2	8	0.873702552	0.35202585	0.212216581	-1.437944983
Fos	FALSE	2	Pparg	5	0.710907996	1.002116011	-0.748930179	-0.964093828
Fos	FALSE	1	Rora	8	-0.042075243	1.139222407	0.192552598	-1.289699763
Fos	FALSE	5	Rorb	8	0.02927024	1.360828916	-0.394134241	-0.995964916
Fos	FALSE	1	Rreb1	5	0.402856916	1.200580114	-0.566337399	-1.037099631
Fos	FALSE	1	Satb2	8	0.23413952	1.10180354	-0.020346748	-1.315596312
Fos	FALSE	1	Sox9	8	0.842008341	0.437275943	0.16083508	-1.440119363
Fos	FALSE	2	Tcf12	8	0.338921078	0.717280676	0.423965261	-1.480167015
Fos	FALSE	2	Thrb	8	0.57724171	0.715074859	0.166374454	-1.458691022
Fos	FALSE	1	Tshz1	5	0.563528109	1.1182511	-0.746656135	-0.935123074
Foxp2	TRUE	4	Bhlhe22	8	-0.219124488	1.309114865	0.022527154	-1.112517531
Foxp2	TRUE	1	Cux1	5	0.736946907	0.98585771	-0.839425509	-0.883379108
Foxp2	TRUE	3	Erg	3	0.08212337	-0.733420686	1.384718002	-0.733420686
Foxp2	TRUE	1	Etv6	5	1.273456538	0.292183308	-0.599348812	-0.966291034
Foxp2	TRUE	1	Foxo1	8	-0.570310043	0.727173379	0.954443513	-1.111306849
Foxp2	TRUE	4	Foxp1	8	-0.064775195	1.253008701	0.005809884	-1.194043389
Foxp2	TRUE	4	Lhx2	8	0.834864595	0.587135152	-0.022802306	-1.39919744
Foxp2	TRUE	2	Maf	1	1.461057843	-0.510172028	-0.198908494	-0.751977321
Foxp2	TRUE	3	Mef2c	5	0.813691057	0.766671419	-0.289507182	-1.290855294
Foxp2	TRUE	4	Mycn	8	0.132698162	0.227892315	1.016668324	-1.377258802
Foxp2	TRUE	2	Neurod1	8	0.789209344	0.918078051	-0.65760011	-1.049687286
Foxp2	TRUE	6	Pou3f2	8	0.873702552	0.35202585	0.212216581	-1.437944983
Foxp2	TRUE	2	Rorb	8	0.02927024	1.360828916	-0.394134241	-0.995964916
Foxp2	TRUE	3	Sox9	8	0.842008341	0.437275943	0.16083508	-1.440119363
Foxp2	TRUE	1	Tcf12	8	0.338921078	0.717280676	0.423965261	-1.480167015
Foxp2	TRUE	5	Thrb	8	0.57724171	0.715074859	0.166374454	-1.458691022
Foxp2	TRUE	5	Tshz1	5	0.563528109	1.1182511	-0.746656135	-0.935123074
Mef2c	FALSE	1	Bhlhe22	8	-0.219124488	1.309114865	0.022527154	-1.112517531
Mef2c	FALSE	1	Cux1	5	0.736946907	0.98585771	-0.839425509	-0.883379108
Mef2c	FALSE	3	Cux2	5	0.081035205	1.381335467	-0.641514734	-0.820855937
Mef2c	FALSE	2	Etv6	5	1.273456538	0.292183308	-0.599348812	-0.966291034
Mef2c	FALSE	1	Foxo1	8	-0.570310043	0.727173379	0.954443513	-1.111306849
Mef2c	FALSE	1	Foxp1	8	-0.064775195	1.253008701	0.005809884	-1.194043389
Mef2c	FALSE	4	Mef2c	5	0.813691057	0.766671419	-0.289507182	-1.290855294
Mef2c	FALSE	1	Neurod1	8	0.789209344	0.918078051	-0.65760011	-1.049687286
Mef2c	FALSE	1	Pparg	5	0.710907996	1.002116011	-0.748930179	-0.964093828
Mef2c	FALSE	1	Rorb	8	0.02927024	1.360828916	-0.394134241	-0.995964916
Mef2c	FALSE	1	Satb2	8	0.23413952	1.10180354	-0.020346748	-1.315596312
Mef2c	FALSE	3	Thrb	8	0.57724171	0.715074859	0.166374454	-1.458691022
Mef2c	FALSE	2	Tshz1	5	0.563528109	1.1182511	-0.746656135	-0.935123074
Meis2	FALSE	1	Bcl11b	6	-0.749838303	-0.857771936	0.351165921	1.256444317
Meis2	FALSE	1	Fezf2	6	-0.973565391	-0.728763311	1.041049796	0.661278905
Meis2	FALSE	2	Nfia	4	-0.555888437	-0.517622232	-0.424192815	1.497703484
Meis2	FALSE	1	Nfib	6	-0.640580945	-0.77925001	0.011894881	1.407936073
Meis2	FALSE	5	Sox5	6	-0.674251081	-0.883754073	0.254276846	1.303728309
Meis2	FALSE	1	Zfhx3	4	-0.596815879	-0.475566947	-0.423663895	1.496046721
Meis2	FALSE	2	Zfp831	7	-0.318014087	-1.097786755	0.119901583	1.295899259
Meis2	FALSE	3	Zfpm2	6	-0.617462844	-0.518062439	-0.35572047	1.491245752
Neurod6	FALSE	1	Bhlhe22	8	-0.219124488	1.309114865	0.022527154	-1.112517531
Neurod6	FALSE	7	Rorb	8	0.02927024	1.360828916	-0.394134241	-0.995964916
Neurod6	FALSE	2	Satb2	8	0.23413952	1.10180354	-0.020346748	-1.315596312
Nfia	FALSE	3	Bcl11b	6	-0.749838303	-0.857771936	0.351165921	1.256444317
Nfia	FALSE	2	Fezf2	6	-0.973565391	-0.728763311	1.041049796	0.661278905
Nfia	FALSE	2	Foxp2	4	-0.541806943	-0.466968147	-0.490492446	1.499267537
Nfia	FALSE	5	Nfia	4	-0.555888437	-0.517622232	-0.424192815	1.497703484
Nfia	FALSE	3	Nfib	6	-0.640580945	-0.77925001	0.011894881	1.407936073
Nfia	FALSE	1	Smad1	4	-0.518100152	-0.707632729	-0.247254949	1.472987829
Nfia	FALSE	6	Sox5	6	-0.674251081	-0.883754073	0.254276846	1.303728309
Nfia	FALSE	2	Zfpm2	6	-0.617462844	-0.518062439	-0.35572047	1.491245752
Pou3f2	FALSE	1	Bhlhe22	8	-0.219124488	1.309114865	0.022527154	-1.112517531
Pou3f2	FALSE	1	Bhlhe40	8	0.052394632	1.093321727	0.183967235	-1.329683594
Pou3f2	FALSE	1	Etv6	5	1.273456538	0.292183308	-0.599348812	-0.966291034
Pou3f2	FALSE	3	Mef2c	5	0.813691057	0.766671419	-0.289507182	-1.290855294
Pou3f2	FALSE	2	Mycn	8	0.132698162	0.227892315	1.016668324	-1.377258802
Pou3f2	FALSE	3	Pou3f2	8	0.873702552	0.35202585	0.212216581	-1.437944983
Pou3f2	FALSE	1	Pparg	5	0.710907996	1.002116011	-0.748930179	-0.964093828
Pou3f2	FALSE	2	Satb2	8	0.23413952	1.10180354	-0.020346748	-1.315596312
Pou3f2	FALSE	1	Sox9	8	0.842008341	0.437275943	0.16083508	-1.440119363
Pou3f2	FALSE	3	Tcf12	8	0.338921078	0.717280676	0.423965261	-1.480167015
Pou3f2	FALSE	6	Thrb	8	0.57724171	0.715074859	0.166374454	-1.458691022
Pou3f2	FALSE	2	Tshz1	5	0.563528109	1.1182511	-0.746656135	-0.935123074
Rfx3	FALSE	3	Cux2	5	0.081035205	1.381335467	-0.641514734	-0.820855937
Rfx3	FALSE	4	Etv6	5	1.273456538	0.292183308	-0.599348812	-0.966291034
Rfx3	FALSE	2	Foxp1	8	-0.064775195	1.253008701	0.005809884	-1.194043389
Rfx3	FALSE	2	Lhx2	8	0.834864595	0.587135152	-0.022802306	-1.39919744
Rfx3	FALSE	2	Mycn	8	0.132698162	0.227892315	1.016668324	-1.377258802
Rfx3	FALSE	2	Pknox2	8	0.626023557	0.945722381	-0.296735443	-1.275010495
Rfx3	FALSE	5	Pou3f2	8	0.873702552	0.35202585	0.212216581	-1.437944983
Rfx3	FALSE	3	Pparg	5	0.710907996	1.002116011	-0.748930179	-0.964093828
Rfx3	FALSE	2	Rorb	8	0.02927024	1.360828916	-0.394134241	-0.995964916
Rfx3	FALSE	4	Rreb1	5	0.402856916	1.200580114	-0.566337399	-1.037099631
Rfx3	FALSE	1	Satb2	8	0.23413952	1.10180354	-0.020346748	-1.315596312
Rfx3	FALSE	4	Thrb	8	0.57724171	0.715074859	0.166374454	-1.458691022
Rfx3	FALSE	3	Tshz1	5	0.563528109	1.1182511	-0.746656135	-0.935123074
Rorb	FALSE	1	Lhx2	8	0.834864595	0.587135152	-0.022802306	-1.39919744
Rorb	FALSE	1	Mef2c	5	0.813691057	0.766671419	-0.289507182	-1.290855294
Rorb	FALSE	1	Nr2f2	8	1.152745188	-0.055320305	0.181338073	-1.278762957
Rorb	FALSE	1	Pparg	5	0.710907996	1.002116011	-0.748930179	-0.964093828
Rorb	FALSE	1	Rora	8	-0.042075243	1.139222407	0.192552598	-1.289699763
Rorb	FALSE	2	Rreb1	5	0.402856916	1.200580114	-0.566337399	-1.037099631
Rorb	FALSE	2	Tshz1	5	0.563528109	1.1182511	-0.746656135	-0.935123074
Tbr1	FALSE	1	Bcl11b	6	-0.749838303	-0.857771936	0.351165921	1.256444317
Tbr1	FALSE	3	Fezf2	6	-0.973565391	-0.728763311	1.041049796	0.661278905
Tbr1	FALSE	6	Nfia	4	-0.555888437	-0.517622232	-0.424192815	1.497703484
Tbr1	FALSE	2	Nfib	6	-0.640580945	-0.77925001	0.011894881	1.407936073
Tbr1	FALSE	2	Zfpm2	6	-0.617462844	-0.518062439	-0.35572047	1.491245752
