# Supplementary material for: Layer-specific chromatin accessibility landscapes reveal regulatory networks in adult mouse visual cortex
Source: eLife. 2017 Jan 23;6:e21883. doi: 10.7554/eLife.21883 (PMC5325622; doi:10.7554/eLife.21883)
Supplement: Figure 9—source data 2. — DOI: http://dx.doi.org/10.7554/eLife.21883.045 [file elife-21883-fig9-data2.cvs]

gene.id	peak.id	dist2tss	chr	start	end	type1.atac	type2.atac	comp.atac.p	type1.gene	type2.gene	comp.gene.p	log.atac.p	log.gene.p	lfc.atac	lfc.gene	color
Nfia	147226	-388448	chr4	97193400	97193590	1.36951639243099	0.842670261066422	1	9.13629207546433	4.41093310094611	1.67942640364209e-71	0	70.7748390231962	-0.700626417884563	1.05052489278281	gray80
Nfia	147227	-378788	chr4	97203020	97203290	0.955685468786029	0.842670261066422	1	9.13629207546433	4.41093310094611	1.67942640364209e-71	0	70.7748390231962	-0.181567671058406	1.05052489278281	gray80
Nfia	147228	-320898	chr4	97260860	97261230	1.32572669074343	3.20236782503598	0.0226753419909315	9.13629207546433	4.41093310094611	1.67942640364209e-71	1.64444615416183	70.7748390231962	1.27235564292648	1.05052489278281	gray80
Nfia	147229	-235028	chr4	97346720	97347110	1.67164742006477	2.28466100793776	0.466163811286339	9.13629207546433	4.41093310094611	1.67942640364209e-71	0.331461444175973	70.7748390231962	0.450709528156956	1.05052489278281	gray80
Nfia	147230	-203868	chr4	97377900	97378250	1.32572669074343	0.842670261066422	1	9.13629207546433	4.41093310094611	1.67942640364209e-71	0	70.7748390231962	-0.653743266273294	1.05052489278281	gray80
Nfia	147231	-104868	chr4	97476900	97477250	0.955685468786029	1.49368770647534	1	9.13629207546433	4.41093310094611	1.67942640364209e-71	0	70.7748390231962	0.644270759784253	1.05052489278281	gray80
Nfia	147232	-16988	chr4	97564880	97565030	0.955685468786029	0.842670261066422	1	9.13629207546433	4.41093310094611	1.67942640364209e-71	0	70.7748390231962	-0.181567671058406	1.05052489278281	gray80
Nfia	147233	-6378	chr4	97575360	97575770	3.74230202063986	3.5355832953765	1	9.13629207546433	4.41093310094611	1.67942640364209e-71	0	70.7748390231962	-0.0819777468748364	1.05052489278281	gray80
Nfia	147234	1322	chr4	97583160	97583370	2.54551638029141	1.02513789840223	0.162924301571691	9.13629207546433	4.41093310094611	1.67942640364209e-71	0.788014132073721	70.7748390231962	-1.31214035962244	1.05052489278281	gray80
Nfia	147251	-31701	chr4	97745680	97746170	3.03520339474264	2.43274350064568	0.773454408468805	9.13629207546433	4.41093310094611	1.67942640364209e-71	0.11156528084499	70.7748390231962	-0.319208981515989	1.05052489278281	gray80
Nfia	147252	-26391	chr4	97751060	97751410	4.57185181741458	2.85324978408475	0.0144460280503191	9.13629207546433	4.41093310094611	1.67942640364209e-71	1.84025154619129	70.7748390231962	-0.680172592434317	1.05052489278281	gray80
Nfia	147253	-25761	chr4	97751480	97752250	3.79263159887537	3.59464376890657	0.974036679630465	9.13629207546433	4.41093310094611	1.67942640364209e-71	0.0114246884384591	70.7748390231962	-0.0773504348800554	1.05052489278281	gray80
Nfia	147254	-20251	chr4	97757160	97757590	5.16616404039463	4.34342720243697	0.395707507352418	9.13629207546433	4.41093310094611	1.67942640364209e-71	0.402625710232329	70.7748390231962	-0.25025959626478	1.05052489278281	gray80
Nfia	147255	-19901	chr4	97757600	97757850	4.18224566662439	3.54603825469895	0.648043169258406	9.13629207546433	4.41093310094611	1.67942640364209e-71	0.188396062730877	70.7748390231962	-0.238069708715272	1.05052489278281	gray80
Nfia	147256	-19341	chr4	97757960	97758610	3.61779500646158	2.70031796069804	0.461499535708552	9.13629207546433	4.41093310094611	1.67942640364209e-71	0.335828731559662	70.7748390231962	-0.42198136978727	1.05052489278281	gray80
Nfia	147257	-5701	chr4	97771820	97772030	2.61171806927357	1.99486615896762	0.73140492038717	9.13629207546433	4.41093310094611	1.67942640364209e-71	0.135842122354812	70.7748390231962	-0.388707213367198	1.05052489278281	gray80
Nfia	147258	-5301	chr4	97772180	97772470	5.13462009028175	4.18071895416243	0.222451410386502	9.13629207546433	4.41093310094611	1.67942640364209e-71	0.652764836393196	70.7748390231962	-0.296506473216393	1.05052489278281	gray80
Nfia	147259	-4881	chr4	97772560	97772930	4.80442396720553	3.42623021733549	0.0477171329489587	9.13629207546433	4.41093310094611	1.67942640364209e-71	1.32132565850238	70.7748390231962	-0.487741374411406	1.05052489278281	gray80
Nfia	147260	-4281	chr4	97773200	97773490	4.84379332776934	2.36931227574225	0.000204215089696491	9.13629207546433	4.41093310094611	1.67942640364209e-71	3.68991217052631	70.7748390231962	-1.03166895170005	1.05052489278281	gray80
Nfia	147261	-2401	chr4	97775100	97775350	3.05844330464514	1.18709717548161	0.0671932622920963	9.13629207546433	4.41093310094611	1.67942640364209e-71	1.17267427301859	70.7748390231962	-1.36535949414436	1.05052489278281	gray80
Nfia	147262	-1951	chr4	97775520	97775830	3.80568263622656	1.02513789840223	0.00317262073508582	9.13629207546433	4.41093310094611	1.67942640364209e-71	2.49858184170487	70.7748390231962	-1.89233726760302	1.05052489278281	gray80
Nfia	147263	-571	chr4	97776580	97777530	5.88651556167927	4.10687045334741	0.000231037386786432	9.13629207546433	4.41093310094611	1.67942640364209e-71	3.63631773629298	70.7748390231962	-0.519374464276701	1.05052489278281	gray80
Nfia	147264	639	chr4	97777560	97778970	6.15651542302638	5.60134950973636	0.521200733783342	9.13629207546433	4.41093310094611	1.67942640364209e-71	0.282994981528463	70.7748390231962	-0.136339567510179	1.05052489278281	gray80
Nfia	147265	1479	chr4	97778980	97779230	2.65040277601374	2.48154837382992	0.960243017624553	9.13629207546433	4.41093310094611	1.67942640364209e-71	0.0176188421093128	70.7748390231962	-0.0949710416519879	1.05052489278281	gray80
Nfia	147266	10069	chr4	97787520	97787870	5.02370042704383	4.01624582980899	0.203778849970517	9.13629207546433	4.41093310094611	1.67942640364209e-71	0.690840893036901	70.7748390231962	-0.322902858400666	1.05052489278281	gray80
Nfia	147267	46979	chr4	97824500	97824710	3.60593770718669	0.842670261066422	0.00323790699434296	9.13629207546433	4.41093310094611	1.67942640364209e-71	2.4897356300804	70.7748390231962	-2.09733435772776	1.05052489278281	gray80
Nfia	147268	62289	chr4	97839780	97840050	1.55808770641801	0.842670261066422	1	9.13629207546433	4.41093310094611	1.67942640364209e-71	0	70.7748390231962	-0.886736329922102	1.05052489278281	gray80
Nfia	147269	83469	chr4	97860920	97861270	2.31896709013523	0.842670261066422	1	9.13629207546433	4.41093310094611	1.67942640364209e-71	0	70.7748390231962	-1.46044222936601	1.05052489278281	gray80
Nfia	147270	90909	chr4	97868240	97868830	3.65293739182372	3.10368081028883	0.791669850079115	9.13629207546433	4.41093310094611	1.67942640364209e-71	0.101455894397918	70.7748390231962	-0.235076832311095	1.05052489278281	gray80
Nfia	147271	91419	chr4	97868920	97869170	5.51779603909015	4.60788791866907	0.146960181651129	9.13629207546433	4.41093310094611	1.67942640364209e-71	0.832800319889278	70.7748390231962	-0.259986504224937	1.05052489278281	gray80
Nfia	147272	91649	chr4	97869180	97869370	4.66257816044593	3.89500389549754	0.449910146742846	9.13629207546433	4.41093310094611	1.67942640364209e-71	0.346874212158426	70.7748390231962	-0.259503138811999	1.05052489278281	gray80
Nfia	147273	92049	chr4	97869540	97869810	3.76527378696918	2.41769807964268	0.134955614115197	9.13629207546433	4.41093310094611	1.67942640364209e-71	0.86980904420464	70.7748390231962	-0.639120679258149	1.05052489278281	gray80
Nfia	147274	103099	chr4	97880540	97880910	4.42565643837326	2.81813055101272	0.0345753731515361	9.13629207546433	4.41093310094611	1.67942640364209e-71	1.46123312411009	70.7748390231962	-0.651153013134464	1.05052489278281	gray80
Nfia	147275	116909	chr4	97894280	97894790	5.46969078900048	2.13338988022519	7.05195569501789e-08	9.13629207546433	4.41093310094611	1.67942640364209e-71	7.15169042488515	70.7748390231962	-1.35831163282612	1.05052489278281	gray80
Nfia	147276	119019	chr4	97896540	97896750	3.71734325337807	0.842670261066422	0.00156595631388786	9.13629207546433	4.41093310094611	1.67942640364209e-71	2.80522035779665	70.7748390231962	-2.14123179383886	1.05052489278281	gray80
Nfia	147277	132099	chr4	97909580	97909870	2.75173694982688	0.842670261066422	0.0619676844352413	9.13629207546433	4.41093310094611	1.67942640364209e-71	1.20783473195724	70.7748390231962	-1.70730244670567	1.05052489278281	gray80
Nfia	147278	132649	chr4	97910160	97910390	3.98976779269325	0.842670261066422	0.000310835239304627	9.13629207546433	4.41093310094611	1.67942640364209e-71	3.50746975123536	70.7748390231962	-2.24326466641429	1.05052489278281	gray80
Nfia	147279	133269	chr4	97910500	97911290	6.41559452481485	5.16923055560878	0.0101213416638897	9.13629207546433	4.41093310094611	1.67942640364209e-71	1.99476191451174	70.7748390231962	-0.311633414056254	1.05052489278281	gray80
Nfia	147280	137019	chr4	97914360	97914930	5.37557002109363	1.86719223448906	1.16357884471195e-07	9.13629207546433	4.41093310094611	1.67942640364209e-71	6.93420418335862	70.7748390231962	-1.52554727891695	1.05052489278281	gray80
Nfia	147281	146459	chr4	97924000	97924170	2.99876842619271	1.48655386194483	0.172754849326493	9.13629207546433	4.41093310094611	1.67942640364209e-71	0.762569752890506	70.7748390231962	-1.01239838029937	1.05052489278281	gray80
Nfia	147282	164309	chr4	97941820	97942050	2.26248929982671	1.65636009127241	0.696376934327889	9.13629207546433	4.41093310094611	1.67942640364209e-71	0.157155622189996	70.7748390231962	-0.449894621550541	1.05052489278281	gray80
Nfia	147283	172929	chr4	97950440	97950670	4.78343465411613	1.73441049004186	0.0174299767319869	9.13629207546433	4.41093310094611	1.67942640364209e-71	1.75870319264769	70.7748390231962	-1.46360150245247	1.05052489278281	gray80
Nfia	147284	219059	chr4	97996500	97996870	4.151220569632	1.18709717548161	0.000355616679322614	9.13629207546433	4.41093310094611	1.67942640364209e-71	3.44901787771337	70.7748390231962	-1.80609755120345	1.05052489278281	gray80
Nfia	147285	219829	chr4	97997160	97997750	5.49580709728105	3.6667997604283	0.00147547571734045	9.13629207546433	4.41093310094611	1.67942640364209e-71	2.83106793351192	70.7748390231962	-0.583809882136521	1.05052489278281	gray80
Nfia	147286	225799	chr4	98003320	98003530	2.92780135651093	0.842670261066422	0.0634039554609	9.13629207546433	4.41093310094611	1.67942640364209e-71	1.19788364777667	70.7748390231962	-1.79677755733844	1.05052489278281	gray80
Nfia	147287	226269	chr4	98003720	98004070	3.72798331820639	0.842670261066422	0.00210060203828222	9.13629207546433	4.41093310094611	1.67942640364209e-71	2.67765621744111	70.7748390231962	-2.14535528770176	1.05052489278281	gray80
Nfia	147288	226919	chr4	98004400	98004690	2.0928665952255	1.18709717548161	1	9.13629207546433	4.41093310094611	1.67942640364209e-71	0	70.7748390231962	-0.8180423149067	1.05052489278281	gray80
Nfia	147289	231189	chr4	98008640	98008990	3.565105989041	1.54737884732891	0.0233629145909825	9.13629207546433	4.41093310094611	1.67942640364209e-71	1.63147297869055	70.7748390231962	-1.20411851054658	1.05052489278281	gray80
Nfia	147290	231499	chr4	98009000	98009250	2.65522518442683	2.18988927676021	0.865536505935434	9.13629207546433	4.41093310094611	1.67942640364209e-71	0.0627146100624579	70.7748390231962	-0.277976290944468	1.05052489278281	gray80
Nfia	147291	240179	chr4	98017680	98017930	1.89453445240195	1.18709717548161	1	9.13629207546433	4.41093310094611	1.67942640364209e-71	0	70.7748390231962	-0.67440533724397	1.05052489278281	gray80
Nfia	147292	242399	chr4	98019840	98020210	3.63987728632192	1.48655386194483	0.0336513557084943	9.13629207546433	4.41093310094611	1.67942640364209e-71	1.47299743471317	70.7748390231962	-1.29191807566557	1.05052489278281	gray80
Nfia	147293	244699	chr4	98022080	98022570	4.06982516842949	0.842670261066422	0.000285738742284274	9.13629207546433	4.41093310094611	1.67942640364209e-71	3.54403087120435	70.7748390231962	-2.27192670391652	1.05052489278281	gray80
Nfia	147294	254509	chr4	98031960	98032310	4.54055881653938	1.48655386194483	0.000293477525506751	9.13629207546433	4.41093310094611	1.67942640364209e-71	3.53242515139123	70.7748390231962	-1.61089812707695	1.05052489278281	gray80
Nfia	147295	298759	chr4	98076260	98076510	4.61812893073163	0.842670261066422	4.68763470962137e-06	9.13629207546433	4.41093310094611	1.67942640364209e-71	5.32904623866591	70.7748390231962	-2.45426833479415	1.05052489278281	gray80
Nfia	147296	299219	chr4	98076680	98077010	4.93109684692819	0.842670261066422	3.60733635922306e-07	9.13629207546433	4.41093310094611	1.67942640364209e-71	6.44281336083	70.7748390231962	-2.54886847109719	1.05052489278281	gray80
