# Supplementary material for: Layer-specific chromatin accessibility landscapes reveal regulatory networks in adult mouse visual cortex
Source: eLife. 2017 Jan 23;6:e21883. doi: 10.7554/eLife.21883 (PMC5325622; doi:10.7554/eLife.21883)
Supplement: Figure 10—source data 1. — DOI: http://dx.doi.org/10.7554/eLife.21883.047 [file elife-21883-fig10-data1.cvs]

	cell_id	cell_class	Nfia_counts
1	D1216_V	Gad2	0
2	D1217_V	Gad2	17
3	D1218_V	Gad2	82
4	D1219_V	Gad2	66
5	D1220_V	Gad2	240
6	D1221_V	Gad2	183
7	D1222_V	Gad2	0
8	D1223_V	Gad2	0
9	D1224_V	Gad2	0
10	D1225_V	Gad2	56
11	D1226_V	Gad2	0
12	D1227_V	Gad2	218
13	D1228_V	Gad2	0
14	D1229_V	Gad2	0
15	D1230_V	Gad2	0
16	D1231_V	Gad2	1417
17	D1232_V	Gad2	0
18	D1233_V	Gad2	154
19	D1234_V	Gad2	22
20	D1235_V	Gad2	26
21	D1236_V	Gad2	0
22	D1237_V	Gad2	0
23	D1238_V	Gad2	0
24	D1239_V	Gad2	586
25	D1240_V	Gad2	31
26	D1241_V	Gad2	208
27	D1242_V	Gad2	58
28	D1243_V	Gad2	0
29	D1244_V	Gad2	61
30	D1306_V	Gad2	672
31	D1307_V	Gad2	110
32	D1308_V	Gad2	0
33	D1311_V	Gad2	1
34	D1312_V	Gad2	0
35	D1313_V	Gad2	84
36	D1314_V	Gad2	0
37	D1315_V	Gad2	0
38	D1316_V	Gad2	154
39	D1317_V	Gad2	2097
40	D1318_V	Gad2	502
41	D1319_V	Gad2	1200
42	D1320_V	Gad2	0
43	D1321_V	Gad2	0
44	D1326_V	Gad2	430
45	D1327_V	Gad2	0
46	D1328_V	Gad2	0
47	D1329_V	Gad2	0
48	D1330_V	Gad2	151
49	D1331_V	Gad2	46
50	D1332_V	Gad2	0
51	D1334_V	Gad2	0
52	D1335_V	Gad2	52
53	D1336_V	Gad2	0
54	D1338_V	Gad2	33
55	D1339_V	Gad2	16
56	D1340_V	Gad2	0
57	D1341_V	Gad2	0
58	D1342_V	Gad2	0
59	D1343_V	Gad2	0
60	D1344_V	Gad2	36
61	D1345_V	Gad2	0
62	D1346_V	Gad2	133
63	D1347_V	Gad2	37
64	D1348_V	Gad2	358
65	D1349_V	Gad2	0
66	D1350_V	Gad2	3
67	D1351_V	Gad2	415
68	D1352_V	Gad2	0
69	D1353_V	Gad2	68
70	D1378_V	Gad2	0
71	D1379_V	Gad2	0
72	D1380_V	Gad2	0
73	D1381_V	Gad2	0
74	D1388_V	Gad2	0
75	D1389_V	Gad2	0
76	D1390_V	Gad2	58
77	D1391_V	Gad2	89
78	C188_V4	Cux2	0
79	C189_V4	Cux2	14
80	C190_V4	Cux2	0
81	C191_V4	Cux2	0
82	C192_V4	Cux2	0
83	C193_V4	Cux2	0
84	C194_V4	Cux2	0
85	C195_V4	Cux2	0
86	C478_V4	Cux2	16
87	C479_V4	Cux2	3
88	C480_V4	Cux2	0
89	C481_V4	Cux2	0
90	C482_V4	Cux2	0
91	C483_V4	Cux2	0
92	C484_V4	Cux2	0
93	C485_V4	Cux2	0
94	C486_V4	Cux2	0
95	C487_V4	Cux2	0
96	C488_V4	Cux2	3
97	C489_V4	Cux2	0
98	C490_V4	Cux2	0
99	C491_V4	Cux2	0
100	C492_V4	Cux2	0
101	C493_V4	Cux2	0
102	C494_V4	Cux2	0
103	C495_V4	Cux2	0
104	C496_V4	Cux2	0
105	C497_V4	Cux2	69
106	C498_V4	Cux2	0
107	C499_V4	Cux2	0
108	C500_V4	Cux2	0
109	C501_V4	Cux2	0
110	C502_V4	Cux2	0
111	C503_V4	Cux2	12
112	C504_V4	Cux2	0
113	C505_V4	Cux2	0
114	C506_V4	Cux2	0
115	C507_V4	Cux2	0
116	C508_V4	Cux2	0
117	C509_V4	Cux2	0
118	C510_V4	Cux2	0
119	C511_V4	Cux2	0
120	C512_V4	Cux2	0
121	C513_V4	Cux2	0
122	C514_V4	Cux2	0
123	C515_V4	Cux2	0
124	C516_V4	Cux2	0
125	C517_V4	Cux2	0
126	C958_V23	Cux2	33
127	C959_V23	Cux2	31
128	C960_V234	Cux2	0
129	C961_V234	Cux2	0
130	C962_V234	Cux2	0
131	C963_V23	Cux2	0
132	C964_V234	Cux2	0
133	C965_V234	Cux2	0
134	C966_V234	Cux2	0
135	C967_V234	Cux2	0
136	C968_V234	Cux2	1
137	C969_V234	Cux2	0
138	C970_V234	Cux2	0
139	C971_V234	Cux2	123
140	C972_V234	Cux2	0
141	C973_V234	Cux2	0
142	C974_V234	Cux2	0
143	C975_V234	Cux2	27
144	C976_V234	Cux2	0
145	C977_V234	Cux2	0
146	C978_V234	Cux2	0
147	C979_V234	Cux2	0
148	C980_V234	Cux2	104
149	C981_V234	Cux2	0
150	C1245_V	Cux2	0
151	C1246_V	Cux2	0
152	C1247_V	Cux2	0
153	C1248_V	Cux2	0
154	C1249_V	Cux2	0
155	C1250_V	Cux2	0
156	C1251_V	Cux2	0
157	C1252_V	Cux2	0
158	C1254_V	Cux2	9
159	C1255_V	Cux2	0
160	C1256_V	Cux2	0
161	C1257_V	Cux2	0
162	C1258_V	Cux2	0
163	C1259_V	Cux2	294
164	C1260_V	Cux2	64
165	C1261_V	Cux2	0
166	C1262_V	Cux2	0
167	C1263_V	Cux2	0
168	C1264_V	Cux2	0
169	C1265_V	Cux2	28
170	C1266_V	Cux2	0
171	C1267_V	Cux2	0
172	C1268_V	Cux2	0
173	C1269_V	Cux2	0
174	C1270_V	Cux2	0
175	C1271_V	Cux2	0
176	C1664_V23	Cux2	0
177	C1665_V23	Cux2	27
178	C1666_V23	Cux2	4
179	C1667_V23	Cux2	0
180	C1668_V23	Cux2	4
181	C1669_V23	Cux2	0
182	C1670_V23	Cux2	0
183	C1671_V23	Cux2	0
184	C1672_V23	Cux2	18
185	C1673_V23	Cux2	33
186	C1674_V23	Cux2	35
187	C1675_V23	Cux2	0
188	C1676_V23	Cux2	0
189	C1677_V23	Cux2	48
190	C1678_V23	Cux2	23
191	C1679_V23	Cux2	135
192	C88_V23	Cux2	0
193	C89_V23	Cux2	0
194	C90_V23	Cux2	32
195	C91_V23	Cux2	0
196	C92_V23	Cux2	0
197	C93_V23	Cux2	0
198	C94_V23	Cux2	0
199	C95_V23	Cux2	29
200	S265_V4	Scnn1a-Tg3	0
201	S266_V4	Scnn1a-Tg3	0
202	S267_V4	Scnn1a-Tg3	0
203	S268_V4	Scnn1a-Tg3	0
204	S269_V4	Scnn1a-Tg3	19
205	S270_V4	Scnn1a-Tg3	0
206	S271_V4	Scnn1a-Tg3	1
207	S462_V4	Scnn1a-Tg3	0
208	S463_V4	Scnn1a-Tg3	0
209	S464_V4	Scnn1a-Tg3	0
210	S465_V4	Scnn1a-Tg3	0
211	S466_V4	Scnn1a-Tg3	0
212	S467_V4	Scnn1a-Tg3	0
213	S469_V4	Scnn1a-Tg3	0
214	S470_V4	Scnn1a-Tg3	0
215	S471_V4	Scnn1a-Tg3	0
216	S472_V4	Scnn1a-Tg3	0
217	S473_V4	Scnn1a-Tg3	0
218	S474_V4	Scnn1a-Tg3	0
219	S475_V4	Scnn1a-Tg3	0
220	S476_V4	Scnn1a-Tg3	0
221	S477_V4	Scnn1a-Tg3	0
222	S518_V4	Scnn1a-Tg3	0
223	S519_V4	Scnn1a-Tg3	0
224	S521_V4	Scnn1a-Tg3	0
225	S522_V4	Scnn1a-Tg3	0
226	S523_V4	Scnn1a-Tg3	0
227	S524_V4	Scnn1a-Tg3	0
228	S525_V4	Scnn1a-Tg3	0
229	S526_V4	Scnn1a-Tg3	0
230	S527_V4	Scnn1a-Tg3	0
231	S528_V4	Scnn1a-Tg3	0
232	S529_V4	Scnn1a-Tg3	0
233	S530_V4	Scnn1a-Tg3	0
234	S531_V4	Scnn1a-Tg3	0
235	S532_V4	Scnn1a-Tg3	0
236	S533_V4	Scnn1a-Tg3	0
237	S534_V4	Scnn1a-Tg3	0
238	S535_V4	Scnn1a-Tg3	0
239	S536_V4	Scnn1a-Tg3	0
240	S537_V4	Scnn1a-Tg3	0
241	S538_V4	Scnn1a-Tg3	0
242	S539_V4	Scnn1a-Tg3	0
243	S540_V4	Scnn1a-Tg3	0
244	S542_V4	Scnn1a-Tg3	0
245	S543_V4	Scnn1a-Tg3	0
246	S544_V4	Scnn1a-Tg3	0
247	S545_V4	Scnn1a-Tg3	29
248	S546_V4	Scnn1a-Tg3	0
249	S547_V4	Scnn1a-Tg3	0
250	S548_V4	Scnn1a-Tg3	0
251	S550_V4	Scnn1a-Tg3	0
252	S551_V4	Scnn1a-Tg3	0
253	S552_V4	Scnn1a-Tg3	0
254	S554_V4	Scnn1a-Tg3	0
255	S555_V4	Scnn1a-Tg3	0
256	S556_V4	Scnn1a-Tg3	0
257	S557_V4	Scnn1a-Tg3	0
258	S1054_V56	Scnn1a-Tg3	0
259	S1055_V56	Scnn1a-Tg3	0
260	S1056_V56	Scnn1a-Tg3	1098
261	S1057_V56	Scnn1a-Tg3	560
262	S1058_V56	Scnn1a-Tg3	0
263	S1059_V56	Scnn1a-Tg3	1
264	S1275_V	Scnn1a-Tg3	0
265	S1276_V	Scnn1a-Tg3	0
266	S1277_V	Scnn1a-Tg3	0
267	S1278_V	Scnn1a-Tg3	0
268	S1279_V	Scnn1a-Tg3	0
269	S1280_V	Scnn1a-Tg3	0
270	S1282_V	Scnn1a-Tg3	0
271	S1283_V	Scnn1a-Tg3	0
272	S1285_V	Scnn1a-Tg3	0
273	S1286_V	Scnn1a-Tg3	0
274	S1287_V	Scnn1a-Tg3	0
275	S1288_V	Scnn1a-Tg3	0
276	S1289_V	Scnn1a-Tg3	0
277	S1290_V	Scnn1a-Tg3	0
278	S1291_V	Scnn1a-Tg3	177
279	S1293_V	Scnn1a-Tg3	0
280	S1294_V	Scnn1a-Tg3	31
281	S1295_V	Scnn1a-Tg3	0
282	S1296_V	Scnn1a-Tg3	0
283	S1297_V	Scnn1a-Tg3	0
284	S1299_V	Scnn1a-Tg3	0
285	S1300_V	Scnn1a-Tg3	0
286	S1301_V	Scnn1a-Tg3	0
287	S1302_V	Scnn1a-Tg3	0
288	S1303_V	Scnn1a-Tg3	51
289	S1304_V	Scnn1a-Tg3	0
290	S1305_V	Scnn1a-Tg3	0
291	S136_V4	Scnn1a-Tg3	0
292	S137_V4	Scnn1a-Tg3	0
293	S138_V4	Scnn1a-Tg3	0
294	S139_V4	Scnn1a-Tg3	11
295	S140_V4	Scnn1a-Tg3	29
296	S141_V4	Scnn1a-Tg3	0
297	S142_V4	Scnn1a-Tg3	0
298	S143_V4	Scnn1a-Tg3	0
299	R224_V5	Rbp4	54
300	R225_V5	Rbp4	0
301	R226_V5	Rbp4	0
302	R227_V5	Rbp4	9
303	R228_V5	Rbp4	0
304	R229_V5	Rbp4	91
305	R230_V5	Rbp4	0
306	R231_V5	Rbp4	11
307	R2068_V	Rbp4	0
308	R2070_V	Rbp4	0
309	R2071_V	Rbp4	0
310	R2072_V	Rbp4	18
311	R2073_V	Rbp4	47
312	R2074_V	Rbp4	0
313	R2075_V	Rbp4	30
314	R2076_V	Rbp4	1
315	R2077_V	Rbp4	31
316	R2078_V	Rbp4	0
317	R2079_V	Rbp4	0
318	R2080_V	Rbp4	0
319	R2081_V	Rbp4	114
320	R2082_V	Rbp4	464
321	R2083_V	Rbp4	107
322	R2084_V	Rbp4	0
323	R2085_V	Rbp4	0
324	R2086_V	Rbp4	0
325	R2087_V	Rbp4	1
326	R2088_V	Rbp4	51
327	R2089_V	Rbp4	0
328	R2090_V	Rbp4	0
329	R2091_V	Rbp4	1
330	R2092_V	Rbp4	60
331	R2093_V	Rbp4	0
332	R2095_V	Rbp4	0
333	R2096_V	Rbp4	0
334	R2097_V	Rbp4	0
335	R2098_V	Rbp4	12
336	R2099_V	Rbp4	0
337	R2100_V	Rbp4	20
338	R2101_V	Rbp4	177
339	R2102_V	Rbp4	0
340	R2103_V	Rbp4	12
341	R2104_V	Rbp4	92
342	R2105_V	Rbp4	45
343	R2106_V	Rbp4	41
344	R2107_V	Rbp4	97
345	R419_V5	Rbp4	63
346	R420_V5	Rbp4	0
347	R421_V5	Rbp4	13
348	R424_V5	Rbp4	13
349	R425_V5	Rbp4	0
350	R426_V5	Rbp4	0
351	R427_V5	Rbp4	0
352	R428_V5	Rbp4	74
353	R429_V5	Rbp4	0
354	R430_V5	Rbp4	0
355	R431_V5	Rbp4	58
356	R432_V5	Rbp4	0
357	R433_V5	Rbp4	78
358	R434_V5	Rbp4	578
359	R435_V5	Rbp4	0
360	R436_V5	Rbp4	56
361	R437_V5	Rbp4	18
362	R438_V5	Rbp4	0
363	R439_V5	Rbp4	0
364	R440_V5	Rbp4	0
365	R441_V5	Rbp4	0
366	R442_V5	Rbp4	195
367	R606_V5	Rbp4	0
368	R607_V5	Rbp4	251
369	R608_V5	Rbp4	0
370	R609_V5	Rbp4	105
371	R610_V5	Rbp4	0
372	R611_V5	Rbp4	78
373	R612_V5	Rbp4	26
374	R613_V5	Rbp4	406
375	R614_V5	Rbp4	10
376	R615_V5	Rbp4	20
377	R617_V5	Rbp4	322
378	R618_V5	Rbp4	7
379	R619_V5	Rbp4	245
380	R620_V5	Rbp4	0
381	R621_V5	Rbp4	93
382	R623_V5	Rbp4	0
383	R624_V5	Rbp4	10
384	R625_V5	Rbp4	0
385	R626_V5	Rbp4	355
386	R627_V5	Rbp4	68
387	R628_V5	Rbp4	0
388	R629_V5	Rbp4	23
389	R630_V5	Rbp4	45
390	R631_V5	Rbp4	0
391	R632_V5	Rbp4	0
392	R633_V5	Rbp4	0
393	R634_V5	Rbp4	0
394	R635_V5	Rbp4	0
395	R636_V5	Rbp4	0
396	R637_V5	Rbp4	132
397	R638_V5	Rbp4	81
398	R639_V5	Rbp4	76
399	R640_V5	Rbp4	0
400	R641_V5	Rbp4	0
401	R642_V5	Rbp4	0
402	R643_V5	Rbp4	67
403	R644_V5	Rbp4	0
404	R645_V5	Rbp4	0
405	R829_V5	Rbp4	0
406	R830_V5	Rbp4	137
407	R831_V5	Rbp4	0
408	R832_V5	Rbp4	0
409	R833_V5	Rbp4	0
410	R834_V5	Rbp4	260
411	R835_V5	Rbp4	0
412	R836_V5	Rbp4	0
413	R837_V5	Rbp4	33
414	R838_V5	Rbp4	162
415	R839_V5	Rbp4	23
416	R840_V5	Rbp4	0
417	R841_V5	Rbp4	0
418	R842_V5	Rbp4	0
419	R843_V5	Rbp4	0
420	R844_V5	Rbp4	63
421	R291_V5	Rbp4	0
422	R292_V5	Rbp4	0
423	R293_V5	Rbp4	342
424	R294_V5	Rbp4	0
425	R295_V5	Rbp4	0
426	R296_V5	Rbp4	17
427	R297_V5	Rbp4	0
428	R298_V5	Rbp4	0
429	R305_V5	Rbp4	0
430	R309_V5	Rbp4	0
431	R314_V5	Rbp4	0
432	R315_V5	Rbp4	0
433	R316_V5	Rbp4	87
434	R317_V5	Rbp4	10
435	R318_V5	Rbp4	3
436	R319_V5	Rbp4	12
437	R320_V5	Rbp4	15
438	R321_V	Rbp4	1
439	R322_V	Rbp4	0
440	R323_V	Rbp4	0
441	R324_V	Rbp4	0
442	R325_V	Rbp4	0
443	R326_V	Rbp4	1
444	R327_V	Rbp4	244
445	R328_V	Rbp4	22
446	R329_V	Rbp4	0
447	R330_V	Rbp4	111
448	R331_V	Rbp4	322
449	R332_V	Rbp4	10
450	R333_V	Rbp4	0
451	R334_V	Rbp4	35
452	R335_V	Rbp4	0
453	R336_V	Rbp4	0
454	R337_V	Rbp4	0
455	R338_V	Rbp4	0
456	R339_V	Rbp4	21
457	R340_V	Rbp4	70
458	R341_V	Rbp4	28
459	R342_V	Rbp4	19
460	R343_V	Rbp4	0
461	R344_V5	Rbp4	55
462	R355_V	Rbp4	0
463	R356_V	Rbp4	0
464	R357_V	Rbp4	6
465	R358_V	Rbp4	457
466	R359_V	Rbp4	0
467	R360_V	Rbp4	6
468	R361_V	Rbp4	35
469	R362_V	Rbp4	0
470	T208_V6	Ntsr1	477
471	T209_V6	Ntsr1	489
472	T210_V6	Ntsr1	351
473	T211_V6	Ntsr1	584
474	T212_V6	Ntsr1	844
475	T213_V6	Ntsr1	557
476	T214_V6	Ntsr1	686
477	T215_V6	Ntsr1	1099
478	T2127_V6a	Ntsr1	368
479	T2128_V6a	Ntsr1	767
480	T2129_V6a	Ntsr1	678
481	T2130_V6a	Ntsr1	217
482	T2131_V6a	Ntsr1	1245
483	T2132_V6a	Ntsr1	142
484	T2133_V6a	Ntsr1	1189
485	T2134_V6a	Ntsr1	618
486	T2135_V6a	Ntsr1	398
487	T2136_V6a	Ntsr1	645
488	T2143_V6a	Ntsr1	683
489	T2144_V6a	Ntsr1	396
490	T2145_V6a	Ntsr1	340
491	T2146_V6a	Ntsr1	583
492	T2147_V6a	Ntsr1	878
493	T2148_V6a	Ntsr1	515
494	T2149_V6a	Ntsr1	1049
495	T2150_V6a	Ntsr1	1127
496	T2151_V6a	Ntsr1	374
497	T2152_V6a	Ntsr1	1510
498	T256_V6	Ntsr1	852
499	T257_V6	Ntsr1	773
500	T258_V6	Ntsr1	910
501	T259_V6	Ntsr1	333
502	T260_V6	Ntsr1	545
503	T261_V6	Ntsr1	353
504	T262_V6	Ntsr1	437
505	T263_V6	Ntsr1	614
506	T446_V6a	Ntsr1	305
507	T447_V6a	Ntsr1	380
508	T448_V6a	Ntsr1	210
509	T449_V6a	Ntsr1	503
510	T450_V6a	Ntsr1	629
511	T451_V6a	Ntsr1	457
512	T452_V6a	Ntsr1	770
513	T453_V6a	Ntsr1	507
514	T454_V6a	Ntsr1	398
515	T455_V6a	Ntsr1	475
516	T456_V6a	Ntsr1	607
517	T457_V6a	Ntsr1	422
518	T458_V6a	Ntsr1	719
519	T459_V6a	Ntsr1	483
520	T460_V6a	Ntsr1	306
521	T461_V6a	Ntsr1	621
522	T702_V6	Ntsr1	832
523	T703_V6	Ntsr1	227
524	T704_V6	Ntsr1	536
525	T707_V6	Ntsr1	765
526	T708_V6	Ntsr1	278
527	T709_V6	Ntsr1	367
528	T710_V6	Ntsr1	597
529	T711_V6	Ntsr1	400
530	T712_V6	Ntsr1	412
531	T713_V6	Ntsr1	343
532	T714_V6	Ntsr1	359
533	T715_V6	Ntsr1	732
534	T716_V6	Ntsr1	428
535	T717_V6	Ntsr1	673
536	T718_V6	Ntsr1	530
537	T719_V6	Ntsr1	491
538	T720_V6	Ntsr1	279
539	T721_V6	Ntsr1	299
540	T722_V6	Ntsr1	392
541	T723_V6	Ntsr1	637
542	T724_V6	Ntsr1	565
543	T725_V6	Ntsr1	352
544	T128_V6	Ntsr1	200
545	T129_V6	Ntsr1	378
546	T130_V6	Ntsr1	763
