# Supplementary material for: Layer-specific chromatin accessibility landscapes reveal regulatory networks in adult mouse visual cortex
Source: eLife. 2017 Jan 23;6:e21883. doi: 10.7554/eLife.21883 (PMC5325622; doi:10.7554/eLife.21883)
Supplement: Figure 10—source data 2. — DOI: http://dx.doi.org/10.7554/eLife.21883.048 [file elife-21883-fig10-data2.cvs]

gene.id	peak.id	dist2tss	chr	start	end	type1.atac	type2.atac	comp.atac.p	type1.gene	type2.gene	comp.gene.p	log.atac.p	log.gene.p	lfc.atac	lfc.gene	color
Cux1	166325	90940	chr5	136476340	136476590	1.33903809750247	3.62323300837436	0.00236351377811006	3.41269355881054	6.47540591790236	2.28264775834157e-13	2.62644186163281	12.6415611005164	1.43608057986639	-0.924059758410443	gray80
Cux1	166326	86640	chr5	136480620	136480910	1.20181843949199	3.91066157909219	0.000244493923150451	3.41269355881054	6.47540591790236	2.28264775834157e-13	3.61173193071224	12.6415611005164	1.70219373108684	-0.924059758410443	gray80
Cux1	166327	80170	chr5	136487140	136487330	0.955685468786029	3.60245147787045	0.000785353886059413	3.41269355881054	6.47540591790236	2.28264775834157e-13	3.10493460296106	12.6415611005164	1.91437121092326	-0.924059758410443	gray80
Cux1	166328	79570	chr5	136487540	136488130	2.26315457893929	4.67980012295043	2.50727879976407e-05	3.41269355881054	6.47540591790236	2.28264775834157e-13	4.60079737147977	12.6415611005164	1.04811178522453	-0.924059758410443	gray80
Cux1	166329	75560	chr5	136491740	136491950	0.955685468786029	0.842670261066422	1	3.41269355881054	6.47540591790236	2.28264775834157e-13	0	12.6415611005164	-0.181567671058406	-0.924059758410443	gray80
Cux1	166330	67850	chr5	136499460	136499650	0.955685468786029	2.66372264103364	0.0618208486970366	3.41269355881054	6.47540591790236	2.28264775834157e-13	1.20886503709365	12.6415611005164	1.47883608256956	-0.924059758410443	gray80
Cux1	166331	66630	chr5	136500580	136500970	0.955685468786029	3.08800663955344	0.00962960236164927	3.41269355881054	6.47540591790236	2.28264775834157e-13	2.01639164597069	12.6415611005164	1.69206806689857	-0.924059758410443	gray80
Cux1	166332	60800	chr5	136506420	136506790	2.21956219023728	2.99619985697618	0.331148894930934	3.41269355881054	6.47540591790236	2.28264775834157e-13	0.479976689888415	12.6415611005164	0.432858727482817	-0.924059758410443	gray80
Cux1	166333	26260	chr5	136541040	136541250	3.09802819997048	1.65636009127241	0.186407062151238	3.41269355881054	6.47540591790236	2.28264775834157e-13	0.729537638145054	12.6415611005164	-0.903333928790146	-0.924059758410443	gray80
Cux1	166334	2080	chr5	136565200	136565450	1.20181843949199	1.25409083163103	1	3.41269355881054	6.47540591790236	2.28264775834157e-13	0	12.6415611005164	0.0614228814178476	-0.924059758410443	gray80
Cux1	166335	1750	chr5	136565460	136565850	2.47182070827264	2.10203186986341	1	3.41269355881054	6.47540591790236	2.28264775834157e-13	0	12.6415611005164	-0.233789559372803	-0.924059758410443	gray80
Cux1	166336	1350	chr5	136565880	136566230	2.43107142971318	2.42452241500078	0.823671019869679	3.41269355881054	6.47540591790236	2.28264775834157e-13	0.084246214011572	12.6415611005164	-0.00389169155398561	-0.924059758410443	gray80
Cux1	166337	680	chr5	136566260	136567190	5.17554793698228	4.65947507864209	0.712132092154357	3.41269355881054	6.47540591790236	2.28264775834157e-13	0.147439442356166	12.6415611005164	-0.151544174614513	-0.924059758410443	gray80
Cux1	166338	-460	chr5	136567220	136568510	4.38432726768791	5.01378330929748	0.0838196889970869	3.41269355881054	6.47540591790236	2.28264775834157e-13	1.07665395489682	12.6415611005164	0.193544153531066	-0.924059758410443	gray80
Cux1	166339	-1564	chr5	136568860	136569130	1.41201601922339	3.03464020337163	0.0377098608637687	3.41269355881054	6.47540591790236	2.28264775834157e-13	1.42354506998656	12.6415611005164	1.10376902011482	-0.924059758410443	gray80
Cux1	166340	-15034	chr5	136582320	136582610	0.955685468786029	1.06299697647864	1	3.41269355881054	6.47540591790236	2.28264775834157e-13	0	12.6415611005164	0.153529705700783	-0.924059758410443	gray80
Cux1	166341	-35904	chr5	136603220	136603450	2.9783921096488	2.48550545447223	0.761837935136128	3.41269355881054	6.47540591790236	2.28264775834157e-13	0.118137405775751	12.6415611005164	-0.260994430025964	-0.924059758410443	gray80
Cux1	166342	-41634	chr5	136608960	136609170	0.955685468786029	0.842670261066422	1	3.41269355881054	6.47540591790236	2.28264775834157e-13	0	12.6415611005164	-0.181567671058406	-0.924059758410443	gray80
Cux1	166343	-55834	chr5	136622980	136623550	3.53884623766134	2.49520426455821	0.460793536840736	3.41269355881054	6.47540591790236	2.28264775834157e-13	0.33649362102167	12.6415611005164	-0.504121154702054	-0.924059758410443	gray80
