# Supplementary material for: Layer-specific chromatin accessibility landscapes reveal regulatory networks in adult mouse visual cortex
Source: eLife. 2017 Jan 23;6:e21883. doi: 10.7554/eLife.21883 (PMC5325622; doi:10.7554/eLife.21883)
Supplement: Supplementary file 1. — (a) Library and alignment statistics. (b) Merged DiffBind peak locations, mean TMM scores per cell class, and pairwise DiffBind p-values. (c) Associations between peaks and nearest genes, average expression scores for associated genes, and pairwise DESeq2 differential expression p-values. DOI: http://dx.doi.org/10.7554/eLife.21883.051 [file elife-21883-supp1.xlsx]

## Sheet: Supplementary file 1A
Sample ID	Pedigree	Cell Class	Mouse ID	Total Reads	Mapped Reads	Mapped Fragments	Percent Mapped	Percent Unmapped	Unique Reads	Unique Fragments	Percent Unique	Percent Duplicate
cux2_1	Cux2-CreERT2;Ai14	L2/3	173728	58285328	46231752	23115876	79.32	20.68	9434450	4717225	20.41	79.59
cux2_2	Cux2-CreERT2;Ai14	L2/3	173728	34693000	27706030	13853015	79.86	20.14	6578666	3289333	23.74	76.26
cux2_3	Cux2-CreERT2;Ai14	L2/3	178187	115001932	90792562	45396281	78.95	21.05	17047510	8523755	18.78	81.22
gad2_1	Gad2-IRES-Cre;Ai14	GABA	169901	26911554	22307020	11153510	82.89	17.11	7691356	3845678	34.48	65.52
gad2_2	Gad2-IRES-Cre;Ai14	GABA	170872	30021788	24382210	12191105	81.22	18.78	14142646	7071323	58	42
gad2_3	Gad2-IRES-Cre;Ai14	GABA	180670	152109548	95379214	47689607	62.7	37.3	8916998	4458499	9.35	90.65
genomic_1	G4	NA	NA	64705772	41226888	20613444	63.71	36.29	39980868	19990434	96.98	3.02
genomic_2	G4	NA	NA	175901632	113631516	56815758	64.6	35.4	108199420	54099710	95.22	4.78
mES_1	G4	mES	NA	91308986	55809538	27904769	61.12	38.88	25783644	12891822	46.2	53.8
mES_2	G4	mES	NA	83963422	53038944	26519472	63.17	36.83	13662896	6831448	25.76	74.24
mES_3	G4	mES	NA	81951654	51788744	25894372	63.19	36.81	13951880	6975940	26.94	73.06
ntsr1_1	Ntsr1-Cre;Ai14	L6	171994	25565436	20296972	10148486	79.39	20.61	8744692	4372346	43.08	56.92
ntsr1_2	Ntsr1-Cre;Ai14	L6	171994	105330114	80952544	40476272	76.86	23.14	9513932	4756966	11.75	88.25
ntsr1_3	Ntsr1-Cre;Ai14	L6	178043	151897614	121218778	60609389	79.8	20.2	20118400	10059200	16.6	83.4
rbp4_1	Rbp4-Cre;Ai14	L5	175902	220744762	175936642	87968321	79.7	20.3	32217764	16108882	18.31	81.69
rbp4_2	Rbp4-Cre;Ai14	L5	175902	241505578	194177102	97088551	80.4	19.6	30540222	15270111	15.73	84.27
rbp4_3	Rbp4-Cre;Ai14	L5	202646	13238762	9127474	4563737	68.95	31.05	7762732	3881366	85.05	14.95
scnn1a_1	Scnn1a-Tg3-Cre;Ai14	L4	172736	41322520	33040872	16520436	79.96	20.04	16238840	8119420	49.15	50.85
scnn1a_2	Scnn1a-Tg3-Cre;Ai14	L4	173570	48183396	38186584	19093292	79.25	20.75	9419130	4709565	24.67	75.33
scnn1a_3	Scnn1a-Tg3-Cre;Ai14	L4	177735	111739612	88542322	44271161	79.24	20.76	10936808	5468404	12.35	87.65

## Sheet: Supplementary file 1B
chr	start	end	peak_id	peak_module	mES_score	Gad2_score	Cux2_score	Scnn1a_score	Rbp4_score	Ntsr1_score	Cux2_mES_adj_pval	Cux2_Gad2_adj_pval	Cux2_Scnn1a_adj_pval	Cux2_Rbp4_adj_pval	Cux2_Ntsr1_adj_pval	Cux2_all_adj_pval	Gad2_mES_adj_pval	Gad2_Scnn1a_adj_pval	Gad2_Rbp4_adj_pval	Gad2_Ntsr1_adj_pval	Gad2_all_adj_pval	Ntsr1_mES_adj_pval	Ntsr1_Scnn1a_adj_pval	Ntsr1_Rbp4_adj_pval	Ntsr1_all_adj_pval	Rbp4_mES_adj_pval	Rbp4_Scnn1a_adj_pval	Rbp4_all_adj_pval	Scnn1a_mES_adj_pval	Scnn1a_all_adj_pval	mES_all_adj_pval
chr1	3062800	3063050	1	NA	25.1061	1.07958	0.837059	0.84267	0.916922	0.955685	0.000260897	1	1	1	1	1	0.000347161	1	1	1	1	0.000317608	1	1	1	0.000310328	1	1	0.000249163	1	1.06766e-08
chr1	3095000	3095190	2	NA	1.75422	3.78232	2.29892	1.67465	1.30448	1.74727	1	1	1	1	1	1	0.00164528	0.0247713	0.00968368	0.0380288	0.0191276	1	1	1	1	1	1	1	1	1	1
chr1	3095200	3095390	3	NA	1.75422	2.68362	1.81295	2.71228	1.8038	1.87342	1	1	1	1	1	1	1	1	1	1	1	1	1	1	1	1	1	1	0.0165272	1	1
chr1	3118920	3119170	4	3	1.75422	2.16428	1.39548	3.30734	2.21545	0.955685	1	1	0.0383764	1	1	1	1	0.046869	1	1	1	1	0.00445538	1	1	1	1	1	0.00154346	0.0242146	1
chr1	3119560	3120230	5	NA	1.75422	3.67996	3.67896	4.94211	4.36619	4.47328	0.000175057	1	0.0134779	1	1	1	0.00367271	0.000295987	1	1	1	2.42882e-05	1	1	1	7.55933e-06	1	1	1.79329e-08	1	6.05392e-06
chr1	3120440	3120710	6	NA	1.75422	3.7053	3.67504	4.52018	3.79962	3.48159	0.000175966	1	1	1	1	1	0.00241555	0.0159427	1	1	1	0.00226997	0.0470318	1	1	0.000373584	1	1	5.54729e-07	1	4.06503e-05
chr1	3121380	3121690	7	NA	1.75422	3.27981	2.87765	3.84296	2.66089	4.1457	0.0104485	1	1	1	1	1	0.0148353	1	1	1	1	5.44782e-05	1	1	1	0.0373901	1	1	7.51195e-05	1	0.000708308
chr1	3204840	3205030	8	NA	1.75422	2.28706	2.25985	2.12058	1.34725	0.955685	1	1	1	1	1	1	1	1	1	1	1	1	1	1	1	1	1	1	1	1	1
chr1	3210380	3210610	9	NA	1.75422	3.22136	0.837059	0.84267	0.916922	1.8916	1	0.0280457	1	1	1	1	0.0180006	0.0240122	0.0307563	1	0.00883644	1	1	1	1	1	1	1	1	1	1
chr1	3265300	3265610	10	NA	1.75422	1.07958	1.02371	2.6076	1.96769	0.955685	1	1	1	1	1	1	1	1	1	1	1	1	1	1	1	1	1	1	0.0327991	1	1
chr1	3292640	3292970	11	NA	1.75422	2.72678	2.91346	1.69272	3.17189	3.59004	0.0152423	1	1	1	1	1	1	1	1	1	1	0.00109082	0.0319123	1	1	0.0087321	1	1	1	1	0.0116049
chr1	3309820	3310250	12	NA	1.75422	1.54093	1.39548	1.20459	3.64552	2.02548	1	1	1	0.0461336	1	1	1	1	0.00985838	1	1	1	1	1	1	0.00143574	0.0342131	0.0473851	1	1	1
chr1	3322440	3322750	13	1	1.75422	2.2786	0.837059	0.84267	1.12368	3.25465	1	1	1	1	0.0143804	1	1	1	1	1	1	0.0057003	0.0130746	1	0.00735029	1	1	1	1	1	1
chr1	3343580	3343810	14	NA	12.2536	1.07958	0.837059	1.02514	0.916922	0.955685	0.0177354	1	1	1	1	1	0.0213024	1	1	1	1	0.0187934	1	1	1	0.0196378	1	1	0.0288662	1	0.000103
chr1	3360880	3361150	15	NA	1.75422	3.4337	0.837059	0.84267	1.12368	2.17461	1	0.0126523	1	1	1	1	0.00800641	0.01081	0.0248118	1	0.00758635	1	1	1	1	1	1	1	1	1	1
chr1	3369360	3369990	16	3	1.75422	2.65134	1.18896	3.7103	1.5783	0.955685	1	1	0.00325468	1	1	1	1	1	1	1	1	1	0.000531973	1	1	1	0.0157879	1	0.000176394	0.00250484	1
chr1	3385920	3386250	17	NA	1.75422	1.07958	1.33722	1.02514	0.916922	1.48034	1	1	1	1	1	1	1	1	1	1	1	1	1	1	1	1	1	1	1	1	1
chr1	3388480	3388730	18	NA	1.75422	1.07958	2.939	2.23608	0.916922	1.16006	0.00727686	0.0141724	1	0.0420918	0.0342048	0.0328081	1	1	1	1	1	1	1	1	1	1	1	1	1	1	1
chr1	3392060	3392370	19	1	1.75422	1.69928	2.03957	2.43568	2.39113	4.20635	1	1	1	1	0.0099436	1	1	1	1	0.000537828	1	4.84866e-05	0.0276071	0.0360655	0.00341702	1	1	1	0.0392564	1	0.0176346
chr1	3397480	3397670	20	NA	1.75422	2.06267	1.36976	1.063	1.43042	2.3981	1	1	1	1	1	1	1	1	1	1	1	1	1	1	1	1	1	1	1	1	1
chr1	3398140	3398330	21	NA	1.75422	1.72597	1.35672	1.1871	2.17478	2.57425	1	1	1	1	1	1	1	1	1	1	1	1	1	1	1	1	1	1	1	1	1
chr1	3399040	3399370	22	NA	1.75422	1.29317	3.72466	4.24533	3.50418	3.21704	0.000127663	0.000438407	1	1	1	1	1	1.04099e-05	0.00489941	0.0212098	0.0120911	0.00623091	1	1	1	0.00129971	1	1	4.58988e-06	1	0.00109873
chr1	3399840	3400530	23	NA	9.36089	4.16581	4.76885	4.17946	4.16803	5.33396	6.21667e-06	0.0480057	1	1	1	1	0.031967	1	1	0.00399744	1	6.48054e-08	0.0441688	0.0454145	1	0.00492811	1	1	0.00108429	1	5.49878e-05
chr1	3407480	3407730	24	NA	1.75422	2.62494	1.03183	0.84267	1.85618	1.74727	1	1	1	1	1	1	1	1	1	1	1	1	1	1	1	1	1	1	1	1	1
chr1	3410820	3411250	25	NA	1.75422	1.07958	1.23224	1.90458	0.916922	1.87799	1	1	1	1	1	1	1	1	1	1	1	1	1	1	1	1	1	1	1	1	1
chr1	3433840	3434130	26	NA	2.33183	2.90255	4.54708	4.39851	4.17556	3.82595	6.09458e-07	0.000588727	1	1	1	1	1	0.00114188	0.0236994	1	1	0.00054781	1	1	1	4.2703e-05	1	1	1.50355e-06	1	2.67722e-05
chr1	3434260	3434490	27	4	1.75422	1.31696	3.72341	2.73622	2.68853	1.53138	0.0001312	0.000453086	1	1	0.0023447	1	1	1	1	1	1	1	1	1	1	0.0359926	1	1	0.0205651	1	0.0253018
chr1	3445840	3446030	28	NA	11.0983	1.07958	0.837059	0.84267	1.32603	1.16006	0.0263784	1	1	1	1	1	0.0314123	1	1	1	1	0.0459964	1	1	1	1	1	1	0.0254054	1	0.000593918
chr1	3457860	3458050	29	NA	1.75422	1.88206	2.21741	2.04242	2.48714	2.85534	1	1	1	1	1	1	1	1	1	1	1	0.0226566	1	1	1	1	1	1	1	1	0.0415639
chr1	3483180	3483370	30	NA	39.243	1.07958	0.837059	0.84267	1.27869	0.955685	5.83679e-06	1	1	1	1	1	8.39698e-06	1	1	1	1	8.37748e-06	1	1	1	1.43489e-05	1	1	5.70489e-06	1	2.71615e-11
chr1	3549360	3549690	31	NA	23.3619	1.31696	0.837059	1.03495	0.916922	1.15254	0.000473386	1	1	1	1	1	0.00103425	1	1	1	1	0.000911796	1	1	1	0.000558265	1	1	0.000722532	1	1.47059e-07
chr1	3576260	3576450	32	NA	1.75422	1.07958	0.837059	2.32396	1.34725	0.955685	1	1	1	1	1	1	1	1	1	1	1	1	1	1	1	1	1	1	1	0.0327006	1
chr1	3662340	3662590	33	NA	1.75422	1.07958	1.50731	3.27979	2.64177	1.4923	1	1	1	1	1	1	1	0.00271593	1	1	1	1	0.0209214	1	1	0.0404849	1	1	0.00150618	0.0365614	1
chr1	3662680	3662950	34	NA	1.75422	1.07958	0.837059	2.19035	2.27401	2.35518	1	1	1	1	1	1	1	1	1	1	1	1	1	1	1	1	1	1	1	1	1
chr1	3667300	3667510	35	NA	1.75422	1.07958	0.837059	1.46494	1.14807	2.38645	1	1	1	1	1	1	1	1	1	1	1	1	1	1	1	1	1	1	1	1	1
chr1	3669540	3670030	36	NA	2.34483	1.29317	2.41389	2.7126	2.75739	3.64401	1	1	1	1	1	1	1	1	1	0.003201	1	0.00142227	1	1	1	0.0476341	1	1	0.0310699	1	0.0322969
chr1	3670280	3670950	37	NA	49.6804	4.31971	4.92206	5.03064	4.88829	4.82793	1	0.0170836	1	1	1	1	1	0.0107706	1	1	0.0458151	1	1	1	1	1	1	1	1	1	1
chr1	3670960	3671250	38	NA	35.1172	4.53145	4.57609	4.66417	4.3156	4.52105	1	1	1	1	1	1	1	1	1	1	1	1	1	1	1	1	1	1	1	1	1
chr1	3671340	3671910	39	NA	114.049	6.07881	6.44198	6.3383	5.99644	6.22442	0.00690756	0.00689735	1	1	1	1	1	0.020345	1	1	1	1	1	1	1	1	1	1	0.0245721	1	1
chr1	3672080	3672630	40	NA	74.8837	4.8575	5.48737	5.64888	5.12065	5.22758	1	0.00613218	1	1	1	1	0.0481487	0.000372818	1	1	0.0447234	1	1	1	1	1	1	1	1	1	1
chr1	3681540	3681750	41	NA	35.7157	1.07958	0.837059	0.84267	0.916922	0.955685	1.59084e-05	1	1	1	1	1	2.26877e-05	1	1	1	1	2.19787e-05	1	1	1	2.05191e-05	1	1	1.538e-05	1	6.70388e-11
chr1	3710200	3710430	42	NA	1.75422	1.07958	0.837059	0.84267	2.42912	2.54264	1	1	1	1	1	1	1	1	1	1	1	1	1	1	1	1	1	1	1	1	1
chr1	3900400	3900650	43	NA	1.75422	1.70823	3.40163	2.88474	2.52054	2.59659	0.000821862	0.00841195	1	1	1	1	1	1	1	1	1	1	1	1	1	1	1	1	0.0108126	1	0.0166554
chr1	3903500	3903750	44	NA	1.75422	1.07958	1.827	0.84267	3.53088	3.21704	1	1	1	1	1	1	1	1	0.002852	0.0121584	1	0.00623091	0.0145371	1	1	0.00137146	0.010382	1	1	1	1
chr1	3912660	3912870	45	NA	24.5775	1.07958	0.837059	0.84267	0.916922	0.955685	0.000326015	1	1	1	1	1	0.000431248	1	1	1	1	0.000392713	1	1	1	0.000386102	1	1	0.000311282	1	1.76252e-08
chr1	3913500	3913750	46	NA	23.3703	1.54093	0.837059	0.84267	1.48442	0.955685	0.000450377	1	1	1	1	1	0.00167514	1	1	1	1	0.000535986	1	1	1	0.00225102	1	1	0.000428727	1	4.04095e-07
chr1	3953680	3953870	47	NA	45.6379	1.07958	0.837059	0.84267	0.916922	0.955685	1.27659e-06	1	1	1	1	1	1.8259e-06	1	1	1	1	1.92499e-06	1	1	1	1.89967e-06	1	1	1.2684e-06	1	3.34996e-13
chr1	3994580	3994770	48	NA	12.8785	1.07958	0.837059	0.84267	0.916922	0.955685	0.0141174	1	1	1	1	1	0.0170903	1	1	1	1	0.0150782	1	1	1	0.0157225	1	1	0.0135615	1	3.64179e-05
chr1	3994800	3995010	49	NA	16.9516	1.07958	1.04814	1.1871	1.10912	0.955685	0.0057792	1	1	1	1	1	0.00428337	1	1	1	1	0.00379571	1	1	1	0.00663648	1	1	0.00933184	1	1.09122e-05
chr1	4089740	4089990	50	NA	1.75422	1.07958	2.47727	2.07425	1.31338	1.81218	0.0426483	1	1	1	1	1	1	1	1	1	1	1	1	1	1	1	1	1	1	1	1
chr1	4090240	4090510	51	NA	1.75422	1.07958	3.05992	2.42078	1.34725	2.54031	0.00659769	0.0132581	1	1	1	1	1	1	1	1	1	1	1	1	1	1	1	1	0.0463864	1	1
chr1	4139120	4139370	52	3	4.70265	1.07958	1.04814	3.88831	2.65589	1.77202	1	1	0.000573122	1	1	1	1	0.000106297	1	1	1	1	0.0035659	1	1	1	1	1	0.000607652	0.010261	1
chr1	4142420	4142790	53	NA	4.09823	1.54093	1.6488	2.4068	2.36443	1.88254	1	1	1	1	1	1	1	1	1	1	1	1	1	1	1	1	1	1	1	1	1
chr1	4150960	4151170	54	NA	37.55	1.07958	0.837059	1.063	0.916922	0.955685	1.28217e-05	1	1	1	1	1	1.84374e-05	1	1	1	1	1.80448e-05	1	1	1	1.68312e-05	1	1	1.63632e-05	1	1.05956e-10
chr1	4186860	4187150	55	NA	1.75422	1.07958	1.827	2.67945	0.916922	0.955685	1	1	1	1	1	1	1	0.0341785	1	1	1	1	0.0480591	1	1	1	1	1	0.020986	0.0266839	1
chr1	4228200	4228630	56	NA	9.37011	1.51038	1.34375	2.96636	2.28701	2.56264	1	1	1	1	1	1	1	0.0324147	1	1	1	1	1	1	1	1	1	1	1	1	1
chr1	4332520	4332750	57	NA	7.01771	2.61077	3.28956	3.34454	3.55982	3.26246	1	1	1	1	1	1	1	1	1	1	1	1	1	1	1	0.0377181	1	1	0.0460953	1	1
chr1	4414280	4414570	58	NA	1.75422	3.08556	2.60433	2.7148	2.24967	1.15254	0.0282881	1	1	1	1	1	0.0252658	1	1	1	1	1	1	1	1	1	1	1	0.0166408	1	0.0359066
chr1	4414700	4415130	59	3	2.33183	2.80854	3.07735	3.77137	2.73952	0.955685	0.00885487	1	1	1	0.0146305	1	1	0.0344986	1	1	1	1	0.000331262	1	1	0.0474536	1	1	0.000162427	1	0.0184563
chr1	4416800	4417050	60	NA	13.4838	2.20048	0.837059	0.84267	1.12368	0.955685	0.0157479	1	1	1	1	1	1	1	1	1	1	0.0168311	1	1	1	0.0292649	1	1	0.015139	1	0.00218309
chr1	4491620	4492230	61	NA	31.5508	2.67183	2.01488	2.55954	2.67181	2.81799	0.00207133	1	1	1	1	1	0.00594286	1	1	1	1	0.0177171	1	1	1	0.0132157	1	1	0.0160788	1	0.0016716
chr1	4492280	4492630	62	NA	37.9243	2.25076	1.04814	2.51976	1.47309	0.955685	1.0357e-05	1	1	1	1	1	0.000401687	1	1	1	1	1.17769e-05	1	1	1	2.90766e-05	1	1	0.00276955	1	2.67456e-05
chr1	4492640	4492850	63	NA	41.4931	1.85813	1.03183	1.98983	0.916922	0.955685	3.20086e-06	1	1	1	1	1	2.01313e-05	1	1	1	1	4.19095e-06	1	1	1	4.03504e-06	1	1	4.42596e-05	1	3.25356e-09
chr1	4492980	4493230	64	NA	62.517	1.32862	1.03183	1.85178	1.75417	1.85288	2.30963e-08	1	1	1	1	1	3.65319e-08	1	1	1	1	7.43041e-08	1	1	1	8.44683e-08	1	1	7.84444e-08	1	2.77538e-13
chr1	4493340	4493650	65	NA	62.9608	1.32862	1.2034	1.25409	1.97256	1.33904	4.50848e-08	1	1	1	1	1	7.00439e-08	1	1	1	1	8.59269e-08	1	1	1	1.22487e-06	1	1	4.63658e-08	1	2.31391e-11
chr1	4496580	4496850	66	NA	27.5005	1.07958	1.39548	1.69781	1.59929	1.75816	0.000773992	1	1	1	1	1	0.000233931	1	1	1	1	0.00169079	1	1	1	0.00141462	1	1	0.00366335	1	4.21628e-05
chr1	4497320	4497690	67	NA	30.9967	1.31696	1.2034	1.98023	1.44208	2.08893	0.000117306	1	1	1	1	1	0.000109926	1	1	1	1	0.00231472	1	1	1	0.000227954	1	1	0.00148983	1	4.53628e-06
chr1	4571460	4572090	68	NA	64.858	4.87012	5.5489	5.36635	4.58802	4.66361	0.0396891	0.00279078	1	1	0.0412305	1	1	0.0255138	1	1	1	1	1	1	1	1	1	1	1	1	1
chr1	4688840	4689190	69	NA	17.5682	1.07958	1.18896	1.63716	0.916922	0.955685	0.00821097	1	1	1	1	1	0.00362553	1	1	1	1	0.00321901	1	1	1	0.00333046	1	1	0.0275652	1	3.96135e-05
chr1	4689220	4689470	70	NA	11.126	1.07958	1.04814	2.12962	1.43042	0.955685	1	1	1	1	1	1	0.0409813	1	1	1	1	0.0361445	1	1	1	1	1	1	1	1	0.0318385
chr1	4703240	4703870	71	3	1.75422	1.07958	2.43264	5.39407	3.9999	2.49795	1	1	0.00405447	1	1	1	1	2.64258e-10	0.000197609	1	0.0415919	1	0.00165514	1	1	9.67507e-05	0.0028639	1	4.52782e-10	0.00571984	0.00906322
chr1	4766720	4767030	72	NA	5.25345	1.80864	1.54212	3.33526	2.08094	1.63083	1	1	1	1	1	1	1	0.0227834	1	1	1	1	0.0344415	1	1	1	1	1	0.0252949	0.0317961	1
chr1	4768480	4768650	73	NA	2.91784	1.94124	2.36612	1.9797	1.69303	1.93739	1	1	1	1	1	1	1	1	1	1	1	1	1	1	1	1	1	1	1	1	1
chr1	4769960	4770190	74	NA	13.4486	2.46864	2.23888	1.83502	1.75417	1.87342	1	1	1	1	1	1	1	1	1	1	1	1	1	1	1	1	1	1	1	1	1
chr1	4770920	4771190	75	NA	11.6965	2.26903	1.66468	1.02514	1.46513	0.955685	1	1	1	1	1	1	1	1	1	1	1	0.0248755	1	1	1	1	1	1	0.0383439	1	0.0238205
chr1	4785060	4785450	76	NA	16.4252	3.94234	3.56372	3.55057	3.53878	3.23727	1	1	1	1	1	1	1	1	1	1	1	1	1	1	1	1	1	1	1	1	1
chr1	4785620	4785850	77	NA	44.4814	5.49239	5.42299	5.01382	4.64324	5.28919	0.00213334	1	1	1	1	1	1	1	1	1	1	1	1	1	1	1	1	1	1	1	1
chr1	4786020	4786290	78	NA	10.5169	3.03433	3.09164	2.7616	3.07452	3.04703	1	1	1	1	1	1	1	1	1	1	1	1	1	1	1	1	1	1	1	1	1
chr1	4802680	4802850	79	NA	45.0246	1.07958	0.837059	0.84267	0.916922	0.955685	1.26665e-06	1	1	1	1	1	1.80782e-06	1	1	1	1	1.9064e-06	1	1	1	1.87545e-06	1	1	1.25959e-06	1	2.6047e-13
chr1	4802980	4803210	80	NA	28.0323	1.07958	1.02371	0.84267	0.916922	0.955685	0.000164062	1	1	1	1	1	0.000150813	1	1	1	1	0.000139321	1	1	1	0.000134341	1	1	0.000105655	1	3.46781e-09
chr1	4807660	4807930	81	NA	90.4503	5.99416	5.54986	5.6318	4.82133	4.89922	1	1	1	1	1	1	1	1	0.0292921	1	1	1	1	1	1	1	0.041948	1	1	1	1
chr1	4807980	4808210	82	NA	55.9816	4.78936	4.38693	4.48834	4.13948	3.68114	1	1	1	1	1	1	1	1	1	1	1	0.0101565	1	1	1	1	1	1	1	1	1
chr1	4851780	4852010	83	NA	15.7536	1.07958	0.837059	0.84267	0.916922	0.955685	0.00533211	1	1	1	1	1	0.00658932	1	1	1	1	0.00585258	1	1	1	0.00608692	1	1	0.00510012	1	4.28709e-06
chr1	4855740	4855890	84	NA	10.5475	1.07958	0.837059	1.401	0.916922	0.955685	0.0340146	1	1	1	1	1	0.0402611	1	1	1	1	0.0354854	1	1	1	0.0367855	1	1	1	1	0.00118719
chr1	4856420	4856610	85	NA	11.0853	1.31696	0.837059	1.57384	0.916922	1.61997	0.027112	1	1	1	1	1	1	1	1	1	1	1	1	1	1	0.0295434	1	1	1	1	0.0072204
chr1	4856820	4857010	86	NA	11.663	1.94881	1.50715	1.87325	1.31338	1.20182	1	1	1	1	1	1	1	1	1	1	1	0.0394226	1	1	1	1	1	1	1	1	0.0312992
chr1	4857020	4857210	87	NA	8.77111	2.23815	1.8642	2.20301	2.0839	2.48466	1	1	1	1	1	1	1	1	1	1	1	1	1	1	1	1	1	1	1	1	1
chr1	4857400	4857830	88	NA	142.074	6.27616	6.07676	5.84084	5.45362	5.70967	1	1	1	1	1	1	1	1	1	1	1	1	1	1	1	0.0196378	1	1	1	1	1
chr1	4857940	4858470	89	NA	74.8287	5.69833	5.40398	5.65145	5.24594	5.40263	1	1	1	1	1	1	1	1	1	1	1	1	1	1	1	1	1	1	1	1	1
chr1	4858520	4858750	90	NA	9.35333	2.83181	3.89992	3.9015	3.98045	4.26793	0.0134187	0.0443602	1	1	1	1	1	0.0268712	0.0411766	0.0153931	1	0.00393811	1	1	1	0.0129809	1	1	0.00860875	1	0.014541
chr1	4873340	4873590	91	NA	1.75422	1.54093	1.04814	1.22955	1.89065	2.27864	1	1	1	1	1	1	1	1	1	1	1	1	1	1	1	1	1	1	1	1	1
chr1	4907820	4908650	92	NA	4.64228	1.92585	3.01133	2.47473	3.55417	4.40592	1	1	1	1	1	1	1	1	0.0305392	0.0348387	1	0.0185195	0.0182097	1	1	0.0140268	1	1	1	1	0.0499121
chr1	4926360	4926570	93	NA	1.75422	2.70643	3.56644	2.31233	2.28896	2.75174	0.000409782	1	1	1	1	1	1	1	1	1	1	0.0304029	1	1	1	1	1	1	1	1	0.0113508
chr1	4926660	4926950	94	NA	1.75422	2.00122	2.77496	1.50712	2.34966	2.18571	0.016335	1	1	1	1	1	1	1	1	1	1	1	1	1	1	1	1	1	1	1	1
chr1	4934740	4935210	95	NA	1.75422	1.07958	2.28154	0.84267	0.916922	0.955685	1	1	1	1	1	0.0425598	1	1	1	1	1	1	1	1	1	1	1	1	1	1	1
chr1	4947160	4947630	96	NA	26.9337	1.07958	1.04814	1.20459	0.916922	0.955685	0.000231418	1	1	1	1	1	0.000206467	1	1	1	1	0.000189695	1	1	1	0.000183913	1	1	0.000363077	1	1.92258e-08
chr1	4970580	4970850	97	NA	15.788	3.07659	1.50731	0.84267	2.24904	1.72484	0.0327435	1	1	1	1	1	1	0.0337179	1	1	1	0.0361286	1	1	1	1	1	1	0.00485573	1	1
chr1	4971120	4971470	98	NA	6.37512	1.07958	0.837059	0.84267	2.13578	1.15254	1	1	1	1	1	1	1	1	1	1	1	1	1	1	1	1	1	1	1	1	1
chr1	5015380	5015730	99	3	8.2417	3.842	1.79707	3.46677	3.15572	0.955685	1	0.0432606	1	1	1	1	1	1	1	0.00245495	1	1	0.0026157	0.031558	0.0430724	1	1	1	1	1	1
chr1	5017900	5019030	100	NA	79.6332	5.389	5.89777	5.64736	5.63328	5.74454	0.022043	0.00516176	1	1	1	1	1	0.0455159	1	1	1	1	1	1	1	1	1	1	1	1	1
chr1	5019080	5019810	101	NA	67.8944	5.33118	5.92358	5.56811	5.99455	5.63804	0.00132999	0.00177115	1	1	1	1	1	1	0.00893649	1	1	1	1	1	1	0.00705108	1	1	1	1	1
chr1	5019860	5021350	102	NA	57.1863	5.63455	5.7935	5.3271	5.53379	5.70556	0.00117243	1	1	1	1	1	1	1	1	1	1	0.0415329	1	1	1	1	1	1	1	1	0.0153706
chr1	5021500	5022110	103	NA	1.75422	2.21949	4.10651	3.97018	2.98807	3.78045	1.57763e-05	0.000862586	1	1	1	1	1	0.00156932	1	0.0255657	1	0.000548303	1	1	1	0.0117706	1	1	3.37438e-05	1	0.000505843
chr1	5022160	5022390	104	NA	1.75422	1.07958	3.13678	3.18128	2.22898	2.1335	0.00589972	0.01195	1	1	1	1	1	0.00707822	1	1	1	1	1	1	1	1	1	1	0.00396844	1	0.0433848
chr1	5022780	5023190	105	4	37.4393	5.64579	6.18419	5.06939	5.0784	5.29172	2.96355e-09	0.00622486	0.0119165	0.00313349	0.00516329	0.00815211	0.0108587	1	1	1	1	0.0205659	1	1	1	1	1	1	0.0199633	1	0.00337626
chr1	5023280	5024050	106	4	18.6631	4.58769	5.44922	4.18919	3.74656	3.97743	3.35858e-08	0.000483076	0.00620031	0.00017753	0.000281406	0.00145198	1	1	1	1	1	1	1	1	1	1	1	1	1	1	0.0323601
chr1	5070320	5070550	107	NA	12.3055	3.53282	4.05314	3.17026	3.73876	3.73395	0.0102118	1	1	1	1	1	1	1	1	1	1	1	1	1	1	1	1	1	1	1	1
chr1	5071100	5071550	108	NA	1.75422	1.07958	3.29171	1.20459	1.93177	3.00109	0.00144791	0.00291936	0.0218022	1	1	1	1	1	1	0.0315514	1	0.0171079	1	1	1	1	1	1	1	1	1
chr1	5082540	5082910	109	NA	12.8991	3.34823	3.2585	3.33265	3.68287	3.48256	1	1	1	1	1	1	1	1	1	1	1	1	1	1	1	1	1	1	1	1	1
chr1	5083020	5083550	110	NA	71.4248	5.91286	5.91581	5.6446	5.47158	5.75976	0.00485537	1	1	1	1	1	1	1	1	1	1	1	1	1	1	1	1	1	1	1	1
chr1	5103240	5103450	111	NA	4.68423	2.45257	1.54212	0.84267	2.50502	2.79767	1	1	1	1	1	1	1	1	1	1	1	1	1	1	1	1	1	1	1	1	1
chr1	5127560	5127770	112	NA	1.75422	1.32862	2.49808	1.25409	1.48442	3.14211	0.0357914	1	1	1	1	1	1	1	1	0.0275447	1	0.00835418	1	1	1	1	1	1	1	1	1
chr1	5128920	5129210	113	NA	2.33183	2.4557	1.94133	0.84267	1.44208	1.78496	1	1	1	1	1	1	1	1	1	1	1	1	1	1	1	1	1	1	1	1	1
chr1	5129680	5129930	114	NA	1.75422	1.53088	1.35672	2.32767	1.60967	1.97244	1	1	1	1	1	1	1	1	1	1	1	1	1	1	1	1	1	1	1	1	1
chr1	5130520	5130810	115	NA	1.75422	1.07958	2.16132	1.22955	1.72203	2.98899	1	1	1	1	1	1	1	1	1	0.0322723	1	0.0176909	1	1	1	1	1	1	1	1	1
chr1	5134160	5134370	116	NA	1.75422	1.97154	0.837059	1.03495	1.43042	3.05975	1	1	1	1	0.0263289	1	1	1	1	1	1	0.0109044	0.0415754	1	0.0102861	1	1	1	1	1	1
chr1	5177260	5177530	117	1	1.75422	1.69928	3.1518	2.25226	2.38574	4.43944	0.00310168	0.0308952	1	1	1	1	1	1	1	0.000107469	1	1.08498e-05	0.0063192	0.0193082	0.0304884	1	1	1	1	1	0.00851886
chr1	5183580	5183870	118	NA	11.6927	1.81694	1.48352	2.10203	1.46513	2.21	1	1	1	1	1	1	1	1	1	1	1	1	1	1	1	1	1	1	1	1	1
chr1	5227980	5228190	119	NA	27.4547	1.29317	1.04814	1.063	0.916922	0.955685	0.000194942	1	1	1	1	1	0.000279971	1	1	1	1	0.000162459	1	1	1	0.000157033	1	1	0.000186066	1	1.13447e-08
chr1	5232900	5233170	120	NA	33.3465	1.07958	0.837059	0.84267	0.916922	0.955685	4.82132e-05	1	1	1	1	1	6.82569e-05	1	1	1	1	6.47756e-05	1	1	1	6.07361e-05	1	1	4.6502e-05	1	1.28243e-09
chr1	5260360	5260610	121	NA	5.28866	1.07958	0.837059	0.84267	0.916922	1.33904	1	1	1	1	1	1	1	1	1	1	1	1	1	1	1	1	1	1	1	1	1
chr1	5260980	5261210	122	NA	26.9429	1.07958	0.837059	0.84267	0.916922	1.16006	0.00015493	1	1	1	1	1	0.000210708	1	1	1	1	0.000299659	1	1	1	0.000187491	1	1	0.000148666	1	6.67897e-09
chr1	5261340	5261550	123	NA	29.7736	1.07958	0.837059	0.84267	0.916922	0.955685	6.89074e-05	1	1	1	1	1	9.56195e-05	1	1	1	1	8.94169e-05	1	1	1	8.53666e-05	1	1	6.63421e-05	1	9.49425e-10
chr1	5315780	5316110	124	NA	1.75422	1.07958	2.35969	2.78683	3.12059	2.94331	1	1	1	1	1	1	1	0.0215389	0.0264128	0.0345508	1	0.0189628	1	1	1	0.0138427	1	1	0.0127776	1	0.0288688
chr1	5588340	5588510	125	NA	45.0405	2.4557	1.34375	1.1871	0.916922	0.955685	2.03625e-06	1	1	1	1	1	0.0179477	1	1	1	1	1.8413e-06	1	1	1	1.8171e-06	1	1	1.53924e-06	1	1.02367e-07
chr1	5588740	5588950	126	NA	22.1593	2.23815	0.837059	1.92435	1.34725	1.16006	0.000751051	1	1	1	1	1	0.0218111	1	1	1	1	0.00145014	1	1	1	0.00247609	1	1	0.0241576	1	0.000263387
chr1	5778940	5779230	127	NA	9.33572	1.07958	0.837059	0.84267	0.916922	0.955685	1	1	1	1	1	1	1	1	1	1	1	1	1	1	1	1	1	1	0.0486357	1	0.00086565
chr1	5904920	5905090	128	NA	6.99172	2.09044	1.88251	2.26482	1.60655	2.35518	1	1	1	1	1	1	1	1	1	1	1	1	1	1	1	1	1	1	1	1	1
chr1	5915380	5915930	129	NA	25.1565	4.22689	3.71035	3.66685	3.85018	3.72828	1	1	1	1	1	1	1	1	1	1	1	1	1	1	1	1	1	1	1	1	1
chr1	5916060	5917550	130	NA	56.6369	4.29747	4.83544	5.14048	5.0153	4.46615	1	0.0301575	1	1	1	1	0.0456612	0.00215986	0.0318107	1	0.0450514	1	1	1	1	1	1	1	1	1	1
chr1	5917660	5918110	131	NA	21.0691	1.82533	2.75694	3.01794	2.68906	2.99036	1	1	1	1	1	1	0.00884042	1	1	1	1	1	1	1	1	1	1	1	1	1	1
chr1	6135180	6135390	132	NA	6.43385	1.29317	1.18896	2.1991	2.41385	2.28896	1	1	1	1	1	1	1	1	1	1	1	1	1	1	1	1	1	1	1	1	1
chr1	6142900	6143070	133	NA	34.5228	1.07958	0.837059	0.84267	0.916922	0.955685	1.89476e-05	1	1	1	1	1	2.68759e-05	1	1	1	1	2.58727e-05	1	1	1	2.41737e-05	1	1	1.83002e-05	1	7.44421e-11
chr1	6152560	6152750	134	NA	8.7971	1.54093	1.23224	0.84267	1.98374	1.61997	1	1	1	1	1	1	1	1	1	1	1	1	1	1	1	1	1	1	1	1	1
chr1	6178740	6179030	135	NA	1.75422	1.07958	1.90942	1.58607	0.916922	0.955685	1	1	1	1	1	1	1	1	1	1	1	1	1	1	1	1	1	1	1	1	1
chr1	6188560	6188930	136	6	7.59071	1.07958	3.0407	3.41326	1.48442	0.955685	1	0.0182788	1	1	0.0255042	1	1	0.00192065	1	1	1	1	0.00312111	1	1	1	0.0415927	1	1	1	1
chr1	6214280	6214490	137	NA	43.8845	4.91589	4.88899	4.27254	4.43507	4.14915	1	1	1	1	1	1	1	1	1	1	1	1	1	1	1	1	1	1	1	1	1
chr1	6214520	6214750	138	NA	95.08	5.97116	5.42377	5.5021	4.91615	5.21341	1	1	1	1	1	1	1	1	1	1	1	1	1	1	1	1	1	1	1	1	1
chr1	6214820	6215070	139	NA	82.9145	5.55108	4.90985	5.08448	4.35699	4.46311	1	1	1	1	1	1	1	1	0.0457089	1	1	0.00874264	1	1	1	0.00610562	1	1	1	1	1
chr1	6215160	6215570	140	NA	37.3949	4.82285	4.90787	4.98315	4.40113	4.30846	0.048744	1	1	1	1	1	1	1	1	1	1	1	1	1	1	1	1	1	0.0302442	1	1
chr1	6224140	6224390	141	4	1.75422	1.07958	2.79752	0.84267	1.34725	0.955685	0.0141323	0.0266509	1	1	0.035758	0.00305855	1	1	1	1	1	1	1	1	1	1	1	1	1	1	1
chr1	6272180	6272530	142	NA	10.5367	3.31149	2.49221	3.06327	3.6946	3.31402	1	1	1	1	1	1	1	1	1	1	1	1	1	1	1	1	1	1	1	1	1
chr1	6282500	6282670	143	NA	34.4792	1.07958	0.837059	0.84267	0.916922	0.955685	2.04224e-05	1	1	1	1	1	2.91609e-05	1	1	1	1	2.79611e-05	1	1	1	2.61098e-05	1	1	1.97194e-05	1	9.93153e-11
chr1	6306620	6306970	144	NA	5.27023	1.29317	1.04814	1.35637	3.10121	1.36952	1	1	1	1	1	1	1	1	0.033083	1	1	1	1	1	1	1	1	1	1	1	1
chr1	6358940	6359590	145	NA	56.037	3.35105	2.40133	2.61426	2.74894	1.99784	1.409e-05	1	1	1	1	1	0.000399939	1	1	1	1	3.2771e-06	1	1	1	8.94283e-05	1	1	6.71068e-05	1	2.43867e-06
chr1	6382680	6383170	146	NA	63.048	3.27255	3.45027	4.22748	3.6841	3.12279	0.00078332	1	1	1	1	1	4.05904e-05	0.0202625	1	1	1	3.61728e-05	0.0369341	1	1	0.00339987	1	1	1	1	0.00181218
chr1	6401580	6401810	147	NA	3.49545	2.32025	2.48215	1.73441	2.05308	2.84416	1	1	1	1	1	1	1	1	1	1	1	1	1	1	1	1	1	1	1	1	1
chr1	6406420	6406630	148	NA	9.35629	2.5389	2.75263	2.91372	2.99877	2.45959	1	1	1	1	1	1	1	1	1	1	1	1	1	1	1	1	1	1	1	1	1
chr1	6410200	6410690	149	NA	21.6895	2.5389	2.71261	1.22098	1.69303	1.20182	1	1	1	1	1	1	1	1	1	1	1	0.00164665	1	1	1	0.0125549	1	1	0.00218366	1	0.0176887
chr1	6441200	6441690	150	NA	56.6783	4.3504	3.73682	3.90514	3.83302	3.74447	0.0203477	1	1	1	1	1	1	1	1	1	1	0.00532023	1	1	1	0.0233469	1	1	0.045046	1	0.0114403
chr1	6441700	6442010	151	NA	19.2499	2.65318	2.87983	2.38434	2.50394	2.18272	1	1	1	1	1	1	1	1	1	1	1	1	1	1	1	1	1	1	1	1	1
chr1	6448160	6448390	152	NA	10.5467	1.07958	0.837059	1.7858	0.916922	0.955685	0.0331032	1	1	1	1	1	0.0391709	1	1	1	1	0.0344998	1	1	1	0.0358025	1	1	1	1	0.00379959
chr1	6448900	6449090	153	NA	21.6015	1.07958	0.837059	0.84267	0.916922	0.955685	0.000818307	1	1	1	1	1	0.00106104	1	1	1	1	0.000953908	1	1	1	0.000959885	1	1	0.000778876	1	1.04022e-07
chr1	6458080	6458250	154	NA	40.8719	1.29317	0.837059	0.84267	0.916922	0.955685	3.75561e-06	1	1	1	1	1	6.9612e-06	1	1	1	1	5.4526e-06	1	1	1	5.19955e-06	1	1	3.6878e-06	1	4.86199e-12
chr1	6483060	6483350	155	NA	2.33183	2.56894	4.43862	4.51088	4.26051	3.42746	1.14715e-06	0.000246848	1	1	1	1	1	9.23929e-05	0.00361549	1	1	0.00511728	1	1	1	1.9034e-05	1	1	6.09154e-07	1	0.000101065
chr1	6483440	6483930	156	NA	1.75422	3.52463	5.5875	5.70401	4.99505	5.44211	4.51264e-11	0.00568563	1	1	1	1	0.0117047	0.00276571	1	0.0318403	1	3.62446e-09	1	1	1	1.16875e-07	1	1	1.86865e-11	1	3.58463e-07
chr1	6484000	6484410	157	NA	1.75422	1.07958	2.7328	1.55422	1.86144	1.64162	0.0154616	0.028861	1	1	1	1	1	1	1	1	1	1	1	1	1	1	1	1	1	1	1
chr1	6717680	6718250	158	NA	2.93544	1.07958	2.47413	2.94903	3.48455	1.3324	1	1	1	1	1	1	1	0.011017	0.0032315	1	1	1	0.0455199	0.0286304	1	0.00441178	1	1	0.0181071	1	1
chr1	6729300	6729610	159	NA	11.0862	3.69043	1.9928	2.98087	1.83246	0.955685	1	1	1	1	1	1	1	1	1	0.00450339	1	0.0287672	0.0198933	1	1	1	1	1	1	1	1
chr1	6729700	6730070	160	3	1.75422	4.60943	3.10521	4.087	3.36591	0.955685	0.00400622	1	1	1	0.0114097	1	1.88828e-05	1	1	3.43107e-05	1	1	8.48423e-05	0.0177878	0.0124066	0.00288485	1	1	2.61558e-05	1	0.00135106
chr1	6859100	6859290	161	NA	7.63266	2.32025	2.55975	2.19473	1.69303	2.22316	1	1	1	1	1	1	1	1	1	1	1	1	1	1	1	1	1	1	1	1	1
chr1	6866120	6866470	162	3	2.93544	1.64392	2.3855	3.79081	2.32847	0.955685	1	1	1	1	1	1	1	0.000926109	1	1	1	1	0.000294761	1	1	1	1	1	0.000233359	0.00805061	1
chr1	6866780	6867270	163	NA	8.17507	2.74615	2.90304	3.45845	2.72337	1.49824	1	1	1	1	1	1	1	1	1	1	1	1	0.0128662	1	1	1	1	1	1	1	1
chr1	6870460	6870670	164	NA	35.193	1.07958	0.837059	0.84267	0.916922	1.41202	2.09382e-05	1	1	1	1	1	3.00239e-05	1	1	1	1	6.3451e-05	1	1	1	2.68397e-05	1	1	2.0215e-05	1	4.76262e-10
chr1	6898280	6898570	165	NA	35.7216	1.07958	0.837059	0.84267	0.916922	0.955685	1.39971e-05	1	1	1	1	1	1.99961e-05	1	1	1	1	1.93889e-05	1	1	1	1.81142e-05	1	1	1.35479e-05	1	4.15876e-11
chr1	6899480	6899670	166	NA	10.5513	1.07958	0.837059	0.84267	0.916922	0.955685	0.0332958	1	1	1	1	1	0.0393872	1	1	1	1	0.0347009	1	1	1	0.0359926	1	1	0.0321162	1	0.00030198
chr1	6907160	6907430	167	3	2.92622	1.07958	2.3357	3.51694	2.32657	0.955685	1	1	1	1	1	1	1	0.000752049	1	1	1	1	0.0012405	1	1	1	1	1	0.00112396	0.015715	1
chr1	6907580	6908050	168	3	1.75422	1.07958	2.03543	4.00269	3.61004	0.955685	1	1	0.00979134	1	1	1	1	4.54191e-05	0.00156345	1	1	1	8.2434e-05	0.00514395	1	0.000748536	1	1	2.65799e-05	1	0.02219
chr1	6928000	6928250	169	NA	1.75422	1.07958	1.03183	1.063	2.34592	2.56164	1	1	1	1	1	1	1	1	1	1	1	1	1	1	1	1	1	1	1	1	1
chr1	6928640	6929190	170	NA	1.75422	1.07958	0.837059	0.84267	2.65687	2.8688	1	1	1	1	1	1	1	1	1	0.0399606	1	0.0227065	0.0474344	1	1	0.0351031	1	1	1	1	1
chr1	7010260	7010470	171	NA	3.52605	2.32035	1.83166	2.17268	1.10912	2.94449	1	1	1	1	1	1	1	1	1	1	1	1	1	1	1	1	1	1	1	1	1
chr1	7013560	7013870	172	NA	10.5039	1.07958	0.837059	0.84267	0.916922	0.955685	0.0329826	1	1	1	1	1	0.0390425	1	1	1	1	0.0343761	1	1	1	0.0356775	1	1	0.0318237	1	0.000292541
chr1	7017760	7018010	173	NA	1.75422	1.07958	1.37632	2.78162	1.92509	1.16006	1	1	1	1	1	1	1	0.0218888	1	1	1	1	1	1	1	1	1	1	0.0129729	0.0268074	1
chr1	7045380	7045590	174	NA	12.2917	1.07958	0.837059	0.84267	0.916922	1.16006	0.0181053	1	1	1	1	1	0.0217648	1	1	1	1	0.0322886	1	1	1	0.020031	1	1	0.017398	1	0.000110758
chr1	7047300	7047510	175	NA	20.4944	1.07958	0.837059	0.84267	0.916922	0.955685	0.00111174	1	1	1	1	1	0.00143018	1	1	1	1	0.00127976	1	1	1	0.00129971	1	1	0.00105837	1	1.66127e-07
chr1	7052400	7052570	176	NA	22.7583	1.07958	0.837059	0.84267	0.916922	0.955685	0.000581511	1	1	1	1	1	0.000760938	1	1	1	1	0.000686612	1	1	1	0.000684284	1	1	0.000553154	1	5.62803e-08
chr1	7086220	7086550	177	NA	1.75422	1.07958	1.84566	1.91431	2.54724	1.16006	1	1	1	1	1	1	1	1	1	1	1	1	1	1	1	0.0476275	1	1	1	1	1
chr1	7086680	7087130	178	NA	1.75422	1.47918	3.45533	3.25794	3.77609	2.42053	0.000745711	0.00498234	1	1	1	1	1	0.00938769	0.0027744	1	1	1	1	1	1	0.000412261	1	1	0.00168521	1	0.00597141
chr1	7087740	7088350	179	NA	25.1635	3.52258	2.87765	3.415	3.07339	3.15193	1	1	1	1	1	1	1	1	1	1	1	1	1	1	1	1	1	1	1	1	1
chr1	7088640	7089030	180	NA	204.679	7.02762	6.52588	6.25591	5.95623	6.28374	1	1	1	1	1	1	1	1	0.0399937	1	1	1	1	1	1	0.00563161	1	1	1	1	1
chr1	7089040	7089230	181	NA	63.6965	5.59901	5.53242	4.90835	4.79827	5.27643	0.0437248	1	1	1	1	1	1	1	1	1	1	1	1	1	1	1	1	1	1	1	1
chr1	7089380	7089710	182	NA	23.4253	3.76604	3.48403	3.88073	3.10454	3.67662	1	1	1	1	1	1	1	1	1	1	1	1	1	1	1	1	1	1	1	1	1
chr1	7089720	7090150	183	NA	12.8639	3.12314	2.3982	3.06756	2.51116	2.70901	1	1	1	1	1	1	1	1	1	1	1	1	1	1	1	1	1	1	1	1	1
chr1	7102440	7102670	184	NA	1.75422	1.32862	2.13123	2.71238	1.12368	0.955685	1	1	1	1	1	1	1	1	1	1	1	1	0.0473145	1	1	1	1	1	0.0200368	1	1
chr1	7105160	7105410	185	NA	11.6705	2.23815	4.98277	5.19249	4.72115	4.3725	1.67869e-06	6.28948e-08	1	1	1	1	1	2.78516e-09	1.59889e-05	0.00075707	0.000283715	0.00867932	0.0294323	1	1	0.000347047	1	1	7.36389e-08	1	0.0186274
chr1	7105420	7105630	186	NA	4.65528	1.47918	4.17279	4.08099	3.92875	2.99877	0.000238919	0.000141322	1	1	1	1	1	0.00010082	0.00097343	1	0.0113204	1	1	1	1	0.00161151	1	1	0.000187214	1	0.0130971
chr1	7105720	7105970	187	NA	3.48706	1.07958	1.90047	1.80253	0.916922	0.955685	1	1	1	1	1	1	1	1	1	1	1	1	1	1	1	1	1	1	1	1	1
chr1	7106080	7106290	188	NA	1.75422	1.07958	1.96318	1.71056	0.916922	0.955685	1	1	1	1	1	1	1	1	1	1	1	1	1	1	1	1	1	1	1	1	1
chr1	7112900	7113210	189	NA	1.75422	1.07958	2.17378	2.29695	2.13655	1.32573	1	1	1	1	1	1	1	1	1	1	1	1	1	1	1	1	1	1	1	1	1
chr1	7113320	7113570	190	NA	1.75422	1.32862	3.6455	3.96506	3.58368	2.36497	0.000215343	0.00076109	1	1	1	1	1	8.09925e-05	0.00483056	1	0.0292405	1	0.0158535	1	1	0.00128266	1	1	2.92879e-05	1	0.00325904
chr1	7117820	7118350	191	NA	1.75422	1.07958	1.33722	2.10237	3.16135	0.955685	1	1	1	1	1	1	1	1	0.0184681	1	1	1	1	0.0482497	1	0.00949972	1	1	1	1	1
chr1	7124740	7125010	192	NA	28.7499	1.07958	0.837059	0.84267	1.12368	0.955685	0.000126121	1	1	1	1	1	0.000173082	1	1	1	1	0.000160187	1	1	1	0.000238542	1	1	0.00012123	1	7.55684e-09
chr1	7126020	7126250	193	NA	21.5993	1.07958	0.837059	1.02514	0.916922	1.15254	0.00088863	1	1	1	1	1	0.00115097	1	1	1	1	0.00170986	1	1	1	0.00104157	1	1	0.00139365	1	3.6367e-07
chr1	7131300	7131550	194	NA	1.75422	2.3144	2.85934	2.11597	2.43559	2.71364	0.00996369	1	1	1	1	1	1	1	1	1	1	0.0338256	1	1	1	1	1	1	1	1	0.0221332
chr1	7138580	7139170	195	NA	8.75729	4.81043	5.59598	5.44039	5.23106	4.72034	1.79063e-11	0.000871906	1	1	0.0409509	1	0.000347339	0.00295086	1	1	1	0.000281834	1	1	1	3.23738e-07	1	1	1.37449e-10	1	6.83009e-08
chr1	7139200	7139530	196	NA	5.86084	4.59201	4.58273	4.45708	4.51715	3.4132	4.60847e-06	1	1	1	0.0220672	1	0.000359826	1	1	1	1	1	0.0359279	1	1	9.77727e-05	1	1	1.01687e-05	1	2.17271e-05
chr1	7139560	7139910	197	NA	4.11205	2.5389	2.53588	2.62371	2.45701	1.77202	1	1	1	1	1	1	1	1	1	1	1	1	1	1	1	1	1	1	1	1	1
chr1	7147180	7147390	198	NA	5.86545	1.29317	0.837059	2.41394	0.916922	0.955685	1	1	1	1	1	1	1	1	1	1	1	1	1	1	1	1	1	1	1	1	1
chr1	7148320	7148650	199	3	1.75422	2.18111	2.13886	3.83804	2.99043	1.16006	1	1	0.0331973	1	1	1	1	0.00517061	1	1	1	1	0.000434031	1	1	0.0136774	1	1	7.87723e-05	0.0254249	0.0218688
chr1	7155280	7155630	200	NA	2.34022	1.95647	3.27753	3.40232	2.53582	1.62541	0.00268931	0.0355219	1	1	0.0356981	1	1	0.0193622	1	1	1	1	0.021421	1	1	1	1	1	0.00152818	1	0.0292632
chr1	7171020	7171190	201	NA	1.75422	1.07958	0.837059	1.91431	1.97256	0.955685	1	1	1	1	1	1	1	1	1	1	1	1	1	1	1	1	1	1	1	1	1
chr1	7201740	7201910	202	NA	23.9639	1.07958	0.837059	1.03495	0.916922	0.955685	0.000357679	1	1	1	1	1	0.000471377	1	1	1	1	0.000428064	1	1	1	0.00042275	1	1	0.000535254	1	2.91177e-08
chr1	7204840	7205050	203	NA	7.01771	3.11637	3.55195	3.43533	3.61234	2.81754	0.0177051	1	1	1	1	1	1	1	1	1	1	1	1	1	1	0.0437395	1	1	0.0340113	1	0.0420445
chr1	7206060	7207130	204	NA	78.3997	4.05833	3.97755	4.5703	4.35545	3.33294	0.00118532	1	1	1	1	1	0.000317713	1	1	1	1	1.95691e-06	0.014905	1	1	0.0107274	1	1	1	1	0.00264246
chr1	7207180	7207390	205	NA	22.8355	1.32862	0.837059	0.84267	0.916922	1.15254	0.000530549	1	1	1	1	1	0.00115799	1	1	1	1	0.00101748	1	1	1	0.000624368	1	1	0.000504705	1	1.04994e-07
chr1	7218800	7219230	206	NA	2.34483	3.93161	3.46739	2.37745	3.31578	2.83371	0.00102875	1	1	1	1	1	0.00139172	1	1	1	1	0.0478685	1	1	1	0.00509557	1	1	1	1	0.00215791
chr1	7271600	7271890	207	NA	38.4507	1.07958	0.837059	0.84267	1.27869	0.955685	9.76071e-06	1	1	1	1	1	1.40985e-05	1	1	1	1	1.38699e-05	1	1	1	2.66184e-05	1	1	9.48698e-06	1	1.32542e-10
chr1	7312520	7312690	208	NA	22.2709	1.07958	0.837059	0.84267	0.916922	0.955685	0.000680455	1	1	1	1	1	0.000886796	1	1	1	1	0.000797972	1	1	1	0.00079916	1	1	0.000646798	1	7.26324e-08
chr1	7319400	7319650	209	NA	16.9835	1.07958	0.837059	0.84267	0.916922	0.955685	0.00574566	1	1	1	1	1	0.00712724	1	1	1	1	0.00632844	1	1	1	0.00656032	1	1	0.00550715	1	9.90962e-06
chr1	7360160	7360350	210	1	1.75422	1.32862	0.837059	1.25409	1.10912	3.29997	1	1	1	1	0.0109939	1	1	1	1	0.0148129	1	0.00427739	0.0298506	0.0426155	0.000269782	1	1	1	1	1	1
chr1	7396960	7397230	211	NA	21.1018	4.14087	4.265	3.50683	3.78369	3.50855	1	1	1	1	1	1	1	1	1	1	1	1	1	1	1	1	1	1	1	1	1
chr1	7397320	7397530	212	NA	22.2579	5.28568	4.71086	4.75031	4.29581	4.42298	0.00342708	1	1	1	1	1	0.00339739	1	1	1	1	1	1	1	1	1	1	1	0.00274868	1	0.00407624
chr1	7397600	7397810	213	NA	69.1138	5.88013	5.39959	5.37836	4.95503	5.3644	1	1	1	1	1	1	1	1	1	1	1	1	1	1	1	1	1	1	1	1	1
chr1	7397900	7398230	214	NA	155.518	7.22535	6.53639	6.25284	6.02288	6.45909	1	1	1	1	1	1	0.0186589	1	0.00997596	1	1	1	1	1	1	1	1	1	1	1	1
chr1	7398320	7398550	215	NA	51.489	5.83748	5.83385	5.44275	5.30763	5.34945	6.69711e-05	1	1	1	1	1	0.0312243	1	1	1	1	1	1	1	1	1	1	1	0.0111889	1	0.0135196
chr1	7398820	7399030	216	NA	10.5681	2.73751	2.65625	1.98983	2.25367	2.40127	1	1	1	1	1	1	1	1	1	1	1	1	1	1	1	1	1	1	1	1	1
chr1	7495180	7495390	217	6	1.75422	1.29317	3.67234	4.17526	2.15008	1.41202	0.000191895	0.000679415	1	1	0.00211954	1	1	2.17703e-05	1	1	1	1	8.1446e-05	1	1	1	0.00640673	1	8.72897e-06	1	0.0147612
chr1	7534140	7534330	218	NA	2.34483	1.07958	0.837059	1.74516	1.59614	1.16006	1	1	1	1	1	1	1	1	1	1	1	1	1	1	1	1	1	1	1	1	1
chr1	7534920	7535150	219	NA	1.75422	2.47381	2.48016	3.00103	1.90249	1.87342	0.0375767	1	1	1	1	1	1	1	1	1	1	1	1	1	1	1	1	1	0.00513965	1	0.0375779
chr1	7535180	7535490	220	NA	1.75422	4.4062	3.77421	4.18376	3.55925	2.98402	0.000229469	1	1	1	1	1	0.000103012	1	1	1	1	0.0139282	0.0350427	1	1	0.00188187	1	1	7.27312e-06	1	0.000122614
chr1	7543540	7543770	221	NA	13.4516	3.22259	3.064	1.47938	3.09237	3.28173	1	1	1	1	1	1	1	1	1	1	1	1	1	1	1	1	1	1	1	1	1
chr1	7671800	7672010	222	NA	72.6604	1.32862	0.837059	1.20459	0.916922	0.955685	7.16495e-09	1	1	1	1	1	6.654e-09	1	1	1	1	1.2385e-08	1	1	1	1.65208e-08	1	1	3.61395e-09	1	7.36312e-18
chr1	7731320	7731630	223	NA	1.75422	1.07958	2.49205	2.24865	2.81812	1.64162	0.0344335	1	1	1	1	1	1	1	1	1	1	1	1	1	1	0.0313914	1	1	1	1	1
chr1	7777280	7777490	224	NA	45.6157	1.47918	0.837059	0.84267	0.916922	1.20182	1.40879e-06	1	1	1	1	1	3.4514e-06	1	1	1	1	2.36786e-06	1	1	1	2.09236e-06	1	1	1.40119e-06	1	2.52539e-12
chr1	8063580	8063810	225	NA	2.33183	3.38676	1.2034	0.84267	2.33844	0.955685	1	0.0396075	1	1	1	1	0.0148353	0.0116709	1	0.0146362	0.0167732	1	1	1	1	1	1	1	1	1	1
chr1	8097080	8097370	226	NA	19.2445	1.07958	0.837059	0.84267	0.916922	0.955685	0.0017591	1	1	1	1	1	0.00224701	1	1	1	1	0.00200331	1	1	1	0.00205104	1	1	0.00168521	1	4.80594e-07
chr1	8135100	8135330	227	NA	1.75422	1.07958	2.92594	1.03495	1.92509	2.89059	0.00875333	0.0170867	1	1	1	1	1	1	1	0.0481736	1	0.0270923	1	1	1	1	1	1	1	1	1
chr1	8410600	8411070	228	NA	1.75422	3.08709	2.56543	1.93542	1.59929	3.2108	0.031606	1	1	1	1	1	0.0282538	1	1	1	1	0.00596653	1	1	1	1	1	1	1	1	0.0270877
chr1	8468760	8469030	229	NA	10.4985	1.32862	1.23224	1.1871	1.92347	0.955685	1	1	1	1	1	1	1	1	1	1	1	0.0384413	1	1	1	1	1	1	1	1	0.0242185
chr1	8496360	8496650	230	NA	7.00767	3.25854	0.837059	0.84267	0.916922	0.955685	1	0.0215599	1	1	1	1	1	0.0184364	0.0239126	0.0225658	0.00890099	1	1	1	1	1	1	1	1	1	1
chr1	8557780	8558210	231	NA	42.7209	1.07958	0.837059	0.84267	0.916922	0.955685	2.30806e-06	1	1	1	1	1	3.3026e-06	1	1	1	1	3.38561e-06	1	1	1	3.28765e-06	1	1	2.27352e-06	1	9.98087e-13
chr1	8581940	8582190	232	NA	42.6085	1.07958	0.837059	0.84267	0.916922	0.955685	2.71569e-06	1	1	1	1	1	3.87886e-06	1	1	1	1	3.98715e-06	1	1	1	3.84928e-06	1	1	2.67001e-06	1	1.89767e-12
chr1	8583220	8583410	233	NA	3.51223	3.23199	1.94563	0.84267	0.916922	0.955685	1	1	1	1	1	1	1	0.0258673	0.0329336	0.0311667	0.0398449	1	1	1	1	1	1	1	1	1	1
chr1	8678860	8679050	234	NA	2.90945	1.29317	1.67522	1.71056	1.30448	1.37599	1	1	1	1	1	1	1	1	1	1	1	1	1	1	1	1	1	1	1	1	1
chr1	8781160	8781330	235	NA	1.75422	2.56675	1.3569	1.7858	1.10912	2.11489	1	1	1	1	1	1	1	1	1	1	1	1	1	1	1	1	1	1	1	1	1
chr1	8867800	8868050	236	NA	1.75422	3.90358	2.64308	3.3915	2.71136	2.96244	0.0212098	1	1	1	1	1	0.00120211	1	1	1	1	0.0150782	1	1	1	0.0437705	1	1	0.000860877	1	0.00217231
chr1	8921840	8922090	237	NA	2.34483	2.13116	2.55305	2.28054	2.53746	0.955685	1	1	1	1	1	1	1	1	1	1	1	1	1	1	1	1	1	1	1	1	1
chr1	8938000	8938210	238	NA	16.9998	1.31696	0.837059	0.84267	0.916922	0.955685	0.00376945	1	1	1	1	1	0.00807319	1	1	1	1	0.00418119	1	1	1	0.00433534	1	1	0.0035995	1	3.66813e-06
chr1	8939000	8939250	239	NA	26.8214	1.07958	1.2034	0.84267	1.27869	0.955685	0.000473891	1	1	1	1	1	0.000247732	1	1	1	1	0.00022746	1	1	1	0.000578158	1	1	0.000175254	1	6.98415e-08
chr1	8940900	8941050	240	NA	48.5825	1.54093	1.02371	0.84267	1.32603	0.955685	5.88056e-07	1	1	1	1	1	1.27006e-06	1	1	1	1	9.43051e-07	1	1	1	1.16546e-06	1	1	6.14332e-07	1	5.9501e-13
chr1	8941500	8941790	241	NA	34.5894	1.07958	1.54212	0.84267	1.46513	1.20182	0.000132175	1	1	1	1	1	3.1193e-05	1	1	1	1	4.15489e-05	1	1	1	0.000101777	1	1	2.10604e-05	1	2.26323e-08
chr1	8945020	8945290	242	NA	1.75422	1.54093	0.837059	2.5492	1.91512	0.955685	1	1	1	1	1	1	1	1	1	1	1	1	1	1	1	1	1	1	0.0392564	1	1
chr1	8947500	8947770	243	NA	5.28405	3.18119	1.03183	0.84267	1.92347	0.955685	1	0.0483191	1	1	1	1	1	0.0243027	1	0.0293368	0.0413066	1	1	1	1	1	1	1	1	1	1
chr1	8982660	8982870	244	NA	1.75422	3.02856	0.837059	0.84267	0.916922	0.955685	1	0.0484397	1	1	1	1	0.0322608	0.0418877	1	0.0492507	0.00121257	1	1	1	1	1	1	1	1	1	1
chr1	9091080	9091310	245	NA	1.75422	2.37214	2.40775	2.5852	1.14807	0.955685	1	1	1	1	1	1	1	1	1	1	1	1	1	1	1	1	1	1	0.0277457	1	1
chr1	9127500	9127830	246	NA	1.75422	1.07958	0.837059	1.87325	1.91512	1.64162	1	1	1	1	1	1	1	1	1	1	1	1	1	1	1	1	1	1	1	1	1
chr1	9171940	9172310	247	NA	1.75422	1.81694	1.39548	2.87734	1.83513	1.72484	1	1	1	1	1	1	1	1	1	1	1	1	1	1	1	1	1	1	0.0129677	1	1
chr1	9172380	9172770	248	NA	2.90945	2.54882	3.62227	3.99583	4.02492	2.45042	0.000644225	0.0393904	1	1	1	1	1	0.00733826	0.0224692	1	1	1	0.0222416	1	1	0.000330926	1	1	9.08329e-05	1	0.00273992
chr1	9207360	9207590	249	NA	1.75422	1.31696	1.02371	3.06277	2.71663	1.3324	1	1	0.0315554	1	1	1	1	0.0125295	1	1	1	1	0.0308157	1	1	0.0462373	1	1	0.00403837	1	1
chr1	9289580	9290010	250	4	1.75422	2.45798	3.796	2.38818	3.60146	1.69072	9.74542e-05	0.0107076	1	1	0.00291742	1	1	1	1	1	1	1	1	1	1	0.00161528	1	1	0.049738	1	0.00812975
chr1	9296420	9296650	251	NA	1.75422	2.2786	1.6165	2.21123	2.19352	1.99364	1	1	1	1	1	1	1	1	1	1	1	1	1	1	1	1	1	1	1	1	1
chr1	9296740	9297030	252	NA	1.75422	2.8684	3.01802	2.85047	2.81634	3.40775	0.00522536	1	1	1	1	1	0.0470741	1	1	1	1	0.00261832	1	1	1	0.0239901	1	1	0.00944501	1	0.00262001
chr1	9297040	9297250	253	NA	1.75422	2.81283	3.56602	3.29388	2.68511	2.94272	0.000426246	1	1	1	1	1	1	1	1	1	1	0.0206701	1	1	1	0.0372013	1	1	0.00153584	1	0.00258475
chr1	9297460	9297630	254	NA	1.75422	1.07958	2.3554	2.24879	1.5783	0.955685	1	1	1	1	1	1	1	1	1	1	1	1	1	1	1	1	1	1	1	1	1
chr1	9298000	9298710	255	NA	43.9373	4.15341	4.3397	4.49978	4.18618	4.2163	1	1	1	1	1	1	1	1	1	1	1	1	1	1	1	1	1	1	1	1	1
chr1	9298800	9299150	256	NA	38.0551	5.09763	5.03478	5.03532	4.84272	4.93357	0.028236	1	1	1	1	1	1	1	1	1	1	1	1	1	1	1	1	1	0.0260666	1	1
chr1	9299220	9299450	257	NA	36.8332	4.9905	4.95879	4.95544	4.73	4.75761	0.0274591	1	1	1	1	1	1	1	1	1	1	1	1	1	1	1	1	1	0.0321634	1	1
chr1	9299560	9300650	258	NA	51.4652	6.09272	6.21605	5.90268	5.64317	5.50144	8.16125e-08	1	1	1	0.0178127	1	0.00273875	1	1	1	1	1	1	1	1	0.0157997	1	1	2.85249e-05	1	0.000370656
chr1	9300660	9300870	259	NA	3.52605	2.66717	3.36759	2.42144	2.62603	2.36383	0.00509063	1	1	1	1	1	1	1	1	1	1	1	1	1	1	1	1	1	1	1	1
chr1	9443040	9443250	260	NA	18.1466	1.07958	0.837059	0.84267	0.916922	0.955685	0.00251916	1	1	1	1	1	0.0031836	1	1	1	1	0.00283251	1	1	1	0.00291773	1	1	0.00241273	1	9.54736e-07
chr1	9469580	9469750	261	NA	32.7518	1.07958	0.837059	0.84267	0.916922	0.955685	2.83275e-05	1	1	1	1	1	4.02654e-05	1	1	1	1	3.82138e-05	1	1	1	3.58821e-05	1	1	2.73375e-05	1	1.4668e-10
chr1	9470040	9470270	262	NA	47.9638	1.07958	0.837059	0.84267	0.916922	1.16006	6.36117e-07	1	1	1	1	1	9.06644e-07	1	1	1	1	9.82077e-07	1	1	1	9.80513e-07	1	1	6.36121e-07	1	8.47506e-14
chr1	9541140	9541530	263	NA	41.574	4.17894	4.64757	3.60886	4.4641	4.01066	1	1	1	1	1	1	1	1	1	1	1	1	1	1	1	1	1	1	1	1	1
chr1	9545220	9545470	264	NA	118.681	6.27022	5.91646	5.3931	5.06865	5.74194	1	1	1	0.0189085	1	1	1	1	0.0147292	1	1	1	1	1	1	0.00763759	1	1	1	1	1
chr1	9545580	9546030	265	NA	67.7674	5.27585	4.82393	4.66086	4.10671	3.91393	1	1	1	1	0.0241766	1	1	1	1	0.0230672	1	0.00183433	1	1	1	0.0112066	1	1	1	1	1
chr1	9546040	9546270	266	NA	17.4986	3.72767	3.32203	3.76843	2.89777	2.23389	1	1	1	1	1	1	1	1	1	1	1	1	0.0176363	1	1	1	1	1	1	1	1
chr1	9547960	9549330	267	6	52.5714	5.472	4.3877	4.81916	3.90113	3.20137	1	1	1	1	1	1	1	1	0.0102647	0.0344376	1	0.00488401	0.0024662	1	0.0234421	1	1	1	1	1	1
chr1	9569960	9570550	268	4	1.75422	1.69928	3.38207	0.84267	3.17928	2.21	0.000975117	0.0107468	0.0046041	1	1	1	1	1	1	1	1	1	1	1	1	0.00821607	0.0495703	1	1	1	0.0436671
chr1	9570580	9570890	269	NA	2.34483	1.07958	2.06768	1.20459	2.12717	2.09287	1	1	1	1	1	1	1	1	1	1	1	1	1	1	1	1	1	1	1	1	1
chr1	9573300	9573550	270	NA	4.09823	2.37554	3.22966	2.32367	2.37904	2.66175	0.0146651	1	1	1	1	1	1	1	1	1	1	1	1	1	1	1	1	1	1	1	1
chr1	9577560	9577830	271	5	1.75422	1.07958	1.35672	3.10368	3.31482	4.02473	1	1	1	1	0.00354476	1	1	0.00614439	0.00616089	0.000440145	0.0487554	0.000209337	1	1	1	0.0030085	1	1	0.00348605	1	0.0141448
chr1	9577960	9578190	272	NA	1.75422	1.54093	2.31553	2.85544	3.39858	4.30777	1	1	1	1	0.0132222	1	1	1	0.0168117	0.000117126	1	2.11261e-05	1	1	1	0.00272364	1	1	0.0105302	1	0.00599491
chr1	9578340	9578610	273	NA	1.75422	1.32862	1.04814	1.37113	2.93786	3.16067	1	1	1	1	0.0354484	1	1	1	1	0.0273243	1	0.00835415	1	1	1	0.0163016	1	1	1	1	1
chr1	9591960	9592270	274	1	1.75422	1.79176	1.54212	2.94857	3.08978	4.17524	1	1	1	1	0.00165926	1	1	1	1	0.00115385	1	5.63814e-05	1	1	1	0.00890255	1	1	0.00874774	1	0.0126867
chr1	9601100	9601330	275	NA	1.75422	3.05565	4.3364	4.15237	4.20083	4.80963	2.16953e-06	0.00292568	1	1	1	1	0.0265822	0.0116198	0.0240102	0.00069641	1	6.00788e-07	1	1	1	2.21949e-05	1	1	1.00699e-05	1	5.55857e-06
chr1	9601400	9602710	276	NA	12.8886	4.7444	5.55229	5.35163	5.20519	5.55876	5.9485e-10	0.00120157	1	1	1	1	0.00652512	0.00633591	1	0.0129419	1	3.86457e-08	1	1	1	3.03464e-06	1	1	1.05836e-08	1	1.315e-08
chr1	9609340	9609730	277	NA	3.52605	2.09055	4.35173	3.2919	3.90831	3.97906	4.59954e-06	5.25994e-05	1	1	1	1	1	0.0393183	0.0072734	0.00559658	0.0415712	0.000611528	1	1	1	0.00080772	1	1	0.00660994	1	0.0013308
chr1	9615260	9615550	278	NA	1.75422	1.07958	3.32042	1.20459	3.30047	1.81694	0.00137745	0.00277218	0.0206808	1	0.0416926	1	1	1	0.00731146	1	1	1	1	1	1	0.00360239	1	1	1	1	0.0467141
chr1	9616180	9616430	279	5	1.75422	1.07958	2.32682	3.05581	4.52005	4.6733	1	1	1	0.0102166	0.00297696	1	1	0.00729459	3.95061e-06	2.98195e-06	0.00947232	1.8249e-06	0.0190656	1	1	2.53721e-06	1	1	0.00416112	1	0.00174743
chr1	9619320	9619890	280	NA	8.81552	1.67179	3.14418	3.2106	3.9993	3.60452	1	0.0263844	1	1	1	1	1	0.0190593	0.00109573	0.0112629	0.0170654	1	1	1	1	0.0196378	1	1	1	1	1
chr1	9627420	9628310	281	NA	1.75422	3.88182	6.07271	6.16135	5.80753	6.07744	2.9399e-13	0.0338456	1	1	1	1	0.0026664	0.030418	1	1	1	1.34639e-11	1	1	1	8.11083e-11	1	1	3.2935e-13	1	2.53079e-08
chr1	9628520	9629190	282	NA	5.27188	1.07958	3.40939	4.35832	3.54341	4.02208	0.0144902	0.00184783	1	1	1	1	1	2.69302e-06	0.00232245	0.000542629	0.00176513	0.00429471	1	1	1	0.0168004	1	1	1.37159e-05	1	0.0186461
chr1	9629360	9629690	283	NA	2.33183	1.72597	2.25985	2.83681	2.95143	3.51392	1	1	1	1	1	1	1	1	1	0.0187348	1	0.00304792	1	1	1	0.0273604	1	1	0.0170749	1	0.0275454
chr1	9629800	9630010	284	NA	11.6575	3.50821	3.66584	4.07016	4.01854	4.24654	1	1	1	1	1	1	1	1	1	1	1	0.0223308	1	1	1	0.0453506	1	1	0.0156834	1	0.0260236
chr1	9630020	9631250	285	NA	47.9353	5.71241	5.93306	6.24868	6.13477	6.16784	4.57901e-06	0.0280648	1	1	1	1	0.040159	0.00102929	1	0.0467962	1	2.26851e-05	1	1	1	6.3498e-05	1	1	3.21447e-08	1	1.01014e-05
chr1	9645140	9645350	286	1	1.75422	1.07958	0.837059	0.84267	1.61688	3.7685	1	1	1	1	0.00150235	1	1	1	1	0.00115089	1	0.000548449	0.00132949	0.0281356	9.48969e-06	1	1	1	1	1	1
chr1	9645780	9646030	287	1	1.75422	1.07958	0.837059	0.84267	2.81859	5.01273	1	1	1	1	3.06364e-07	1	1	1	0.0374731	3.36824e-07	1	2.35235e-07	3.26041e-07	0.00282585	5.36466e-06	0.0207562	1	1	1	1	1
chr1	9696920	9697090	288	NA	5.29787	1.31696	1.48352	1.02514	2.41913	2.81361	1	1	1	1	1	1	1	1	1	1	1	1	1	1	1	1	1	1	1	1	1
chr1	9699300	9700130	289	NA	57.2702	4.0061	4.44245	3.67233	3.98525	3.5304	1	1	1	1	0.0432417	1	0.00789356	1	1	1	1	0.00151838	1	1	1	0.0479692	1	1	0.0171677	1	0.0253438
chr1	9700260	9700850	290	NA	153.78	6.37627	6.61642	6.09299	5.74336	6.01432	0.0401218	0.0174803	1	0.025015	0.0100956	1	1	1	1	1	1	1	1	1	1	1	1	1	1	1	1
chr1	9700940	9701210	291	NA	36.7812	3.25234	3.55477	3.46871	3.3751	2.92153	1	1	1	1	1	1	0.0171399	1	1	1	1	0.00860693	1	1	1	1	1	1	1	1	1
chr1	9701980	9702290	292	NA	17.4994	1.29317	1.35025	0.84267	0.916922	0.955685	0.0133391	1	1	1	1	1	0.0065566	1	1	1	1	0.00339576	1	1	1	0.00351655	1	1	0.00290988	1	9.76979e-06
chr1	9703160	9703330	293	NA	12.8534	1.07958	0.837059	1.51415	0.916922	1.15254	0.0144902	1	1	1	1	1	0.0175246	1	1	1	1	0.0261252	1	1	1	0.0161236	1	1	1	1	0.000409062
chr1	9747440	9747770	294	NA	9.95528	3.90138	3.08185	3.08801	2.83505	2.98654	1	1	1	1	1	1	1	1	1	1	1	1	1	1	1	1	1	1	1	1	1
chr1	9747820	9748230	295	NA	42.1013	5.157	4.89401	4.7003	4.38429	4.68707	1	1	1	1	1	1	1	1	1	1	1	1	1	1	1	1	1	1	1	1	1
chr1	9748340	9748590	296	NA	112.859	6.39142	5.94428	5.66152	5.66166	5.77695	1	1	1	1	1	1	1	1	1	1	1	1	1	1	1	1	1	1	1	1	1
chr1	9772860	9773050	297	NA	15.2272	3.85014	3.07008	3.21863	2.54125	2.84416	1	1	1	1	1	1	1	1	1	1	1	1	1	1	1	1	1	1	1	1	1
chr1	9773120	9773410	298	NA	5.24128	2.27506	2.63245	2.34273	2.35332	1.74727	1	1	1	1	1	1	1	1	1	1	1	1	1	1	1	1	1	1	1	1	1
chr1	9783660	9783930	299	4	1.75422	1.07958	2.967	0.84267	1.12368	0.955685	0.00638763	0.0123953	0.02614	1	0.0174076	0.000311119	1	1	1	1	1	1	1	1	1	1	1	1	1	1	1
chr1	9784160	9784570	300	4	1.75422	1.07958	4.25046	1.57384	2.24503	1.16006	4.84626e-06	7.52834e-06	0.000255748	0.00534433	2.49772e-05	1.1806e-05	1	1	1	1	1	1	1	1	1	1	1	1	1	1	0.0476983
chr1	9790080	9790610	301	4	1.75422	1.52075	4.12982	0.84267	2.97005	2.11876	1.06866e-05	5.2789e-05	4.23179e-05	1	0.00184219	0.00281015	1	1	1	1	1	1	1	1	1	0.0127933	1	1	1	1	0.0268593
chr1	9797420	9798670	302	NA	50.8007	6.57384	5.96756	5.78461	5.8511	5.58351	1.30478e-05	1	1	1	1	1	1.76058e-06	1	1	0.0239252	1	0.0303646	1	1	1	0.00262949	1	1	0.000272665	1	2.41481e-05
chr1	9798720	9798990	303	NA	7.00389	3.10958	2.85687	3.15701	3.07226	2.85114	1	1	1	1	1	1	1	1	1	1	1	1	1	1	1	1	1	1	1	1	1
chr1	9799020	9799370	304	NA	2.93083	2.11779	3.30874	2.66416	3.14256	2.64454	0.00359172	0.0392095	1	1	1	1	1	1	1	1	1	1	1	1	1	0.0169476	1	1	1	1	0.0208576
chr1	9800680	9801030	305	NA	1.75422	1.07958	2.90752	2.60146	2.6728	1.63623	0.0076958	0.0148135	1	1	1	1	1	0.039623	1	1	1	1	1	1	1	0.0341721	1	1	0.0244419	1	0.0478486
chr1	9804580	9804870	306	NA	1.75422	1.07958	2.34004	3.44391	2.31201	1.75722	1	1	1	1	1	1	1	0.00150872	1	1	1	1	0.0286258	1	1	1	1	1	0.0008196	1	1
chr1	9812260	9812570	307	NA	1.75422	1.07958	2.55397	1.97004	1.90249	0.955685	0.0285051	1	1	1	1	1	1	1	1	1	1	1	1	1	1	1	1	1	1	1	1
chr1	9815780	9816130	308	4	1.75422	3.11097	5.35868	4.28332	4.60066	4.21581	5.72879e-10	5.78653e-08	0.043667	1	0.00554785	1	0.0283766	0.00583126	0.00592241	0.0403743	1	3.75392e-05	1	1	1	3.91028e-06	1	1	4.05083e-06	1	3.77492e-06
chr1	9822860	9823190	309	NA	1.75422	1.54093	1.2034	2.392	2.68415	2.11102	1	1	1	1	1	1	1	1	1	1	1	1	1	1	1	0.0331527	1	1	0.0483166	1	1
chr1	9823360	9823990	310	NA	2.34483	3.21499	4.71548	5.2841	5.16317	4.78923	8.05833e-08	0.000264371	1	1	1	1	0.0267592	7.46309e-07	3.3766e-05	0.00413004	1	1.24832e-06	1	1	1	2.11964e-08	1	1	7.90772e-10	1	3.34867e-07
chr1	9824260	9824590	311	NA	2.34483	2.00122	1.95443	2.32767	2.18661	2.49659	1	1	1	1	1	1	1	1	1	1	1	1	1	1	1	1	1	1	1	1	1
chr1	9847480	9848930	312	NA	90.5468	5.06047	6.09677	5.45828	5.53496	5.55875	0.0209684	1.17427e-05	1	1	0.046399	1	0.0302642	0.0182859	1	1	0.0294744	1	1	1	1	1	1	1	1	1	1
chr1	9860080	9860270	313	1	1.75422	1.29317	1.21789	1.25409	2.32217	3.74	1	1	1	1	0.00693114	1	1	1	1	0.00302906	1	0.000781377	0.00654537	1	0.00408852	1	1	1	1	1	1
chr1	9860280	9860530	314	1	1.75422	1.94124	1.36976	0.84267	2.12212	3.93801	1	1	1	1	0.00635273	1	1	1	1	0.0116766	1	0.000406045	0.0010395	1	0.00270337	1	1	1	1	1	1
chr1	9862420	9862690	315	NA	1.75422	1.07958	2.21018	1.03495	1.27869	0.955685	1	1	1	1	1	1	1	1	1	1	1	1	1	1	1	1	1	1	1	1	1
chr1	9868860	9869070	316	NA	1.75422	1.07958	0.837059	0.84267	1.44208	2.56295	1	1	1	1	1	1	1	1	1	1	1	1	1	1	1	1	1	1	1	1	1
chr1	9891860	9892150	317	NA	1.75422	1.07958	0.837059	1.57384	2.93129	3.02527	1	1	1	1	0.0295708	1	1	1	0.0286078	0.02283	1	0.0122562	1	1	1	0.0153401	1	1	1	1	1
chr1	9908520	9908750	318	NA	5.24506	1.96396	3.898	3.40988	2.73809	3.8423	0.000745462	0.00128512	1	1	1	1	1	0.0174447	1	0.00965749	1	0.00632844	1	1	1	1	1	1	0.0135615	1	0.0283246
chr1	9908780	9909130	319	NA	8.74512	2.44732	3.39955	2.69745	3.23426	2.67018	1	1	1	1	1	1	1	1	1	1	1	1	1	1	1	1	1	1	1	1	1
chr1	9909200	9909430	320	NA	5.24506	1.97154	0.837059	0.84267	1.27869	0.955685	1	1	1	1	1	1	1	1	1	1	1	1	1	1	1	1	1	1	1	1	1
chr1	9940660	9940850	321	NA	16.3962	1.32862	0.837059	0.84267	0.916922	0.955685	0.0043145	1	1	1	1	1	0.00923375	1	1	1	1	0.00475799	1	1	1	0.00495097	1	1	0.00412221	1	4.38654e-06
chr1	9942740	9943270	322	NA	24.0067	2.67632	2.57371	2.23227	2.56869	2.83796	1	1	1	1	1	1	0.0432659	1	1	1	1	1	1	1	1	1	1	1	0.0287528	1	0.0249506
chr1	9943320	9943550	323	NA	7.5945	2.03006	1.85509	1.79678	2.11338	2.76979	1	1	1	1	1	1	1	1	1	1	1	1	1	1	1	1	1	1	1	1	1
chr1	9943640	9943910	324	NA	20.4508	3.98845	3.62547	4.04933	3.42764	3.82799	1	1	1	1	1	1	1	1	1	1	1	1	1	1	1	1	1	1	1	1	1
chr1	9944020	9944270	325	NA	57.3058	5.34138	5.31661	4.58795	4.80922	4.93123	1	1	1	1	1	1	1	1	1	1	1	1	1	1	1	1	1	1	1	1	1
chr1	9944440	9944750	326	NA	18.1328	2.35505	2.07946	1.19587	1.73156	2.07126	1	1	1	1	1	1	1	1	1	1	1	1	1	1	1	0.0271122	1	1	0.00602118	1	0.00868273
chr1	9966960	9967170	327	NA	14.0283	1.32862	2.74265	2.57202	1.85272	1.48034	1	1	1	1	1	1	0.0213072	1	1	1	1	0.0478685	1	1	1	1	1	1	1	1	1
chr1	9967180	9967850	328	NA	42.7062	3.51592	4.49908	3.14394	3.52873	3.6604	1	0.0113448	0.0407472	1	1	1	0.0135524	1	1	1	1	1	1	1	1	1	1	1	0.0153151	1	1
chr1	9967880	9968610	329	NA	40.3295	2.92984	3.51585	2.06175	2.4639	1.95327	1	1	1	1	0.0357007	1	0.00299734	1	1	1	1	5.01071e-05	1	1	1	0.00104413	1	1	0.000158372	1	0.0123401
chr1	9991780	9992070	330	NA	1.75422	2.16428	2.2246	2.25632	3.59913	3.8298	1	1	1	1	1	1	1	1	0.0333827	0.0217954	1	0.000527752	1	1	1	0.000919327	1	1	1	1	0.00914162
chr1	9993840	9994070	331	NA	1.75422	1.54093	3.42717	3.40246	3.42849	3.47806	0.000781647	0.00516426	1	1	1	1	1	0.00783688	0.0166358	0.0132403	0.0446475	0.00210626	1	1	1	0.00269574	1	1	0.0013756	1	0.00281588
chr1	9994100	9994470	332	NA	1.75422	1.52075	3.49132	3.22478	2.72193	2.25738	0.000581511	0.00381854	1	1	1	1	1	0.0179404	1	1	1	1	1	1	1	0.0285133	1	1	0.0032889	1	0.0126646
chr1	10007340	10007550	333	NA	4.11205	1.85813	3.18014	2.17743	0.916922	2.98539	0.0179111	0.0411101	1	0.0188865	1	1	1	1	1	1	1	1	1	1	1	1	1	1	1	1	1
chr1	10008700	10009030	334	6	15.8232	3.38963	3.96044	4.27856	3.12676	2.21956	1	1	1	1	0.00743427	1	1	0.0179871	1	1	1	1	0.000776124	1	1	1	1	1	0.0105598	1	1
chr1	10009080	10009290	335	NA	29.2257	4.64192	4.96254	4.02208	3.66831	4.00096	0.00367284	1	1	0.017208	0.0180821	1	1	1	1	1	1	1	1	1	1	1	1	1	1	1	1
chr1	10009360	10009550	336	NA	13.4654	3.39796	2.90752	2.39895	1.29165	1.53138	1	1	1	1	1	1	1	1	0.0382131	1	1	1	1	1	1	0.0347317	1	1	1	1	1
chr1	10009580	10009970	337	NA	5.27484	2.00122	1.88699	1.35637	2.16989	0.955685	1	1	1	1	1	1	1	1	1	1	1	1	1	1	1	1	1	1	1	1	1
chr1	10012860	10013190	338	4	1.75422	1.07958	4.36125	2.78505	2.84165	2.27985	5.34524e-06	8.75825e-06	1	1	0.00309813	0.0392913	1	0.0340758	1	1	1	1	1	1	1	0.0310668	1	1	0.0205579	1	0.0148342
chr1	10014520	10014750	339	4	1.75422	2.8804	3.72084	0.84267	0.916922	0.955685	0.000134683	1	0.000626172	0.00122333	0.000429733	0.000879102	0.047412	1	1	1	1	1	1	1	1	1	1	1	1	1	1
chr1	10037180	10037730	340	NA	17.5573	3.13983	3.55034	2.58544	3.65685	3.29827	1	1	1	1	1	1	1	1	1	1	1	1	1	1	1	1	1	1	1	1	1
chr1	10037840	10038050	341	NA	39.7473	5.18078	5.32305	5.04525	5.01705	4.60973	0.00187972	1	1	1	0.0343613	1	1	1	1	1	1	1	1	1	1	1	1	1	0.0396939	1	1
chr1	10038080	10038270	342	NA	33.9154	5.44687	5.18968	5.08111	5.04036	4.51285	0.00141919	1	1	1	1	1	0.0160786	1	1	1	1	1	1	1	1	0.0467645	1	1	0.00977746	1	0.0214403
chr1	10038360	10038550	343	NA	7.62427	3.20232	4.06516	3.05314	3.27952	3.76484	0.00089101	1	1	1	1	1	1	1	1	1	1	0.0324443	1	1	1	1	1	1	1	1	0.0298584
chr1	10038940	10039170	344	NA	11.6965	2.55388	2.13489	1.81907	1.85272	2.56785	1	1	1	1	1	1	1	1	1	1	1	1	1	1	1	1	1	1	1	1	1
chr1	10039640	10039870	345	NA	75.9807	5.9279	5.41534	4.97525	4.98005	5.08255	1	1	1	1	1	1	1	1	1	1	1	1	1	1	1	1	1	1	1	1	1
chr1	10039960	10040250	346	NA	92.879	5.50118	4.75681	4.62934	4.7862	4.73848	0.0455904	1	1	1	1	1	1	1	1	1	1	0.00730395	1	1	1	0.0296054	1	1	0.0161929	1	0.0100441
chr1	10040380	10040790	347	NA	5.26266	1.95647	3.18019	2.55262	3.36226	2.58652	0.031538	0.0491305	1	1	1	1	1	1	1	1	1	1	1	1	1	0.0417571	1	1	1	1	1
chr1	10055580	10055970	348	NA	3.51223	1.69928	1.2034	3.26622	1.87611	2.10787	1	1	0.0306024	1	1	1	1	0.0190756	1	1	1	1	1	1	1	1	1	1	0.0099553	0.0244741	1
chr1	10056420	10056750	349	NA	1.75422	3.45145	1.94145	2.89015	1.69303	1.16006	1	1	1	1	1	1	0.00645076	1	1	0.0192764	1	1	0.0406694	1	1	1	1	1	0.00944501	1	0.0452035
chr1	10057860	10058070	350	NA	1.75422	1.31696	1.78738	2.68826	1.14807	0.955685	1	1	1	1	1	1	1	0.0476894	1	1	1	1	0.0400511	1	1	1	1	1	0.0170499	0.0235448	1
chr1	10058100	10058310	351	3	1.75422	1.79176	1.76782	3.40428	1.98931	1.15254	1	1	1	1	1	1	1	0.0126496	1	1	1	1	0.00423134	1	1	1	1	1	0.000778876	0.00308462	1
chr1	10087380	10087630	352	NA	2.34022	1.07958	2.05966	1.35637	3.14256	0.955685	1	1	1	1	1	1	1	1	0.0124524	1	1	1	1	0.0333423	1	0.0107141	1	1	1	1	1
chr1	10089620	10089850	353	NA	11.7363	3.14319	3.4334	2.96194	3.2546	2.26249	1	1	1	1	1	1	1	1	1	1	1	1	1	1	1	1	1	1	1	1	1
chr1	10101820	10102150	354	NA	1.75422	1.72597	0.837059	3.0278	2.23029	0.955685	1	1	0.0250297	1	1	1	1	0.0461848	1	1	1	1	0.014995	1	1	1	1	1	0.00570367	0.0206365	1
chr1	10102280	10102570	355	3	3.48706	1.07958	2.25649	3.87152	0.916922	0.955685	1	1	1	1	1	1	1	0.000166074	1	1	1	1	0.000289927	1	1	1	0.00106776	1	0.000395418	0.000624121	1
chr1	10116200	10116510	356	NA	1.75422	1.07958	0.837059	2.48845	0.916922	1.76217	1	1	1	1	1	1	1	1	1	1	1	1	1	1	1	1	1	1	0.0332297	0.028622	1
chr1	10116620	10116890	357	3	1.75422	1.07958	1.37632	4.16401	2.85305	2.43919	1	1	0.000210505	1	1	1	1	1.3072e-05	0.0419861	1	1	1	0.00656884	1	1	0.0234113	1	1	8.2724e-06	0.00504718	0.0248381
chr1	10127340	10127570	358	NA	2.93544	1.07958	1.95016	1.02514	2.50226	3.00888	1	1	1	1	1	1	1	1	1	0.0311667	1	0.0464345	1	1	1	1	1	1	1	1	1
chr1	10127580	10127910	359	NA	3.52605	1.07958	1.5189	1.84121	1.74104	2.14798	1	1	1	1	1	1	1	1	1	1	1	1	1	1	1	1	1	1	1	1	1
chr1	10132820	10133030	360	NA	1.75422	1.07958	1.59461	0.84267	2.17201	0.955685	1	1	1	1	1	1	1	1	1	1	1	1	1	1	1	1	1	1	1	1	1
chr1	10135820	10136210	361	NA	7.62806	2.64877	2.5273	2.80445	2.87773	3.05975	1	1	1	1	1	1	1	1	1	1	1	1	1	1	1	1	1	1	1	1	1
chr1	10136400	10136630	362	NA	1.75422	2.66265	2.58753	1.52739	2.37664	1.32573	0.0367508	1	1	1	1	1	1	1	1	1	1	1	1	1	1	1	1	1	1	1	1
chr1	10139420	10139610	363	NA	1.75422	1.53088	0.837059	1.50712	2.75407	2.6706	1	1	1	1	1	1	1	1	1	1	1	1	1	1	1	0.0335156	1	1	1	1	1
chr1	10141160	10141430	364	7	2.93083	2.79607	3.59025	4.2824	3.80645	2.45042	0.000779521	1	1	1	1	1	1	0.00179426	1	1	1	1	0.00290315	1	1	0.00123451	1	1	6.39782e-06	1	0.00230084
chr1	10141480	10141770	365	6	2.90945	2.81283	4.83527	4.78007	4.36865	3.30557	2.42868e-08	4.02473e-06	1	1	0.00184336	1	1	1.82246e-05	0.00303207	1	1	0.0149753	0.00468711	1	1	1.30392e-05	1	1	9.0148e-08	1	5.42693e-05
chr1	10141980	10142430	366	NA	1.75422	3.26885	3.3675	4.25152	3.80553	3.38789	0.000969826	1	1	1	1	1	0.0317878	1	1	1	1	0.00327881	1	1	1	0.0002581	1	1	4.483e-06	1	0.000289732
chr1	10157240	10157630	367	NA	1.75422	2.17077	3.06335	3.15476	2.6458	2.94983	0.00417172	1	1	1	1	1	1	1	1	1	1	0.0183605	1	1	1	1	1	1	0.00275832	1	0.0104978
chr1	10164500	10164690	368	4	1.75422	1.07958	3.10136	0.84267	1.52224	0.955685	0.00361593	0.00715052	0.0157187	1	0.0103136	0.00036885	1	1	1	1	1	1	1	1	1	1	1	1	1	1	1
chr1	10171140	10171450	369	NA	9.31812	1.54093	1.36976	1.86777	1.45365	1.16006	1	1	1	1	1	1	1	1	1	1	1	1	1	1	1	1	1	1	1	1	1
chr1	10193220	10194010	370	NA	4.11205	1.88995	3.29007	4.15354	4.03209	2.57858	0.0101771	0.0252361	1	1	1	1	1	0.00012338	0.00130429	1	1	1	0.0126246	1	1	0.00039848	1	1	3.97219e-05	1	0.0151608
chr1	10228720	10228910	371	NA	1.75422	2.25076	1.33722	2.79263	1.84396	1.41202	1	1	1	1	1	1	1	1	1	1	1	1	1	1	1	1	1	1	0.0117389	1	1
chr1	10229040	10229290	372	NA	4.08984	3.0032	3.18566	3.82679	3.44832	2.59284	0.0177354	1	1	1	1	1	1	0.0464949	1	1	1	1	1	1	1	0.013391	1	1	0.000448314	1	0.0102597
chr1	10231420	10232110	373	NA	14.6022	3.81063	3.82463	3.84094	3.86454	3.30649	1	1	1	1	1	1	1	1	1	1	1	1	1	1	1	1	1	1	1	1	1
chr1	10232160	10232730	374	NA	56.1288	5.68107	5.43973	5.37795	4.93939	4.82643	0.0322096	1	1	1	1	1	1	1	1	1	1	1	1	1	1	1	1	1	0.0474103	1	1
chr1	10232940	10233250	375	6	53.8511	5.76025	5.67997	5.48892	5.16268	4.74366	0.0038582	1	1	1	0.00358779	1	1	1	1	1	1	1	0.0230717	1	1	1	1	1	0.0229806	1	1
chr1	10233520	10233910	376	NA	10.5207	2.88435	3.4978	3.60886	3.24697	2.95673	1	1	1	1	1	1	1	1	1	1	1	1	1	1	1	1	1	1	1	1	1
chr1	10247720	10247910	377	NA	1.75422	1.07958	2.11954	1.83502	2.03159	0.955685	1	1	1	1	1	1	1	1	1	1	1	1	1	1	1	1	1	1	1	1	1
chr1	10285480	10285830	378	NA	31.0244	2.17077	1.5189	2.88239	2.99638	1.70107	0.00024352	1	1	1	1	1	0.00135377	1	1	1	1	0.000331206	1	1	1	1	1	1	1	1	0.00696161
chr1	10286860	10287110	379	NA	1.75422	1.31696	2.28163	1.59936	3.51053	2.27293	1	1	1	1	1	1	1	1	0.00531295	1	1	1	1	1	1	0.00142304	1	1	1	1	0.0484251
chr1	10327940	10328210	380	NA	1.75422	1.07958	2.77555	1.46494	2.54992	1.4923	0.0172675	0.032364	1	1	1	1	1	1	1	1	1	1	1	1	1	1	1	1	1	1	1
chr1	10486440	10486650	381	7	1.75422	1.07958	2.69303	3.33683	2.95995	0.955685	0.0291129	1	1	1	1	1	1	0.00200993	0.0273539	1	1	1	0.00323791	1	1	0.0145076	1	1	0.00111497	1	0.0454509
chr1	10487000	10487270	382	3	1.75422	1.07958	1.2034	4.01863	2.61522	0.955685	1	1	0.000398196	1	1	1	1	3.89409e-05	1	1	1	1	7.07879e-05	1	1	1	1	1	2.28598e-05	0.000462571	1
chr1	10570820	10571210	383	1	2.34483	1.07958	0.837059	0.84267	2.98166	4.47989	1	1	1	1	1.67995e-05	1	1	1	0.0426799	1.50047e-05	1	1.06087e-05	1.60824e-05	1	0.00108247	0.038797	1	1	1	1	1
chr1	10592660	10592990	384	NA	22.2134	1.95647	2.24228	1.51415	3.04994	2.59839	0.0474161	1	1	1	1	1	0.00896274	1	1	1	1	1	1	1	1	1	1	1	0.00432269	1	0.0267493
chr1	10593060	10593290	385	NA	12.3055	1.07958	0.837059	0.84267	1.81908	1.15254	0.0177354	1	1	1	1	1	0.0213024	1	1	1	1	0.0316314	1	1	1	1	1	1	0.0170499	1	0.00130716
chr1	10596140	10596490	386	5	2.34483	1.95647	1.21076	2.85047	3.52074	3.89096	1	1	1	0.0260706	0.00220621	1	1	1	0.0298326	0.00671511	1	0.000404538	1	1	1	0.0022802	1	1	0.0161573	1	0.017429
chr1	10596500	10596710	387	NA	4.10744	1.50011	1.62739	2.84241	3.08534	3.63703	1	1	1	1	0.0379629	1	1	0.0464465	0.0408219	0.00804763	1	0.00875844	1	1	1	0.0466892	1	1	1	1	1
chr1	10700080	10700350	388	NA	2.93083	1.07958	2.47009	2.81264	2.81724	2.17832	1	1	1	1	1	1	1	0.0261805	0.0442503	1	1	1	1	1	1	1	1	1	0.0415813	1	1
chr1	10701000	10701250	389	NA	1.75422	1.07958	2.17247	2.84211	1.56769	0.955685	1	1	1	1	1	1	1	0.0167317	1	1	1	1	0.0245008	1	1	1	1	1	0.00983171	1	1
chr1	10718880	10719190	390	NA	1.75422	2.60773	0.837059	1.85732	1.52224	2.10461	1	1	1	1	1	1	1	1	1	1	1	1	1	1	1	1	1	1	1	1	1
chr1	10719620	10720130	391	5	8.78953	2.40914	2.74532	4.20807	4.47945	4.74165	1	1	0.0342604	0.0248609	0.00498455	1	1	0.000675073	0.000369651	0.000179979	0.0397795	0.00022746	1	1	1	0.000499962	1	1	0.000992089	1	0.0239573
chr1	10720220	10720410	392	3	1.75422	1.94124	1.39548	3.80368	3.32746	3.39618	1	1	0.00388893	1	0.0409207	1	1	0.00281047	1	1	1	0.00321901	1	1	1	0.00286657	1	1	0.000114221	1	0.00806087
chr1	10720520	10721330	393	5	2.34022	3.16291	1.97152	4.28878	4.45923	4.71569	1	1	0.00135291	0.00158309	0.000307649	1	0.0381823	0.00756027	0.00690553	0.00439913	1	2.56828e-06	1	1	1	4.58871e-06	1	1	5.17318e-06	1	0.00023387
chr1	10759660	10759870	394	NA	5.84867	3.6226	2.57641	2.76455	3.29564	2.77958	1	1	1	1	1	1	1	1	1	1	1	1	1	1	1	1	1	1	1	1	1
chr1	10771920	10772070	395	1	1.75422	1.47918	0.837059	0.84267	1.43042	3.05605	1	1	1	1	0.0326927	1	1	1	1	1	1	0.0133767	0.0300282	1	0.00595981	1	1	1	1	1	1
chr1	10777980	10778210	396	2	1.75422	1.07958	1.02371	0.84267	3.07974	1.33904	1	1	1	1	1	1	1	1	0.0167347	1	1	1	1	1	1	0.00869423	0.0469835	0.00977675	1	1	1
chr1	10781500	10781910	397	NA	1.75422	1.07958	0.837059	2.11182	0.916922	0.955685	1	1	1	1	1	1	1	1	1	1	1	1	1	1	1	1	1	1	1	1	1
chr1	10815140	10815310	398	NA	15.801	1.31696	0.837059	0.84267	0.916922	0.955685	0.00511075	1	1	1	1	1	0.0108613	1	1	1	1	0.00560538	1	1	1	0.00583922	1	1	0.00488614	1	5.97201e-06
chr1	10835760	10835970	399	NA	1.75422	2.45789	1.74812	2.02877	2.74094	1.89453	1	1	1	1	1	1	1	1	1	1	1	1	1	1	1	0.0315826	1	1	1	1	1
chr1	10836000	10836330	400	NA	1.75422	2.46864	1.33722	2.1991	3.02611	1.89453	1	1	1	1	1	1	1	1	1	1	1	1	1	1	1	0.0163016	1	1	1	1	1
chr1	10837280	10837490	401	NA	1.75422	3.16498	0.837059	1.35637	1.61688	2.7204	1	0.0380178	1	1	1	1	0.0246236	1	1	1	1	0.039121	1	1	1	1	1	1	1	1	1
chr1	10871320	10871750	402	NA	1.75422	2.62982	1.924	0.84267	2.68563	2.99132	1	1	1	1	1	1	1	1	1	1	1	0.0177262	0.0391196	1	1	0.0383157	1	1	1	1	1
chr1	10872300	10872570	403	NA	7.65569	2.54391	1.4953	0.84267	2.5326	1.33904	1	1	1	1	1	1	1	1	1	1	1	1	1	1	1	1	1	1	1	1	1
chr1	10877520	10877690	404	NA	8.81848	2.67907	0.837059	0.84267	1.56769	1.81218	1	1	1	1	1	1	1	1	1	1	1	1	1	1	1	1	1	1	1	1	1
chr1	10877860	10878050	405	NA	9.32273	1.54093	0.837059	0.84267	0.916922	1.61997	1	1	1	1	1	1	1	1	1	1	1	1	1	1	1	1	1	1	1	1	0.00991248
chr1	10878320	10878510	406	NA	26.9224	1.07958	0.837059	0.84267	0.916922	0.955685	0.000163242	1	1	1	1	1	0.000221892	1	1	1	1	0.00020363	1	1	1	0.000197177	1	1	0.000156745	1	4.92666e-09
chr1	10880020	10880250	407	NA	16.8967	2.16428	0.837059	0.84267	0.916922	0.955685	0.00431168	1	1	1	1	1	1	1	1	1	1	0.00476741	1	1	1	0.00495097	1	1	0.00412141	1	0.000116396
chr1	10880400	10880590	408	NA	8.22492	2.76602	0.837059	0.84267	2.26487	1.20182	1	1	1	1	1	1	1	1	1	1	1	1	1	1	1	1	1	1	1	1	1
chr1	10942960	10943190	409	NA	1.75422	3.80558	0.837059	1.65636	1.34725	0.955685	1	0.00232865	1	1	1	1	0.00148717	0.0226898	0.00872677	0.00272235	7.17932e-05	1	1	1	1	1	1	1	1	1	1
chr1	10992880	10994050	410	NA	50.9076	5.76792	5.49242	5.45944	5.3474	5.53745	0.00654539	1	1	1	1	1	1	1	1	1	1	0.0370427	1	1	1	1	1	1	0.00847794	1	0.00820171
chr1	10994280	10994710	411	NA	4.66745	1.85813	2.06768	2.523	2.67377	3.05371	1	1	1	1	1	1	1	1	1	1	1	1	1	1	1	1	1	1	1	1	1
chr1	11026660	11026890	412	NA	2.34022	2.10418	0.837059	1.99989	2.16073	2.31159	1	1	1	1	1	1	1	1	1	1	1	1	1	1	1	1	1	1	1	1	1
chr1	11065260	11065550	413	NA	11.7149	2.17077	1.03183	2.71174	2.0712	0.955685	0.0362136	1	1	1	1	1	1	1	1	1	1	0.0227065	0.0413306	1	1	1	1	1	1	1	1
chr1	11096780	11096990	414	NA	16.4306	1.07958	0.837059	1.35637	0.916922	0.955685	0.00489122	1	1	1	1	1	0.00607048	1	1	1	1	0.00539025	1	1	1	0.00559825	1	1	0.0217026	1	2.40593e-05
chr1	11097340	11097610	415	NA	36.2673	2.03718	2.24935	3.27417	3.71013	3.03725	0.00113364	1	1	1	1	1	0.000210116	0.0371898	0.0153494	1	0.0396785	0.0163193	1	1	1	1	1	1	1	1	0.0318493
chr1	11117040	11117210	416	NA	1.75422	2.44179	0.837059	1.53432	2.4431	1.89453	1	1	1	1	1	1	1	1	1	1	1	1	1	1	1	1	1	1	1	1	1
chr1	11117260	11117530	417	NA	1.75422	2.43093	1.98852	3.17448	3.19104	3.20201	1	1	1	1	1	1	1	1	1	1	1	0.00860465	1	1	1	0.0061335	1	1	0.00257215	1	0.0100067
chr1	11140000	11140170	418	NA	4.06467	2.45806	1.2034	1.54738	2.72049	1.49824	1	1	1	1	1	1	1	1	1	1	1	1	1	1	1	1	1	1	1	1	1
chr1	11169220	11169610	419	1	1.75422	1.07958	0.837059	1.36336	2.69588	3.84795	1	1	1	1	0.000803607	1	1	1	1	0.000630222	1	0.000304973	0.00390502	1	0.00363034	0.0299061	1	1	1	1	1
chr1	11169680	11169950	420	5	2.34022	1.07958	0.837059	2.03805	3.16702	4.15242	1	1	1	0.0331347	0.000153151	1	1	1	0.0120725	0.000125314	1	9.30268e-05	0.0103387	1	0.0287253	0.0103204	1	1	1	1	1
chr1	11177620	11178210	421	3	4.09823	4.61496	3.22976	4.84446	3.04461	2.57577	0.0168025	1	0.00410335	1	1	1	8.12673e-05	1	0.0415408	0.00750284	1	1	2.98928e-05	1	1	1	0.0020722	1	5.28658e-08	1	0.00187682
chr1	11180000	11180430	422	NA	1.75422	1.84182	1.85509	1.82434	2.71378	3.66173	1	1	1	1	0.0492497	1	1	1	1	0.0126513	1	0.000779968	0.045432	1	0.0353616	0.0287826	1	1	1	1	0.029315
chr1	11181040	11181330	423	3	1.75422	1.07958	1.23224	2.75004	1.12368	0.955685	1	1	1	1	1	1	1	0.0232722	1	1	1	1	0.0334635	1	1	1	1	1	0.0139525	0.00257316	1
chr1	11202620	11202970	424	NA	3.52144	1.94881	1.90942	1.80152	2.78098	2.77667	1	1	1	1	1	1	1	1	1	1	1	1	1	1	1	1	1	1	1	1	1
chr1	11214340	11214750	425	NA	1.75422	1.07958	0.837059	1.20459	2.30243	3.32789	1	1	1	1	0.0144773	1	1	1	1	0.0109346	1	0.00543704	0.0378727	1	0.0213905	1	1	1	1	1	1
chr1	11216460	11216810	426	NA	3.49545	1.64392	1.04814	2.70308	2.30436	1.98177	1	1	1	1	1	1	1	1	1	1	1	1	1	1	1	1	1	1	1	1	1
chr1	11217400	11217630	427	NA	1.75422	1.07958	0.837059	1.49369	1.52224	2.84264	1	1	1	1	1	1	1	1	1	0.0416375	1	0.0237252	1	1	0.0254768	1	1	1	1	1	1
chr1	11230880	11231410	428	NA	1.75422	3.60585	2.19921	2.80077	1.81908	0.955685	1	1	1	1	1	1	0.00354879	1	1	0.00624761	1	1	0.0362192	1	1	1	1	1	0.0146448	1	1
chr1	11234000	11234190	429	NA	8.21866	2.42016	1.73824	2.43568	1.56769	1.16006	1	1	1	1	1	1	1	1	1	1	1	1	1	1	1	1	1	1	1	1	1
chr1	11268320	11268550	430	NA	1.75422	1.07958	1.70791	2.03317	2.51061	3.05937	1	1	1	1	1	1	1	1	1	0.0227089	1	0.0120849	1	1	1	1	1	1	1	1	1
chr1	11268620	11269090	431	NA	1.75422	1.07958	2.20281	2.26512	2.07643	2.77423	1	1	1	1	1	1	1	1	1	1	1	0.0302527	1	1	1	1	1	1	1	1	1
chr1	11277940	11278210	432	NA	38.6838	1.07958	0.837059	1.063	0.916922	0.955685	7.36443e-06	1	1	1	1	1	1.06009e-05	1	1	1	1	1.0474e-05	1	1	1	9.85407e-06	1	1	8.79352e-06	1	2.28698e-11
chr1	11329520	11329830	433	NA	26.8825	2.38683	0.837059	1.52042	1.27869	2.07126	0.00014585	1	1	1	1	1	0.0114477	1	1	1	1	0.00426164	1	1	1	0.000444781	1	1	0.000852085	1	6.42216e-05
chr1	11330320	11330530	434	NA	66.7279	1.47918	1.02371	1.063	0.916922	0.955685	1.20937e-08	1	1	1	1	1	1.93977e-08	1	1	1	1	3.20377e-08	1	1	1	3.91513e-08	1	1	1.28341e-08	1	1.07731e-16
chr1	11330680	11330870	435	NA	24.0373	1.07958	0.837059	0.84267	0.916922	0.955685	0.000422758	1	1	1	1	1	0.000557654	1	1	1	1	0.000506219	1	1	1	0.000499962	1	1	0.000403048	1	3.3065e-08
chr1	11351120	11351310	436	NA	9.36468	1.07958	0.837059	0.84267	0.916922	0.955685	1	1	1	1	1	1	1	1	1	1	1	1	1	1	1	1	1	1	1	1	0.00118756
chr1	11395520	11395670	437	NA	43.8111	1.07958	0.837059	0.84267	0.916922	0.955685	1.81075e-06	1	1	1	1	1	2.59787e-06	1	1	1	1	2.69239e-06	1	1	1	2.63733e-06	1	1	1.79472e-06	1	6.53137e-13
chr1	11396080	11396230	438	NA	45.1248	1.07958	0.837059	0.84267	0.916922	0.955685	1.73732e-06	1	1	1	1	1	2.49568e-06	1	1	1	1	2.59447e-06	1	1	1	2.5546e-06	1	1	1.72304e-06	1	8.62226e-13
chr1	11401220	11401430	439	NA	32.7945	1.07958	0.837059	0.84267	0.916922	0.955685	3.20989e-05	1	1	1	1	1	4.55557e-05	1	1	1	1	4.32253e-05	1	1	1	4.0518e-05	1	1	3.09883e-05	1	2.34812e-10
chr1	11413460	11413830	440	NA	21.0704	4.30112	3.88913	3.92865	3.52074	4.47042	1	1	1	1	1	1	1	1	1	1	1	1	1	1	1	1	1	1	1	1	1
chr1	11413860	11414570	441	NA	89.9893	6.46953	6.42832	6.29538	5.71695	5.8517	0.000337764	1	1	0.0358356	1	1	0.0401292	1	1	1	1	1	1	1	1	1	1	1	0.00185514	1	1
chr1	11414600	11415050	442	NA	18.08	3.62162	4.42509	4.72483	4.25788	4.20094	0.0147309	0.0292837	1	1	1	1	1	0.00172363	1	1	1	1	1	1	1	1	1	1	0.000860831	1	0.0464697
chr1	11415280	11415710	443	NA	6.99468	3.45681	2.72442	3.55839	3.03502	3.25113	1	1	1	1	1	1	1	1	1	1	1	1	1	1	1	1	1	1	0.0193109	1	1
chr1	11416260	11416550	444	NA	1.75422	2.73751	0.837059	0.84267	2.50394	2.23032	1	1	1	1	1	1	1	1	1	1	1	1	1	1	1	1	1	1	1	1	1
chr1	11427260	11427630	445	NA	1.75422	3.2462	2.53596	1.3327	3.34773	3.23583	0.0340146	1	1	1	1	1	0.0140587	1	1	1	1	0.00596653	1	1	1	0.00300776	1	1	1	1	0.00861191
chr1	11427800	11428070	446	NA	5.83189	3.12637	1.33722	1.03495	2.66534	2.55596	1	1	1	1	1	1	1	1	1	1	1	1	1	1	1	1	1	1	1	1	1
chr1	11430380	11430790	447	NA	1.75422	1.07958	1.78738	1.063	2.81185	2.30143	1	1	1	1	1	1	1	1	0.0425836	1	1	1	1	1	1	0.0239901	1	1	1	1	1
chr1	11458060	11458230	448	NA	1.75422	2.45798	1.02371	0.84267	0.916922	1.62541	1	1	1	1	1	1	1	1	1	1	1	1	1	1	1	1	1	1	1	1	1
chr1	11458380	11458690	449	NA	1.75422	4.79614	1.52482	1.22955	2.17404	3.50923	1	2.33359e-05	1	1	0.0322603	1	3.49063e-06	7.13852e-06	0.000459327	1	0.00916618	0.00160882	0.011672	1	1	1	1	1	1	1	0.0142643
chr1	11467140	11467330	450	NA	37.3835	1.31696	1.2034	1.063	0.916922	1.48633	1.85478e-05	1	1	1	1	1	1.98698e-05	1	1	1	1	4.05831e-05	1	1	1	1.30478e-05	1	1	1.20736e-05	1	6.71014e-10
chr1	11493020	11493390	451	NA	20.4953	1.07958	0.837059	0.84267	0.916922	1.20182	0.00112846	1	1	1	1	1	0.00145177	1	1	1	1	0.00216162	1	1	1	0.00131929	1	1	0.00107453	1	2.91649e-07
chr1	11549880	11550170	452	2	1.75422	3.87751	2.50004	4.32107	4.3867	2.02548	1	1	0.00987009	0.0268123	1	1	0.00121317	1	1	1	1	1	0.000299134	0.00259465	1	7.11664e-06	1	1	2.52149e-06	1	0.000739676
chr1	11558660	11558930	453	NA	1.75422	3.18125	2.05557	0.84267	1.12368	1.32573	1	1	1	1	1	1	0.0222551	0.0295434	1	1	0.031599	1	1	1	1	1	1	1	1	1	1
chr1	11564940	11565250	454	NA	5.26266	2.67175	2.90978	3.23955	2.79424	3.15279	1	1	1	1	1	1	1	1	1	1	1	1	1	1	1	1	1	1	0.0250063	1	1
chr1	11565380	11565590	455	NA	2.92622	2.93735	2.70075	2.58544	2.22898	2.26089	1	1	1	1	1	1	1	1	1	1	1	1	1	1	1	1	1	1	1	1	1
chr1	11566020	11566370	456	NA	1.75422	1.07958	1.04814	1.54738	2.92754	3.5895	1	1	1	1	0.0108417	1	1	1	0.0303846	0.0044808	1	0.0021138	0.0378477	1	1	0.0163016	1	1	1	1	1
chr1	11566840	11567010	457	NA	1.75422	1.07958	2.12366	1.20459	1.93753	2.94548	1	1	1	1	1	1	1	1	1	0.0338874	1	0.0186303	1	1	1	1	1	1	1	1	1
chr1	11573580	11573790	458	NA	1.75422	1.70823	3.3579	4.07751	4.25984	3.94128	0.00146374	0.0148192	1	1	1	1	1	0.000135918	0.000154855	0.00468808	0.027058	0.000417744	1	1	1	1.81142e-05	1	1	1.81887e-05	1	0.000564287
chr1	11573860	11574230	459	NA	2.34483	1.07958	2.57379	2.39922	3.39052	3.46651	0.0443734	0.0474147	1	1	1	1	1	1	0.00543362	0.00508282	0.0446077	0.00422606	1	1	1	0.00444386	1	1	1	1	0.027231
chr1	11579960	11580470	460	NA	4.68884	2.51026	2.95852	3.32108	4.14395	4.51136	1	1	1	1	0.0368761	1	1	1	0.00857002	0.00181826	1	4.57235e-05	1	1	1	0.000315268	1	1	0.0135718	1	0.00684905
chr1	11580480	11580770	461	NA	1.75422	2.12449	2.73521	2.77578	3.32368	3.39372	0.016335	1	1	1	1	1	1	1	1	1	1	0.00302732	1	1	1	0.00433184	1	1	0.0129729	1	0.00624155
chr1	11587960	11588310	462	NA	7.55551	1.07958	2.57933	2.24804	2.59554	2.30262	1	0.0467377	1	1	1	1	1	1	1	1	1	1	1	1	1	1	1	1	1	1	1
chr1	11588360	11588590	463	NA	4.08606	1.51038	2.58769	2.56258	3.10343	3.36837	1	1	1	1	1	1	1	1	0.0494496	0.0179216	1	0.0196266	1	1	1	1	1	1	1	1	1
chr1	11595320	11595570	464	NA	1.75422	1.07958	1.54212	1.93956	2.68462	1.78009	1	1	1	1	1	1	1	1	1	1	1	1	1	1	1	0.0397166	1	1	1	1	1
chr1	11638420	11638730	465	NA	1.75422	1.07958	0.837059	1.03495	1.14807	1.3324	1	1	1	1	1	1	1	1	1	1	1	1	1	1	1	1	1	1	1	1	1
chr1	11650240	11650390	466	NA	1.75422	1.52075	1.75304	3.03909	2.38996	0.955685	1	1	1	1	1	1	1	0.0229294	1	1	1	1	0.011672	1	1	1	1	1	0.00436677	1	1
chr1	11652880	11653130	467	NA	1.75422	1.07958	0.837059	0.84267	1.34725	0.955685	1	1	1	1	1	1	1	1	1	1	1	1	1	1	1	1	1	1	1	1	1
chr1	11657820	11658010	468	NA	2.90945	1.29317	2.69627	1.1871	1.10912	2.26249	1	1	1	1	1	1	1	1	1	1	1	1	1	1	1	1	1	1	1	1	1
chr1	11742280	11742650	469	NA	1.75422	3.88753	0.837059	0.84267	2.42325	0.955685	1	0.00148101	1	1	1	1	0.00096375	0.00126676	1	0.00178028	0.000773191	1	1	1	1	1	1	1	1	1	1
chr1	11748360	11748670	470	NA	11.699	2.64388	0.837059	1.20459	1.75699	2.26249	0.0255384	1	1	1	1	1	1	1	1	1	1	1	1	1	1	1	1	1	1	1	1
chr1	11750640	11751030	471	NA	1.75422	2.39239	3.28099	3.13075	2.91338	4.16568	0.0016682	1	1	1	1	1	1	1	1	0.0101397	1	6.87839e-05	1	1	1	0.015812	1	1	0.00298074	1	0.00158603
chr1	11788340	11788550	472	NA	1.75422	1.07958	0.837059	1.42281	3.03309	2.09933	1	1	1	1	1	1	1	1	0.0203502	1	1	1	1	1	1	0.0107216	1	1	1	1	1
chr1	11895120	11895350	473	NA	1.75422	1.07958	0.837059	0.84267	1.74478	0.955685	1	1	1	1	1	1	1	1	1	1	1	1	1	1	1	1	1	1	1	1	1
chr1	11977640	11977890	474	NA	1.75422	3.24004	1.66468	0.84267	1.73819	1.15254	1	1	1	1	1	1	0.0140587	0.018738	1	0.0390616	0.0101998	1	1	1	1	1	1	1	1	1	1
chr1	11977920	11978190	475	NA	1.75422	3.9959	2.11086	0.84267	2.20997	0.955685	1	1	1	1	1	1	0.000618367	0.000808158	0.0474112	0.00115764	0.00483988	1	1	1	1	1	1	1	1	1	1
chr1	11978200	11978590	476	NA	1.75422	3.90723	1.59461	1.063	1.71914	0.955685	1	0.0252797	1	1	1	1	0.00112812	0.0026845	0.0246941	0.0020993	0.000473455	1	1	1	1	1	1	1	1	1	1
chr1	12008620	12009530	477	NA	1.75422	2.13138	4.43132	2.9591	4.63297	4.34566	2.76722e-06	0.000155181	0.0384205	1	1	1	1	1	4.02515e-05	0.00081706	0.0432703	1.48593e-05	1	1	1	1.28574e-06	0.0259857	1	0.0061161	1	0.000135964
chr1	12009560	12009950	478	NA	1.75422	1.29317	3.80255	1.6865	2.81546	2.7022	0.000194029	0.000719939	0.0155631	1	1	1	1	1	1	1	1	0.0436844	1	1	1	0.0204791	1	1	1	1	0.0239948
chr1	12010220	12010530	479	NA	1.75422	1.07958	2.53001	1.03495	2.50004	2.51564	0.0418406	1	1	1	1	1	1	1	1	1	1	1	1	1	1	1	1	1	1	1	1
chr1	12010680	12010950	480	NA	1.75422	2.81527	4.84085	4.04573	4.76511	4.96363	5.28281e-08	2.82288e-05	1	1	1	1	1	0.0181082	0.000328203	0.000279292	1	2.92035e-07	1	1	1	5.11772e-07	1	1	2.46491e-05	1	4.35764e-06
chr1	12025980	12026170	481	NA	21.0385	1.07958	0.837059	0.84267	0.916922	0.955685	0.000931886	1	1	1	1	1	0.00120026	1	1	1	1	0.00107788	1	1	1	0.00109034	1	1	0.000886753	1	1.2028e-07
chr1	12115480	12115730	482	4	1.75422	1.07958	3.30539	0.84267	2.86045	0.955685	0.00146359	0.00294996	0.00678965	1	0.00446482	1	1	1	0.0470815	1	1	1	1	1	1	0.0263633	1	1	1	1	1
chr1	12117240	12117510	483	NA	1.75422	1.72597	2.42017	0.84267	1.50345	0.955685	1	1	1	1	1	1	1	1	1	1	1	1	1	1	1	1	1	1	1	1	1
chr1	12126660	12126890	484	NA	19.8199	1.07958	0.837059	0.84267	0.916922	0.955685	0.00222555	1	1	1	1	1	0.00284443	1	1	1	1	0.002539	1	1	1	0.00258721	1	1	0.00213405	1	1.49545e-06
chr1	12190860	12191270	485	NA	1.75422	3.86038	0.837059	0.84267	0.916922	0.955685	1	0.00200044	1	1	1	1	0.00127861	0.00170509	0.00243173	0.0023654	1.62752e-06	1	1	1	1	1	1	1	1	1	1
chr1	12276300	12276530	486	NA	3.52144	1.84169	0.837059	1.03495	2.70361	3.19104	1	1	1	1	0.0224528	1	1	1	1	1	1	0.0357412	0.0351715	1	1	1	1	1	1	1	1
chr1	12366940	12367210	487	NA	1.75422	1.07958	1.03183	1.20459	2.05308	1.77202	1	1	1	1	1	1	1	1	1	1	1	1	1	1	1	1	1	1	1	1	1
chr1	12367720	12367930	488	NA	1.75422	1.07958	3.48686	2.68257	3.86151	3.96643	0.000570456	0.00114008	1	1	1	1	1	0.0349341	0.000463016	0.000383347	0.0105821	0.000183952	1	1	1	0.000222805	1	1	0.0214699	1	0.00248433
chr1	12367980	12368190	489	NA	1.75422	1.07958	4.44629	3.58166	4.14593	4.67618	9.42064e-07	1.20487e-06	1	1	1	1	1	0.000527438	6.13605e-05	5.80168e-06	0.00099207	3.27493e-06	1	1	1	3.16356e-05	1	1	0.000293671	1	0.000159882
chr1	12453040	12453230	490	NA	2.92622	1.07958	0.837059	0.84267	2.95995	3.32287	1	1	1	1	0.0148657	1	1	1	0.0273539	0.011244	1	0.0159328	0.0134681	1	1	0.0390473	1	1	1	1	1
chr1	12453400	12453570	491	NA	1.75422	1.07958	0.837059	0.84267	0.916922	2.49064	1	1	1	1	1	1	1	1	1	1	1	1	1	1	0.0146816	1	1	1	1	1	1
chr1	12500060	12500390	492	NA	1.75422	2.10429	1.71799	2.73268	1.95638	2.3094	1	1	1	1	1	1	1	1	1	1	1	1	1	1	1	1	1	1	0.0145816	1	1
chr1	12500460	12500870	493	3	1.75422	3.88556	1.21789	4.38822	2.84693	2.00203	1	0.00458106	1.66612e-05	1	1	1	0.000969015	1	1	1	1	1	0.000261246	1	1	0.0191746	0.0155804	1	1.56163e-06	0.0347729	0.00557754
chr1	12504740	12505090	494	3	1.75422	1.07958	1.23224	3.30978	2.5729	0.955685	1	1	0.0207916	1	1	1	1	0.0023713	1	1	1	1	0.00380122	1	1	1	1	1	0.00132039	0.020603	1
chr1	12509800	12510050	495	1	1.75422	1.64392	1.50731	0.84267	2.13076	3.46733	1	1	1	1	0.0368581	1	1	1	1	0.0201271	1	0.00196922	0.00469954	1	0.00398367	1	1	1	1	1	1
chr1	12510120	12510810	496	1	1.75422	3.10064	2.88438	0.84267	2.67722	4.52475	0.00975679	1	0.037618	1	0.0201514	1	0.0359533	0.0469706	1	0.0114061	1	4.33926e-06	7.8776e-06	0.0204581	0.0273934	0.0437705	1	1	1	1	0.00922108
chr1	12519420	12519950	497	NA	1.75422	1.07958	2.74532	1.35637	2.69686	4.63586	0.0145129	0.0270961	1	1	1	1	1	1	1	2.12946e-05	1	1.08672e-05	0.0133614	1	0.0149844	0.0416991	1	1	1	1	0.0396303
chr1	12555900	12556390	498	NA	1.75422	2.7418	3.02018	3.11298	3.2242	3.17914	0.00537396	1	1	1	1	1	1	1	1	1	1	0.00706679	1	1	1	0.004963	1	1	0.0032889	1	0.00235518
chr1	12577040	12577230	499	NA	19.8862	2.03006	0.837059	1.1871	0.916922	0.955685	0.00133757	1	1	1	1	1	0.018618	1	1	1	1	0.00152899	1	1	1	0.00156193	1	1	0.0035995	1	1.18232e-05
chr1	12619580	12619850	500	1	1.75422	1.07958	0.837059	0.84267	2.49555	3.94152	1	1	1	1	0.000462155	1	1	1	1	0.000372582	1	0.000182436	0.000418728	1	0.00042748	1	1	1	1	1	1
chr1	12620020	12620310	501	5	1.75422	1.07958	2.47332	2.72393	4.50146	5.31141	0.0497331	1	1	1	8.73574e-06	1	1	0.0258673	2.86584e-05	1.33738e-08	0.00930907	1.32455e-08	2.67215e-05	1	1	1.5208e-05	1	1	0.0155276	1	0.005509
chr1	12620420	12620810	502	NA	1.75422	2.37233	3.0407	3.89155	4.46636	5.44729	0.00930711	1	1	1	0.044752	1	1	1	0.000900809	4.89798e-08	1	4.35041e-09	1	1	1	8.85458e-06	1	1	0.000197908	1	0.00100191
chr1	12620860	12621230	503	NA	1.75422	1.69928	1.89603	2.59449	3.03309	3.99697	1	1	1	1	0.0128502	1	1	1	1	0.00144987	1	0.000130194	1	1	1	0.0107216	1	1	0.0274739	1	0.0148796
chr1	12622240	12622470	504	1	1.75422	1.07958	0.837059	0.84267	0.916922	2.96244	1	1	1	1	0.0351236	1	1	1	1	0.0273403	1	0.0150782	0.0325749	1	0.000512354	1	1	1	1	1	1
chr1	12623180	12623570	505	5	6.46527	1.07958	2.29527	4.7721	4.57176	5.20624	1	1	0.000138268	0.00985583	7.61426e-06	1	1	1.40719e-07	9.6e-06	3.68646e-08	0.000610016	1.66908e-07	1	1	1	0.000174374	1	1	1.18805e-06	1	0.0409853
chr1	12691820	12693550	506	1	156.043	4.83805	5.35091	4.68144	5.10156	6.1777	0.00571101	0.0399625	1	1	1	1	1.63989e-06	1	1	0.00028992	0.038168	1	0.000680882	0.0320678	1	9.30445e-05	1	1	4.18327e-07	1	0.0151821
chr1	12706300	12706770	507	4	7.00307	2.92575	3.65611	1.1871	1.87352	0.955685	0.0130428	1	0.00442788	0.0322376	0.000810316	0.0394481	1	1	1	1	1	1	1	1	1	1	1	1	1	1	1
chr1	12711280	12711570	508	NA	26.8801	1.07958	0.837059	0.84267	0.916922	1.88254	0.000194596	1	1	1	1	1	0.000263551	1	1	1	1	0.00396185	1	1	1	0.000233912	1	1	0.000186445	1	4.21636e-07
chr1	12718160	12719170	509	NA	67.2518	4.95613	5.59137	5.0662	4.5666	4.74457	0.0444875	0.0028808	1	0.0114316	0.012248	0.0365785	1	1	1	1	1	1	1	1	1	1	1	1	1	1	1
chr1	12744640	12744890	510	NA	69.6189	1.07958	0.837059	0.84267	0.916922	0.955685	9.14249e-09	1	1	1	1	1	1.17707e-08	1	1	1	1	1.58332e-08	1	1	1	2.03725e-08	1	1	9.80123e-09	1	1.99167e-18
chr1	12745120	12745290	511	NA	28.1103	1.07958	0.837059	0.84267	0.916922	0.955685	0.000109847	1	1	1	1	1	0.000150813	1	1	1	1	0.000139321	1	1	1	0.000134341	1	1	0.000105655	1	2.13276e-09
chr1	12771120	12771730	512	1	3.48706	1.07958	1.2034	1.20459	1.97256	3.86427	1	1	1	1	0.00258617	1	1	1	1	0.000590534	1	0.00130672	0.00228144	1	0.000650648	1	1	1	1	1	1
chr1	12785220	12785510	513	NA	2.34022	2.9274	2.06351	1.22098	1.83246	1.59545	1	1	1	1	1	1	1	1	1	1	1	1	1	1	1	1	1	1	1	1	1
chr1	12795100	12795410	514	NA	14.6227	1.07958	0.837059	0.84267	0.916922	0.955685	0.00904081	1	1	1	1	1	0.0110862	1	1	1	1	0.00979194	1	1	1	0.0102317	1	1	0.00867149	1	1.62987e-05
chr1	12814340	12814590	515	NA	19.2398	1.07958	0.837059	0.84267	0.916922	0.955685	0.00185172	1	1	1	1	1	0.00236605	1	1	1	1	0.00210768	1	1	1	0.0021583	1	1	0.00177553	1	5.79487e-07
chr1	12833000	12833790	516	NA	4.64228	1.82533	2.88438	3.99192	3.23462	3.86909	1	1	1	1	1	1	1	0.000340854	1	0.00433144	0.0452628	0.00344213	1	1	1	0.0443739	1	1	0.000303686	1	0.0192964
chr1	12834720	12834990	517	NA	9.95825	1.07958	0.837059	0.84267	0.916922	2.36559	1	1	1	1	1	1	1	1	1	1	1	1	1	1	1	1	1	1	1	1	0.0495147
chr1	12835440	12836790	518	NA	87.701	5.04175	4.61608	4.17832	4.72736	4.95519	0.0332295	1	1	1	1	1	0.0253214	1	1	1	1	1	1	1	1	0.0335302	1	1	0.000709039	1	0.00496986
chr1	12836840	12837090	519	NA	12.2934	3.9792	2.82825	3.13099	3.5981	3.3376	1	1	1	1	1	1	1	1	1	1	1	1	1	1	1	1	1	1	1	1	1
chr1	12864160	12864390	520	NA	4.69426	4.11905	3.65104	3.29578	3.74537	3.72092	1	1	1	1	1	1	0.00328176	1	1	1	1	0.0078101	1	1	1	0.0038648	1	1	0.0145797	1	0.00179105
chr1	12864820	12865610	521	5	33.3968	3.63013	2.74786	4.11148	4.45174	4.83745	0.0259618	1	1	0.0302129	0.00150692	1	1	1	1	0.0167186	1	1	1	1	1	1	1	1	1	1	1
chr1	12877640	12878070	522	NA	1.75422	3.68813	3.82346	1.9797	2.50173	3.15432	7.51616e-05	1	0.0185554	1	1	1	0.00277613	1	1	1	1	0.00897094	1	1	1	1	1	1	1	1	0.00401014
chr1	12947460	12947730	523	NA	1.75422	2.34934	1.50731	1.49369	2.47298	2.19909	1	1	1	1	1	1	1	1	1	1	1	1	1	1	1	1	1	1	1	1	1
chr1	12973160	12973630	524	3	2.33183	1.64392	3.21365	3.98687	2.34779	1.61997	0.00403608	0.0245819	1	1	1	1	1	0.000278665	1	1	1	1	0.00106977	1	1	1	0.0316415	1	4.27074e-05	0.0496689	0.0261267
chr1	12985240	12985550	525	3	1.75422	1.07958	0.837059	3.32358	1.34725	0.955685	1	1	0.00943488	1	1	1	1	0.00346948	1	1	1	1	0.0055116	1	1	1	0.0448536	1	0.00193055	7.52861e-05	1
chr1	12985580	12985830	526	3	1.75422	1.07958	1.78738	3.3917	1.12368	0.955685	1	1	1	1	1	1	1	0.0018327	1	1	1	1	0.00297376	1	1	1	0.0171181	1	0.00101244	0.000328935	1
chr1	12990280	12991030	527	NA	71.9604	4.16911	4.43228	4.23928	3.97204	3.48883	1	1	1	1	0.0475786	1	0.00195701	1	1	1	1	3.86336e-05	1	1	1	0.00468044	1	1	0.025719	1	0.00511394
chr1	12991040	12991330	528	NA	59.1209	4.06374	3.97541	3.70465	3.78712	2.82855	0.039675	1	1	1	1	1	0.0116697	1	1	1	1	2.5989e-05	1	1	1	0.00771821	1	1	0.0101718	1	0.0034781
chr1	12991400	12991670	529	7	23.9425	4.04675	4.54816	4.08302	4.44205	2.71364	0.0272749	1	1	1	0.000860397	1	1	1	1	1	1	1	0.0160942	0.0142215	0.0152967	1	1	1	1	1	1
chr1	12991680	12992590	530	6	70.6089	6.40135	6.91207	6.46906	6.11515	5.62937	1.09405e-10	0.000392988	1	0.0397639	3.32662e-06	0.0498011	0.00481691	1	1	1	1	1	0.00236336	1	1	0.0116493	1	1	1.7931e-06	1	0.0020318
chr1	12992660	12993330	531	6	29.7744	5.08854	5.09831	4.66032	4.4694	3.47835	0.0011965	1	1	1	0.000217525	1	1	1	1	0.0116356	1	1	0.0123874	1	1	1	1	1	1	1	1
chr1	13018540	13018870	532	NA	5.83945	1.94881	2.17011	0.84267	2.82662	1.20182	1	1	1	1	1	1	1	1	1	1	1	1	1	1	1	1	1	1	1	1	1
chr1	13042440	13042670	533	NA	1.75422	1.64392	1.73796	1.69781	1.10912	0.955685	1	1	1	1	1	1	1	1	1	1	1	1	1	1	1	1	1	1	1	1	1
chr1	13050240	13050670	534	NA	10.5429	4.36391	2.56731	3.70437	3.93826	3.81826	1	1	1	1	1	1	0.0208838	1	1	1	1	1	1	1	1	0.0275006	1	1	0.0357323	1	1
chr1	13052080	13052450	535	NA	9.31056	2.26643	2.13101	3.13256	2.45643	3.07902	1	1	1	1	1	1	1	1	1	1	1	1	1	1	1	1	1	1	1	1	1
chr1	13069760	13070010	536	NA	18.6501	1.53088	1.73824	1.02514	1.30448	0.955685	0.0325499	1	1	1	1	1	0.00778042	1	1	1	1	0.0025003	1	1	1	0.00732359	1	1	0.00356684	1	0.000105743
chr1	13074660	13074830	537	NA	22.2533	1.07958	0.837059	0.84267	0.916922	0.955685	0.000637212	1	1	1	1	1	0.000830512	1	1	1	1	0.000747911	1	1	1	0.000748536	1	1	0.000605811	1	5.65252e-08
chr1	13085080	13085270	538	NA	35.1524	1.07958	0.837059	0.84267	0.916922	0.955685	1.80205e-05	1	1	1	1	1	2.56365e-05	1	1	1	1	2.47393e-05	1	1	1	2.31277e-05	1	1	1.7427e-05	1	8.22292e-11
chr1	13094680	13094910	539	NA	21.6304	1.07958	1.03183	0.84267	1.31338	0.955685	0.00163795	1	1	1	1	1	0.00127436	1	1	1	1	0.00114517	1	1	1	0.00312715	1	1	0.000939328	1	8.18642e-07
chr1	13095520	13095730	540	NA	14.0338	1.07958	0.837059	1.063	1.14807	0.955685	0.0092767	1	1	1	1	1	0.0113505	1	1	1	1	0.010008	1	1	1	0.0176068	1	1	0.015129	1	3.50085e-05
chr1	13103540	13104450	541	NA	69.5284	4.34095	4.03255	4.03187	3.72358	4.05137	0.013117	1	1	1	1	1	0.00482187	1	1	1	1	0.00369613	1	1	1	0.00146261	1	1	0.00947782	1	0.000244907
chr1	13128380	13128630	542	NA	7.5945	1.31696	2.08749	1.73979	1.62713	1.8916	1	1	1	1	1	1	1	1	1	1	1	1	1	1	1	1	1	1	1	1	1
chr1	13134320	13134610	543	NA	12.793	3.5864	3.43038	2.02877	2.94074	2.6194	1	1	1	1	1	1	1	1	1	1	1	1	1	1	1	1	1	1	1	1	1
chr1	13142080	13142370	544	NA	1.75422	1.07958	0.837059	1.47938	0.916922	0.955685	1	1	1	1	1	1	1	1	1	1	1	1	1	1	1	1	1	1	1	1	1
chr1	13142380	13142710	545	NA	6.47908	1.07958	0.837059	2.5791	1.56769	0.955685	1	1	1	1	1	1	1	0.040995	1	1	1	1	1	1	1	1	1	1	1	1	1
chr1	13142960	13143170	546	NA	10.5086	2.68369	1.71799	1.81297	1.92347	1.41202	1	1	1	1	1	1	1	1	1	1	1	1	1	1	1	1	1	1	1	1	1
chr1	13146820	13147270	547	7	4.68423	3.10759	4.81508	5.33827	4.62928	1.90438	7.12551e-08	2.72746e-05	1	1	8.16131e-07	1	1	1.63172e-08	0.00144843	1	1	1	1.50487e-09	0.000147682	0.0161381	6.33255e-06	1	1	1.095e-10	1	0.00568688
chr1	13147500	13147750	548	6	2.92622	1.51038	2.84011	3.58011	2.14869	0.955685	0.0388851	1	1	1	0.035758	1	1	0.0018264	1	1	1	1	0.0010252	1	1	1	1	1	0.000911217	1	1
chr1	13148460	13148730	549	NA	1.75422	1.86602	1.23224	2.62079	1.72203	0.955685	1	1	1	1	1	1	1	1	1	1	1	1	1	1	1	1	1	1	0.0234044	1	1
chr1	13148740	13149070	550	NA	1.75422	2.13116	2.55108	2.49165	1.86749	0.955685	0.0305425	1	1	1	1	1	1	1	1	1	1	1	1	1	1	1	1	1	0.0340273	1	1
chr1	13151160	13151350	551	NA	2.34022	3.17136	2.39506	3.21946	2.5353	2.48166	1	1	1	1	1	1	0.0316634	1	1	1	1	1	1	1	1	1	1	1	0.00872445	1	0.0240946
chr1	13183480	13183650	552	NA	1.75422	2.63452	1.03183	1.86226	1.74104	1.48034	1	1	1	1	1	1	1	1	1	1	1	1	1	1	1	1	1	1	1	1	1
chr1	13183680	13183950	553	NA	1.75422	3.31322	1.53056	2.22371	2.80152	1.41202	1	1	1	1	1	1	0.0120167	1	1	1	1	1	1	1	1	0.0268	1	1	1	1	1
chr1	13184180	13184970	554	NA	1.75422	1.07958	1.82234	3.54058	2.27729	2.57143	1	1	1	1	1	1	1	0.000683149	1	1	1	1	1	1	1	1	1	1	0.000379828	1	0.047688
chr1	13188180	13188430	555	NA	1.75422	4.03683	3.93952	3.85394	3.91396	3.64803	4.4881e-05	1	1	1	1	1	0.000533829	1	1	1	1	0.000914686	1	1	1	0.000154365	1	1	6.0449e-05	1	2.20992e-05
chr1	13188500	13188750	556	NA	5.83649	5.06945	4.71207	4.3403	4.85203	4.93538	5.21926e-07	1	1	1	1	1	4.54993e-06	1	1	1	1	1.22883e-06	1	1	1	1.23102e-06	1	1	2.34558e-05	1	1.11259e-08
chr1	13189180	13189450	557	NA	1.75422	3.67315	4.61809	4.14571	4.30077	3.36169	2.25052e-07	0.00538587	1	1	0.0186195	1	0.00353727	1	1	1	1	0.00541037	1	1	1	1.20904e-05	1	1	1.06083e-05	1	1.78744e-05
chr1	13194940	13195250	558	NA	1.75422	2.5816	3.23556	2.62069	2.30881	2.27985	0.00225112	1	1	1	1	1	1	1	1	1	1	1	1	1	1	1	1	1	0.0261282	1	0.0184424
chr1	13195280	13195790	559	NA	1.75422	3.82358	3.65136	1.55422	2.40312	3.02733	0.000259259	1	0.0123296	1	1	1	0.00143207	0.0150857	1	1	1	0.0121393	1	1	1	1	1	1	1	1	0.00604194
chr1	13196180	13196650	560	NA	2.90945	3.59379	3.61681	2.21555	3.46842	3.88104	0.000634953	1	1	1	1	1	0.0109265	1	1	1	1	0.000816835	1	1	1	0.00563304	1	1	1	1	0.00177567
chr1	13196780	13197670	561	NA	2.33183	4.2124	4.79629	4.59125	4.43755	4.89152	6.74438e-08	0.0341224	1	1	1	1	0.000320894	1	1	1	1	2.74448e-07	1	1	1	5.46871e-06	1	1	3.57698e-07	1	1.33061e-07
chr1	13244560	13244930	562	NA	1.75422	3.2677	2.65107	2.49202	3.4396	2.62932	0.0213562	1	1	1	1	1	0.0140587	1	1	1	1	0.0426596	1	1	1	0.00186423	1	1	0.0332297	1	0.00419822
chr1	13244960	13245370	563	NA	1.75422	3.78111	3.23162	3.47755	3.41438	2.67494	0.00422939	1	1	1	1	1	0.00170837	1	1	1	1	0.0403124	1	1	1	0.00215003	1	1	0.000528891	1	0.00109031
chr1	13253480	13253830	564	NA	7.00307	1.50011	1.72315	1.83561	0.916922	0.955685	1	1	1	1	1	1	1	1	1	1	1	1	1	1	1	1	1	1	1	1	1
chr1	13255140	13255490	565	NA	1.75422	1.47918	3.18879	3.8977	3.48118	3.50265	0.00482771	0.0288186	1	1	1	1	1	0.000298647	0.00886275	0.0110172	0.0370743	0.00177897	1	1	1	0.00137146	1	1	5.59295e-05	1	0.00208968
chr1	13255520	13256170	566	NA	1.75422	2.1511	4.10458	4.49151	4.43536	3.47285	3.34101e-05	0.00176381	1	1	1	1	1	5.51244e-05	0.000151039	1	0.0404607	0.0018981	1	1	1	4.54726e-06	1	1	1.77683e-06	1	0.000125987
chr1	13259580	13259810	567	NA	8.79167	2.25056	2.27481	1.61838	2.60699	1.55809	1	1	1	1	1	1	1	1	1	1	1	1	1	1	1	1	1	1	1	1	1
chr1	13261760	13261910	568	NA	1.75422	1.07958	1.8642	1.20459	2.08839	2.54031	1	1	1	1	1	1	1	1	1	1	1	1	1	1	1	1	1	1	1	1	1
chr1	13289160	13289450	569	NA	1.75422	2.48964	2.39506	2.30829	2.84475	3.17949	1	1	1	1	1	1	1	1	1	1	1	0.00723003	1	1	1	0.0213583	1	1	1	1	0.0154388
chr1	13299620	13299990	570	NA	1.75422	3.49525	5.20962	4.14801	5.10597	4.71051	1.70562e-09	3.34223e-06	0.0226173	1	1	1	0.00540757	1	0.000164716	0.013624	1	1.63832e-06	1	1	1	3.91513e-08	1	1	9.00951e-06	1	4.1795e-07
chr1	13300120	13300330	571	NA	1.75422	1.47918	2.85458	1.95035	2.96036	1.78009	0.0102343	1	1	1	1	1	1	1	1	1	1	1	1	1	1	0.0135215	1	1	1	1	1
chr1	13300340	13300870	572	NA	1.75422	2.89615	3.37243	2.58568	3.49355	2.57425	0.00102147	1	1	1	1	1	1	1	1	1	1	1	1	1	1	0.00133108	1	1	0.0360256	1	0.00503558
chr1	13304920	13305190	573	NA	1.75422	3.8656	4.01565	4.17031	3.99357	3.10125	5.72238e-05	1	1	1	1	1	0.00106104	1	1	1	1	0.0100668	0.0490574	1	1	0.000140373	1	1	1.19546e-05	1	6.43304e-05
chr1	13305320	13305570	574	NA	1.75422	3.9025	4.51583	4.5543	4.61298	4.73089	5.75302e-07	0.0369922	1	1	1	1	0.000830512	0.0236416	1	1	1	1.30448e-06	1	1	1	1.44997e-06	1	1	4.01213e-07	1	3.30591e-07
chr1	13305580	13305810	575	NA	2.93544	3.398	4.45529	4.35916	3.90113	4.27352	1.54754e-06	0.00720386	1	1	1	1	0.0226574	0.0101101	1	1	1	7.38799e-05	1	1	1	0.000364579	1	1	2.77517e-06	1	1.23948e-05
chr1	13312560	13312890	576	NA	1.75422	1.64392	2.92299	2.47511	1.85618	1.20182	0.00765537	1	1	1	0.0352464	1	1	1	1	1	1	1	1	1	1	1	1	1	0.0435124	1	1
chr1	13313440	13313690	577	NA	1.75422	2.33198	2.89627	3.94376	3.21944	2.4687	0.00877462	1	1	1	1	1	1	0.00305491	1	1	1	1	0.0320981	1	1	0.00512195	1	1	4.16754e-05	1	0.0041449
chr1	13314040	13314450	578	NA	2.93544	2.796	2.99038	3.09264	2.22223	2.15043	0.0195111	1	1	1	1	1	1	1	1	1	1	1	1	1	1	1	1	1	0.0118046	1	0.0391829
chr1	13314560	13315190	579	1	2.92622	4.11034	3.90142	4.18373	2.16073	4.24766	9.80838e-05	1	1	0.022466	1	1	0.00160407	1	0.0418295	1	1	6.97323e-05	1	0.0144176	1	1	0.00645478	1	1.49918e-05	1	0.000237745
chr1	13326760	13326970	580	NA	4.66745	1.31696	2.31562	1.71623	1.72203	3.03757	1	1	1	1	1	1	1	1	1	0.0422259	1	1	1	1	1	1	1	1	1	1	1
chr1	13360760	13361150	581	NA	3.48706	1.69928	1.2034	1.57384	0.916922	1.15254	1	1	1	1	1	1	1	1	1	1	1	1	1	1	1	1	1	1	1	1	1
chr1	13366480	13366690	582	NA	1.75422	3.83183	3.67763	2.73569	2.28701	3.05147	0.000171718	1	1	1	1	1	0.00125587	1	1	1	1	0.0163337	1	1	1	1	1	1	0.0144985	1	0.00188084
chr1	13366700	13366990	583	NA	1.75422	4.70693	4.84204	3.76416	4.23256	3.91372	4.47398e-08	1	0.0487552	1	0.0325904	1	7.76648e-06	1	1	1	1	0.000223668	1	1	1	6.80103e-05	1	1	0.000105474	1	2.94134e-06
chr1	13367080	13367330	584	NA	1.75422	3.51085	3.24611	2.10252	2.0561	1.908	0.00198557	1	1	1	1	1	0.00555773	1	1	1	1	1	1	1	1	1	1	1	1	1	0.0181397
chr1	13367580	13368150	585	NA	1.75422	3.29494	2.47613	1.25409	1.27869	1.88708	0.0488607	1	1	1	1	1	0.0214419	1	1	1	1	1	1	1	1	1	1	1	1	1	1
chr1	13371400	13371630	586	NA	6.46609	1.32862	2.02304	1.75112	1.83513	1.33904	1	1	1	1	1	1	1	1	1	1	1	1	1	1	1	1	1	1	1	1	1
chr1	13372420	13372690	587	NA	125.544	6.53073	6.1515	5.95816	5.59717	5.58713	1	1	1	1	1	1	1	1	1	1	1	1	1	1	1	1	1	1	1	1	1
chr1	13372740	13372970	588	NA	76.4912	5.76959	5.36941	5.58135	4.70855	5.11592	1	1	1	1	1	1	1	1	1	1	1	1	1	1	1	1	1	1	1	1	1
chr1	13372980	13373870	589	NA	99.2354	6.94586	6.42537	6.48938	5.96744	6.13001	0.00221422	1	1	1	1	1	0.00194604	1	1	1	1	1	1	1	1	1	1	1	0.00122567	1	0.0262701
chr1	13373900	13374350	590	4	33.8483	5.86634	5.52651	4.95111	4.60874	4.64487	2.68485e-05	1	1	1	0.00761098	1	0.000271659	1	1	0.0165512	1	1	1	1	1	1	1	1	0.0238981	1	0.0151199
chr1	13374360	13374850	591	NA	35.0346	4.16983	4.169	3.76995	3.54882	3.97288	1	1	1	1	1	1	1	1	1	1	1	1	1	1	1	1	1	1	1	1	1
chr1	13423640	13424230	592	NA	2.93544	2.40573	4.34842	2.53281	2.68267	2.99553	3.25593e-06	0.000333874	0.0119939	0.0142262	0.0331218	1	1	1	1	1	1	0.0438892	1	1	1	1	1	1	1	1	0.0188002
chr1	13425720	13425950	593	NA	1.75422	1.69913	2.21741	3.13736	2.78142	3.39721	1	1	1	1	1	1	1	0.0233099	1	0.0244493	1	0.00267704	1	1	1	0.0313914	1	1	0.00282867	1	0.012132
chr1	13426000	13426450	594	NA	2.93544	3.60832	3.23142	3.20042	3.04155	3.7498	0.00555638	1	1	1	1	1	0.0121979	1	1	1	1	0.00139363	1	1	1	0.0255967	1	1	0.00974671	1	0.00161881
chr1	13426460	13427290	595	NA	21.6811	4.46509	4.04813	3.72457	3.43815	3.97858	1	1	1	1	1	1	1	1	1	1	1	1	1	1	1	1	1	1	1	1	1
chr1	13494820	13495290	596	NA	5.26184	1.32862	3.08179	2.16376	1.84396	1.97671	1	0.0140053	1	1	1	1	1	1	1	1	1	1	1	1	1	1	1	1	1	1	1
chr1	13531600	13531810	597	NA	13.4507	2.9774	3.41788	2.29652	3.08422	2.48765	1	1	1	1	1	1	1	1	1	1	1	1	1	1	1	1	1	1	1	1	1
chr1	13532360	13532630	598	NA	1.75422	3.06961	2.20997	0.84267	1.12368	1.56377	1	1	1	1	1	1	0.0265822	0.0347545	1	1	1	1	1	1	1	1	1	1	1	1	1
chr1	13573860	13574590	599	7	2.34483	4.61635	4.94494	4.57009	4.68859	3.55593	5.71828e-08	1	1	1	0.00559686	1	2.13696e-05	1	1	1	1	0.0025037	0.0219748	1	1	1.39491e-06	1	1	3.83036e-07	1	9.50156e-07
chr1	13588640	13589650	600	NA	43.7792	5.70411	5.16956	5.34951	5.28264	5.0315	0.0247985	1	1	1	1	1	0.0304674	1	1	1	1	1	1	1	1	1	1	1	0.00570257	1	0.0156581
chr1	13589660	13590150	601	NA	89.3261	6.43307	6.05652	5.88644	5.33393	5.85849	0.0274702	1	1	1	1	1	1	1	1	1	1	1	1	1	1	1	1	1	1	1	1
chr1	13599020	13599270	602	6	4.08984	1.07958	3.76618	3.81319	2.88973	0.955685	0.000690151	0.00020945	1	1	0.000351252	1	1	0.000130154	0.0296555	1	0.0339255	1	0.000225912	1	1	1	1	1	0.000442905	1	1
chr1	13599280	13599650	603	6	2.34022	1.53088	4.63505	5.17113	4.06358	1.4923	3.23701e-07	7.86856e-07	1	1	3.42718e-06	1	1	1.81957e-09	0.000324968	1	0.0376642	1	7.37966e-09	0.00255612	0.0490182	8.1835e-05	0.0291242	1	1.73468e-09	1	0.00450761
chr1	13599840	13600190	604	NA	5.87926	1.07958	2.41397	2.3805	2.3278	0.955685	1	1	1	1	1	1	1	1	1	1	1	1	1	1	1	1	1	1	1	1	1
chr1	13606720	13606910	605	NA	14.0543	1.32862	0.837059	0.84267	0.916922	0.955685	0.0102343	1	1	1	1	1	0.0213072	1	1	1	1	0.011037	1	1	1	0.0115373	1	1	0.00983171	1	3.16966e-05
chr1	13607960	13608170	606	NA	2.34022	3.33952	1.03183	0.84267	1.27869	0.955685	1	0.0268293	1	1	1	1	0.0167576	0.0130718	0.0475222	0.0162668	0.000502386	1	1	1	1	1	1	1	1	1	1
chr1	13614920	13615130	607	NA	1.75422	1.07958	1.39548	2.85553	1.67828	0.955685	1	1	1	1	1	1	1	0.0206643	1	1	1	1	0.0303956	1	1	1	1	1	0.0120187	0.0159734	1
chr1	13622200	13622370	608	NA	26.8641	1.07958	0.837059	0.84267	0.916922	0.955685	0.000158084	1	1	1	1	1	0.000214942	1	1	1	1	0.000197709	1	1	1	0.000191181	1	1	0.00015168	1	4.41024e-09
chr1	13639580	13639770	609	NA	3.52144	2.25668	1.04814	2.01892	1.73156	1.15254	1	1	1	1	1	1	1	1	1	1	1	1	1	1	1	1	1	1	1	1	1
chr1	13641160	13641390	610	NA	1.75422	1.64392	0.837059	2.91059	1.73156	1.15254	1	1	0.0388107	1	1	1	1	1	1	1	1	1	0.0410089	1	1	1	1	1	0.00943479	0.0140492	1
chr1	13657620	13658110	611	6	1.75422	1.07958	3.45835	3.66342	2.87903	0.955685	0.0006997	0.00142177	1	1	0.0022457	1	1	0.000672803	0.0365882	1	1	1	0.0011339	1	1	0.0202339	1	1	0.000369026	1	0.0220417
chr1	13659560	13659770	612	NA	6.44766	2.59614	2.58493	2.05644	1.98374	2.29017	1	1	1	1	1	1	1	1	1	1	1	1	1	1	1	1	1	1	1	1	1
chr1	13659860	13660090	613	NA	25.1816	4.12641	4.13994	4.40126	3.33686	4.14854	1	1	1	1	1	1	1	1	1	1	1	1	1	1	1	1	1	1	1	1	1
chr1	13660120	13660390	614	NA	45.6668	5.21575	5.11991	5.17901	4.65294	4.49325	1	1	1	1	1	1	1	1	1	1	1	1	0.0378643	1	1	1	1	1	0.045389	1	1
chr1	13660460	13660710	615	NA	97.1975	5.63026	5.25229	5.31408	5.21194	5.21173	1	1	1	1	1	1	1	1	1	1	1	1	1	1	1	1	1	1	1	1	1
chr1	13661060	13661310	616	NA	8.76272	1.88206	2.10818	2.33947	2.09356	1.87799	1	1	1	1	1	1	1	1	1	1	1	1	1	1	1	1	1	1	1	1	1
chr1	13682980	13683350	617	NA	1.75422	2.40914	3.81634	3.93719	3.53988	3.72092	7.26712e-05	0.00982007	1	1	1	1	1	0.00440747	1	1	1	0.000687271	1	1	1	0.00106472	1	1	3.63324e-05	1	0.000286552
chr1	13706380	13706630	618	NA	9.4183	3.19394	3.21726	3.27587	2.83457	3.14968	1	1	1	1	1	1	1	1	1	1	1	1	1	1	1	1	1	1	1	1	1
chr1	13738960	13739130	619	NA	1.75422	1.54093	1.48959	1.52042	2.5282	1.3324	1	1	1	1	1	1	1	1	1	1	1	1	1	1	1	1	1	1	1	1	1
chr1	13752140	13752410	620	NA	1.75422	1.86615	1.84092	2.01396	3.00897	1.7671	1	1	1	1	1	1	1	1	1	1	1	1	1	1	1	0.0145076	1	1	1	1	1
chr1	13752520	13752810	621	NA	1.75422	3.85511	4.13084	4.23473	4.88796	4.57856	1.2221e-05	1	1	1	1	1	0.00237359	1	0.0151822	1	1	9.10906e-06	1	1	1	2.17282e-07	1	1	5.11189e-06	1	3.41037e-06
chr1	13755780	13756250	622	5	2.34022	1.64392	1.47164	2.91115	4.05446	4.55368	1	1	1	0.0102231	0.000235186	1	1	1	0.00141213	8.46358e-05	1	1.09045e-05	0.034746	1	1	0.000182954	1	1	0.0130056	1	0.0090699
chr1	13784500	13784690	623	NA	1.75422	3.30087	3.13458	2.32838	2.8927	1.87429	0.00390103	1	1	1	1	1	0.0208	1	1	1	1	1	1	1	1	0.0157997	1	1	1	1	0.0163694
chr1	13789320	13789510	624	NA	10.5421	3.88154	4.11984	3.45435	3.35176	3.37056	0.0047088	1	1	1	1	1	1	1	1	1	1	1	1	1	1	1	1	1	1	1	1
chr1	13789560	13789970	625	NA	8.7665	2.80854	3.15174	2.75873	2.81634	2.43299	1	1	1	1	1	1	1	1	1	1	1	1	1	1	1	1	1	1	1	1	1
chr1	13848800	13849110	626	3	1.75422	1.07958	0.837059	4.05408	2.24904	0.955685	1	1	9.46061e-05	1	1	1	1	3.68659e-05	1	1	1	1	6.76552e-05	1	1	1	0.0286963	1	2.15407e-05	4.79491e-05	1
chr1	13864620	13865410	627	NA	1.75422	1.07958	3.47046	2.3119	4.0497	2.23975	0.000565128	0.00112931	1	1	1	1	1	1	0.000441877	1	1	1	1	1	1	0.00020742	1	1	1	1	0.0146976
chr1	13870700	13870990	628	NA	3.52605	1.82533	3.06532	1.85178	3.40635	2.59006	0.0195128	1	1	1	1	1	1	1	0.0328964	1	1	1	1	1	1	0.0111874	1	1	1	1	1
chr1	13871000	13871270	629	NA	3.52605	2.38355	2.61247	1.71056	2.54289	2.63917	1	1	1	1	1	1	1	1	1	1	1	1	1	1	1	1	1	1	1	1	1
chr1	13914140	13914530	630	NA	3.52605	1.07958	1.37632	3.0396	3.076	0.955685	1	1	1	1	1	1	1	0.00975408	0.0165905	1	1	1	0.0147913	0.0427885	1	0.037351	1	1	0.0255773	1	1
chr1	13926060	13926310	631	NA	1.75422	1.07958	1.23224	1.59936	2.0106	1.56377	1	1	1	1	1	1	1	1	1	1	1	1	1	1	1	1	1	1	1	1	1
chr1	14009080	14009310	632	NA	1.75422	1.79176	0.837059	1.02514	2.25297	2.89814	1	1	1	1	1	1	1	1	1	1	1	0.021746	1	1	1	1	1	1	1	1	1
chr1	14108400	14108610	633	NA	1.75422	2.2846	1.33722	1.063	2.29026	2.26946	1	1	1	1	1	1	1	1	1	1	1	1	1	1	1	1	1	1	1	1	1
chr1	14108620	14109150	634	1	1.75422	3.93661	3.27809	2.13828	3.78805	4.78531	0.00175026	1	1	1	0.043618	1	0.000723172	1	1	0.0496701	1	8.80664e-07	0.000220024	1	1	0.000348207	1	1	1	1	0.000319604
chr1	14184320	14184610	635	NA	1.75422	2.85631	2.94552	3.13548	2.37664	1.62541	0.00678022	1	1	1	1	1	0.047412	1	1	1	1	1	1	1	1	1	1	1	0.0037968	1	0.0144038
chr1	14184780	14185130	636	NA	1.75422	2.94127	3.28782	3.2499	1.72203	1.33904	0.00169268	1	1	1	0.0160683	1	0.0402611	1	1	1	1	1	0.0165856	1	1	1	1	1	0.00190122	1	0.0180563
chr1	14185160	14185370	637	3	1.75422	1.32862	1.81765	3.29205	1.86488	0.955685	1	1	1	1	1	1	1	0.004864	1	1	1	1	0.00434268	1	1	1	1	1	0.00152818	0.00394996	1
chr1	14185380	14185650	638	3	4.69805	1.85813	2.84311	3.61998	2.68363	0.955685	1	1	1	1	0.0266411	1	1	0.00399415	1	1	1	1	0.000710685	1	1	1	1	1	0.00242115	1	1
chr1	14185860	14186170	639	3	3.48706	1.07958	1.23224	2.89535	1.10912	0.955685	1	1	1	1	1	1	1	0.0134831	1	1	1	1	0.0199494	1	1	1	1	1	0.0354443	0.00314989	1
chr1	14186480	14186770	640	NA	4.67584	1.07958	1.2034	2.44598	0.916922	0.955685	1	1	1	1	1	1	1	1	1	1	1	1	1	1	1	1	1	1	1	1	1
chr1	14202200	14202470	641	3	1.75422	1.32862	1.47759	3.26227	1.56769	0.955685	1	1	1	1	1	1	1	0.00725698	1	1	1	1	0.00637617	1	1	1	1	1	0.00226956	0.00168866	1
chr1	14204340	14204530	642	NA	1.75422	3.03065	3.6575	3.01093	2.65988	2.46461	0.000213251	1	1	1	1	1	0.0301992	1	1	1	1	1	1	1	1	0.0402122	1	1	0.00656843	1	0.00422921
chr1	14220040	14220230	643	NA	1.75422	1.51038	2.58493	1.42281	1.10912	0.955685	0.026139	1	1	1	1	0.0307055	1	1	1	1	1	1	1	1	1	1	1	1	1	1	1
chr1	14225480	14225770	644	NA	1.75422	1.07958	2.48024	2.3006	0.916922	0.955685	0.039641	1	1	1	1	1	1	1	1	1	1	1	1	1	1	1	1	1	1	1	1
chr1	14232020	14232710	645	NA	2.90945	3.6241	2.87527	3.19325	2.77128	1.97671	0.0266948	1	1	1	1	1	0.0129867	1	1	1	1	1	1	1	1	1	1	1	0.00688213	1	0.0204647
chr1	14234220	14234750	646	4	1.75422	2.08357	4.68316	3.57681	2.91964	1.908	2.05362e-07	2.81138e-06	1	0.00300758	7.76424e-06	0.0152581	1	0.0101911	1	1	1	1	0.0162924	1	1	0.0157225	1	1	0.000306348	1	0.00226083
chr1	14235780	14236150	647	NA	1.75422	1.07958	2.38875	3.11073	2.40728	0.955685	1	1	1	1	1	1	1	0.00707822	1	1	1	1	0.0109325	1	1	1	1	1	0.00396844	1	1
chr1	14236240	14236470	648	3	1.75422	1.07958	2.39828	4.03621	2.69342	0.955685	1	1	0.0333177	1	1	1	1	3.58032e-05	1	1	1	1	6.50292e-05	1	1	0.0372013	1	1	2.10757e-05	0.00534196	0.0357496
chr1	14265440	14265630	649	NA	1.75422	1.07958	2.30543	1.97004	2.31959	1.51974	1	1	1	1	1	1	1	1	1	1	1	1	1	1	1	1	1	1	1	1	1
chr1	14291460	14291850	650	NA	15.176	1.07958	1.37632	1.03495	0.916922	0.955685	0.0273711	1	1	1	1	1	0.00785254	1	1	1	1	0.0069609	1	1	1	0.00728526	1	1	0.0104394	1	4.20055e-05
chr1	14292320	14292490	651	NA	29.8071	1.31696	0.837059	0.84267	0.916922	0.955685	7.29668e-05	1	1	1	1	1	0.000157433	1	1	1	1	9.4436e-05	1	1	1	9.04179e-05	1	1	7.02694e-05	1	1.8733e-09
chr1	14303460	14303710	652	NA	1.75422	2.80026	1.77764	2.41797	1.12368	0.955685	1	1	1	1	1	1	1	1	1	1	1	1	1	1	1	1	1	1	1	1	1
chr1	14304540	14305470	653	6	3.51305	3.55043	3.13783	3.55087	0.916922	1.49824	0.0275273	1	1	0.0417006	1	1	0.0210061	1	0.00893362	0.0396086	1	1	0.00859061	1	1	1	0.00515113	1	0.00212367	1	1
chr1	14309720	14310410	654	6	64.9557	5.4831	5.56877	5.2169	4.20992	4.46754	0.0452326	1	1	0.00429347	0.00170136	1	1	1	1	1	1	1	0.0428438	1	1	1	1	1	1	1	1
chr1	14312600	14312850	655	NA	14.0774	1.31696	0.837059	0.84267	0.916922	0.955685	0.0102343	1	1	1	1	1	0.0213072	1	1	1	1	0.011037	1	1	1	0.0115373	1	1	0.00983171	1	3.16966e-05
chr1	14484300	14484890	656	NA	19.3522	2.53882	3.45337	3.26929	3.8098	3.50923	1	1	1	1	1	1	1	1	0.032352	1	1	1	1	1	1	1	1	1	1	1	1
chr1	14506340	14506950	657	NA	69.0099	3.08698	2.20291	3.05581	1.88211	2.84371	4.67462e-08	1	1	1	1	1	9.15279e-07	1	1	1	1	3.84637e-06	1	1	1	2.10461e-08	1	1	7.61619e-06	1	3.37995e-08
chr1	14507140	14507390	658	NA	18.6714	1.07958	0.837059	0.84267	1.78837	1.33904	0.00202096	1	1	1	1	1	0.00256574	1	1	1	1	0.00652465	1	1	1	0.0230928	1	1	0.00193562	1	2.15437e-05
chr1	14632080	14632290	659	NA	11.1159	1.07958	0.837059	0.84267	0.916922	0.955685	0.026139	1	1	1	1	1	0.0311383	1	1	1	1	0.0274044	1	1	1	0.0285133	1	1	0.0251739	1	0.000160529
chr1	14635980	14636230	660	NA	2.34483	1.86615	2.86383	2.37319	1.72203	2.49955	0.0161365	1	1	1	1	1	1	1	1	1	1	1	1	1	1	1	1	1	1	1	1
chr1	14729140	14729350	661	NA	6.45605	2.66527	2.62151	2.35832	2.53201	2.27985	1	1	1	1	1	1	1	1	1	1	1	1	1	1	1	1	1	1	1	1	1
chr1	14739820	14740050	662	NA	12.2527	2.29067	2.11594	2.173	2.02619	1.82169	1	1	1	1	1	1	1	1	1	1	1	1	1	1	1	1	1	1	1	1	1
chr1	14740060	14740310	663	NA	16.9408	4.1616	3.25672	3.97568	3.11624	3.90518	1	1	1	1	1	1	1	1	1	1	1	1	1	1	1	1	1	1	1	1	1
chr1	14755160	14755990	664	NA	62.9692	5.72947	5.52233	5.55655	5.35343	5.22981	1	1	1	1	1	1	1	1	1	1	1	1	1	1	1	1	1	1	1	1	1
chr1	14756020	14756470	665	NA	20.9941	3.92193	4.26409	4.46798	3.78348	3.51483	1	1	1	1	1	1	1	1	1	1	1	1	1	1	1	1	1	1	0.032024	1	1
chr1	14756600	14757510	666	7	53.7266	3.15835	4.0993	4.62128	4.34214	2.93759	1	0.0284591	1	1	0.0484714	1	0.000423654	0.000528018	0.0234908	1	1	0.000527285	0.00171627	1	1	1	1	1	1	1	1
chr1	14757560	14757790	667	NA	2.33183	1.07958	2.01488	2.98113	2.73717	1.32573	1	1	1	1	1	1	1	0.010386	0.0487764	1	1	1	0.0448064	1	1	0.0454021	1	1	0.0101583	1	1
chr1	14757800	14758050	668	NA	3.48706	1.97142	1.21076	3.29169	3.28857	1.87342	1	1	0.0207916	1	1	1	1	0.0277721	1	1	1	1	1	1	1	0.018139	1	1	0.00663875	1	1
chr1	14758060	14758290	669	NA	1.75422	2.18111	1.62739	3.58978	2.85873	1.9852	1	1	0.0244474	1	1	1	1	0.0208815	1	1	1	1	0.0296334	1	1	0.0191746	1	1	0.000366879	0.0450664	0.0244969
chr1	14918240	14919070	670	3	50.2613	3.75614	3.17461	4.41757	3.56464	2.95282	0.00329681	1	1	1	1	1	0.00679605	0.028325	1	1	1	0.000274174	0.00385067	1	1	0.0262467	1	1	1	1	0.0399652
chr1	14980440	14980590	671	NA	11.7103	1.29317	2.10038	1.3327	1.46513	0.955685	1	1	1	1	1	1	0.0432659	1	1	1	1	0.0227065	1	1	1	1	1	1	1	1	0.0315762
chr1	14998260	14998490	672	7	1.75422	1.07958	2.6886	3.36499	2.7965	0.955685	0.0176367	0.0323904	1	1	0.0425834	1	1	0.00244082	0.0415068	1	1	1	0.00399552	1	1	0.0233711	1	1	0.00132497	1	0.0423278
chr1	15007760	15007970	673	NA	2.34022	2.25056	2.37571	1.22955	2.87989	2.78156	1	1	1	1	1	1	1	1	1	1	1	1	1	1	1	0.0296742	1	1	1	1	1
chr1	15154860	15155650	674	NA	1.75422	1.07958	1.36976	0.84267	3.06323	2.52441	1	1	1	1	1	1	1	1	0.0168117	1	1	1	1	1	1	0.0087321	0.0472394	1	1	1	1
chr1	15179780	15179990	675	NA	1.75422	1.07958	2.44896	1.3327	2.19833	0.955685	0.0399609	1	1	1	1	1	1	1	1	1	1	1	1	1	1	1	1	1	1	1	1
chr1	15180240	15180430	676	4	1.75422	1.29317	3.53283	1.19587	1.44208	1.32573	0.000439957	0.00158313	0.00690683	0.0185944	0.00466808	4.62291e-05	1	1	1	1	1	1	1	1	1	1	1	1	1	1	1
chr1	15285740	15286230	677	NA	7.02149	3.23076	2.59599	2.76759	2.15793	1.33904	1	1	1	1	1	1	1	1	1	1	1	1	1	1	1	1	1	1	1	1	1
chr1	15286400	15287710	678	6	98.8649	6.60585	6.5091	6.1827	5.66791	5.63371	0.000809827	1	1	1	0.00906278	1	0.0390425	1	1	1	1	1	1	1	1	1	1	1	0.0267925	1	1
chr1	15287720	15288010	679	NA	3.52605	2.09738	2.52427	2.33522	2.25367	1.75816	1	1	1	1	1	1	1	1	1	1	1	1	1	1	1	1	1	1	1	1	1
chr1	15288720	15289570	680	7	4.09823	3.78538	4.15252	4.43374	4.21144	1.78982	3.76714e-05	1	1	1	0.000299737	1	0.0138461	0.0309775	1	0.0317073	1	1	3.36946e-05	0.00217825	0.0221739	0.000118236	1	1	4.12129e-06	1	0.000890532
chr1	15292500	15292810	681	4	2.34022	2.79846	3.57303	2.79293	3.07527	1.32573	0.000931886	1	1	1	0.00621755	1	1	1	1	1	1	1	1	1	1	0.0141614	1	1	0.0206904	1	0.02105
chr1	15293100	15293390	682	6	1.75422	1.79176	4.02411	3.76533	2.44951	0.955685	2.05008e-05	0.000351673	1	0.0252296	6.09821e-05	1	1	0.00177432	1	1	1	1	0.00032026	1	1	1	1	1	0.000105474	1	0.0110438
chr1	15294280	15294610	683	7	1.75422	1.66261	2.97982	3.48275	3.02418	0.955685	0.00638763	1	1	1	0.0174076	1	1	0.00452846	1	1	1	1	0.00149363	1	1	0.0117078	1	1	0.00050685	1	0.0206385
chr1	15307540	15307950	684	4	1.75422	3.3951	4.14415	2.56622	2.47755	0.955685	1.31758e-05	1	0.028971	0.0278158	4.05612e-05	1	0.0109934	1	1	0.0185786	1	1	1	1	1	1	1	1	0.0336274	1	0.0106479
chr1	15312960	15313250	685	NA	1.75422	1.29317	0.837059	3.0974	2.75643	0.955685	1	1	0.018351	1	1	1	1	0.012584	1	1	1	1	0.0109117	1	1	0.0328705	1	1	0.00402198	1	1
chr1	15334940	15335430	686	NA	1.75422	1.07958	2.12334	0.84267	0.916922	0.955685	1	1	1	1	1	1	1	1	1	1	1	1	1	1	1	1	1	1	1	1	1
chr1	15358180	15358850	687	NA	1.75422	3.80763	4.19894	4.37323	3.89074	3.22278	1.11771e-05	1	1	1	1	1	0.00205662	1	1	1	1	0.00585258	0.0290278	1	1	0.000201112	1	1	2.53493e-06	1	3.92979e-05
chr1	15406680	15406910	688	NA	1.75422	1.07958	1.94563	1.87814	1.47309	0.955685	1	1	1	1	1	1	1	1	1	1	1	1	1	1	1	1	1	1	1	1	1
chr1	15412860	15413090	689	NA	1.75422	1.07958	0.837059	1.91431	1.43042	0.955685	1	1	1	1	1	1	1	1	1	1	1	1	1	1	1	1	1	1	1	1	1
chr1	15413800	15414150	690	7	1.75422	1.07958	2.78212	3.5423	2.99162	1.15254	0.0161509	0.0301155	1	1	1	1	1	0.00069445	0.0250654	1	1	1	0.00212639	1	1	0.0134154	1	1	0.000385613	1	0.0293289
chr1	15423740	15423910	691	NA	2.90945	1.07958	2.11086	1.69781	1.81733	0.955685	1	1	1	1	1	1	1	1	1	1	1	1	1	1	1	1	1	1	1	1	1
chr1	15424400	15424650	692	NA	1.75422	1.64392	2.94057	3.16541	1.56769	0.955685	0.00863728	1	1	1	0.0229108	1	1	0.0352831	1	1	1	1	0.0116614	1	1	1	1	1	0.00410243	1	1
chr1	15474600	15474770	693	NA	1.75422	1.32862	2.50384	1.42281	1.10912	0.955685	0.0332958	1	1	1	1	0.0374508	1	1	1	1	1	1	1	1	1	1	1	1	1	1	1
chr1	15474780	15475010	694	NA	1.75422	1.54093	2.53596	1.71056	1.43042	0.955685	0.0340146	1	1	1	1	1	1	1	1	1	1	1	1	1	1	1	1	1	1	1	1
chr1	15481200	15481470	695	1	1.75422	1.47918	2.02734	2.392	2.40907	4.31912	1	1	1	1	0.0054203	1	1	1	1	0.000124236	1	2.17536e-05	0.0104914	0.0240708	0.00220316	1	1	1	0.0483166	1	0.0195711
chr1	15481520	15481730	696	1	1.75422	1.07958	1.03183	1.69272	2.65535	4.21779	1	1	1	1	0.0001374	1	1	1	1	6.37606e-05	1	3.35494e-05	0.00111585	1	0.000590402	0.039809	1	1	1	1	0.04761
chr1	15482640	15483090	697	NA	1.75422	1.07958	3.8996	3.71188	4.24676	2.77958	5.40498e-05	0.000100787	1	1	1	1	1	0.000269928	4.25492e-05	0.0481736	0.00613782	0.0278268	1	1	1	2.2451e-05	1	1	0.00015168	1	0.00128334
chr1	15483320	15484190	698	NA	15.1906	5.01894	6.30827	5.94052	6.28844	5.38031	4.87398e-07	1.41993e-06	1	1	0.0108417	1	0.00294368	0.000236827	2.68427e-05	1	1	0.00461263	1	1	1	8.45508e-13	1	1	1.86752e-05	1	2.35172e-06
chr1	15485380	15485610	699	NA	5.82267	1.07958	1.91526	1.80253	1.10912	1.41202	1	1	1	1	1	1	1	1	1	1	1	1	1	1	1	1	1	1	1	1	1
chr1	15538900	15539450	700	4	1.75422	3.86546	3.88005	2.71543	2.40432	1.59545	5.07668e-05	1	1	1	0.00101864	1	0.00174371	1	1	0.0169414	1	1	1	1	1	1	1	1	0.0205579	1	0.00833723
chr1	15543700	15544050	701	3	1.75422	1.07958	1.97596	3.17265	2.07643	0.955685	1	1	1	1	1	1	1	0.00640325	1	1	1	1	0.00990882	1	1	1	1	1	0.00359432	0.0305843	1
chr1	15544180	15544550	702	3	2.33183	1.88995	3.40905	4.56105	3.85521	0.955685	0.00190458	0.0205647	1	1	0.00354952	1	1	3.91185e-06	0.00357543	1	1	1	1.32287e-06	0.00138316	0.0313021	0.000276712	1	1	5.42067e-07	1	0.00709165
chr1	15550900	15551050	703	NA	1.75422	1.67179	2.30218	2.55002	2.66384	0.955685	1	1	1	1	1	1	1	1	1	1	1	1	1	1	1	0.0437705	1	1	0.039619	1	1
chr1	15559960	15560170	704	NA	1.75422	2.56878	0.837059	2.71565	1.83246	0.955685	1	1	1	1	1	1	1	1	1	1	1	1	0.0459511	1	1	1	1	1	0.0196907	1	1
chr1	15563920	15564110	705	NA	1.75422	1.07958	2.69635	2.08373	1.14807	0.955685	0.0173147	0.0318049	1	1	0.041844	1	1	1	1	1	1	1	1	1	1	1	1	1	1	1	1
chr1	15569840	15570290	706	4	2.90945	1.69913	3.77509	2.21123	1.30448	0.955685	0.000234974	0.000966514	0.0459724	0.00321609	0.00031087	0.000324076	1	1	1	1	1	1	1	1	1	1	1	1	1	1	1
chr1	15570400	15570630	707	4	1.75422	2.54899	3.73598	2.27641	1.34725	0.955685	0.000121212	0.0192331	1	0.00391255	0.000383008	0.00409085	1	1	1	1	1	1	1	1	1	1	1	1	1	1	0.0450026
chr1	15579420	15579730	708	3	1.75422	1.07958	0.837059	3.56717	0.916922	0.955685	1	1	0.00176258	1	1	1	1	0.000638442	1	1	1	1	0.00105991	1	1	1	0.00363335	1	0.000356233	1.2261e-06	1
chr1	15609500	15609810	709	4	1.75422	1.07958	3.17039	1.3327	2.37904	0.955685	0.00317385	0.00633959	1	1	0.00921603	0.0310963	1	1	1	1	1	1	1	1	1	1	1	1	1	1	1
chr1	15609940	15610270	710	NA	1.75422	2.45266	2.06362	2.569	2.70074	1.69072	1	1	1	1	1	1	1	1	1	1	1	1	1	1	1	0.0295434	1	1	0.0261282	1	0.0398991
chr1	15610520	15610810	711	NA	2.33183	3.90642	3.98884	4.07722	4.27312	2.71226	5.34598e-05	1	1	1	1	1	0.00138337	1	1	1	1	1	1	1	1	2.66235e-05	1	1	1.86752e-05	1	0.000149366
chr1	15611040	15611390	712	NA	1.75422	1.07958	1.47164	1.99936	1.46513	0.955685	1	1	1	1	1	1	1	1	1	1	1	1	1	1	1	1	1	1	1	1	1
chr1	15613780	15614030	713	NA	1.75422	1.07958	2.79256	2.30508	2.68952	0.955685	0.0125199	0.0236972	1	1	0.0319671	1	1	1	1	1	1	1	1	1	1	0.0353989	1	1	1	1	1
chr1	15616380	15617050	714	NA	2.34022	3.76397	3.10729	3.57327	2.98289	1.78009	0.00604981	1	1	1	1	1	0.00295117	1	1	0.0350069	1	1	0.0138012	1	1	0.0195207	1	1	0.000520984	1	0.00392513
chr1	15622000	15622190	715	NA	4.70265	3.24445	3.12261	2.62952	2.72527	2.96418	0.0396175	1	1	1	1	1	1	1	1	1	1	1	1	1	1	1	1	1	1	1	1
chr1	15649560	15650110	716	6	10.452	3.07999	4.37976	4.1973	3.40993	1.3324	0.00112749	0.00523903	1	1	1.54385e-05	1	1	0.0122245	1	1	1	1	5.01158e-05	0.0335758	0.012529	1	1	1	0.00345199	1	1
chr1	15650920	15651570	717	4	2.34022	2.25076	3.42513	1.03495	0.916922	0.955685	0.00121464	0.0485297	0.00657318	0.00647787	0.00231245	0.0010195	1	1	1	1	1	1	1	1	1	1	1	1	1	1	1
chr1	15651740	15652690	718	6	1.75422	3.77804	4.22267	3.96644	3.70263	0.955685	1.89113e-05	1	1	1	6.26676e-05	1	0.00177743	1	1	0.00326139	1	1	0.000102973	0.00423458	0.00806	0.000587972	1	1	3.36407e-05	1	0.000866853
chr1	15656820	15657250	719	7	2.33183	4.35394	3.32382	4.20568	4.25275	1.20182	0.00231081	1	1	1	0.00768817	1	0.000116325	1	1	0.000244367	1	1	2.74011e-05	0.000221732	0.00527743	2.07057e-05	1	1	6.77616e-06	1	0.000505025
chr1	15658340	15658630	720	NA	1.75422	1.07958	2.72442	2.38897	3.05831	1.76217	0.0185377	0.034069	1	1	1	1	1	1	0.0173196	1	1	1	1	1	1	0.00900377	1	1	1	1	0.0495224
chr1	15683160	15683630	721	NA	2.93544	3.55442	3.60727	3.22913	2.3748	1.9852	0.00066375	1	1	1	0.0232449	1	0.0201433	1	1	1	1	1	1	1	1	1	1	1	0.00523475	1	0.0140544
chr1	15683700	15683910	722	NA	4.07306	4.40161	4.02136	3.54734	3.72235	3.58887	0.000113163	1	1	1	1	1	0.000403478	1	1	1	1	0.0100062	1	1	1	0.00456154	1	1	0.00458642	1	0.000285692
chr1	15709140	15709390	723	NA	1.75422	1.07958	1.5189	1.76298	3.4483	1.86424	1	1	1	1	1	1	1	1	0.0044861	1	1	1	1	1	1	0.0021583	1	1	1	1	1
chr1	15710220	15710670	724	6	1.75422	2.42007	5.13771	5.41572	4.70938	3.19688	2.67453e-09	1.01151e-08	1	1	1.85732e-05	1	1	2.74258e-10	3.6615e-05	1	1	0.00618664	7.92691e-07	0.0209727	1	6.7694e-07	1	1	3.18721e-10	1	4.81212e-05
chr1	15710880	15711290	725	7	4.11205	1.87413	3.63482	3.52518	3.37537	1.49824	0.00145527	0.00363954	1	1	0.00426922	1	1	0.00637565	0.0454731	1	1	1	0.00777942	1	1	0.0235272	1	1	0.00312516	1	1
chr1	15725760	15726350	726	3	1.75422	2.14463	3.62767	4.67829	3.54879	1.33904	0.000255066	0.0102782	1	1	0.00275885	1	1	2.56116e-06	0.0410265	1	1	1	1.13464e-06	0.0263705	1	0.00129394	1	1	2.24917e-07	1	0.00230467
chr1	15770040	15770310	727	NA	1.75422	1.47918	2.52147	1.46494	1.92347	1.49824	0.0324448	1	1	1	1	1	1	1	1	1	1	1	1	1	1	1	1	1	1	1	1
chr1	15770460	15770810	728	7	2.92244	1.66261	3.82147	4.34298	4.64068	2.231	0.000186067	0.000825003	1	1	0.0144661	1	1	9.71785e-06	1.58642e-05	1	0.0275299	1	0.000344034	0.00142922	1	3.96529e-06	1	1	2.78028e-06	1	0.00265139
chr1	15770940	15771190	729	NA	1.75422	2.08357	2.40124	3.13279	3.29374	1.69072	1	1	1	1	1	1	1	1	1	1	1	1	1	1	1	0.00333046	1	1	0.00286419	1	0.0193031
chr1	15771240	15771570	730	NA	1.75422	1.07958	0.837059	2.37319	2.05308	0.955685	1	1	1	1	1	1	1	1	1	1	1	1	1	1	1	1	1	1	1	1	1
chr1	15776800	15777250	731	7	1.75422	1.07958	4.12892	3.79266	3.81069	0.955685	1.2221e-05	2.06388e-05	1	1	3.69961e-05	1	1	0.00021466	0.000812065	1	0.0284505	1	0.00036894	0.00291724	1	0.000377191	1	1	0.000119146	1	0.00633121
chr1	15777300	15777750	732	NA	2.33183	1.07958	2.82448	3.333	3.37506	1.49824	0.0269593	0.0303742	1	1	1	1	1	0.00224811	0.0048384	1	1	1	0.0190656	1	1	0.00397785	1	1	0.00208152	1	0.0429337
chr1	15778800	15779070	733	NA	1.75422	1.07958	1.47164	1.59936	3.43289	1.16006	1	1	1	1	1	1	1	1	0.00415323	1	1	1	1	0.0222264	1	0.0020048	1	0.0154275	1	1	1
chr1	15791160	15791350	734	NA	35.7454	1.07958	0.837059	1.1871	0.916922	0.955685	1.61056e-05	1	1	1	1	1	2.29621e-05	1	1	1	1	2.22409e-05	1	1	1	2.07728e-05	1	1	3.09348e-05	1	2.36455e-10
chr1	15791580	15791870	735	NA	70.1978	1.72597	2.14261	1.79678	2.41913	1.7299	1.92325e-08	1	1	1	1	1	7.1558e-09	1	1	1	1	7.96056e-09	1	1	1	1.86815e-07	1	1	5.74345e-09	1	5.58032e-12
chr1	15791980	15792190	736	NA	18.7792	1.94124	1.23224	1.99936	2.8042	2.12261	0.00679896	1	1	1	1	1	0.0311383	1	1	1	1	1	1	1	1	1	1	1	1	1	0.0290418
chr1	15804760	15805150	737	NA	30.43	2.25678	1.85965	1.35637	2.07643	1.63083	0.00103063	1	1	1	1	1	0.00152517	1	1	1	1	0.000391564	1	1	1	0.00229351	1	1	0.000194501	1	9.54351e-06
chr1	15805500	15805710	738	NA	96.9856	6.27673	5.8357	5.48759	5.30523	5.45529	1	1	1	1	1	1	1	1	1	1	1	1	1	1	1	1	1	1	1	1	1
chr1	15805820	15806410	739	NA	65.0296	5.65307	5.18035	5.05299	5.24384	5.35115	1	1	1	1	1	1	1	1	1	1	1	1	1	1	1	1	1	1	1	1	1
chr1	15806560	15806790	740	NA	7.01228	2.03718	1.39548	2.02861	1.56769	1.32573	1	1	1	1	1	1	1	1	1	1	1	1	1	1	1	1	1	1	1	1	1
chr1	15814800	15814950	741	NA	19.3086	1.07958	0.837059	0.84267	0.916922	0.955685	0.00163858	1	1	1	1	1	0.00209156	1	1	1	1	0.00186431	1	1	1	0.00190935	1	1	0.00156682	1	3.64883e-07
chr1	15815080	15815250	742	NA	24.5675	1.07958	0.837059	0.84267	0.916922	0.955685	0.000295615	1	1	1	1	1	0.000392034	1	1	1	1	0.00035703	1	1	1	0.000350596	1	1	0.000282122	1	1.21059e-08
chr1	15847860	15848390	743	NA	1.75422	1.07958	2.88662	4.02242	3.80709	3.96477	0.00996369	0.0190204	1	1	1	1	1	3.79997e-05	0.00070155	0.000748953	0.0084164	0.000350468	1	1	1	0.000332321	1	1	2.2489e-05	1	0.00177365
chr1	15850340	15850510	744	NA	2.34022	1.07958	1.52482	1.34852	2.33218	1.53138	1	1	1	1	1	1	1	1	1	1	1	1	1	1	1	1	1	1	1	1	1
chr1	15850820	15851110	745	NA	3.52144	1.85813	4.28794	4.86984	4.35126	4.52023	5.83373e-06	3.44508e-05	1	1	1	1	1	8.57255e-08	0.000176094	0.000108172	0.00229699	1.7664e-05	1	1	1	3.00994e-05	1	1	2.23662e-08	1	0.000106034
chr1	15851140	15851510	746	NA	5.87087	1.07958	3.16542	3.861	3.18896	3.65048	1	0.00539103	1	1	1	1	1	0.00013271	0.013828	0.00176597	0.00454879	0.0191611	1	1	1	1	1	1	0.00178815	1	1
chr1	15851520	15852050	747	NA	5.8105	1.07958	1.62173	2.02385	1.46513	2.60994	1	1	1	1	1	1	1	1	1	1	1	1	1	1	1	1	1	1	1	1	1
chr1	15892320	15892930	748	NA	42.1127	3.3424	3.29002	3.38404	2.97169	2.25387	0.0337036	1	1	1	1	1	0.00673951	1	1	1	1	0.000103822	1	1	1	0.0120327	1	1	0.0426183	1	0.00588212
chr1	15899660	15899990	749	NA	1.75422	1.70823	3.47542	1.35637	3.04994	3.35917	0.00108729	0.0114674	0.0301678	1	1	1	1	1	1	0.0305679	1	0.00341272	0.0397049	1	1	0.0112338	1	1	1	1	0.0181877
chr1	15902520	15902710	750	NA	8.77489	2.01571	1.85965	1.72838	1.84396	1.99784	1	1	1	1	1	1	1	1	1	1	1	1	1	1	1	1	1	1	1	1	1
chr1	15914940	15915190	751	NA	1.75422	1.07958	2.98615	1.42281	1.87952	0.955685	0.00663932	0.0129085	1	1	0.0180579	0.010713	1	1	1	1	1	1	1	1	1	1	1	1	1	1	1
chr1	15943160	15943350	752	3	1.75422	1.07958	2.48303	3.34474	2.6944	1.15254	0.0410592	1	1	1	1	1	1	0.00237506	1	1	1	1	0.00696527	1	1	0.0325977	1	1	0.00131484	1	1
chr1	15943740	15943970	753	7	2.34022	1.07958	3.5036	3.61542	3.3564	1.36952	0.000919803	0.00113617	1	1	0.00572644	1	1	0.000467633	0.00508964	1	0.0365434	1	0.00247578	0.0416911	1	0.00418356	1	1	0.000407792	1	0.0203734
chr1	15944040	15944330	754	6	1.75422	1.07958	3.15305	3.73676	2.35398	0.955685	0.00560986	0.0111697	1	1	0.0160359	1	1	0.0002184	1	1	1	1	0.000370164	1	1	1	1	1	0.00012256	1	0.0337491
chr1	15993640	15993830	755	NA	1.75422	2.92191	2.5358	2.29244	1.46168	2.05924	0.0410592	1	1	1	1	1	0.0436192	1	1	1	1	1	1	1	1	1	1	1	1	1	1
chr1	15996260	15996630	756	NA	12.8282	1.07958	0.837059	0.84267	0.916922	0.955685	0.0180502	1	1	1	1	1	0.0217311	1	1	1	1	0.0191807	1	1	1	0.0200077	1	1	0.0173545	1	8.23316e-05
chr1	16064000	16064210	757	4	1.75422	1.70823	3.72459	1.02514	1.74104	0.955685	0.000140981	0.00144668	0.00131767	0.0206134	0.000452271	4.73319e-05	1	1	1	1	1	1	1	1	1	1	1	1	1	1	1
chr1	16091800	16092030	758	NA	2.93544	3.65368	2.97772	2.87196	2.07346	2.05522	0.0181248	1	1	1	1	1	0.00873087	1	1	1	1	1	1	1	1	1	1	1	0.025597	1	0.0284099
chr1	16092160	16092530	759	NA	1.75422	1.07958	1.39548	1.063	0.916922	0.955685	1	1	1	1	1	1	1	1	1	1	1	1	1	1	1	1	1	1	1	1	1
chr1	16093000	16093450	760	NA	28.6825	5.37875	4.50844	4.31961	4.30671	3.70124	1	1	1	1	1	1	0.00859449	1	1	0.00237895	1	1	1	1	1	1	1	1	1	1	1
chr1	16093560	16093910	761	NA	12.3101	3.16956	1.60552	1.22955	1.60967	2.07126	1	1	1	1	1	1	1	1	1	1	1	1	1	1	1	1	1	1	0.0463551	1	1
chr1	16095280	16095450	762	NA	2.34483	1.07958	2.2064	2.37	1.10912	0.955685	1	1	1	1	1	1	1	1	1	1	1	1	1	1	1	1	1	1	1	1	1
chr1	16097180	16097430	763	NA	7.59071	1.07958	0.837059	0.84267	0.916922	0.955685	1	1	1	1	1	1	1	1	1	1	1	1	1	1	1	1	1	1	1	1	0.00513775
chr1	16099020	16099570	764	NA	28.659	1.72597	1.03183	1.063	1.30448	0.955685	0.000133692	1	1	1	1	1	0.000554221	1	1	1	1	0.000116058	1	1	1	0.000270226	1	1	0.000127775	1	5.84118e-08
chr1	16099860	16100250	765	NA	22.6963	1.07958	0.837059	0.84267	1.27869	0.955685	0.000900564	1	1	1	1	1	0.00117058	1	1	1	1	0.00105246	1	1	1	0.00303977	1	1	0.000858548	1	8.12402e-07
chr1	16103700	16103950	766	NA	5.27105	2.84411	2.74712	2.61099	2.76249	3.00471	1	1	1	1	1	1	1	1	1	1	1	1	1	1	1	1	1	1	1	1	1
chr1	16104040	16104290	767	NA	22.7835	4.89269	4.59598	4.36751	4.46881	4.26633	0.0103005	1	1	1	1	1	1	1	1	1	1	1	1	1	1	1	1	1	1	1	0.0229492
chr1	16104320	16104550	768	NA	31.5554	5.36493	5.10337	4.83619	5.0824	4.93237	0.00333251	1	1	1	1	1	0.0243647	1	1	1	1	1	1	1	1	0.0152034	1	1	0.0194395	1	0.00453022
chr1	16104660	16105090	769	4	102.809	6.25847	6.02143	5.54183	5.58885	5.08924	1	1	1	1	0.00217875	1	1	1	1	0.0271357	1	1	1	1	1	1	1	1	1	1	1
chr1	16105140	16106030	770	NA	133.839	6.69648	6.18895	5.98455	6.00732	5.54102	1	1	1	1	0.0239775	1	1	1	1	0.012521	1	1	1	1	0.0433618	1	1	1	1	1	1
chr1	16106060	16106370	771	NA	27.4463	4.02604	3.87289	3.47246	3.69242	3.30987	1	1	1	1	1	1	1	1	1	1	1	1	1	1	1	1	1	1	1	1	1
chr1	16106440	16106750	772	NA	5.27944	2.45266	1.95881	3.21685	2.25367	2.70901	1	1	1	1	1	1	1	1	1	1	1	1	1	1	1	1	1	1	0.0336672	1	1
chr1	16112980	16113210	773	NA	1.75422	2.73744	2.1538	1.25409	1.43042	1.41202	1	1	1	1	1	1	1	1	1	1	1	1	1	1	1	1	1	1	1	1	1
chr1	16115240	16115510	774	NA	7.57229	2.96233	3.19487	2.08879	2.80556	2.60719	1	1	1	1	1	1	1	1	1	1	1	1	1	1	1	1	1	1	1	1	1
chr1	16130000	16130450	775	NA	56.703	2.88429	2.06757	3.13491	2.41735	1.77202	1.5494e-06	1	1	1	1	1	4.76044e-05	1	1	1	1	9.01494e-07	1	1	1	1.24634e-05	1	1	0.00261688	1	0.000122263
chr1	16177520	16177910	776	3	1.75422	2.40914	0.837059	4.48766	2.69536	4.04934	1	1	5.39145e-06	1	0.000234871	1	1	0.000177507	1	0.0120488	1	9.55674e-05	1	1	1	0.0404849	0.012602	1	1.56519e-06	1	0.00518512
chr1	16201980	16202290	777	NA	2.92622	2.7789	1.92835	3.62978	3.68138	3.71372	1	1	1	1	1	1	1	1	1	1	1	0.00222737	1	1	1	0.00139298	1	1	0.000957292	1	0.00760772
chr1	16205600	16205850	778	NA	1.75422	2.03718	1.04814	1.57384	0.916922	1.75722	1	1	1	1	1	1	1	1	1	1	1	1	1	1	1	1	1	1	1	1	1
chr1	16206120	16206290	779	NA	1.75422	2.59322	0.837059	2.63542	1.30448	1.75722	1	1	1	1	1	1	1	1	1	1	1	1	1	1	1	1	1	1	0.0283748	1	1
chr1	16224460	16224870	780	NA	1.75422	1.32862	1.50715	2.61133	3.2536	1.70107	1	1	1	1	1	1	1	1	0.0142578	1	1	1	1	1	1	0.00405691	1	1	0.0255868	1	1
chr1	16224940	16225130	781	NA	1.75422	1.07958	0.837059	3.00336	3.10966	0.955685	1	1	0.0328859	0.0483754	1	1	1	0.0129966	0.0191024	1	1	1	0.0196392	0.0489262	1	0.00993361	1	1	0.00737543	1	1
chr1	16225220	16225470	782	3	1.75422	1.07958	0.837059	2.97912	1.98931	0.955685	1	1	0.028383	1	1	1	1	0.0113317	1	1	1	1	0.0169819	1	1	1	1	1	0.00648528	0.004369	1
chr1	16237140	16237650	783	4	1.75422	4.15665	4.78489	3.43832	3.36683	2.17532	8.23041e-08	0.026545	0.0255693	0.0128661	7.51184e-06	1	0.000214942	1	1	0.0162847	1	1	1	1	1	0.00242339	1	1	0.000748827	1	0.000219485
chr1	16243340	16243630	784	3	1.75422	1.07958	0.837059	3.33499	1.99962	1.16006	1	1	0.00612963	1	1	1	1	0.00228423	1	1	1	1	0.00661103	1	1	1	1	1	0.00127259	0.000551085	1
chr1	16249180	16249410	785	NA	1.75422	2.11094	2.60425	2.31275	1.67828	1.16006	0.0285051	1	1	1	1	1	1	1	1	1	1	1	1	1	1	1	1	1	1	1	1
chr1	16249760	16250030	786	NA	1.75422	1.54093	1.62739	2.5023	1.12368	0.955685	1	1	1	1	1	1	1	1	1	1	1	1	1	1	1	1	1	1	0.0319363	1	1
chr1	16253440	16253670	787	NA	2.34483	1.07958	1.64351	2.72111	2.71859	2.97667	1	1	1	1	1	1	1	0.0274506	1	0.0271102	1	0.0251678	1	1	1	0.0476769	1	1	0.0280966	1	1
chr1	16253920	16254270	788	NA	1.75422	1.07958	2.51867	4.05799	3.74395	3.60816	0.0406755	1	1	1	1	1	1	4.45382e-05	0.000988546	0.0021077	0.0144317	0.00101795	1	1	1	0.000463446	1	1	2.60202e-05	1	0.00328967
chr1	16254280	16254530	789	NA	1.75422	1.29317	1.33722	2.94975	2.5761	3.04204	1	1	1	1	1	1	1	0.030755	1	1	1	0.0195207	1	1	1	0.0436559	1	1	0.0104054	1	1
chr1	16255800	16256050	790	NA	7.02067	1.69913	3.30869	3.21685	2.82441	2.86756	0.0481136	0.0128332	1	1	1	1	1	0.0190593	1	1	1	1	1	1	1	1	1	1	1	1	1
chr1	16256240	16257090	791	NA	1.75422	3.40067	4.10809	4.46779	4.2921	4.48801	1.0792e-05	1	1	1	1	1	0.00970108	0.00751759	1	0.0337811	1	5.5652e-06	1	1	1	1.20904e-05	1	1	9.87105e-07	1	3.65147e-06
chr1	16257460	16257790	792	NA	1.75422	2.13138	2.38541	2.21555	3.31736	1.986	0.0497842	1	1	1	1	1	1	1	1	1	1	1	1	1	1	0.00366762	1	1	1	1	0.0325695
chr1	16258140	16258690	793	NA	2.34022	3.13641	5.27948	5.36985	5.26008	5.2937	7.18645e-10	0.00292568	1	1	1	1	0.0479633	4.04768e-08	6.21158e-06	0.0102573	1	1.22063e-08	1	1	1	5.93073e-09	1	1	1.45146e-10	1	1.21467e-06
chr1	16259020	16259670	794	NA	1.75422	1.07958	2.95206	2.88259	3.35733	1.15254	0.00657024	0.0127639	1	1	0.0311298	1	1	0.0155917	0.00519791	1	1	1	0.0396415	0.0270887	1	0.00252853	1	1	0.00917296	1	0.029505
chr1	16259960	16260310	795	6	1.75422	1.86615	4.8737	5.0076	4.01404	1.9662	4.19882e-08	1.30904e-07	1	1	1.11682e-06	1	1	2.87089e-08	0.00125904	1	1	1	2.42582e-07	0.0122964	1	7.653e-05	0.0498001	1	1.53759e-08	1	0.00136562
chr1	16260440	16260790	796	NA	1.75422	1.07958	1.18896	2.60499	1.93177	0.955685	1	1	1	1	1	1	1	0.0418378	1	1	1	1	1	1	1	1	1	1	0.0261008	1	1
chr1	16261480	16261770	797	6	2.33183	1.31696	2.75515	3.34862	2.13578	1.15254	0.0246571	0.0464228	1	1	1	1	1	0.00519073	1	1	1	1	0.00840178	1	1	1	1	1	0.00270636	1	1
chr1	16261800	16262490	798	6	1.75422	1.07958	3.72297	3.30609	2.43559	1.16006	0.000167367	0.000326191	1	1	0.0010143	1	1	0.00341668	1	1	1	1	0.00981697	1	1	1	1	1	0.0019013	1	0.0269396
chr1	16294680	16295030	799	NA	2.34022	2.30263	3.18384	2.09316	1.46168	1.87342	0.00419494	1	1	1	1	1	1	1	1	1	1	1	1	1	1	1	1	1	1	1	1
chr1	16356080	16356650	800	3	1.75422	1.29317	2.07162	3.90024	1.94735	0.955685	1	1	0.0168859	1	1	1	1	0.000146084	1	1	1	1	0.000154404	1	1	1	0.0166187	1	4.96917e-05	0.000239278	1
chr1	16399420	16399630	801	NA	1.75422	1.83353	1.93269	1.063	2.34592	1.4923	1	1	1	1	1	1	1	1	1	1	1	1	1	1	1	1	1	1	1	1	1
chr1	16433360	16433710	802	NA	4.09444	3.09929	2.33906	1.73378	2.79014	1.63083	1	1	1	1	1	1	1	1	1	1	1	1	1	1	1	1	1	1	1	1	1
chr1	16440300	16440530	803	NA	4.68045	2.82117	1.47759	1.49369	2.59554	2.86227	1	1	1	1	1	1	1	1	1	1	1	1	1	1	1	1	1	1	1	1	1
chr1	16468720	16469150	804	NA	1.75422	2.40573	2.04336	2.23652	3.5158	3.40081	1	1	1	1	1	1	1	1	1	1	1	0.00442183	1	1	1	0.00149546	1	1	1	1	0.0181206
chr1	16484480	16484690	805	3	1.75422	1.07958	1.66468	3.69992	1.76997	1.32573	1	1	0.0126999	1	1	1	1	0.000278957	1	1	1	1	0.00158722	1	1	1	0.0206376	1	0.000156745	8.3094e-05	1
chr1	16518460	16519450	806	NA	80.7806	6.51623	6.61429	6.46743	6.00673	6.06308	8.79229e-07	1	1	1	0.0191472	1	0.0121681	1	1	1	1	1	1	1	1	1	1	1	3.76691e-06	1	0.00184349
chr1	16519660	16520150	807	NA	78.9576	6.00214	5.89396	5.63297	5.32797	5.41816	0.0206459	1	1	1	1	1	1	1	1	1	1	1	1	1	1	1	1	1	1	1	1
chr1	16520260	16520570	808	NA	2.92622	3.15311	2.97414	2.25676	2.97005	2.90039	0.0204252	1	1	1	1	1	1	1	1	1	1	1	1	1	1	0.0348799	1	1	1	1	0.0217601
chr1	16520600	16520770	809	NA	2.33183	2.26287	1.61094	1.401	2.721	1.63623	1	1	1	1	1	1	1	1	1	1	1	1	1	1	1	1	1	1	1	1	1
chr1	16546760	16547030	810	NA	1.75422	3.34071	2.99038	3.03025	3.16664	1.20182	0.00685687	1	1	1	0.0323805	1	0.0127547	1	1	0.0358282	1	1	0.0284162	1	1	0.00760296	1	1	0.00619417	1	0.0101641
chr1	16547260	16547450	811	NA	1.75422	1.64392	2.39506	2.23608	2.57716	1.78009	1	1	1	1	1	1	1	1	1	1	1	1	1	1	1	1	1	1	1	1	1
chr1	16559640	16560050	812	NA	1.75422	1.66261	2.37916	1.401	3.47805	1.41202	1	1	1	1	1	1	1	1	0.0188056	1	1	1	1	0.0367538	1	0.00195485	1	1	1	1	1
chr1	16564880	16565210	813	3	2.92622	1.07958	2.41389	3.85899	2.78049	0.955685	1	1	1	1	1	1	1	0.000131194	1	1	1	1	0.000232875	1	1	1	1	1	0.000181847	0.0198615	1
chr1	16586640	16587350	814	NA	3.52605	3.83796	4.531	3.72609	4.69776	4.79183	1.31907e-06	0.0290101	1	1	1	1	0.00555114	1	0.0347956	0.0301681	1	1.98845e-06	1	1	1	2.63719e-06	1	1	0.000717995	1	6.17229e-06
chr1	16616300	16616650	815	NA	7.02445	1.68106	2.90304	2.56597	2.53476	3.3678	1	1	1	1	1	1	1	1	1	0.0328339	1	1	1	1	1	1	1	1	1	1	1
chr1	16617200	16617450	816	NA	1.75422	1.07958	1.62739	1.3327	1.12368	2.46322	1	1	1	1	1	1	1	1	1	1	1	1	1	1	1	1	1	1	1	1	1
chr1	16617800	16619050	817	NA	47.2487	5.9292	5.92014	5.69753	5.52868	5.58672	1.18712e-05	1	1	1	1	1	0.00959873	1	1	1	1	0.0221995	1	1	1	0.0206045	1	1	0.00170586	1	0.000683379
chr1	16619240	16619490	818	NA	89.9863	6.42772	6.09149	5.85206	5.25456	5.85387	0.0097259	1	1	0.0377313	1	1	1	1	0.0477883	1	1	1	1	1	1	1	1	1	1	1	1
chr1	16619600	16619910	819	NA	24.6027	3.91621	4.33479	4.20582	3.99714	4.40983	1	1	1	1	1	1	1	1	1	1	1	1	1	1	1	1	1	1	1	1	1
chr1	16620020	16620690	820	1	1.75422	2.00122	2.0012	1.9853	2.93374	4.84899	1	1	1	1	4.70501e-05	1	1	1	1	6.11215e-06	1	4.05196e-07	2.55603e-05	0.00415932	0.000199405	0.0161505	1	1	1	1	0.0101843
chr1	16633460	16633770	821	NA	1.75422	1.07958	1.60552	0.84267	2.15504	2.16717	1	1	1	1	1	1	1	1	1	1	1	1	1	1	1	1	1	1	1	1	1
chr1	16636160	16636430	822	NA	3.52605	1.07958	3.00148	2.75332	3.11549	1.63083	0.0240778	0.0101796	1	1	1	1	1	0.0241829	0.0231653	1	1	1	1	1	1	0.049584	1	1	1	1	1
chr1	16636560	16636830	823	NA	1.75422	2.86046	4.47633	4.44285	4.79063	4.14086	7.72733e-07	0.000555197	1	1	1	1	1	0.000545056	0.000242995	0.0386244	1	7.12458e-05	1	1	1	4.77987e-07	1	1	9.54841e-07	1	6.26932e-06
chr1	16636880	16637150	824	NA	1.75422	2.23836	2.83529	3.25599	3.81653	3.59143	0.0134501	1	1	1	1	1	1	1	0.016478	1	1	0.00107788	1	1	1	0.000247676	1	1	0.00189142	1	0.00160324
chr1	16637160	16637610	825	NA	3.50005	2.13138	2.83064	3.135	2.50226	2.74223	0.0493961	1	1	1	1	1	1	1	1	1	1	1	1	1	1	1	1	1	0.0166408	1	1
chr1	16656500	16657250	826	NA	184.639	7.12222	6.68077	6.20821	6.15078	6.34112	1	1	1	1	1	1	1	1	0.0353659	1	1	1	1	1	1	1	1	1	1	1	1
chr1	16657340	16657670	827	NA	76.6832	5.00849	4.38847	4.34397	5.0189	4.65132	1	1	1	1	1	1	1	1	1	1	1	0.0480233	1	1	1	1	1	1	0.0261015	1	0.0414712
chr1	16665100	16665350	828	NA	40.3739	5.51063	5.33802	5.04282	5.08521	5.09975	0.0023768	1	1	1	1	1	0.0393872	1	1	1	1	1	1	1	1	1	1	1	0.0297896	1	0.00959344
chr1	16665380	16665950	829	NA	28.0927	4.95954	4.68065	4.72462	4.74619	4.372	0.0356446	1	1	1	1	1	1	1	1	1	1	1	1	1	1	1	1	1	0.018375	1	0.0237599
chr1	16687760	16688230	830	NA	9.30973	3.18252	1.96729	3.03245	2.38996	1.9852	1	1	1	1	1	1	1	1	1	1	1	1	1	1	1	1	1	1	1	1	1
chr1	16688300	16688530	831	NA	11.0983	3.49894	3.25499	3.35402	3.74066	3.47985	1	1	1	1	1	1	1	1	1	1	1	1	1	1	1	1	1	1	1	1	1
chr1	16688620	16688850	832	NA	25.1069	4.68022	3.82264	3.51186	3.70917	3.92733	1	1	1	1	1	1	1	1	1	1	1	1	1	1	1	1	1	1	1	1	1
chr1	16688920	16689070	833	NA	5.25428	3.23386	0.837059	2.15605	1.48442	2.25387	1	0.0236972	1	1	1	1	1	1	1	1	1	1	1	1	1	1	1	1	1	1	1
chr1	16702920	16703250	834	3	1.75422	1.07958	1.90942	3.44227	0.916922	0.955685	1	1	1	1	1	1	1	0.00216798	1	1	1	1	0.00352357	1	1	1	0.0114497	1	0.00118889	0.00117919	1
chr1	16703300	16704170	835	6	1.75422	1.72597	4.05188	4.4578	2.62036	0.955685	1.82134e-05	0.000169642	1	0.0434578	5.42327e-05	1	1	3.74345e-06	1	1	1	1	2.12716e-06	1	1	0.0480885	0.00453392	1	8.72326e-07	1	0.00651333
chr1	16746100	16746330	836	NA	3.52605	3.08704	1.76782	2.00899	1.88807	2.43048	1	1	1	1	1	1	1	1	1	1	1	1	1	1	1	1	1	1	1	1	1
chr1	16747060	16747350	837	NA	1.75422	1.07958	0.837059	0.84267	1.81733	2.92111	1	1	1	1	0.0399566	1	1	1	1	0.0311667	1	0.0172121	0.0371862	1	0.0128534	1	1	1	1	1	1
chr1	16747360	16747590	838	NA	1.75422	1.92585	0.837059	0.84267	1.93177	3.19836	1	1	1	1	0.0215666	1	1	1	1	1	1	0.0084311	0.0196392	1	0.0332376	1	1	1	1	1	1
chr1	16758820	16759110	839	NA	1.75422	1.47918	2.77803	3.48441	3.61466	3.6456	0.0148575	1	1	1	1	1	1	0.00362547	0.0139461	0.00568006	1	0.000886676	1	1	1	0.00210319	1	1	0.000617941	1	0.00466187
chr1	16759220	16759750	840	NA	1.75422	1.07958	3.04926	3.09222	3.45522	3.74	0.0043038	0.00845049	1	1	1	1	1	0.00675795	0.00417691	0.00167522	0.0180451	0.000781377	1	1	1	0.00201516	1	1	0.0038267	1	0.00469193
chr1	16798400	16798630	841	NA	15.775	3.80766	3.81074	3.04396	3.78439	3.47863	1	1	1	1	1	1	1	1	1	1	1	1	1	1	1	1	1	1	1	1	1
chr1	16798760	16798990	842	NA	3.48706	1.07958	1.924	0.84267	1.49228	1.59545	1	1	1	1	1	1	1	1	1	1	1	1	1	1	1	1	1	1	1	1	1
chr1	16809400	16809710	843	NA	1.75422	1.07958	2.57085	2.92704	2.58138	3.79416	0.0282881	1	1	1	1	1	1	0.0199707	1	0.000981363	1	0.000469115	1	1	1	0.0441361	1	1	0.0116368	1	0.0155832
chr1	16809780	16810050	844	NA	1.75422	1.07958	3.16178	3.49505	4.04458	4.22865	0.00337236	0.0068103	1	1	1	1	1	0.000982501	0.000117944	6.0343e-05	0.00492065	3.16075e-05	1	1	1	5.84458e-05	1	1	0.000542688	1	0.00102707
chr1	16810320	16810630	845	NA	1.75422	1.07958	0.837059	0.84267	2.80604	2.50682	1	1	1	1	1	1	1	1	0.0488963	1	1	1	1	1	1	0.0274454	1	1	1	1	1
chr1	16811140	16811390	846	NA	1.75422	1.07958	1.37632	0.84267	0.916922	2.72841	1	1	1	1	1	1	1	1	1	1	1	0.0402839	1	1	0.0189077	1	1	1	1	1	1
chr1	16824220	16824410	847	NA	30.8776	1.07958	0.837059	0.84267	0.916922	0.955685	6.56792e-05	1	1	1	1	1	9.16623e-05	1	1	1	1	8.59261e-05	1	1	1	8.16246e-05	1	1	6.3331e-05	1	1.38242e-09
chr1	16824820	16825010	848	NA	39.7649	1.07958	0.837059	0.84267	0.916922	0.955685	4.36058e-06	1	1	1	1	1	6.24488e-06	1	1	1	1	6.27347e-06	1	1	1	5.9555e-06	1	1	4.27777e-06	1	3.21161e-12
chr1	16916700	16916970	849	NA	1.75422	2.74187	2.3499	2.937	3.66682	4.0039	1	1	1	1	1	1	1	1	1	0.0439716	1	0.000176338	1	1	1	0.000816764	1	1	0.00861649	1	0.00246659
chr1	16934580	16934930	850	NA	1.75422	1.07958	2.67808	3.10625	3.65382	2.50252	0.0224911	0.0412334	1	1	1	1	1	0.00591859	0.00139786	1	0.0456462	1	1	1	1	0.000660247	1	1	0.00335917	1	0.0139061
chr1	16979960	16980470	851	NA	1.75422	2.66265	1.924	0.84267	2.50614	3.06868	1	1	1	1	1	1	1	1	1	1	1	0.0115711	0.0260408	1	1	1	1	1	1	1	1
chr1	16987420	16987990	852	NA	1.75422	1.07958	4.62372	3.84354	3.43553	3.94981	2.23035e-07	2.35438e-07	1	0.0317131	1	1	1	0.000153438	0.00438358	0.000466711	0.00272998	0.000222381	1	1	1	0.00211204	1	1	8.63112e-05	1	0.000483435
chr1	16988200	16988650	853	NA	1.75422	1.07958	0.837059	0.84267	0.916922	0.955685	1	1	1	1	1	1	1	1	1	1	1	1	1	1	1	1	1	1	1	1	1
chr1	16996680	16997050	854	NA	1.75422	1.07958	0.837059	2.23533	2.17201	1.98942	1	1	1	1	1	1	1	1	1	1	1	1	1	1	1	1	1	1	1	1	1
chr1	17007800	17008550	855	NA	1.75422	2.37795	1.91964	1.35637	3.30528	3.52044	1	1	1	1	1	1	1	1	1	1	1	0.00152347	0.0193447	1	1	0.00356407	1	1	1	1	0.0238222
chr1	17008560	17008910	856	NA	1.75422	1.84182	2.6783	1.02514	1.86749	2.51857	0.0198532	1	1	1	1	1	1	1	1	1	1	1	1	1	1	1	1	1	1	1	1
chr1	17009740	17010030	857	NA	10.5169	1.07958	1.59461	0.84267	1.32603	2.23032	1	1	1	1	1	1	0.038426	1	1	1	1	1	1	1	1	1	1	1	0.0313107	1	0.0388902
chr1	17010640	17011230	858	NA	2.90945	1.87413	2.68261	1.69781	3.34745	1.62541	1	1	1	1	1	1	1	1	1	1	1	1	1	1	1	0.0129368	1	1	1	1	1
chr1	17016080	17016810	859	NA	2.34022	2.58353	2.78713	2.12882	3.27755	2.78399	0.0312156	1	1	1	1	1	1	1	1	1	1	1	1	1	1	0.00623671	1	1	1	1	0.0273375
chr1	17041280	17041650	860	NA	1.75422	2.21312	3.15927	1.8294	2.69195	3.82182	0.00299679	1	1	1	1	1	1	1	1	0.0229811	1	0.000468705	0.0305286	1	1	0.0367855	1	1	1	1	0.00940544
chr1	17043160	17043750	861	NA	1.75422	1.07958	3.51886	2.98891	4.20547	4.16888	0.00060976	0.0012464	1	1	1	1	1	0.0103631	5.88644e-05	0.000215391	0.007824	0.000102741	1	1	1	2.98919e-05	1	1	0.00598677	1	0.00156838
chr1	17044060	17044290	862	NA	1.75422	1.07958	2.05159	1.03495	2.21678	3.37192	1	1	1	1	1	1	1	1	1	0.00651687	1	0.00328164	0.013815	1	0.0174486	1	1	1	1	1	1
chr1	17054020	17054590	863	NA	1.75422	3.54635	4.07838	4.40414	3.63416	3.71116	1.37595e-05	1	1	1	1	1	0.00628499	0.0191194	1	1	1	0.000814994	1	1	1	0.001209	1	1	1.91539e-06	1	5.50903e-05
chr1	17058840	17059250	864	3	3.48706	2.88836	3.15174	4.68311	3.52323	0.955685	0.0132675	1	0.00798071	1	0.0081613	1	1	4.35884e-05	1	1	1	1	3.8104e-07	0.0104326	0.0145134	0.00748081	0.0459333	1	2.26818e-07	0.0147876	0.0131286
chr1	17059300	17059650	865	NA	1.75422	3.0069	2.39828	2.52959	2.14155	1.33904	1	1	1	1	1	1	0.0315838	1	1	1	1	1	1	1	1	1	1	1	0.0313107	1	0.0438182
chr1	17060600	17060910	866	NA	4.10283	2.86847	3.36372	2.05211	3.36654	3.35754	0.00920617	1	1	1	1	1	1	1	1	1	1	0.0229622	1	1	1	0.0178278	1	1	1	1	0.0263922
chr1	17085020	17085390	867	NA	1.75422	2.33198	1.03183	1.03495	1.98615	2.4767	1	1	1	1	1	1	1	1	1	1	1	1	1	1	1	1	1	1	1	1	1
chr1	17094760	17094970	868	NA	2.93544	1.54093	1.97152	2.39541	1.31338	1.76217	1	1	1	1	1	1	1	1	1	1	1	1	1	1	1	1	1	1	1	1	1
chr1	17095100	17095330	869	NA	1.75422	1.07958	1.66468	1.9797	1.62404	2.27293	1	1	1	1	1	1	1	1	1	1	1	1	1	1	1	1	1	1	1	1	1
chr1	17096020	17096250	870	NA	1.75422	1.52075	3.00983	2.23608	2.52437	2.58093	0.00522536	0.0303897	1	1	1	1	1	1	1	1	1	1	1	1	1	1	1	1	1	1	0.0305512
chr1	17096780	17098070	871	4	150.62	6.70112	7.07063	6.53402	6.49251	6.33332	0.0013415	0.0125265	1	1	0.00347143	1	1	1	1	1	1	1	1	1	1	1	1	1	1	1	1
chr1	17098260	17099070	872	NA	6.96573	4.41675	5.35455	5.41931	4.68568	5.03763	4.68662e-10	0.000483076	1	1	1	1	0.00326474	0.000105105	1	1	1	2.27516e-06	1	1	1	3.79319e-05	1	1	9.29604e-11	1	5.76589e-08
chr1	17099160	17099650	873	NA	12.8098	2.70181	2.07566	1.76887	2.68072	2.37741	1	1	1	1	1	1	1	1	1	1	1	1	1	1	1	1	1	1	1	1	1
chr1	17120080	17120370	874	NA	1.75422	2.2846	4.27762	3.52044	3.89902	3.8073	3.48618e-06	0.000392988	1	1	1	1	1	0.0337179	0.0156846	1	1	0.00100378	1	1	1	0.00014795	1	1	0.000413634	1	0.000367528
chr1	17120720	17121210	875	NA	2.92622	2.14452	3.17089	3.89236	2.9296	3.26736	0.00836186	1	1	1	1	1	1	0.00174829	1	1	1	0.0152507	1	1	1	0.043969	1	1	0.000118708	1	0.00752238
chr1	17121240	17121510	876	NA	3.52605	1.32862	2.42118	2.18943	2.05838	1.89904	1	1	1	1	1	1	1	1	1	1	1	1	1	1	1	1	1	1	1	1	1
chr1	17121540	17121850	877	NA	1.75422	1.07958	2.37589	0.84267	1.44208	2.83091	1	1	1	1	1	1	1	1	1	0.0416375	1	0.0237252	0.0494176	1	1	1	1	1	1	1	1
chr1	17122860	17123430	878	NA	8.82309	4.73319	4.99342	3.92233	4.2816	3.90836	6.15412e-07	1	1	1	0.0100984	1	0.00123038	1	1	1	1	0.0290112	1	1	1	0.00248896	1	1	0.00736203	1	0.000171182
chr1	17123460	17123730	879	NA	16.9713	4.68478	3.82961	3.43315	4.02183	3.53658	1	1	1	1	1	1	0.0434943	1	1	1	1	1	1	1	1	1	1	1	1	1	1
chr1	17145260	17145510	880	NA	35.688	5.45155	4.76547	4.29752	4.35559	4.70316	1	1	1	1	1	1	0.023547	1	1	1	1	1	1	1	1	1	1	1	1	1	1
chr1	17145540	17145810	881	NA	39.1361	5.06992	4.60718	4.37839	4.29324	4.78544	1	1	1	1	1	1	1	1	1	1	1	1	1	1	1	1	1	1	1	1	1
chr1	17146060	17146450	882	NA	1.75422	2.45257	2.33232	2.63988	2.4097	2.52685	1	1	1	1	1	1	1	1	1	1	1	1	1	1	1	1	1	1	0.0255801	1	0.0300465
chr1	17146760	17147130	883	NA	1.75422	2.00836	1.73314	2.18595	2.13655	0.955685	1	1	1	1	1	1	1	1	1	1	1	1	1	1	1	1	1	1	1	1	1
chr1	17149100	17149530	884	NA	1.75422	2.25076	0.837059	0.84267	1.52224	1.74727	1	1	1	1	1	1	1	1	1	1	1	1	1	1	1	1	1	1	1	1	1
chr1	17163120	17163390	885	NA	1.75422	2.48435	1.02371	1.71056	1.75699	1.75816	1	1	1	1	1	1	1	1	1	1	1	1	1	1	1	1	1	1	1	1	1
chr1	17163620	17163830	886	NA	2.92244	3.65228	2.84073	3.02526	2.90789	2.94731	0.0282389	1	1	1	1	1	0.00811081	1	1	1	1	1	1	1	1	1	1	1	0.0191179	1	0.0105398
chr1	17207620	17207810	887	NA	54.9195	1.07958	0.837059	0.84267	0.916922	0.955685	1.4274e-07	1	1	1	1	1	1.95596e-07	1	1	1	1	2.30191e-07	1	1	1	2.46145e-07	1	1	1.45753e-07	1	1.70241e-15
chr1	17250440	17250730	888	NA	20.9689	1.07958	0.837059	0.84267	0.916922	0.955685	0.00114082	1	1	1	1	1	0.00147179	1	1	1	1	0.00131701	1	1	1	0.00133436	1	1	0.00108745	1	2.54926e-07
chr1	17250840	17251090	889	NA	67.7796	1.07958	0.837059	0.84267	0.916922	0.955685	1.24765e-08	1	1	1	1	1	1.61747e-08	1	1	1	1	2.16689e-08	1	1	1	2.72696e-08	1	1	1.33818e-08	1	4.51492e-18
chr1	17302900	17303130	890	NA	1.75422	1.79176	0.837059	2.94456	2.50341	0.955685	1	1	0.034765	1	1	1	1	1	1	1	1	1	0.0213812	1	1	1	1	1	0.00841471	1	1
chr1	17305320	17305570	891	NA	1.75422	3.2738	0.837059	0.84267	0.916922	1.33904	1	0.0225196	1	1	1	1	0.0144744	0.0192904	0.0249276	1	0.000523784	1	1	1	1	1	1	1	1	1	1
chr1	17310040	17310410	892	NA	2.93544	1.07958	3.24621	3.31354	2.79284	1.37599	0.00540277	0.00381912	1	1	0.017038	1	1	0.00311487	1	1	1	1	0.0147571	1	1	1	1	1	0.00496345	1	1
chr1	17481040	17481330	893	NA	1.75422	4.17788	0.837059	1.02514	1.29165	0.955685	1	0.000276605	1	1	1	1	0.000196212	0.0004212	0.00106608	0.000368058	1.71781e-07	1	1	1	1	1	1	1	1	1	1
chr1	17506800	17507030	894	NA	25.7642	1.07958	0.837059	0.84267	0.916922	0.955685	0.000336905	1	1	1	1	1	0.000448456	1	1	1	1	0.000409568	1	1	1	0.000399917	1	1	0.000321916	1	3.6221e-08
chr1	17629580	17629830	895	NA	5.8105	2.39802	2.49507	2.90369	2.9267	2.19306	1	1	1	1	1	1	1	1	1	1	1	1	1	1	1	1	1	1	1	1	1
chr1	17646820	17647150	896	NA	1.75422	2.46864	0.837059	0.84267	0.916922	0.955685	1	1	1	1	1	1	1	1	1	1	0.0363989	1	1	1	1	1	1	1	1	1	1
chr1	17687080	17687310	897	NA	22.2457	1.67179	0.837059	0.84267	0.916922	1.16006	0.000680455	1	1	1	1	1	0.00394632	1	1	1	1	0.00130541	1	1	1	0.00079916	1	1	0.000646798	1	5.38607e-07
chr1	17718520	17718730	898	NA	1.75422	1.07958	1.82714	3.3427	3.12385	2.01387	1	1	1	1	1	1	1	0.00237245	0.0143947	1	1	1	1	1	1	0.00737996	1	1	0.00132039	1	0.0402567
chr1	17727060	17727890	899	6	60.1366	4.83341	4.79034	5.49446	3.89713	2.74425	1	1	1	1	0.000107501	1	1	0.00231215	1	0.00282006	1	0.000152753	6.35157e-09	1	0.00106367	0.0470488	0.000526441	1	1	1	1
chr1	17838480	17838730	900	NA	1.75422	3.34527	2.27472	1.02514	2.76714	1.61997	1	1	1	1	1	1	0.00972929	0.0228601	1	1	1	1	1	1	1	0.0239901	1	1	1	1	1
chr1	17857020	17857270	901	NA	1.75422	3.75398	0.837059	0.84267	1.14807	0.955685	1	0.00354221	1	1	1	1	0.00224701	0.00301918	0.00756966	0.00404053	7.44308e-06	1	1	1	1	1	1	1	1	1	1
chr1	17932160	17932430	902	NA	57.3285	1.07958	0.837059	0.84267	0.916922	0.955685	8.69069e-08	1	1	1	1	1	1.16607e-07	1	1	1	1	1.42643e-07	1	1	1	1.5624e-07	1	1	8.92855e-08	1	4.93732e-16
chr1	17935260	17935670	903	NA	4.06467	1.07958	0.837059	1.75707	2.25297	0.955685	1	1	1	1	1	1	1	1	1	1	1	1	1	1	1	1	1	1	1	1	1
chr1	17980720	17980910	904	NA	11.1205	3.20674	2.53119	2.44636	1.64438	3.20172	1	1	1	1	1	1	1	1	1	1	1	1	1	1	1	1	1	1	1	1	1
chr1	17981080	17981370	905	NA	5.29787	1.85813	1.02371	1.57384	0.916922	2.09287	1	1	1	1	1	1	1	1	1	1	1	1	1	1	1	1	1	1	1	1	1
chr1	18030340	18030590	906	3	11.7011	3.08349	0.837059	3.83102	2.34779	1.15254	0.0224911	0.0429736	0.000316382	1	1	1	1	1	1	1	1	0.0397264	0.000377893	1	1	1	1	1	0.0321384	0.0333472	1
chr1	18057020	18057950	907	NA	39.2103	4.74808	3.65217	4.76603	3.79762	4.33292	1	1	0.0424968	1	1	1	1	1	1	1	1	1	1	1	1	1	1	1	1	1	1
chr1	18057980	18059290	908	NA	110.444	6.19375	5.43501	6.01258	5.6656	5.72378	1	1	1	1	1	1	1	1	1	1	1	1	1	1	1	1	1	1	1	1	1
chr1	18106260	18106490	909	NA	16.9424	3.35964	3.03111	3.54058	2.70559	3.39592	1	1	1	1	1	1	1	1	1	1	1	1	1	1	1	1	1	1	1	1	1
chr1	18106780	18107030	910	NA	3.51683	2.45789	2.02722	2.78183	2.85217	2.39284	1	1	1	1	1	1	1	1	1	1	1	1	1	1	1	1	1	1	1	1	1
chr1	18129960	18130290	911	NA	2.93544	1.07958	2.67753	2.23652	2.80371	1.66638	1	1	1	1	1	1	1	1	1	1	1	1	1	1	1	1	1	1	1	1	1
chr1	18148240	18148590	912	7	1.75422	2.59322	3.68457	2.97631	3.45692	0.955685	0.000179754	0.0400878	1	1	0.000584579	1	1	1	1	1	1	1	0.0157727	0.0221878	1	0.00362966	1	1	0.00600283	1	0.0119767
chr1	18148660	18148950	913	NA	1.75422	2.46855	2.48016	1.77998	2.64682	1.63623	0.0375767	1	1	1	1	1	1	1	1	1	1	1	1	1	1	0.0376369	1	1	1	1	1
chr1	18168300	18168550	914	3	2.90945	2.3145	3.22618	4.18907	3.03846	0.955685	0.00595658	1	1	1	0.00620182	1	1	0.000511771	1	1	1	1	2.06889e-05	1	0.0410567	0.0308682	1	1	1.2709e-05	1	0.0232191
chr1	18181280	18181550	915	NA	1.75422	2.27496	2.98254	2.1985	0.916922	1.37599	0.00663932	1	1	0.0397639	0.0496613	1	1	1	1	1	1	1	1	1	1	1	1	1	1	1	1
chr1	18223480	18223770	916	NA	25.8451	1.07958	0.837059	0.84267	0.916922	0.955685	0.000362109	1	1	1	1	1	0.000481761	1	1	1	1	0.000439351	1	1	1	0.000429756	1	1	0.000345963	1	4.49522e-08
chr1	18246280	18246470	917	NA	9.37471	1.07958	0.837059	0.84267	0.916922	0.955685	1	1	1	1	1	1	1	1	1	1	1	1	1	1	1	1	1	1	0.0486357	1	0.00086565
chr1	18268960	18269130	918	NA	26.9668	1.69928	0.837059	0.84267	0.916922	0.955685	0.000250422	1	1	1	1	1	0.00166995	1	1	1	1	0.000309208	1	1	1	0.000298858	1	1	0.000239599	1	1.54135e-07
chr1	18308220	18308390	919	NA	1.75422	2.51853	2.10038	0.84267	2.27401	1.15254	1	1	1	1	1	1	1	1	1	1	1	1	1	1	1	1	1	1	1	1	1
chr1	18360060	18360250	920	NA	3.51223	2.19402	2.64844	2.31995	1.71914	0.955685	1	1	1	1	1	1	1	1	1	1	1	1	1	1	1	1	1	1	1	1	1
chr1	18412860	18413030	921	NA	1.75422	1.64392	0.837059	1.35637	1.43042	0.955685	1	1	1	1	1	1	1	1	1	1	1	1	1	1	1	1	1	1	1	1	1
chr1	18536480	18536910	922	NA	2.93083	1.07958	2.82838	3.52561	3.5133	2.84837	0.0340146	0.0239481	1	1	1	1	1	0.000946563	0.00281206	0.0401969	0.0195892	1	1	1	1	0.00364073	1	1	0.00136224	1	0.021584
chr1	18551260	18551490	923	NA	2.34022	1.80864	2.74793	1.86226	1.94735	0.955685	0.0347697	1	1	1	1	1	1	1	1	1	1	1	1	1	1	1	1	1	1	1	1
chr1	18578580	18579410	924	7	1.75422	1.29317	4.70516	5.12627	4.59128	1.74727	5.18095e-07	9.69624e-07	1	1	3.08862e-05	1	1	3.15467e-09	8.46757e-06	1	0.0267083	1	4.32553e-08	0.000561971	1	3.34578e-06	1	1	4.9354e-09	1	0.00238742
chr1	18589440	18589750	925	6	5.84488	1.07958	3.66407	4.36768	3.21671	0.955685	0.00520077	0.000481551	1	1	0.000786939	1	1	2.70607e-06	0.0151286	1	0.0199432	1	4.98331e-06	0.0404772	0.0374544	1	1	1	1.88226e-05	1	1
chr1	18667560	18668050	926	NA	2.34483	1.32862	3.61378	3.9573	3.73262	3.18318	0.00100324	0.00230942	1	1	1	1	1	0.000115526	0.00135722	0.0227089	0.0128197	0.011575	1	1	1	0.000578431	1	1	5.6263e-05	1	0.00273242
chr1	18668280	18668710	927	NA	1.75422	1.07958	2.5157	1.19587	2.97286	2.71991	0.0344335	1	1	1	1	1	1	1	0.0242124	1	1	0.0356921	1	1	1	0.0129809	1	1	1	1	1
chr1	18853060	18853350	928	NA	1.75422	1.88995	0.837059	2.73312	0.916922	0.955685	1	1	1	1	1	1	1	1	1	1	1	1	1	1	1	1	1	1	0.0280597	0.0216352	1
chr1	18853880	18854170	929	NA	1.75422	2.58838	1.1962	2.65805	0.916922	0.955685	1	1	1	1	1	1	1	1	1	1	1	1	0.0467369	1	1	1	1	1	0.0203869	1	1
chr1	18961640	18962190	930	NA	4.11665	2.37554	2.73198	4.19346	4.07577	2.97454	1	1	0.044173	1	1	1	1	0.00163594	0.017412	1	1	1	0.0272309	1	1	0.000772019	1	1	4.85082e-05	1	0.0127787
chr1	18962280	18962630	931	3	2.34022	1.07958	1.04814	2.92121	0.916922	1.48034	1	1	1	1	1	1	1	0.012664	1	1	1	1	1	1	1	1	0.0472394	1	0.0125714	0.00174831	1
chr1	18963860	18964030	932	3	1.75422	1.47918	1.54212	3.27352	2.10385	0.955685	1	1	1	1	1	1	1	0.0137405	1	1	1	1	0.00706528	1	1	1	1	1	0.00246813	0.00963664	1
chr1	18976800	18977010	933	NA	3.52605	2.97886	2.58501	3.29803	2.74424	2.78399	1	1	1	1	1	1	1	1	1	1	1	1	1	1	1	1	1	1	0.00712148	1	0.033388
chr1	18977060	18977290	934	NA	2.90945	2.46327	2.10308	3.00603	3.09936	2.08893	1	1	1	1	1	1	1	1	1	1	1	1	1	1	1	0.0441344	1	1	0.0152935	1	1
chr1	19056440	19056650	935	NA	9.38606	1.07958	1.61109	2.69778	3.10673	2.16919	1	1	1	1	1	1	1	0.039823	0.0163867	1	1	1	1	1	1	1	1	1	1	1	1
chr1	19088260	19088430	936	NA	11.6973	1.07958	0.837059	0.84267	0.916922	0.955685	0.0213562	1	1	1	1	1	0.0255881	1	1	1	1	0.0225456	1	1	1	0.0235416	1	1	0.0205476	1	9.84242e-05
chr1	19096960	19097130	937	NA	9.94772	1.07958	1.81295	0.84267	1.10912	1.32573	1	1	1	1	1	1	0.0470741	1	1	1	1	1	1	1	1	1	1	1	0.0386104	1	0.0216562
chr1	19103840	19104390	938	NA	36.3214	1.54093	2.35951	1.72838	2.37847	2.78689	0.00265895	1	1	1	1	1	3.86102e-05	1	1	1	1	0.00778604	1	1	1	0.00195575	1	1	0.0001573	1	0.000542175
chr1	19104760	19105210	939	NA	29.8729	1.07958	1.8363	0.84267	1.56769	1.15254	0.00167794	1	1	1	1	1	9.56195e-05	1	1	1	1	0.000132406	1	1	1	0.000602608	1	1	6.63421e-05	1	1.28577e-06
chr1	19179120	19179310	940	NA	13.434	3.04856	2.63222	2.78734	2.469	2.87295	1	1	1	1	1	1	1	1	1	1	1	1	1	1	1	1	1	1	1	1	1
chr1	19205700	19206030	941	NA	7.60832	2.21322	1.91526	1.63783	2.31584	1.99364	1	1	1	1	1	1	1	1	1	1	1	1	1	1	1	1	1	1	1	1	1
chr1	19209740	19209930	942	NA	24.5599	1.07958	1.03183	1.20459	0.916922	1.32573	0.000485027	1	1	1	1	1	0.000407322	1	1	1	1	0.000989982	1	1	1	0.000364579	1	1	0.00076921	1	1.92668e-07
chr1	19210280	19210490	943	NA	32.0978	1.07958	0.837059	0.84267	1.12368	1.48034	3.61025e-05	1	1	1	1	1	5.11148e-05	1	1	1	1	0.000184452	1	1	1	6.43135e-05	1	1	3.47845e-05	1	3.35505e-09
chr1	19210600	19210770	944	NA	16.934	1.07958	1.2034	0.84267	0.916922	1.32573	0.0101539	1	1	1	1	1	0.00444928	1	1	1	1	0.0112606	1	1	1	0.00410596	1	1	0.00340279	1	1.45607e-05
chr1	19233840	19234030	945	NA	24.5285	1.47918	0.837059	0.84267	0.916922	1.59545	0.000307448	1	1	1	1	1	0.00113617	1	1	1	1	0.00168894	1	1	1	0.000364579	1	1	0.000293671	1	2.82339e-07
chr1	19234880	19235110	946	NA	39.1734	1.07958	0.837059	1.03495	0.916922	0.955685	5.40973e-06	1	1	1	1	1	7.76648e-06	1	1	1	1	7.76055e-06	1	1	1	7.3506e-06	1	1	6.2298e-06	1	9.24371e-12
chr1	19236740	19236930	947	NA	26.3498	1.07958	0.837059	0.84267	0.916922	0.955685	0.000245788	1	1	1	1	1	0.000329642	1	1	1	1	0.000301946	1	1	1	0.000293042	1	1	0.000235128	1	1.57506e-08
chr1	19241380	19241770	948	NA	30.9128	2.64877	1.02371	2.22799	1.93177	2.57014	7.78101e-05	1	1	1	1	1	1	1	1	1	1	0.011037	1	1	1	0.00164357	1	1	0.00433439	1	0.00125228
chr1	19459940	19460170	949	NA	2.33183	1.79176	1.03183	3.0152	1.97256	1.16006	1	1	0.0415559	1	1	1	1	1	1	1	1	1	0.0255369	1	1	1	1	1	0.00943479	0.032375	1
chr1	19850040	19850290	950	NA	1.75422	3.23194	0.837059	1.71012	2.7828	1.56377	1	0.0298207	1	1	1	1	0.0193116	1	1	1	1	1	1	1	1	0.0245211	1	1	1	1	1
chr1	19973460	19973630	951	NA	1.75422	2.86026	0.837059	0.84267	1.46513	2.3519	1	1	1	1	1	1	1	1	1	1	1	1	1	1	1	1	1	1	1	1	1
chr1	20010620	20010810	952	NA	1.75422	2.23196	0.837059	1.42281	1.52224	0.955685	1	1	1	1	1	1	1	1	1	1	1	1	1	1	1	1	1	1	1	1	1
chr1	20069760	20070090	953	NA	10.5354	4.27368	1.91087	1.47938	3.79962	2.41026	1	0.0275794	1	1	1	1	1	0.00313805	1	0.0415857	1	1	1	1	1	1	0.0236898	1	1	1	1
chr1	20136200	20136610	954	NA	1.75422	1.54093	1.89145	2.77891	0.916922	0.955685	1	1	1	1	1	1	1	1	1	1	1	1	0.0325749	1	1	1	1	1	0.0135615	0.0230208	1
chr1	20139720	20140030	955	NA	1.75422	1.07958	0.837059	0.84267	2.78876	0.955685	1	1	1	1	1	1	1	1	0.041785	1	1	1	1	1	1	0.0235416	1	0.0155326	1	1	1
chr1	20311580	20311770	956	NA	5.27105	2.69453	2.86389	2.1991	2.38087	2.69655	1	1	1	1	1	1	1	1	1	1	1	1	1	1	1	1	1	1	1	1	1
chr1	20369180	20369450	957	NA	7.00389	1.29317	2.67738	1.20459	0.916922	1.77202	1	1	1	1	1	1	1	1	1	1	1	1	1	1	1	1	1	1	1	1	1
chr1	20450180	20450390	958	NA	16.3786	2.73744	2.57656	2.51601	2.09133	1.52557	1	1	1	1	1	1	1	1	1	1	1	0.0190482	1	1	1	1	1	1	1	1	1
chr1	20477780	20478270	959	NA	32.1444	3.87165	2.57371	3.39184	2.44547	2.59891	0.0116425	1	1	1	1	1	1	1	1	1	1	0.00616151	1	1	1	0.00510629	1	1	1	1	0.0369673
chr1	20499060	20499270	960	NA	3.51223	2.54383	1.95028	2.7984	1.59929	1.32573	1	1	1	1	1	1	1	1	1	1	1	1	1	1	1	1	1	1	1	1	1
chr1	20513800	20514010	961	NA	6.46066	2.7618	2.30218	1.36336	2.28701	2.8642	1	1	1	1	1	1	1	1	1	1	1	1	1	1	1	1	1	1	1	1	1
chr1	20554500	20554690	962	NA	7.58233	3.47158	2.57101	2.29652	2.15579	0.955685	1	1	1	1	1	1	1	1	1	0.0171129	1	1	1	1	1	1	1	1	1	1	1
chr1	20611900	20612210	963	NA	6.95273	1.07958	1.47164	1.57384	0.916922	0.955685	1	1	1	1	1	1	1	1	1	1	1	1	1	1	1	1	1	1	1	1	1
chr1	20612560	20612750	964	NA	2.92622	2.39468	2.59962	2.64596	2.67526	2.79572	1	1	1	1	1	1	1	1	1	1	1	1	1	1	1	1	1	1	1	1	1
chr1	20612760	20612990	965	NA	9.89573	4.24221	3.60175	2.86951	3.20446	4.11212	1	1	1	1	1	1	0.0472511	1	1	1	1	0.0167303	1	1	1	1	1	1	1	1	1
chr1	20620420	20620970	966	5	1.75422	2.26287	2.23537	1.49369	3.93618	4.57767	1	1	1	1	0.00173156	1	1	1	0.0105511	0.000169023	1	3.72075e-06	7.37479e-05	1	1	0.000191376	0.016715	1	1	1	0.00586469
chr1	20633420	20633930	967	2	1.75422	3.14972	1.60007	2.31594	4.43228	3.5155	1	1	1	0.000659123	1	1	0.0238678	1	0.0114257	1	1	0.00286577	1	1	1	5.9555e-06	0.00965984	1	1	1	0.00498468
chr1	20634060	20634430	968	NA	1.75422	2.8043	1.4953	1.52042	3.3944	3.28972	1	1	1	1	1	1	1	1	1	1	1	0.00443678	1	1	1	0.00224049	1	1	1	1	0.0240592
chr1	20678040	20678310	969	NA	5.84949	3.73112	1.03183	0.84267	0.916922	0.955685	1	0.00683635	1	1	1	1	0.0466869	0.00319849	0.00450773	0.00428964	0.000464592	1	1	1	1	1	1	1	1	1	1
chr1	20700100	20700290	970	NA	2.33183	2.98624	2.58217	3.04873	2.63922	2.92916	0.044028	1	1	1	1	1	1	1	1	1	1	0.0286636	1	1	1	1	1	1	0.0087103	1	0.0135768
chr1	20759820	20760090	971	3	5.24967	1.94124	3.25269	4.95133	3.95583	3.52549	0.0299748	0.0485624	0.005109	1	1	1	1	2.84573e-07	0.00495314	0.0361205	0.0270594	0.0218687	0.00625993	1	1	0.0024131	1	1	1.17806e-07	0.0305304	0.00816559
chr1	20760480	20760650	972	NA	10.5689	1.07958	0.837059	1.791	1.10912	0.955685	0.0357914	1	1	1	1	1	0.0423191	1	1	1	1	0.0372992	1	1	1	1	1	1	1	1	0.0062088
chr1	20775300	20775550	973	1	1.75422	1.07958	0.837059	0.84267	1.34725	3.37131	1	1	1	1	0.0127605	1	1	1	1	0.0096058	1	0.00474292	0.0115021	1	0.000361985	1	1	1	1	1	1
chr1	20787040	20787370	974	NA	26.8641	1.07958	1.37632	2.04292	1.27869	1.15254	0.000619787	1	1	1	1	1	0.000214942	1	1	1	1	0.000305643	1	1	1	0.000490677	1	1	0.00861649	1	1.0149e-05
chr1	20788400	20788730	975	NA	7.64648	1.68106	3.9129	3.36512	2.76249	3.29767	0.00316843	0.000353023	1	1	1	1	1	0.00842362	1	0.0397949	0.0304807	1	1	1	1	1	1	1	1	1	1
chr1	20788760	20789130	976	NA	4.70265	2.03718	3.3751	2.62045	2.10094	1.76217	0.0145539	0.0358522	1	1	0.0432802	1	1	1	1	1	1	1	1	1	1	1	1	1	1	1	1
chr1	20801800	20802010	977	NA	2.90945	3.54794	2.37261	2.7759	2.60282	3.27828	1	1	1	1	1	1	0.014869	1	1	1	1	0.0135837	1	1	1	1	1	1	1	1	0.0186695
chr1	20819880	20820110	978	NA	8.15451	2.45789	2.55967	2.82634	2.67181	1.93301	1	1	1	1	1	1	1	1	1	1	1	1	1	1	1	1	1	1	1	1	1
chr1	20820260	20820510	979	NA	95.8282	5.8542	5.09553	4.83561	4.59887	5.13622	1	1	1	1	1	1	1	1	0.0260137	1	1	1	1	1	1	0.00441033	1	1	1	1	1
chr1	20860860	20861110	980	NA	1.75422	1.07958	1.18896	1.71056	0.916922	2.5263	1	1	1	1	1	1	1	1	1	1	1	1	1	1	1	1	1	1	1	1	1
chr1	20861920	20862250	981	1	1.75422	1.71713	0.837059	1.57384	2.15579	3.97996	1	1	1	1	0.000409695	1	1	1	1	0.0016533	1	0.000162459	0.00398982	1	0.000179068	1	1	1	1	1	1
chr1	20867500	20867710	982	NA	34.9926	1.07958	0.837059	0.84267	1.30448	2.67926	2.08409e-05	1	1	1	1	1	2.98452e-05	1	1	1	1	0.00860198	1	1	1	5.87418e-05	1	1	2.01112e-05	1	7.07568e-06
chr1	20868180	20868430	983	NA	13.4646	1.07958	0.837059	1.25409	0.916922	2.15868	0.0115677	1	1	1	1	1	0.0140587	1	1	1	1	1	1	1	1	0.0129809	1	1	0.0312122	1	0.00245555
chr1	20873620	20873950	984	1	1.75422	1.07958	1.39548	1.61906	1.69303	3.47064	1	1	1	1	0.0313173	1	1	1	1	0.00472768	1	0.00235494	1	1	0.00711306	1	1	1	1	1	1
chr1	20874160	20874370	985	5	1.75422	1.29317	1.75807	1.3327	3.4854	4.05513	1	1	1	1	0.00809349	1	1	1	0.00595232	0.00057638	1	0.000151309	0.00234612	1	1	0.00160922	1	1	1	1	0.02539
chr1	20877740	20878130	986	NA	1.75422	2.03718	3.13234	2.8342	4.07486	4.32691	0.00573143	1	1	1	1	1	1	1	0.00160211	0.000592953	1	1.80685e-05	0.0439647	1	1	4.88514e-05	1	1	0.0111057	1	0.00125951
chr1	20883200	20883410	987	NA	1.75422	1.97142	0.837059	1.71012	1.30448	0.955685	1	1	1	1	1	1	1	1	1	1	1	1	1	1	1	1	1	1	1	1	1
chr1	20890000	20890350	988	NA	22.2432	4.52003	4.20344	3.29782	3.83788	3.54851	1	1	1	1	1	1	1	1	1	1	1	1	1	1	1	1	1	1	1	1	1
chr1	20890420	20890670	989	NA	68.3372	5.60602	5.37524	5.21501	4.6326	5.16982	1	1	1	1	1	1	1	1	1	1	1	1	1	1	1	1	1	1	1	1	1
chr1	20891000	20891210	990	NA	29.2831	5.32928	4.45396	4.13588	4.13573	4.43211	1	1	1	1	1	1	0.015257	1	1	1	1	1	1	1	1	1	1	1	1	1	1
chr1	20891240	20891630	991	NA	21.6215	4.44208	3.83168	3.8924	3.33592	3.93383	1	1	1	1	1	1	1	1	1	1	1	1	1	1	1	1	1	1	1	1	1
chr1	20891660	20891930	992	NA	2.90945	2.20048	2.43679	2.77337	2.14371	1.20182	1	1	1	1	1	1	1	1	1	1	1	1	1	1	1	1	1	1	0.0391463	1	1
chr1	20905620	20906090	993	NA	6.4095	4.75414	5.44217	4.35759	4.46009	5.2347	1.29479e-10	0.00521201	0.0211831	0.0340843	1	1	0.000125588	1	1	1	1	5.0686e-08	1	1	1	8.62953e-05	1	1	4.27564e-05	1	1.5633e-07
chr1	20906180	20906490	994	NA	2.90945	4.34963	5.62194	5.00526	5.38849	5.63176	6.33487e-12	9.93557e-06	1	1	1	1	0.000185441	0.00776553	0.0026235	0.000434149	1	2.24411e-10	1	1	1	2.39776e-09	1	1	5.293e-09	1	9.13029e-10
chr1	20908820	20909050	995	NA	7.57311	3.32343	1.2034	1.49369	1.12368	0.955685	1	1	1	1	1	1	1	1	1	0.0435167	1	1	1	1	1	1	1	1	1	1	1
chr1	20912700	20912910	996	NA	4.66745	1.88995	2.57371	1.1871	1.8038	2.00056	1	1	1	1	1	1	1	1	1	1	1	1	1	1	1	1	1	1	1	1	1
chr1	20921120	20921350	997	4	1.75422	2.88429	3.45227	2.53591	0.916922	0.955685	0.000806413	1	1	0.00751372	0.00260091	1	1	1	1	1	1	1	1	1	1	1	1	1	0.029765	1	1
chr1	20921360	20921570	998	NA	2.90945	3.0801	3.54759	3.2167	1.67828	2.04855	0.000995143	1	1	0.0274581	0.0330834	1	1	1	1	1	1	1	1	1	1	1	1	1	0.00562601	1	0.0308215
chr1	20922720	20922970	999	NA	1.75422	3.49534	3.07379	2.01432	2.34345	1.32573	0.00573143	1	1	1	0.0461112	1	0.0059274	1	1	0.0298803	1	1	1	1	1	1	1	1	1	1	0.0284388
chr1	20923020	20923990	1000	4	4.67666	4.70979	5.03559	3.85937	3.90955	2.27705	6.74438e-08	1	1	1	5.13571e-06	1	4.77881e-05	1	1	0.000760915	1	1	0.0110003	1	1	0.00257164	1	1	0.000468983	1	0.000595642
chr1	20926120	20926330	1001	NA	1.75422	1.47918	1.76796	0.84267	1.43042	0.955685	1	1	1	1	1	1	1	1	1	1	1	1	1	1	1	1	1	1	1	1	1
chr1	20933180	20933470	1002	NA	1.75422	2.20681	1.51312	2.46088	1.27869	1.9619	1	1	1	1	1	1	1	1	1	1	1	1	1	1	1	1	1	1	1	1	1
chr1	20933540	20933790	1003	NA	11.6806	4.35251	4.03044	3.67591	3.76177	3.69772	0.0130021	1	1	1	1	1	0.0307476	1	1	1	1	1	1	1	1	1	1	1	1	1	0.0267923
chr1	20939120	20939370	1004	NA	5.84949	3.53269	3.67493	3.13696	3.18586	3.57449	0.00510894	1	1	1	1	1	1	1	1	1	1	0.026599	1	1	1	1	1	1	1	1	0.0124627
chr1	20940200	20940490	1005	NA	11.0899	2.62974	2.04759	1.1871	2.16498	2.05522	1	1	1	1	1	1	1	1	1	1	1	1	1	1	1	1	1	1	1	1	1
chr1	20941400	20941650	1006	NA	1.75422	3.11301	2.13123	1.401	2.79967	3.62361	1	1	1	1	1	1	0.0219942	1	1	1	1	0.00093066	0.0113633	1	1	0.0236832	1	1	1	1	0.013238
chr1	20941860	20942190	1007	NA	1.75422	2.10429	1.47164	1.1871	1.12368	3.05278	1	1	1	1	1	1	1	1	1	1	1	0.0123233	1	1	0.033949	1	1	1	1	1	1
chr1	20950820	20951210	1008	NA	9.39527	2.63921	2.40767	1.80726	2.99282	3.24408	1	1	1	1	1	1	1	1	1	1	1	1	1	1	1	1	1	1	1	1	1
chr1	20951460	20951690	1009	NA	98.8514	6.19961	5.80836	5.79091	5.48764	5.68509	1	1	1	1	1	1	1	1	1	1	1	1	1	1	1	1	1	1	1	1	1
chr1	20951880	20952150	1010	NA	23.9617	4.77208	4.13616	4.10803	3.90431	3.85607	1	1	1	1	1	1	1	1	1	1	1	1	1	1	1	1	1	1	1	1	1
chr1	20952180	20952730	1011	NA	7.00389	3.29367	3.65487	3.57848	3.87297	2.90263	0.00884227	1	1	1	1	1	1	1	1	1	1	1	1	1	1	0.010451	1	1	0.0130432	1	0.0241482
chr1	20980960	20981470	1012	7	5.27023	1.31696	3.33596	3.40935	3.92604	1.3324	0.0217575	0.00412405	1	1	0.0105835	1	1	0.00322591	0.000746306	1	0.0460149	1	0.00896598	0.00500154	1	0.00431668	1	1	0.0195849	1	1
chr1	20981540	20982110	1013	NA	1.75422	1.51038	4.10638	4.31396	4.32915	3.01908	1.57908e-05	7.98973e-05	1	1	1	1	1	8.76974e-06	4.65932e-05	1	0.0109021	0.0134678	0.0272577	1	1	1.01525e-05	1	1	2.74133e-06	1	0.000369941
chr1	20995320	20995770	1014	NA	6.4271	3.44721	3.57952	2.77053	3.36562	1.61997	0.0186249	1	1	1	0.0181951	1	1	1	1	1	1	1	1	1	1	1	1	1	1	1	1
chr1	21008900	21009190	1015	3	8.8277	4.04885	2.46419	3.65894	2.49945	1.36952	1	1	1	1	1	1	1	1	1	0.00463682	1	1	0.00192171	1	1	1	1	1	0.0302141	1	1
chr1	21009440	21009750	1016	3	3.51223	3.20548	2.30887	3.22913	1.27869	0.955685	1	1	1	1	1	1	1	1	1	0.0277429	1	1	0.00517233	1	1	1	0.0425471	1	0.00878346	1	1
chr1	21010240	21010730	1017	3	1.75422	4.00711	0.837059	3.95101	3.00351	0.955685	1	0.00106772	0.000152066	1	1	1	0.000691135	1	1	0.00132132	1	1	0.000106412	1	1	0.0125744	1	1	3.42719e-05	1	0.0155524
chr1	21014520	21014810	1018	NA	17.572	3.92034	2.76492	3.46365	1.98374	1.90438	1	1	1	1	1	1	1	1	0.0421134	0.029656	1	0.0370745	0.0296979	1	1	1	1	1	1	1	1
chr1	21028840	21029390	1019	2	1.75422	1.07958	2.63762	3.19598	3.85521	0.955685	0.0224911	0.0407649	1	1	1	1	1	0.00570636	0.000374557	1	1	1	0.00882298	0.00138316	1	0.000180896	1	1	0.00320785	1	0.0246334
chr1	21067940	21068170	1020	NA	1.75422	2.36416	1.02371	0.84267	2.64276	3.03614	1	1	1	1	1	1	1	1	1	1	1	0.0186668	0.0409584	1	1	1	1	1	1	1	1
chr1	21073300	21073630	1021	NA	2.93083	3.11984	1.03183	2.44345	0.916922	0.955685	1	1	1	1	1	1	1	1	0.0430326	0.0409599	1	1	1	1	1	1	1	1	1	1	1
chr1	21074360	21074590	1022	NA	5.87466	4.24256	2.33995	1.70398	1.56769	1.20182	1	1	1	1	1	1	0.00483617	0.00572092	0.00362038	0.000665761	0.00593741	1	1	1	1	1	1	1	1	1	1
chr1	21078100	21078570	1023	NA	4.07767	2.53371	1.84553	1.3327	2.01454	1.74727	1	1	1	1	1	1	1	1	1	1	1	1	1	1	1	1	1	1	1	1	1
chr1	21078680	21079130	1024	NA	50.6775	4.71919	4.2375	3.98709	3.75666	3.40142	1	1	1	1	1	1	1	1	1	1	1	0.0084311	1	1	1	1	1	1	1	1	1
chr1	21079180	21079490	1025	NA	108.545	5.93414	5.77158	5.29946	4.80484	4.88388	1	1	1	0.0416235	0.0247051	1	1	1	1	1	1	0.0231428	1	1	1	0.0208412	1	1	1	1	1
chr1	21079540	21079830	1026	NA	43.345	4.62353	4.19331	3.95619	3.48882	3.24937	1	1	1	1	1	1	1	1	1	1	1	0.00924354	1	1	1	1	1	1	1	1	1
chr1	21080440	21080670	1027	NA	21.0477	2.13116	1.60007	1.34852	1.12368	1.16006	0.0114242	1	1	1	1	1	0.0206635	1	1	1	1	0.00197826	1	1	1	0.0020048	1	1	0.004296	1	0.000124608
chr1	21101320	21101570	1028	NA	7.5769	2.71089	1.95016	2.07983	2.49223	1.51974	1	1	1	1	1	1	1	1	1	1	1	1	1	1	1	1	1	1	1	1	1
chr1	21161880	21162090	1029	NA	11.0967	3.85543	2.76519	3.27002	3.20721	3.76437	1	1	1	1	1	1	1	1	1	1	1	1	1	1	1	1	1	1	1	1	1
chr1	21166320	21166590	1030	NA	30.3084	5.61503	5.22515	4.9083	4.26083	4.76726	0.00108992	1	1	0.0331202	1	1	0.00207808	1	0.014683	1	1	1	1	1	1	1	1	1	0.0120187	1	0.01762
chr1	21166780	21167330	1031	NA	12.8433	4.66311	3.44416	3.70432	3.3564	3.95683	1	1	1	1	1	1	0.0129441	1	1	1	1	1	1	1	1	1	1	1	1	1	1
chr1	21213860	21214530	1032	NA	1.75422	1.81694	4.57483	4.32304	4.51771	5.6292	3.52803e-07	1.99321e-06	1	1	1	1	1	4.6062e-05	2.44436e-05	3.86705e-09	0.0107407	1.96232e-09	1	1	1	2.5879e-06	1	1	4.12368e-06	1	6.88e-05
chr1	21215120	21215350	1033	NA	1.75422	1.29317	1.23224	1.57384	2.15579	2.12645	1	1	1	1	1	1	1	1	1	1	1	1	1	1	1	1	1	1	1	1	1
chr1	21218500	21218910	1034	NA	42.7477	5.78381	5.54608	5.53391	5.36931	5.28688	0.000457372	1	1	1	1	1	0.0115721	1	1	1	1	1	1	1	1	0.0205204	1	1	0.000409408	1	0.000928808
chr1	21219260	21219870	1035	NA	4.09823	3.99034	4.31228	4.10475	3.44746	4.23475	1.53215e-05	1	1	1	1	1	0.00450255	1	1	1	1	0.000198575	1	1	1	0.0228529	1	1	6.60299e-05	1	7.86715e-05
chr1	21232120	21232830	1036	NA	1.75422	1.69928	3.66591	3.34821	3.81228	3.15432	0.000223933	0.00262642	1	1	1	1	1	0.0135005	0.00276865	1	1	0.00897094	1	1	1	0.000236958	1	1	0.00142938	1	0.00197602
chr1	21256480	21256710	1037	NA	60.1859	1.07958	1.3569	0.84267	0.916922	0.955685	3.5132e-08	1	1	1	1	1	6.63766e-08	1	1	1	1	8.30468e-08	1	1	1	9.45512e-08	1	1	5.18255e-08	1	6.29934e-16
chr1	21271060	21271770	1038	NA	23.3075	4.27923	4.85944	3.85394	3.91669	4.76386	0.00302566	0.0191241	1	1	1	1	1	1	1	1	1	0.0418274	1	1	1	1	1	1	1	1	1
chr1	21271800	21272030	1039	NA	4.67584	2.26903	3.53334	2.18108	1.71914	3.33384	0.00506226	0.0244702	1	0.0412749	1	1	1	1	1	1	1	1	1	1	1	1	1	1	1	1	1
chr1	21272120	21272450	1040	NA	12.3177	2.37795	3.25672	2.80672	3.16066	3.52946	1	1	1	1	1	1	1	1	1	1	1	1	1	1	1	1	1	1	1	1	1
chr1	21275520	21275810	1041	1	1.75422	1.07958	1.35672	1.063	1.45365	3.56396	1	1	1	1	0.0216195	1	1	1	1	0.00313101	1	0.00154193	0.00669583	0.0444628	0.000144853	1	1	1	1	1	1
chr1	21305440	21305810	1042	NA	1.75422	1.88995	2.43356	1.84121	2.93786	2.09287	0.0406314	1	1	1	1	1	1	1	1	1	1	1	1	1	1	0.0163016	1	1	1	1	1
chr1	21344420	21344610	1043	NA	4.67584	2.9825	2.61867	2.02385	2.81321	3.26736	1	1	1	1	1	1	1	1	1	1	1	1	1	1	1	1	1	1	1	1	1
chr1	21411260	21411870	1044	NA	12.2955	5.86673	5.94732	5.6089	5.42428	5.62344	1.19506e-12	1	1	1	1	1	4.00129e-08	1	1	1	1	1.62515e-08	1	1	1	1.47889e-07	1	1	1.59313e-09	1	4.37845e-11
chr1	21411960	21412570	1045	NA	1.75422	3.85011	3.87846	3.67893	3.53935	2.89632	7.17619e-05	1	1	1	1	1	0.00205762	1	1	1	1	0.0187934	1	1	1	0.00177128	1	1	0.000183724	1	0.000320108
chr1	21419460	21419670	1046	NA	2.34483	2.70621	2.61049	1.61906	2.27401	2.1542	0.0487461	1	1	1	1	1	1	1	1	1	1	1	1	1	1	1	1	1	1	1	1
chr1	21434780	21435110	1047	NA	1.75422	1.07958	1.33722	1.53432	1.52224	0.955685	1	1	1	1	1	1	1	1	1	1	1	1	1	1	1	1	1	1	1	1	1
chr1	21445880	21446330	1048	6	1.75422	1.07958	3.05547	3.63895	1.34725	0.955685	0.00651187	0.0129205	1	1	0.0183573	1	1	0.000414146	1	1	1	1	0.000698041	1	1	1	0.00813416	1	0.000230185	1	1
chr1	21458720	21459010	1049	NA	2.34483	1.32862	1.66468	2.03754	1.90249	1.75722	1	1	1	1	1	1	1	1	1	1	1	1	1	1	1	1	1	1	1	1	1
chr1	21461160	21461390	1050	NA	10.5224	3.83176	2.13876	1.19587	0.916922	2.86756	1	1	1	1	1	1	1	0.00482989	0.00230643	1	1	1	1	1	1	0.0437705	1	1	1	1	1
chr1	21466540	21466750	1051	NA	1.75422	1.07958	2.34647	1.95515	2.45817	0.955685	1	1	1	1	1	1	1	1	1	1	1	1	1	1	1	1	1	1	1	1	1
chr1	21491800	21492090	1052	NA	3.48706	3.1144	2.64836	1.1871	1.90249	1.75816	1	1	1	1	1	1	1	1	1	1	1	1	1	1	1	1	1	1	1	1	1
chr1	21496380	21496610	1053	7	1.75422	1.54093	3.62417	3.07166	3.3306	0.955685	0.000439957	0.003056	1	1	0.00148559	1	1	0.0210373	0.0177699	1	1	1	0.0107744	0.0174759	1	0.00291773	1	1	0.00397515	1	0.0178738
chr1	21499900	21500150	1054	NA	1.75422	3.60246	3.23504	2.68848	3.15394	2.42989	0.00192533	1	1	1	1	1	0.00394632	1	1	1	1	1	1	1	1	0.00780725	1	1	0.0216287	1	0.00321701
chr1	21500200	21500450	1055	4	1.75422	2.67915	3.50962	2.50255	2.97126	1.16006	0.000500285	1	1	1	0.00295091	1	1	1	1	1	1	1	1	1	1	0.0136774	1	1	0.0415813	1	0.0170031
chr1	21500540	21500850	1056	NA	1.75422	2.94344	4.13644	3.71614	3.93742	3.94922	9.88854e-06	0.0175184	1	1	1	1	0.04047	1	1	1	1	0.000266311	1	1	1	0.000131483	1	1	0.000138353	1	8.97938e-05
chr1	21506740	21507070	1057	NA	2.92622	1.07958	3.14418	3.13508	2.94731	3.36837	0.00802058	0.00560722	1	1	1	1	1	0.00501009	0.0411967	0.00626055	0.0233537	0.00891164	1	1	1	1	1	1	0.00810372	1	0.0259391
chr1	21507080	21507290	1058	NA	1.75422	1.07958	2.44887	2.12518	2.06822	2.6649	0.0411104	1	1	1	1	1	1	1	1	1	1	0.0414666	1	1	1	1	1	1	1	1	1
chr1	21507680	21507890	1059	NA	1.75422	1.68106	2.36612	2.07082	2.05308	1.97671	0.0497842	1	1	1	1	1	1	1	1	1	1	1	1	1	1	1	1	1	1	1	1
chr1	21507920	21508670	1060	NA	1.75422	1.07958	1.66468	3.01811	3.76455	3.33926	1	1	1	0.0278609	1	1	1	0.0116709	0.000651511	0.00690466	0.0468061	0.00347647	1	1	1	0.000310328	1	1	0.00673942	1	0.0140848
chr1	21527720	21527910	1061	NA	1.75422	1.31696	1.4953	1.999	2.37904	1.41202	1	1	1	1	1	1	1	1	1	1	1	1	1	1	1	1	1	1	1	1	1
chr1	21539560	21539770	1062	NA	1.75422	1.31696	2.04748	3.05573	3.24196	0.955685	1	1	1	1	1	1	1	0.0163783	0.0178021	1	1	1	0.0140784	0.0281203	1	0.0051377	1	1	0.00534493	1	1
chr1	21552740	21553090	1063	NA	1.75422	1.07958	3.4334	2.89583	4.41432	3.16031	0.000737406	0.00148559	1	1	1	1	1	0.0170787	3.50459e-05	0.013566	0.0131198	0.00709189	1	1	1	1.84707e-05	1	1	0.0100328	1	0.00305671
chr1	21553100	21553310	1064	NA	1.75422	1.07958	2.09525	2.08456	3.1782	1.86424	1	1	1	1	1	1	1	1	0.0115392	1	1	1	1	1	1	0.00583922	1	1	1	1	1
chr1	21553320	21553670	1065	NA	1.75422	1.07958	2.78699	1.95515	2.77177	2.30143	0.016335	0.0304629	1	1	1	1	1	1	0.042061	1	1	1	1	1	1	0.0236832	1	1	1	1	1
chr1	21554120	21554470	1066	NA	1.75422	1.07958	1.65945	2.18154	1.52224	0.955685	1	1	1	1	1	1	1	1	1	1	1	1	1	1	1	1	1	1	1	1	1
chr1	21563520	21563830	1067	NA	1.75422	3.50307	0.837059	0.84267	1.10912	1.16006	1	0.00825951	1	1	1	1	0.00522634	0.00703868	0.0167523	0.0158346	5.24095e-05	1	1	1	1	1	1	1	1	1	1
chr1	21598020	21598290	1068	NA	1.75422	2.25688	1.03183	1.9853	1.56769	0.955685	1	1	1	1	1	1	1	1	1	1	1	1	1	1	1	1	1	1	1	1	1
chr1	21600680	21601030	1069	NA	1.75422	1.97154	3.20988	2.16376	3.31165	3.72346	0.00241451	0.0497756	1	1	1	1	1	1	1	0.0163727	1	0.000667596	1	1	1	0.0031446	1	1	1	1	0.00619543
chr1	21602480	21602850	1070	NA	2.92244	1.82533	1.87339	2.88745	2.18451	3.55654	1	1	1	1	1	1	1	1	1	0.0332786	1	0.00656314	1	1	1	1	1	1	0.0270226	1	1
chr1	21608500	21608930	1071	NA	1.75422	1.29317	2.28503	0.84267	2.91712	1.16006	1	1	1	1	1	1	1	1	1	1	1	1	1	1	1	0.0196378	1	1	1	1	1
chr1	21614020	21614210	1072	NA	10.5245	1.07958	1.827	2.31995	1.10912	0.955685	1	1	1	1	1	1	0.0402611	1	1	1	1	0.0354854	1	1	1	1	1	1	1	1	1
chr1	21616700	21616970	1073	NA	1.75422	3.121	3.54905	3.71035	4.13248	3.37943	0.000357679	1	1	1	1	1	0.0393439	1	1	1	1	0.00314782	1	1	1	3.55941e-05	1	1	0.00014653	1	0.000194778
chr1	21672600	21672790	1074	NA	15.8102	1.07958	0.837059	0.84267	0.916922	0.955685	0.00533211	1	1	1	1	1	0.00658932	1	1	1	1	0.00585258	1	1	1	0.00608692	1	1	0.00510012	1	4.28709e-06
chr1	21673460	21673710	1075	NA	14.6336	1.07958	0.837059	1.063	1.30448	1.15254	0.00794051	1	1	1	1	1	0.00972929	1	1	1	1	0.0147006	1	1	1	0.0249116	1	1	0.0130056	1	6.80674e-05
chr1	21676840	21677150	1076	8	1.75422	2.00848	4.04913	1.95977	4.59716	4.50133	1.68854e-05	0.000428642	0.00503005	1	1	1	1	1	4.22435e-05	0.000174323	1	6.99033e-06	0.0008577	1	1	2.38901e-06	0.00120846	1	1	1	0.000565332
chr1	21679260	21679590	1077	NA	1.75422	1.07958	1.36334	1.83561	2.97005	1.15254	1	1	1	1	1	1	1	1	0.0239126	1	1	1	1	1	1	0.0127933	1	1	1	1	1
chr1	21684420	21684910	1078	NA	1.75422	1.72597	3.29012	2.28834	2.73666	3.27102	0.0016162	0.0174593	1	1	1	1	1	1	1	1	1	0.00811383	1	1	1	0.0367925	1	1	1	1	0.0186142
chr1	21685680	21685890	1079	NA	2.92622	1.70823	1.35672	0.84267	1.27869	2.45349	1	1	1	1	1	1	1	1	1	1	1	1	1	1	1	1	1	1	1	1	1
chr1	21729220	21729490	1080	NA	1.75422	1.07958	1.23224	2.4952	2.81499	0.955685	1	1	1	1	1	1	1	1	0.0459733	1	1	1	1	1	1	0.0259937	1	1	0.0328119	1	1
chr1	21751600	21752050	1081	NA	1.75422	3.16151	3.02825	3.24758	2.51887	1.77202	0.00614374	1	1	1	1	1	0.025092	1	1	1	1	1	1	1	1	1	1	1	0.00189142	1	0.0109508
chr1	21781000	21781230	1082	NA	1.75422	3.80147	0.837059	0.84267	1.49228	0.955685	1	0.00241567	1	1	1	1	0.00153879	0.00206103	0.0138506	0.00281296	1.04409e-05	1	1	1	1	1	1	1	1	1	1
chr1	21803880	21804230	1083	NA	1.75422	1.64392	1.70791	0.84267	2.03779	0.955685	1	1	1	1	1	1	1	1	1	1	1	1	1	1	1	1	1	1	1	1	1
chr1	21805140	21805470	1084	NA	4.11665	3.93464	3.13019	3.54182	3.58998	1.87799	0.0453358	1	1	1	1	1	0.0057989	1	1	0.022854	1	1	0.0262297	1	1	0.0108093	1	1	0.00388992	1	0.0180416
chr1	21829720	21830250	1085	NA	2.92622	4.31976	3.47344	1.51415	2.68758	2.26946	0.00151351	1	0.0228488	1	1	1	0.000335335	0.00130471	1	0.0206005	1	1	1	1	1	1	1	1	1	1	0.0197119
chr1	21830280	21830510	1086	NA	5.23667	3.42983	1.78738	1.90937	2.15084	0.955685	1	1	1	1	1	1	1	1	1	0.012252	1	1	1	1	1	1	1	1	1	1	1
chr1	21836500	21836690	1087	3	2.93544	1.32862	2.1688	4.31205	2.22019	1.15254	1	1	0.00166854	1	1	1	1	5.93506e-06	1	1	1	1	1.25065e-05	1	1	1	0.00508651	1	4.29599e-06	5.97632e-05	1
chr1	21919400	21919570	1088	NA	2.34483	3.03777	0.837059	0.84267	2.16286	0.955685	1	1	1	1	1	1	1	0.0456094	1	1	0.0454697	1	1	1	1	1	1	1	1	1	1
chr1	21922520	21922950	1089	NA	1.75422	1.29317	2.84304	1.61253	2.65185	2.88581	0.0103909	0.0342686	1	1	1	1	1	1	1	1	1	0.0201686	1	1	1	0.0359926	1	1	1	1	0.0398302
chr1	21923280	21923590	1090	NA	1.75422	1.69013	1.33722	1.063	1.34725	1.49824	1	1	1	1	1	1	1	1	1	1	1	1	1	1	1	1	1	1	1	1	1
chr1	21940900	21941410	1091	NA	2.34483	2.39793	1.84105	3.12814	3.02806	3.46704	1	1	1	1	1	1	1	1	1	1	1	0.0041234	1	1	1	0.018808	1	1	0.00895917	1	0.0192644
chr1	21941740	21942010	1092	NA	2.90945	1.07958	3.29804	3.02421	3.29242	1.75722	0.00540277	0.00381912	1	1	1	1	1	0.0152414	0.00964226	1	1	1	1	1	1	0.0134254	1	1	0.0241238	1	1
chr1	21957900	21958350	1093	NA	1.75422	3.31731	2.53311	2.52648	1.65142	2.98018	0.0348542	1	1	1	1	1	0.0121733	1	1	1	1	0.0174103	1	1	1	1	1	1	0.0345255	1	0.0176007
chr1	21958840	21959170	1094	NA	1.75422	1.29317	2.49507	1.91431	2.79513	1.99364	0.0340146	1	1	1	1	1	1	1	1	1	1	1	1	1	1	0.0244009	1	1	1	1	1
chr1	21959540	21960170	1095	NA	2.93544	3.58891	3.90289	3.59944	3.78459	4.20941	0.000100871	1	1	1	1	1	0.010776	1	1	1	1	0.000127145	1	1	1	0.0011821	1	1	0.000732692	1	6.69388e-05
chr1	21960280	21960870	1096	NA	46.2575	5.02473	5.24024	5.24549	4.42995	4.7637	0.0319576	1	1	1	1	1	1	1	1	1	1	1	1	1	1	1	1	1	0.0279245	1	1
chr1	21960940	21961170	1097	NA	29.8033	4.80932	4.62897	4.64641	4.39243	4.60622	1	1	1	1	1	1	1	1	1	1	1	1	1	1	1	1	1	1	1	1	1
chr1	21961240	21962490	1098	NA	118.001	6.76507	6.64371	6.63628	6.23344	6.14597	0.000579407	1	1	1	0.0208503	1	1	1	1	1	1	1	0.0293006	1	1	1	1	1	0.00101243	1	0.033763
chr1	21962560	21962850	1099	NA	4.68127	3.29367	3.58057	3.36901	3.08422	3.18049	0.00306272	1	1	1	1	1	1	1	1	1	1	1	1	1	1	1	1	1	0.00975041	1	0.0087758
chr1	21962920	21963190	1100	NA	3.51683	3.37387	4.05651	3.82172	3.83567	3.3882	6.84078e-05	1	1	1	1	1	0.039692	1	1	1	1	0.0121167	1	1	1	0.000838008	1	1	0.00034634	1	0.000287562
chr1	21963200	21963870	1101	NA	1.75422	3.11632	4.96486	4.52622	4.28288	4.58823	1.59109e-08	1.05818e-05	1	1	1	1	0.0222649	0.000995082	0.0293744	0.00740244	1	4.02533e-06	1	1	1	2.08087e-05	1	1	6.56085e-07	1	2.73787e-06
chr1	21967200	21967390	1102	NA	1.75422	1.68106	1.47164	0.84267	1.85618	2.90856	1	1	1	1	1	1	1	1	1	1	1	0.0187934	0.0405488	1	1	1	1	1	1	1	1
chr1	22183380	22183590	1103	NA	1.75422	1.07958	2.83591	1.90458	1.81908	0.955685	0.0157951	0.0301155	1	1	0.040455	1	1	1	1	1	1	1	1	1	1	1	1	1	1	1	1
chr1	22210620	22211030	1104	2	1.75422	1.07958	2.49188	4.05735	4.40931	2.50443	0.045005	1	1	0.0290769	1	1	1	5.28533e-05	9.10147e-06	1	0.0219718	1	0.0158342	0.00749663	1	5.36346e-06	1	1	3.00051e-05	1	0.00483308
chr1	22211880	22212090	1105	NA	1.75422	1.07958	0.837059	2.59176	1.86488	1.75722	1	1	1	1	1	1	1	0.0418378	1	1	1	1	1	1	1	1	1	1	0.0261008	1	1
chr1	22222860	22223330	1106	NA	1.75422	1.07958	1.82234	2.18549	3.97561	2.09679	1	1	1	1	1	1	1	1	0.000868734	1	1	1	1	1	1	0.00039754	1	1	1	1	0.0476079
chr1	22245620	22246110	1107	3	1.75422	1.32862	2.70919	4.71589	4.25984	4.09319	0.0173147	1	0.000500339	1	1	1	1	1.49463e-07	5.62618e-05	0.000270339	0.00531545	7.72975e-05	1	1	1	1.81142e-05	1	1	1.18553e-07	1	0.000370248
chr1	22260400	22261130	1108	NA	1.75422	1.70823	3.3819	3.59813	4.20851	3.7423	0.00120398	0.0122211	1	1	1	1	1	0.00351489	0.000532691	0.00576254	0.0334242	0.000555281	1	1	1	5.23607e-05	1	1	0.000384879	1	0.00083992
chr1	22261840	22262030	1109	NA	1.75422	1.92585	1.86874	1.46494	1.34725	1.20182	1	1	1	1	1	1	1	1	1	1	1	1	1	1	1	1	1	1	1	1	1
chr1	22262240	22262830	1110	NA	1.75422	2.5816	2.9542	3.71325	3.73427	3.78289	0.00638763	1	1	1	1	1	1	0.0300965	1	1	1	0.000518362	1	1	1	0.00037703	1	1	0.000139935	1	0.000561949
chr1	22262900	22263450	1111	NA	1.75422	2.23815	1.827	2.92885	2.81185	2.34861	1	1	1	1	1	1	1	1	1	1	1	1	1	1	1	0.0239901	1	1	0.00752106	1	0.0287157
chr1	22265660	22265810	1112	NA	1.75422	1.07958	1.04814	2.70086	1.67828	1.8916	1	1	1	1	1	1	1	0.0443724	1	1	1	1	1	1	1	1	1	1	0.0274739	1	1
chr1	22266540	22266970	1113	NA	6.43549	3.50564	4.26463	3.40408	3.91377	4.0201	0.00014388	0.0402369	1	1	1	1	1	1	1	1	1	0.00343755	1	1	1	0.00477359	1	1	0.0231858	1	0.00161994
chr1	22267300	22267610	1114	NA	1.75422	1.07958	2.07162	1.84563	2.40375	2.44594	1	1	1	1	1	1	1	1	1	1	1	1	1	1	1	1	1	1	1	1	1
chr1	22269060	22269250	1115	NA	5.21989	4.58643	4.08856	3.18484	2.97889	3.94508	0.000247585	1	1	1	1	1	0.000283549	1	0.0421721	1	1	0.00443689	1	1	1	1	1	1	0.0415775	1	0.00131133
chr1	22275260	22275610	1116	NA	2.34022	2.09044	3.13595	2.42183	2.75598	2.16545	0.00933529	1	1	1	1	1	1	1	1	1	1	1	1	1	1	0.0427781	1	1	1	1	0.0463323
chr1	22294060	22294230	1117	NA	27.422	1.07958	0.837059	0.84267	0.916922	1.15254	0.00014585	1	1	1	1	1	0.000198908	1	1	1	1	0.000283391	1	1	1	0.000176796	1	1	0.000139935	1	7.19859e-09
chr1	22307920	22308170	1118	NA	7.59071	1.51038	1.21076	2.01396	3.29307	1.75722	1	1	1	1	1	1	1	1	0.0355284	1	1	1	1	1	1	1	1	1	1	1	1
chr1	22320200	22320370	1119	NA	1.75422	2.7789	0.837059	0.84267	1.65142	2.55695	1	1	1	1	1	1	1	1	1	1	1	1	1	1	1	1	1	1	1	1	1
chr1	22367800	22368150	1120	NA	4.65067	2.80861	1.74812	1.02514	2.69195	3.0898	1	1	1	1	1	1	1	1	1	1	1	1	0.0365459	1	1	1	1	1	1	1	1
chr1	22377200	22377650	1121	NA	11.0899	3.32901	2.1351	1.48655	3.84798	2.24683	1	1	1	1	1	1	1	1	1	1	1	1	1	1	1	1	0.0211198	1	1	1	1
chr1	22377700	22377970	1122	NA	15.739	2.33795	1.86408	1.20459	2.88248	2.77224	1	1	1	1	1	1	1	1	1	1	1	1	1	1	1	1	1	1	0.0206904	1	1
chr1	22466800	22467050	1123	NA	35.1318	1.29317	0.837059	0.84267	0.916922	1.20182	1.55608e-05	1	1	1	1	1	3.14961e-05	1	1	1	1	2.86232e-05	1	1	1	1.99753e-05	1	1	1.50205e-05	1	1.17917e-10
chr1	22487400	22487630	1124	NA	13.4096	1.69928	2.01488	1.73441	0.916922	2.7208	1	1	1	1	1	1	1	1	1	1	1	1	1	1	1	0.0145076	1	1	1	1	1
chr1	22508860	22509250	1125	NA	5.8235	4.03499	1.18896	1.03495	2.95384	1.84357	1	0.00241816	1	1	1	1	0.0121635	0.00112593	1	0.0111218	0.0240515	1	1	1	1	1	1	1	1	1	1
chr1	22509280	22509530	1126	NA	11.1344	3.21494	1.64336	0.84267	1.62404	2.28962	1	1	1	1	1	1	1	0.0218649	1	1	1	1	1	1	1	1	1	1	0.030434	1	1
chr1	22515100	22515450	1127	1	2.34483	3.2212	1.18896	0.84267	2.65034	3.84154	1	1	1	1	0.00430983	1	0.0313568	0.0247185	1	1	1	0.000744798	0.00111692	1	1	1	1	1	1	1	1
chr1	22533160	22534010	1128	NA	137.258	6.0195	5.60205	4.85914	5.24501	4.81748	1	1	1	1	0.0179268	1	1	1	1	0.0223768	1	7.60824e-05	1	1	1	0.00567738	1	1	0.00149937	1	0.0218474
chr1	22534080	22534270	1129	NA	26.2156	3.75395	2.60425	1.61253	2.46789	2.73673	1	1	1	1	1	1	1	0.0361225	1	1	1	1	1	1	1	0.0444622	1	1	0.00297026	1	1
chr1	22539600	22539990	1130	NA	1.75422	1.07958	1.2034	1.95035	1.69303	2.71826	1	1	1	1	1	1	1	1	1	1	1	0.035652	1	1	1	1	1	1	1	1	1
chr1	22553400	22553710	1131	NA	1.75422	1.31696	1.33722	1.71056	1.91512	0.955685	1	1	1	1	1	1	1	1	1	1	1	1	1	1	1	1	1	1	1	1	1
chr1	22604420	22604990	1132	NA	2.92622	4.15408	3.72091	2.72686	3.78345	3.7448	0.00036298	1	1	1	1	1	0.000679694	1	1	1	1	0.0014221	1	1	1	0.000910891	1	1	0.0482573	1	0.000264615
chr1	22613580	22613810	1133	NA	2.34483	1.72597	1.04814	0.84267	2.10754	1.9852	1	1	1	1	1	1	1	1	1	1	1	1	1	1	1	1	1	1	1	1	1
chr1	22615180	22615350	1134	NA	1.75422	2.11105	1.74798	1.73441	2.54289	2.05522	1	1	1	1	1	1	1	1	1	1	1	1	1	1	1	1	1	1	1	1	1
chr1	22615680	22615990	1135	NA	1.75422	3.89937	3.20087	3.3215	3.25456	3.24823	0.00257654	1	1	1	1	1	0.00101638	1	1	1	1	0.00632844	1	1	1	0.00679347	1	1	0.0014671	1	0.000684631
chr1	22619760	22620090	1136	NA	1.75422	1.07958	2.29189	3.40049	2.08094	2.97977	1	1	1	1	1	1	1	0.0014188	1	0.0278814	1	0.0151952	1	1	1	1	1	1	0.000787065	1	0.0282416
chr1	22620840	22621170	1137	NA	1.75422	2.33795	3.07183	1.94065	1.56769	1.64162	0.00559188	1	1	1	1	1	1	1	1	1	1	1	1	1	1	1	1	1	1	1	1
chr1	22626360	22626630	1138	NA	1.75422	2.43102	2.44593	1.86719	1.30448	2.77873	0.0406314	1	1	1	1	1	1	1	1	1	1	0.0370374	1	1	1	1	1	1	1	1	1
chr1	22627040	22627250	1139	NA	1.75422	2.86847	1.59461	0.84267	0.916922	0.955685	1	1	1	1	1	1	0.0483906	1	1	1	0.0235997	1	1	1	1	1	1	1	1	1	1
chr1	22632120	22632370	1140	3	1.75422	1.31696	1.2034	3.20812	1.56769	1.48034	1	1	0.0489419	1	1	1	1	0.0113039	1	1	1	1	0.0467881	1	1	1	1	1	0.0034748	0.0066618	1
chr1	22639800	22640030	1141	NA	2.34483	1.07958	1.5189	2.92149	2.21678	2.3272	1	1	1	1	1	1	1	0.0129331	1	1	1	1	1	1	1	1	1	1	0.0128809	1	1
chr1	22640620	22640970	1142	NA	1.75422	2.72229	0.837059	1.42281	0.916922	2.95632	1	1	1	1	0.0443041	1	1	1	1	1	1	0.0189628	1	1	1	1	1	1	1	1	1
chr1	22654540	22654830	1143	NA	1.75422	1.07958	2.90764	2.99646	1.65142	2.52441	0.0108263	0.0209759	1	1	1	1	1	0.0112486	1	1	1	1	1	1	1	1	1	1	0.00649274	1	1
chr1	22655000	22655230	1144	NA	1.75422	1.68106	3.75004	4.58677	3.99654	3.53157	0.000116241	0.00117864	1	1	1	1	1	1.27979e-06	0.00093268	0.0144743	0.0131005	0.00149976	0.0213812	1	1	9.36555e-05	1	1	4.00585e-07	1	0.000224056
chr1	22655780	22656410	1145	NA	1.75422	1.84993	2.98203	4.59928	3.33464	4.15046	0.00796693	1	0.0114253	1	1	1	1	1.7408e-06	0.0460799	0.000849423	0.0440272	5.9564e-05	1	1	1	0.00377831	0.0355909	1	3.97044e-07	1	0.000598884
chr1	22657420	22657810	1146	NA	2.90945	1.54093	2.1688	2.43568	2.26226	2.99246	1	1	1	1	1	1	1	1	1	1	1	0.0372992	1	1	1	1	1	1	1	1	1
chr1	22658000	22658210	1147	NA	1.75422	1.72597	1.02371	1.80152	2.05227	3.3586	1	1	1	1	0.0177052	1	1	1	1	0.0356518	1	0.00376504	1	1	0.0429038	1	1	1	1	1	1
chr1	22661580	22661750	1148	NA	1.75422	1.52075	1.02371	2.31594	1.89658	3.07703	1	1	1	1	0.0417093	1	1	1	1	1	1	0.0100668	1	1	1	1	1	1	1	1	1
chr1	22661840	22662250	1149	5	1.75422	2.21322	2.15019	3.73354	3.7855	4.64664	1	1	1	1	0.000452271	1	1	0.0107565	0.0286912	9.10463e-05	1	2.11656e-06	1	1	1	0.000559522	1	1	0.000202457	1	0.00107645
chr1	22662300	22662510	1150	NA	1.75422	2.47398	1.83166	1.61838	3.01212	3.73922	1	1	1	1	0.0355015	1	1	1	1	1	1	0.000518362	0.0148675	1	1	0.0105345	1	1	1	1	0.019189
chr1	22662960	22663150	1151	NA	4.06467	2.5031	1.02371	1.22098	1.29165	2.86234	1	1	1	1	1	1	1	1	1	1	1	1	1	1	1	1	1	1	1	1	1
chr1	22664260	22664610	1152	NA	1.75422	2.06267	2.55594	3.75135	2.77589	2.67714	0.0387655	1	1	1	1	1	1	0.00669893	1	1	1	0.0434674	1	1	1	0.0320748	1	1	0.000166978	1	0.0105511
chr1	22683540	22683810	1153	NA	4.67206	1.71713	2.06373	2.43606	2.04546	3.30694	1	1	1	1	1	1	1	1	1	0.0408107	1	0.0412774	1	1	1	1	1	1	1	1	1
chr1	22698040	22698270	1154	NA	1.75422	1.07958	2.52435	1.72838	1.56769	0.955685	0.0324448	1	1	1	1	1	1	1	1	1	1	1	1	1	1	1	1	1	1	1	1
chr1	22709480	22709790	1155	NA	3.51223	1.31696	1.18896	1.58607	2.56117	3.01814	1	1	1	1	1	1	1	1	1	0.0395889	1	1	1	1	1	1	1	1	1	1	1
chr1	22712100	22712370	1156	NA	1.75422	3.69047	0.837059	1.063	1.43042	0.955685	1	0.00380331	1	1	1	1	0.00241555	0.00576906	0.0221836	0.00430119	3.9627e-05	1	1	1	1	1	1	1	1	1	1
chr1	22714080	22714410	1157	NA	1.75422	3.46485	0.837059	0.84267	0.916922	0.955685	1	0.010101	1	1	1	1	0.0064062	0.00863589	0.0117005	0.0109589	3.17874e-05	1	1	1	1	1	1	1	1	1	1
chr1	22720480	22720710	1158	NA	1.75422	2.39239	0.837059	2.37745	2.0712	2.28619	1	1	1	1	1	1	1	1	1	1	1	1	1	1	1	1	1	1	0.049738	1	1
chr1	22720780	22720970	1159	NA	2.34022	2.3145	1.39548	2.89535	3.19241	1.51974	1	1	1	1	1	1	1	1	1	1	1	1	1	1	1	0.0111756	1	1	0.0134492	1	1
chr1	22728000	22728590	1160	NA	1.75422	2.8481	2.19921	2.66383	3.75264	3.65556	1	1	1	1	1	1	1	1	1	1	1	0.000849811	1	1	1	0.000425278	1	1	0.0190959	1	0.00378096
chr1	22733320	22733690	1161	NA	2.91784	1.07958	1.95455	2.92913	1.60967	2.70547	1	1	1	1	1	1	1	0.012664	1	1	1	1	1	1	1	1	1	1	0.0202234	1	1
chr1	22763480	22763750	1162	NA	1.75422	1.07958	3.44719	3.07635	3.84732	4.06101	0.000619787	0.00123389	1	1	1	1	1	0.00793426	0.000713558	0.000206107	0.00745497	0.000101005	1	1	1	0.000334743	1	1	0.00451734	1	0.00169214
chr1	22763860	22764170	1163	NA	1.75422	1.07958	2.47927	2.16455	2.21678	2.64454	0.0444875	1	1	1	1	1	1	1	1	1	1	0.0426596	1	1	1	1	1	1	1	1	1
chr1	22782040	22782490	1164	NA	3.50384	1.86602	1.33722	3.23933	3.22754	3.26246	1	1	0.0445461	1	1	1	1	0.0252701	1	1	1	0.0204244	1	1	1	0.0266903	1	1	0.00838955	1	1
chr1	22789460	22789870	1165	6	8.19728	1.07958	3.74352	3.74677	2.58975	0.955685	0.0112745	0.000250606	1	1	0.000414897	1	1	0.000209314	1	1	0.0324347	1	0.000354649	1	1	1	1	1	0.0103171	1	1
chr1	22803100	22803390	1166	NA	1.75422	2.73744	2.22823	2.33947	1.90249	2.60168	1	1	1	1	1	1	1	1	1	1	1	1	1	1	1	1	1	1	1	1	0.0381276
chr1	22803440	22803730	1167	NA	2.90945	2.4822	2.73702	3.16573	2.51336	1.52557	1	1	1	1	1	1	1	1	1	1	1	1	0.0327205	1	1	1	1	1	0.00768344	1	1
chr1	22803760	22804030	1168	NA	1.75422	1.98645	2.87302	2.09818	1.85008	2.62117	0.00933511	1	1	1	1	1	1	1	1	1	1	0.0496041	1	1	1	1	1	1	1	1	0.0443984
chr1	22804100	22804930	1169	NA	2.90945	3.16806	3.92069	3.73417	3.21162	4.0559	8.82604e-05	1	1	1	1	1	1	1	1	1	1	0.000340945	1	1	1	0.0242751	1	1	0.000564671	1	0.000781056
chr1	22805040	22805390	1170	NA	4.66827	2.945	3.84985	2.77065	1.82626	3.45139	0.000636957	0.0387502	1	0.0139645	1	1	1	1	1	1	1	0.0228061	1	1	1	1	1	1	1	1	0.0472446
chr1	22805440	22806730	1171	NA	105.164	6.67482	6.56688	6.20671	6.06587	6.08053	0.000298376	1	1	1	0.028825	1	0.03636	1	1	1	1	1	1	1	1	1	1	1	0.0268573	1	0.0402961
chr1	22806780	22807030	1172	NA	2.92622	3.80017	2.84771	3.25389	3.3613	4.08944	0.0276465	1	1	1	1	1	0.00586436	1	1	1	1	0.000170622	1	1	1	0.00921421	1	1	0.00523475	1	0.000751346
chr1	22884460	22884730	1173	NA	1.75422	1.54093	2.25995	1.76887	0.916922	0.955685	1	1	1	1	1	1	1	1	1	1	1	1	1	1	1	1	1	1	1	1	1
chr1	22931540	22931790	1174	3	1.75422	1.07958	1.21076	3.18066	1.60967	0.955685	1	1	0.0315168	1	1	1	1	0.00408594	1	1	1	1	0.00637617	1	1	1	1	1	0.00230362	0.000484132	1
chr1	22939820	22940150	1175	3	1.75422	1.07958	3.07332	4.8258	4.40183	3.84325	0.0043145	0.00847802	0.00172378	1	1	1	1	5.95053e-08	3.70808e-05	0.00172543	0.00413332	0.00078176	1	1	1	1.9373e-05	1	1	5.67815e-08	1	0.00248783
chr1	22942580	22943030	1176	2	1.75422	1.32862	2.65895	4.36765	4.48664	2.50387	0.0234589	1	0.00823784	0.0201568	1	1	1	3.32381e-06	9.74101e-06	1	0.0240423	1	0.00225774	0.0121048	1	3.91978e-06	1	1	1.70899e-06	1	0.00227461
chr1	22943400	22943610	1177	3	1.75422	1.07958	1.98004	3.99543	2.7291	1.41202	1	1	0.00807197	1	1	1	1	4.61526e-05	1	1	1	1	0.000273196	1	1	0.0290238	1	1	2.69666e-05	0.00448891	0.0373793
chr1	22943780	22944010	1178	3	1.75422	1.32862	1.4953	3.26772	2.01296	0.955685	1	1	1	1	1	1	1	0.00522677	1	1	1	1	0.00464448	1	1	1	1	1	0.00163539	0.00295848	1
chr1	22944060	22944410	1179	3	5.83649	1.31696	2.19561	3.93598	2.17689	0.955685	1	1	0.0325324	1	1	1	1	0.000122851	1	1	1	1	0.00013156	1	1	1	0.0309354	1	0.000938867	0.00285977	1
chr1	22944600	22944810	1180	3	1.75422	1.29317	2.28182	3.36721	1.29165	0.955685	1	1	1	1	1	1	1	0.00328168	1	1	1	1	0.00297376	1	1	1	0.0263777	1	0.00102711	0.0052215	1
chr1	22968820	22969350	1181	3	1.75422	1.07958	1.39548	3.27203	0.916922	0.955685	1	1	0.0466408	1	1	1	1	0.00356172	1	1	1	1	0.0056068	1	1	1	0.0172385	1	0.0019969	0.000115834	1
chr1	22975580	22975930	1182	3	1.75422	1.32862	2.28071	3.50658	3.24994	1.32573	1	1	1	1	1	1	1	0.00149528	0.0184883	1	1	1	0.00463548	1	1	0.00534365	1	1	0.000466616	1	0.0347845
chr1	23007960	23008370	1183	NA	1.75422	2.1246	1.23224	2.27671	0.916922	2.79488	1	1	1	1	1	1	1	1	1	1	1	0.0361445	1	1	1	1	1	1	1	1	1
chr1	23060000	23060470	1184	3	2.93544	1.07958	2.94696	3.90029	3.17366	0.955685	0.0293659	0.0203904	1	1	0.0279642	1	1	0.000183761	0.0127352	1	1	1	0.000331408	0.0341713	1	0.0180729	1	1	0.000269259	1	1
chr1	23062060	23062290	1185	NA	13.9818	4.13178	3.75628	3.66777	3.90768	3.5138	1	1	1	1	1	1	1	1	1	1	1	1	1	1	1	1	1	1	1	1	1
chr1	23063140	23063510	1186	3	1.75422	1.32862	2.88892	4.07988	1.90249	1.32573	0.0101135	0.0334394	1	1	1	1	1	5.72113e-05	1	1	1	1	0.000210788	1	1	1	0.0059959	1	2.0488e-05	0.00442902	0.029893
chr1	23067820	23068010	1187	NA	1.75422	1.07958	1.2034	2.49276	2.37361	0.955685	1	1	1	1	1	1	1	1	1	1	1	1	1	1	1	1	1	1	1	1	1
chr1	23097700	23098070	1188	NA	2.34022	1.07958	1.83643	1.86719	2.20864	3.045	1	1	1	1	1	1	1	1	1	0.0213845	1	0.0193933	1	1	1	1	1	1	1	1	1
chr1	23098140	23098770	1189	NA	1.75422	2.86847	5.23817	4.96781	4.71886	4.91204	1.54192e-09	5.12672e-08	1	1	1	1	0.0483906	8.58764e-07	0.00055742	0.000631758	1	9.60964e-07	1	1	1	1.23446e-06	1	1	1.41049e-08	1	4.99467e-06
chr1	23099140	23099370	1190	NA	1.75422	1.07958	1.35672	2.86696	1.89658	2.27293	1	1	1	1	1	1	1	0.0240122	1	1	1	1	1	1	1	1	1	1	0.0142714	1	1
chr1	23102760	23103150	1191	3	1.75422	1.07958	2.3758	3.76106	3.14038	1.67165	0.0493725	1	1	1	1	1	1	0.000185341	0.0240027	1	1	1	0.00292138	1	1	0.0126012	1	1	0.000104745	1	0.024824
chr1	23115880	23116250	1192	NA	2.34022	2.38683	1.7381	2.85296	3.03233	3.10441	1	1	1	1	1	1	1	1	1	1	1	0.019299	1	1	1	0.0165429	1	1	0.016011	1	0.0285327
chr1	23117320	23118030	1193	NA	4.70726	2.98858	4.43149	4.15027	4.55442	4.33267	5.55042e-06	0.001433	1	1	1	1	1	0.0108363	0.00316196	0.0323307	1	0.000464113	1	1	1	1.74553e-05	1	1	8.39109e-05	1	0.00013947
chr1	23119420	23119730	1194	NA	1.75422	2.91186	2.62144	3.66533	3.68361	3.41392	0.0237278	1	1	1	1	1	1	1	1	1	1	0.00392814	1	1	1	0.000613517	1	1	0.00030081	1	0.00165076
chr1	23120420	23120790	1195	NA	1.75422	1.85813	0.837059	2.50608	2.28248	0.955685	1	1	1	1	1	1	1	1	1	1	1	1	1	1	1	1	1	1	0.0435124	1	1
chr1	23129480	23129710	1196	NA	1.75422	1.07958	0.837059	2.10237	1.14807	0.955685	1	1	1	1	1	1	1	1	1	1	1	1	1	1	1	1	1	1	1	1	1
chr1	23138500	23139030	1197	3	2.34483	1.32862	1.39548	4.67624	3.5947	1.78496	1	1	2.46239e-06	0.0300893	1	1	1	2.55119e-07	0.00333866	1	1	1	3.08778e-06	1	1	0.0014668	0.0490509	1	1.59151e-07	0.00321056	0.020967
chr1	23151800	23152050	1198	NA	1.75422	1.07958	2.38225	2.66698	3.05451	1.84823	0.0493725	1	1	1	1	1	1	0.0309057	0.0181902	1	1	1	1	1	1	0.00945831	1	1	0.0187633	1	0.0434933
chr1	23152200	23152510	1199	NA	1.75422	1.07958	2.97754	2.54305	2.36258	0.955685	0.00955761	0.018616	1	1	0.025757	1	1	1	1	1	1	1	1	1	1	1	1	1	0.0319363	1	1
chr1	23202520	23203050	1200	NA	7.04666	3.78873	2.83836	1.03495	3.34833	0.955685	1	1	1	1	0.0293135	1	1	0.00344555	1	0.0026559	1	1	1	0.0246914	1	1	0.044976	1	1	1	1
chr1	23214520	23214770	1201	NA	2.90945	2.37786	1.88239	2.69158	2.93085	1.48034	1	1	1	1	1	1	1	1	1	1	1	1	1	1	1	0.0435815	1	1	1	1	1
chr1	23231380	23231610	1202	NA	6.3919	1.52075	2.61072	2.86097	2.26487	1.62541	1	1	1	1	1	1	1	0.0452242	1	1	1	1	1	1	1	1	1	1	1	1	1
chr1	23231640	23231930	1203	NA	9.33869	1.69928	3.79007	3.66064	3.09237	2.99763	0.0233646	0.00131502	1	1	1	1	1	0.00202547	1	1	0.032193	1	1	1	1	1	1	1	0.0392564	1	1
chr1	23256060	23256330	1204	NA	113.249	6.56617	5.94265	5.71597	5.50893	5.55467	1	1	1	1	1	1	1	1	1	0.0312221	1	1	1	1	1	1	1	1	1	1	1
chr1	23256400	23257030	1205	NA	81.1234	6.56773	5.94279	5.77314	5.46059	5.56605	0.0191089	1	1	1	1	1	0.00634754	1	0.04962	0.0296297	1	1	1	1	1	1	1	1	1	1	1
chr1	23257120	23257490	1206	NA	9.32651	3.70853	3.57914	3.17218	3.28242	3.20968	0.0429332	1	1	1	1	1	1	1	1	1	1	1	1	1	1	1	1	1	1	1	1
chr1	23257560	23257790	1207	NA	2.34483	3.85431	3.53477	1.98478	1.45365	2.48028	0.000679372	1	1	0.0182845	1	1	0.00211188	0.049388	0.0113881	1	1	1	1	1	1	1	1	1	1	1	0.022788
chr1	23257920	23258130	1208	NA	1.75422	1.99367	2.28512	1.46494	1.47309	0.955685	1	1	1	1	1	1	1	1	1	1	1	1	1	1	1	1	1	1	1	1	1
chr1	23263880	23264230	1209	NA	1.75422	2.21322	2.91424	1.55422	2.64584	2.71785	0.0081937	1	1	1	1	1	1	1	1	1	1	0.0434674	1	1	1	0.0416901	1	1	1	1	0.038942
chr1	23264300	23264810	1210	NA	4.09823	2.99585	3.75995	2.27671	3.72381	3.52549	0.000759828	1	1	1	1	1	1	1	1	1	1	0.0124213	1	1	1	0.00304279	1	1	1	1	0.00839566
chr1	23271480	23271730	1211	NA	8.14612	3.20989	0.837059	0.84267	0.916922	0.955685	1	0.028861	1	1	1	1	1	0.0247761	0.0315828	0.0298803	0.0309406	1	1	1	1	1	1	1	1	1	1
chr1	23286820	23287030	1212	NA	12.8488	3.00902	3.60444	2.8823	3.05377	3.64401	1	1	1	1	1	1	1	1	1	1	1	1	1	1	1	1	1	1	1	1	1
chr1	23321220	23321570	1213	NA	9.3525	2.84004	1.78259	1.3327	0.916922	1.20182	1	1	1	1	1	1	1	1	1	1	1	1	1	1	1	1	1	1	1	1	1
chr1	23365740	23366030	1214	NA	1.75422	1.07958	2.81505	2.18943	2.59761	0.955685	0.0202654	0.0382937	1	1	1	1	1	1	1	1	1	1	1	1	1	0.0449369	1	1	1	1	1
chr1	23377560	23377870	1215	NA	4.64228	3.65467	1.84553	2.10252	2.77177	3.06252	1	1	1	1	1	1	0.0387667	1	1	1	1	1	1	1	1	1	1	1	1	1	1
chr1	23378940	23379190	1216	NA	2.90945	2.30853	1.62724	2.40341	1.10912	2.98654	1	1	1	1	1	1	1	1	1	1	1	0.041297	1	1	1	1	1	1	1	1	1
chr1	23379240	23379510	1217	NA	1.75422	2.5338	2.30887	2.35481	2.39113	2.6649	1	1	1	1	1	1	1	1	1	1	1	0.0414666	1	1	1	1	1	1	1	1	0.027499
chr1	23379540	23380450	1218	NA	1.75422	5.60727	3.92278	4.17912	4.53358	5.26137	4.59293e-05	0.00669064	1	1	0.0250512	1	4.95407e-09	0.0246374	1	1	1	1.48934e-08	1	1	1	4.44085e-06	1	1	8.07765e-06	1	9.47877e-08
chr1	23380460	23380710	1219	NA	4.08984	3.97099	2.498	2.62079	3.60201	3.91687	1	1	1	1	1	1	0.00544634	1	1	1	1	0.00139938	1	1	1	0.00518066	1	1	1	1	0.0056064
chr1	23381800	23382490	1220	NA	12.2368	3.89153	2.87752	2.63333	2.46102	3.81829	1	1	1	1	1	1	1	1	1	1	1	1	1	1	1	1	1	1	1	1	1
chr1	23382520	23383030	1221	NA	45.0016	5.36731	5.07786	4.42122	4.694	5.05642	1	1	1	1	1	1	1	1	1	1	1	1	1	1	1	1	1	1	1	1	1
chr1	23383100	23383610	1222	NA	136.385	6.02347	6.06361	5.59181	5.35722	5.5251	1	1	1	1	1	1	1	1	1	1	1	1	1	1	1	1	1	1	1	1	1
chr1	23383680	23384010	1223	NA	8.8101	3.70403	1.74319	2.46399	2.90878	2.01722	1	1	1	1	1	1	1	1	1	1	1	1	1	1	1	1	1	1	1	1	1
chr1	23389760	23390130	1224	NA	1.75422	1.64392	1.03183	0.84267	2.03159	3.01741	1	1	1	1	1	1	1	1	1	1	1	0.0151384	0.0330612	1	0.0342367	1	1	1	1	1	1
chr1	23410040	23410290	1225	1	4.68423	1.84169	2.99106	2.38818	3.98782	5.0976	1	1	1	1	0.00146249	1	1	1	0.00143106	5.32105e-07	0.0435878	3.72972e-07	3.54265e-05	1	0.0142811	0.00108382	1	1	1	1	0.0155938
chr1	23411240	23411490	1226	1	1.75422	1.07958	1.62173	0.84267	1.73156	3.85679	1	1	1	1	0.0252934	1	1	1	1	0.00129401	1	0.000595227	0.00151658	0.0499626	0.000791035	1	1	1	1	1	1
chr1	23495240	23495470	1227	NA	1.75422	2.40021	3.0975	1.87814	2.81947	2.27985	0.00347226	1	1	1	1	1	1	1	1	1	1	1	1	1	1	0.0249876	1	1	1	1	0.0253543
chr1	23495480	23495730	1228	NA	5.23289	3.09729	2.94122	2.28906	3.52349	2.72334	1	1	1	1	1	1	1	1	1	1	1	1	1	1	1	0.0215318	1	1	1	1	1
chr1	23524480	23524670	1229	NA	11.6806	1.07958	0.837059	1.02514	0.916922	0.955685	0.0213562	1	1	1	1	1	0.0255881	1	1	1	1	0.0225456	1	1	1	0.0235416	1	1	0.034528	1	0.000156595
chr1	23649920	23650110	1230	NA	2.34483	1.07958	0.837059	2.72111	1.71243	0.955685	1	1	1	1	1	1	1	0.0274506	1	1	1	1	0.0391196	1	1	1	1	1	0.0280966	0.0103594	1
chr1	23656320	23656750	1231	6	5.26184	1.66261	2.91192	3.49805	2.26027	1.33904	1	1	1	1	1	1	1	0.00507012	1	1	1	1	0.00552878	1	1	1	1	1	0.0100272	1	1
chr1	23705600	23705830	1232	NA	22.2059	3.75614	2.98056	2.49583	3.15717	2.99423	1	1	1	1	1	1	1	1	1	1	1	1	1	1	1	1	1	1	1	1	1
chr1	23731420	23731730	1233	NA	1.75422	1.07958	0.837059	1.73979	2.41027	2.69446	1	1	1	1	1	1	1	1	1	1	1	0.0436844	1	1	1	1	1	1	1	1	1
chr1	23760840	23760990	1234	NA	1.75422	1.07958	0.837059	0.84267	1.87952	1.66638	1	1	1	1	1	1	1	1	1	1	1	1	1	1	1	1	1	1	1	1	1
chr1	23761280	23761630	1235	NA	12.2452	3.12653	2.67816	2.49875	2.88546	1.66109	1	1	1	1	1	1	1	1	1	1	1	1	1	1	1	1	1	1	1	1	1
chr1	23761800	23762730	1236	NA	90.3942	5.70735	5.28734	5.23018	5.11528	4.86705	1	1	1	1	1	1	1	1	1	1	1	0.0473146	1	1	1	1	1	1	1	1	1
chr1	23762840	23763130	1237	NA	64.3156	5.70128	5.3184	5.35134	5.06931	5.41876	1	1	1	1	1	1	1	1	1	1	1	1	1	1	1	1	1	1	1	1	1
chr1	23763260	23764130	1238	NA	44.372	4.73052	3.80835	3.52405	3.5161	2.90898	1	1	1	1	1	1	1	1	1	0.00781977	1	0.00123325	1	1	1	1	1	1	0.04929	1	1
chr1	23776580	23776750	1239	NA	2.34022	1.07958	2.5099	1.94478	1.76997	1.78496	1	1	1	1	1	1	1	1	1	1	1	1	1	1	1	1	1	1	1	1	1
chr1	23792860	23793050	1240	NA	20.5418	2.01571	2.11572	3.46164	2.92129	2.93794	1	1	1	1	1	1	0.0187941	0.0130861	1	1	1	1	1	1	1	1	1	1	1	1	1
chr1	23806780	23807070	1241	NA	2.33183	1.47918	3.08717	2.12058	1.27869	0.955685	0.00838882	0.0289521	1	1	0.0138819	0.0351979	1	1	1	1	1	1	1	1	1	1	1	1	1	1	1
chr1	23827160	23827370	1242	NA	21.6274	3.3539	1.85038	1.95515	2.33285	2.77958	0.0154	1	1	1	1	1	1	1	1	1	1	1	1	1	1	1	1	1	0.0207438	1	0.0316505
chr1	23834440	23834590	1243	NA	2.34483	2.15776	1.3569	1.52042	1.56769	2.45712	1	1	1	1	1	1	1	1	1	1	1	1	1	1	1	1	1	1	1	1	1
chr1	23834940	23835250	1244	NA	1.75422	3.8934	2.26787	1.3327	3.0164	1.72484	1	1	1	1	1	1	0.00117468	0.00850823	1	0.0167589	1	1	1	1	1	0.0140355	1	1	1	1	0.030967
chr1	23841800	23842010	1245	NA	1.75422	1.07958	1.75794	2.61719	2.00275	0.955685	1	1	1	1	1	1	1	0.0356026	1	1	1	1	1	1	1	1	1	1	0.0219106	1	1
chr1	23844080	23844390	1246	NA	1.75422	1.51038	0.837059	0.84267	2.65838	2.75335	1	1	1	1	1	1	1	1	1	1	1	0.0308942	1	1	1	0.0356775	1	1	1	1	1
chr1	23849620	23849890	1247	1	1.75422	1.07958	2.01366	0.84267	2.39294	3.62794	1	1	1	1	1	1	1	1	1	0.00215028	1	0.00104712	0.00250296	1	0.0190161	1	1	1	1	1	1
chr1	23865280	23865590	1248	NA	1.75422	1.07958	1.95869	2.58544	1.94002	3.69419	1	1	1	1	1	1	1	0.0404022	1	0.00203711	1	0.000985085	1	1	0.0415886	1	1	1	0.0251739	1	0.038553
chr1	23865600	23865850	1249	NA	1.75422	1.69913	2.63496	2.86845	2.33474	2.85114	0.0218275	1	1	1	1	1	1	1	1	1	1	0.022382	1	1	1	1	1	1	0.0117873	1	0.0265273
chr1	23865860	23866150	1250	NA	1.75422	1.07958	3.20397	2.89507	2.79195	3.51137	0.00240645	0.00481382	1	1	1	1	1	0.0148928	0.0415068	0.0042085	0.0307489	0.00204803	1	1	1	0.0233711	1	1	0.00867149	1	0.00891479
chr1	23867460	23868030	1251	6	1.75422	2.3145	4.45977	4.02366	3.47975	2.62661	1.39261e-06	0.000104573	1	1	0.00209839	1	1	0.00189252	1	1	1	0.0439355	0.0223497	1	1	0.00153213	1	1	2.36386e-05	1	0.000585877
chr1	23884160	23884350	1252	NA	1.75422	1.07958	1.4953	0.84267	1.92509	2.56295	1	1	1	1	1	1	1	1	1	1	1	1	1	1	1	1	1	1	1	1	1
chr1	23893600	23893970	1253	NA	3.51223	1.07958	1.04814	0.84267	1.52224	1.9852	1	1	1	1	1	1	1	1	1	1	1	1	1	1	1	1	1	1	1	1	1
chr1	23909540	23909910	1254	NA	1.75422	1.07958	1.74798	2.45735	2.22223	0.955685	1	1	1	1	1	1	1	1	1	1	1	1	1	1	1	1	1	1	0.0397686	1	1
chr1	23917360	23917870	1255	NA	1.75422	1.07958	2.37589	1.61906	2.4826	1.97671	1	1	1	1	1	1	1	1	1	1	1	1	1	1	1	1	1	1	1	1	1
chr1	23919640	23919870	1256	NA	1.75422	1.07958	1.73796	1.36336	2.06514	2.34861	1	1	1	1	1	1	1	1	1	1	1	1	1	1	1	1	1	1	1	1	1
chr1	23920380	23920550	1257	NA	1.75422	1.94124	2.17744	1.66204	2.0106	1.36952	1	1	1	1	1	1	1	1	1	1	1	1	1	1	1	1	1	1	1	1	1
chr1	23920820	23921110	1258	NA	2.34022	2.21939	3.42816	2.66438	2.6433	2.92595	0.00135801	0.0405358	1	1	1	1	1	1	1	1	1	0.0316314	1	1	1	1	1	1	0.0362498	1	0.0128396
chr1	23921520	23922190	1259	NA	54.3863	5.66776	5.23345	5.26838	4.81709	4.97406	1	1	1	1	1	1	1	1	1	1	1	1	1	1	1	1	1	1	1	1	1
chr1	23922280	23922490	1260	NA	28.6221	5.66069	5.35871	5.07365	4.64061	4.86559	7.66478e-05	1	1	1	1	1	0.000828351	1	1	1	1	1	1	1	1	1	1	1	0.00114006	1	0.00783658
chr1	23923540	23923770	1261	NA	2.90945	1.07958	1.96294	2.96425	2.47298	1.16006	1	1	1	1	1	1	1	0.0104414	1	1	1	1	0.0273666	1	1	1	1	1	0.0171725	1	1
chr1	23928200	23928410	1262	NA	1.75422	1.47918	1.38268	1.42281	3.0327	3.35489	1	1	1	1	0.0449101	1	1	1	1	0.0231673	1	0.00397169	0.0444272	1	1	0.0129948	1	1	1	1	1
chr1	23928420	23928750	1263	NA	1.75422	1.47918	2.46419	3.63262	4.13932	4.26847	0.0411104	1	1	0.0475688	0.0177485	1	1	0.00128711	0.000189112	0.000137057	0.0226011	2.47393e-05	1	1	1	3.2821e-05	1	1	0.000234901	1	0.00104232
chr1	23929480	23929690	1264	NA	1.75422	2.20038	1.75318	2.19473	2.20313	1.48034	1	1	1	1	1	1	1	1	1	1	1	1	1	1	1	1	1	1	1	1	1
chr1	23934760	23935110	1265	4	9.33655	1.66261	5.03291	3.68162	4.00248	4.32973	8.94947e-08	5.98473e-09	0.00998897	0.0379616	0.0430005	1	1	0.00156325	0.00083587	0.000144595	0.00075135	0.00312986	1	1	1	0.0141213	1	1	0.0281024	1	0.0206951
chr1	23935120	23935370	1266	NA	19.2805	2.15776	4.75061	4.26238	4.20153	4.4154	0.0010265	7.45167e-07	1	1	1	1	0.0340935	0.000138892	0.000985398	0.000381255	0.000236907	1	1	1	1	1	1	1	0.043832	1	1
chr1	23943220	23943450	1267	NA	1.75422	1.07958	1.1962	1.25409	3.34402	2.84837	1	1	1	0.0484428	1	1	1	1	0.00635034	0.0401969	1	0.0226566	1	1	1	0.00307382	1	1	1	1	1
chr1	23943660	23943890	1268	NA	2.93083	1.31696	1.84092	2.25646	2.94404	1.16006	1	1	1	1	1	1	1	1	0.0415408	1	1	1	1	1	1	0.0347317	1	1	1	1	1
chr1	23948300	23948710	1269	NA	1.75422	2.32627	1.83166	2.72727	2.60957	2.09679	1	1	1	1	1	1	1	1	1	1	1	1	1	1	1	0.0451459	1	1	0.0184585	1	0.0462768
chr1	23953400	23953650	1270	1	1.75422	1.31696	0.837059	0.84267	1.85272	3.06739	1	1	1	1	0.0279642	1	1	1	1	0.0365353	1	0.0114145	0.0256342	1	0.00971448	1	1	1	1	1	1
chr1	23953680	23954290	1271	NA	1.75422	2.13138	4.10705	3.96992	4.26659	4.78423	1.22593e-05	0.000676787	1	1	1	1	1	0.00129381	0.000748354	2.12089e-05	0.0200596	6.84136e-07	1	1	1	1.43489e-05	1	1	2.71198e-05	1	3.71737e-05
chr1	23958960	23959150	1272	NA	23.4177	1.47918	1.2034	1.02514	1.31338	1.59545	0.00121444	1	1	1	1	1	0.00167548	1	1	1	1	0.00248683	1	1	1	0.00137645	1	1	0.000685662	1	2.99605e-06
chr1	23959240	23959590	1273	NA	25.1719	2.45257	0.837059	1.72231	0.916922	1.59545	0.00026126	1	1	1	1	1	0.0142965	1	1	1	1	0.00143317	1	1	1	0.000310328	1	1	0.00405225	1	3.57067e-05
chr1	23971220	23971450	1274	NA	9.34872	1.07958	0.837059	0.84267	0.916922	0.955685	0.0493725	1	1	1	1	1	1	1	1	1	1	1	1	1	1	1	1	1	0.0479107	1	0.0008259
chr1	23977540	23977790	1275	NA	4.08145	1.07958	1.75807	1.82434	2.13655	2.34381	1	1	1	1	1	1	1	1	1	1	1	1	1	1	1	1	1	1	1	1	1
chr1	23978300	23978590	1276	NA	1.75422	1.47918	2.55687	4.34213	3.65458	4.21432	0.0282881	1	0.010144	1	0.0416001	1	1	9.59996e-06	0.00388538	0.000214802	0.0213811	3.68186e-05	1	1	1	0.000578158	1	1	2.6813e-06	1	0.000922171
chr1	23985560	23985730	1277	NA	1.75422	1.07958	2.14646	1.55422	1.97816	2.62984	1	1	1	1	1	1	1	1	1	1	1	1	1	1	1	1	1	1	1	1	1
chr1	24004900	24005330	1278	NA	5.27484	3.2462	3.3948	3.03909	3.54094	3.47737	0.0158002	1	1	1	1	1	1	1	1	1	1	0.0300653	1	1	1	0.0233206	1	1	1	1	0.00996591
chr1	24005340	24005790	1279	NA	41.4755	5.95087	5.72787	5.44165	5.24776	5.28373	0.000113303	1	1	1	1	1	0.00247599	1	1	1	1	1	1	1	1	0.0377267	1	1	0.000931509	1	0.00305569
chr1	24033860	24034070	1280	NA	1.75422	1.52075	2.1538	2.78973	3.36377	2.42222	1	1	1	1	1	1	1	1	0.0158845	1	1	1	1	1	1	0.00256518	1	1	0.0121433	1	0.0230999
chr1	24034120	24034310	1281	NA	1.75422	1.69928	1.90047	2.48129	3.00428	3.46733	1	1	1	1	1	1	1	1	1	0.0201271	1	0.00196922	1	1	1	0.0107011	1	1	0.0345255	1	0.0211889
chr1	24050680	24050930	1282	NA	18.2108	1.07958	0.837059	1.03495	0.916922	0.955685	0.0032265	1	1	1	1	1	0.00406525	1	1	1	1	0.00361165	1	1	1	0.00373013	1	1	0.00526576	1	3.77316e-06
chr1	24073960	24074110	1283	NA	1.75422	1.92585	1.04814	1.80726	2.17404	1.32573	1	1	1	1	1	1	1	1	1	1	1	1	1	1	1	1	1	1	1	1	1
chr1	24074360	24074730	1284	NA	1.75422	2.65781	2.92529	2.23107	2.47469	1.32573	0.00867146	1	1	1	1	1	1	1	1	1	1	1	1	1	1	1	1	1	1	1	1
chr1	24094600	24095070	1285	NA	1.75422	1.31696	2.94337	1.93956	1.82626	2.58546	0.00685687	0.0235026	1	1	1	1	1	1	1	1	1	1	1	1	1	1	1	1	1	1	1
chr1	24096920	24097270	1286	NA	1.75422	1.07958	2.14251	2.13828	0.916922	3.14247	1	1	1	1	1	1	1	1	1	0.0179085	1	0.00950399	1	0.0489262	1	1	1	1	1	1	1
chr1	24099140	24100090	1287	NA	55.5453	5.66098	5.24283	5.26915	4.97072	5.18749	1	1	1	1	1	1	1	1	1	1	1	1	1	1	1	1	1	1	1	1	1
chr1	24100200	24100590	1288	NA	123.257	6.73107	6.42988	6.1293	6.08352	6.32481	0.0256406	1	1	1	1	1	1	1	1	1	1	1	1	1	1	1	1	1	1	1	1
chr1	24100960	24101550	1289	NA	8.19728	3.38526	3.39471	2.8452	1.96449	3.26661	1	1	1	1	1	1	1	1	1	1	1	1	1	1	1	1	1	1	1	1	1
chr1	24107440	24108450	1290	6	39.3202	3.41181	5.51432	5.58156	5.12352	4.11967	0.000760587	4.72809e-09	1	1	0.00123106	1	0.0257478	9.15905e-10	0.000138314	1	0.00161747	1	0.000525775	1	1	1	1	1	0.000272651	1	1
chr1	24112080	24112530	1291	3	15.2179	1.32862	3.11696	4.01479	2.81769	1.41202	1	0.0133306	1	1	0.032036	1	0.014504	6.59193e-05	1	1	0.0289785	0.0211295	0.000238706	1	1	1	1	1	0.0451271	1	1
chr1	24120260	24120630	1292	4	1.75422	4.14411	3.28089	0.84267	0.916922	0.955685	0.00172853	1	0.00792713	0.0134209	0.00521648	1	0.000236727	0.000298288	0.000435923	0.000444736	0.0478101	1	1	1	1	1	1	1	1	1	1
chr1	24121960	24122150	1293	NA	1.75422	1.07958	2.4395	2.18627	2.30881	0.955685	1	1	1	1	1	1	1	1	1	1	1	1	1	1	1	1	1	1	1	1	1
chr1	24122660	24122930	1294	NA	1.75422	1.70823	3.79488	3.57861	3.44278	2.29987	9.6926e-05	0.000994564	1	1	0.0212605	1	1	0.00323263	0.0217205	1	1	1	1	1	1	0.00230888	1	1	0.00036094	1	0.00394017
chr1	24134900	24135170	1295	NA	6.44684	2.91192	1.50715	0.84267	1.34725	1.75722	1	1	1	1	1	1	1	1	1	1	1	1	1	1	1	1	1	1	1	1	1
chr1	24136840	24137170	1296	NA	4.09066	2.21939	2.18	3.44043	2.902	1.99023	1	1	1	1	1	1	1	1	1	1	1	1	1	1	1	1	1	1	0.00875019	1	1
chr1	24137200	24137450	1297	NA	8.16833	3.78023	3.30702	3.51881	3.5496	3.22361	1	1	1	1	1	1	1	1	1	1	1	1	1	1	1	1	1	1	0.0396986	1	0.0317356
chr1	24143520	24143670	1298	NA	2.90945	1.07958	0.837059	0.84267	1.69303	3.1083	1	1	1	1	0.0291224	1	1	1	1	0.0223205	1	0.0320989	0.0266693	1	0.0128212	1	1	1	1	1	1
chr1	24143960	24144290	1299	NA	2.34022	2.85637	0.837059	0.84267	2.59341	1.82169	1	1	1	1	1	1	1	1	1	1	1	1	1	1	1	1	1	1	1	1	1
chr1	24171560	24171750	1300	NA	6.43385	3.66846	3.37403	2.97904	2.44488	3.19505	0.0352902	1	1	1	1	1	1	1	1	1	1	1	1	1	1	1	1	1	1	1	1
chr1	24173180	24173410	1301	NA	1.75422	3.51085	1.47759	1.063	0.916922	1.32573	1	1	1	1	1	1	0.00555773	0.0132504	0.0102442	0.0281325	0.000643333	1	1	1	1	1	1	1	1	1	1
chr1	24219100	24219370	1302	NA	1.75422	3.08911	3.30312	3.37621	2.32467	2.42677	0.00203294	1	1	1	1	1	0.028903	1	1	1	1	1	1	1	1	1	1	1	0.00105594	1	0.00694099
chr1	24223340	24223550	1303	NA	1.75422	1.07958	3.4644	3.06995	2.36138	2.27293	0.000628892	0.00126833	1	1	1	1	1	0.00792639	1	1	1	1	1	1	1	1	1	1	0.0045152	1	0.0245293
chr1	24226120	24226590	1304	NA	1.75422	2.73306	3.9093	4.47259	3.80327	3.24082	5.96748e-05	0.0179492	1	1	1	1	1	0.00019591	1	1	1	0.00520767	0.018042	1	1	0.00027089	1	1	9.67876e-07	1	0.000145695
chr1	24226700	24227870	1305	NA	1.75422	3.21823	5.67566	5.04053	4.94718	5.02422	2.04377e-11	7.8474e-10	1	1	0.0353922	1	0.0208	2.15682e-05	0.000697932	0.000694788	1	1.2188e-07	1	1	1	1.40434e-07	1	1	8.95756e-09	1	1.1022e-06
chr1	24229280	24229450	1306	NA	1.75422	1.07958	2.58784	2.02334	1.56769	1.16006	0.0340146	1	1	1	1	1	1	1	1	1	1	1	1	1	1	1	1	1	1	1	1
chr1	24229540	24230050	1307	NA	1.75422	2.40354	4.90379	5.17425	4.98271	4.35394	2.22045e-08	3.94748e-07	1	1	1	1	1	2.09895e-08	7.13031e-06	0.00456854	0.0416273	3.21138e-05	1	1	1	1.62974e-07	1	1	3.24068e-09	1	2.02642e-05
chr1	24230420	24230730	1308	NA	1.75422	1.64392	3.20038	2.74459	2.5326	3.11768	0.00240645	0.0246432	1	1	1	1	1	1	1	1	1	0.00860693	1	1	1	1	1	1	0.017398	1	0.0120704
chr1	24237360	24238550	1309	NA	1.75422	2.15776	5.12144	4.30667	3.83961	3.77556	5.1309e-09	1.52865e-08	1	0.0198901	0.0105053	1	1	0.000409354	0.020952	0.0244828	0.0385567	0.000672781	1	1	1	0.000559947	1	1	1.12321e-05	1	0.00048802
chr1	24241740	24242050	1310	NA	1.75422	1.07958	1.48959	2.97605	1.67828	1.63083	1	1	1	1	1	1	1	0.0117431	1	1	1	1	1	1	1	1	1	1	0.00673436	0.0174033	1
chr1	24248400	24248670	1311	NA	1.75422	1.47918	1.54212	1.20459	0.916922	0.955685	1	1	1	1	1	1	1	1	1	1	1	1	1	1	1	1	1	1	1	1	1
chr1	24248860	24249150	1312	NA	1.75422	2.86026	2.54457	2.31262	2.24037	2.43978	0.0352738	1	1	1	1	1	1	1	1	1	1	1	1	1	1	1	1	1	1	1	0.032572
chr1	24249180	24249390	1313	NA	4.68127	3.52761	2.76513	2.99664	3.04879	3.30896	1	1	1	1	1	1	0.0479251	1	1	1	1	0.0415034	1	1	1	1	1	1	1	1	0.0320342
chr1	24264400	24264730	1314	NA	3.48706	1.07958	1.35672	2.60169	3.47637	2.98499	1	1	1	0.0421981	1	1	1	0.0407479	0.00291164	0.0395411	1	1	1	1	1	0.00660998	1	1	1	1	1
chr1	24264780	24265070	1315	NA	2.33183	1.07958	1.36976	2.75864	2.65185	2.42365	1	1	1	1	1	1	1	0.0235285	1	1	1	1	1	1	1	1	1	1	0.0239749	1	1
chr1	24268940	24269370	1316	NA	1.75422	2.26643	0.837059	2.25632	2.25758	0.955685	1	1	1	1	1	1	1	1	1	1	1	1	1	1	1	1	1	1	1	1	1
chr1	24302760	24302970	1317	NA	21.0742	3.81515	3.87323	2.59186	2.93374	3.48803	1	1	1	1	1	1	1	1	1	1	1	1	1	1	1	1	1	1	1	1	1
chr1	24349560	24349730	1318	NA	1.75422	3.40457	2.15752	2.53245	2.09649	1.20182	1	1	1	1	1	1	0.0139391	1	1	0.0392254	1	1	1	1	1	1	1	1	0.030434	1	1
chr1	24349800	24350010	1319	NA	1.75422	4.04316	2.135	3.53707	3.395	1.91245	1	0.0392283	1	1	1	1	0.000424621	1	1	0.0141314	1	1	0.0238511	1	1	0.00259975	1	1	0.000445725	1	0.00299607
chr1	24362280	24362890	1320	NA	4.11665	4.85707	2.76025	3.0725	2.55043	2.37033	1	0.00524262	1	1	1	1	1.23428e-05	0.0243535	0.00151907	0.000649352	0.0123371	1	1	1	1	1	1	1	1	1	0.0301255
chr1	24367640	24368170	1321	NA	4.68127	3.96231	3.50187	2.9493	3.72999	3.94981	0.00918354	1	1	1	1	1	0.00851137	1	1	1	1	0.00235486	1	1	1	0.00524524	1	1	1	1	0.00253885
chr1	24368640	24368850	1322	NA	2.93544	1.95647	1.83179	2.29695	1.93177	0.955685	1	1	1	1	1	1	1	1	1	1	1	1	1	1	1	1	1	1	1	1	1
chr1	24378520	24378770	1323	NA	5.28405	2.37214	2.46402	2.15605	1.64438	2.19543	1	1	1	1	1	1	1	1	1	1	1	1	1	1	1	1	1	1	1	1	1
chr1	24452240	24452470	1324	NA	2.93544	4.16975	1.6165	0.84267	0.916922	2.24683	1	0.00364131	1	1	1	1	0.000527071	0.000248001	0.000365715	0.0176829	4.88262e-05	1	1	1	1	1	1	1	1	1	1
chr1	24452640	24452890	1325	NA	1.75422	3.02133	1.53056	0.84267	1.43042	1.98177	1	1	1	1	1	1	0.0326309	0.0423729	1	1	1	1	1	1	1	1	1	1	1	1	1
chr1	24453160	24453390	1326	NA	3.50844	3.01413	2.50392	1.3327	0.916922	2.03712	1	1	1	1	1	1	1	1	0.04962	1	1	1	1	1	1	1	1	1	1	1	1
chr1	24458080	24458330	1327	NA	1.75422	1.07958	2.94533	2.52948	0.916922	0.955685	0.0111982	0.0217871	1	1	0.0299605	1	1	1	1	1	1	1	1	1	1	1	1	1	1	1	1
chr1	24458900	24459210	1328	6	1.75422	1.07958	2.75522	3.4277	1.81908	1.20182	0.0139941	0.0261585	1	1	1	1	1	0.0014188	1	1	1	1	0.00426592	1	1	1	1	1	0.000787065	0.049782	1
chr1	24462760	24462950	1329	NA	1.75422	1.07958	1.54212	1.03495	0.916922	0.955685	1	1	1	1	1	1	1	1	1	1	1	1	1	1	1	1	1	1	1	1	1
chr1	24529040	24529250	1330	NA	1.75422	1.07958	2.14646	1.03495	2.82704	1.33904	1	1	1	1	1	1	1	1	0.0470815	1	1	1	1	1	1	0.0266313	1	1	1	1	1
chr1	24529720	24529930	1331	NA	1.75422	1.07958	2.727	1.20459	2.03008	2.03634	0.0187889	0.0345085	1	1	1	1	1	1	1	1	1	1	1	1	1	1	1	1	1	1	1
chr1	24553540	24553970	1332	NA	11.6583	2.92204	2.19199	2.57515	2.08614	0.955685	1	1	1	1	1	1	1	1	1	1	1	0.0247196	1	1	1	1	1	1	1	1	1
chr1	24558120	24558310	1333	NA	6.45309	3.48065	1.63806	1.20459	1.62713	0.955685	1	1	1	1	1	1	1	0.0263914	1	0.0112713	0.0198503	1	1	1	1	1	1	1	1	1	1
chr1	24585820	24586390	1334	NA	11.6751	4.14602	4.07113	3.15049	2.73478	3.93686	0.00930711	1	1	0.0483457	1	1	1	1	1	1	1	1	1	1	1	1	1	1	1	1	1
chr1	24586440	24586830	1335	NA	37.9679	5.04739	4.31112	4.49277	4.3148	4.63144	1	1	1	1	1	1	1	1	1	1	1	1	1	1	1	1	1	1	1	1	1
chr1	24586860	24587690	1336	NA	43.8333	5.50647	5.55731	5.00713	4.83246	4.86934	0.00056917	1	1	1	0.0282851	1	1	1	1	1	1	1	1	1	1	1	1	1	1	1	1
chr1	24611540	24611710	1337	NA	42.7439	2.5489	1.94587	1.92	1.79473	1.87342	3.50597e-05	1	1	1	1	1	0.000134174	1	1	1	1	2.96039e-05	1	1	1	1.87231e-05	1	1	2.92879e-05	1	1.0672e-07
chr1	24612660	24613070	1338	NA	1916.51	5.2149	1.72801	3.5659	3.86191	5.29055	2.479e-57	0.0120298	1	1	1	1	3.92698e-08	1	1	1	1	0.000819642	1	1	1	1.66234e-07	1	1	8.16146e-11	1	1.09792e-06
chr1	24633860	24634050	1339	NA	5.21989	3.62875	2.88208	2.539	2.57769	2.76686	1	1	1	1	1	1	1	1	1	1	1	1	1	1	1	1	1	1	1	1	1
chr1	24661680	24661890	1340	NA	1.75422	2.26893	4.4069	4.71602	4.1986	4.14821	2.31563e-06	0.000120833	1	1	1	1	1	1.67166e-06	0.00152847	0.00330858	0.022792	5.36209e-05	1	1	1	2.548e-05	1	1	1.28058e-07	1	2.51478e-05
chr1	24662240	24662530	1341	NA	1.75422	1.07958	1.85025	2.18627	1.56769	2.31897	1	1	1	1	1	1	1	1	1	1	1	1	1	1	1	1	1	1	1	1	1
chr1	24663840	24664110	1342	NA	1.75422	1.07958	2.80471	2.23182	2.31584	0.955685	0.0137508	0.0260259	1	1	0.0348525	1	1	1	1	1	1	1	1	1	1	1	1	1	1	1	1
chr1	24664200	24664690	1343	NA	1.75422	1.85813	3.68161	2.85573	3.90241	3.86041	0.000207897	0.00418062	1	1	1	1	1	1	0.00356229	0.010158	1	0.000510193	1	1	1	0.000176796	1	1	0.00917296	1	0.00135545
chr1	24673280	24674150	1344	NA	2.33183	2.62966	4.39785	3.94869	3.94462	4.70425	1.61103e-06	0.000376714	1	1	1	1	1	0.00873921	0.0253253	0.000468646	1	1.85939e-06	1	1	1	0.000161507	1	1	4.76764e-05	1	3.92252e-05
chr1	24675240	24675830	1345	4	7.00307	1.94124	4.36229	2.75301	3.58947	2.38532	4.8832e-05	2.53212e-05	0.0106032	1	0.00102696	0.0320461	1	1	0.0226157	1	1	1	1	1	1	0.0391055	1	1	1	1	1
chr1	24677380	24677670	1346	NA	2.34022	2.24442	2.32894	2.23608	2.09649	2.81992	1	1	1	1	1	1	1	1	1	1	1	0.0394226	1	1	1	1	1	1	1	1	1
chr1	24677720	24678110	1347	NA	15.166	3.8285	4.36878	4.09766	3.86543	3.70614	0.0052899	1	1	1	1	1	1	1	1	1	1	1	1	1	1	1	1	1	0.0319297	1	1
chr1	24678440	24678910	1348	NA	113.295	6.52113	6.29449	5.88324	5.59528	5.93101	0.0450318	1	1	1	1	1	1	1	1	1	1	1	1	1	1	1	1	1	1	1	1
chr1	24679080	24680070	1349	NA	34.5794	5.55335	5.15355	5.00535	5.04313	4.86956	0.00353447	1	1	1	1	1	0.0108548	1	1	1	1	1	1	1	1	0.0464868	1	1	0.0153805	1	0.00399409
chr1	24699440	24699750	1350	NA	19.2	1.54093	1.52482	1.34852	2.18451	2.54319	0.0241022	1	1	1	1	1	0.013368	1	1	1	1	1	1	1	1	1	1	1	0.0151778	1	0.0140546
chr1	24703800	24704210	1351	NA	1.75422	1.29317	3.59025	1.92	3.63336	2.47369	0.00031104	0.00110923	0.0429569	1	1	1	1	1	0.00283902	1	1	1	1	1	1	0.000755959	1	1	1	1	0.013638
chr1	24704720	24704970	1352	NA	1.75422	1.72597	2.57933	0.84267	1.31338	1.41202	0.026139	1	1	1	1	0.0405907	1	1	1	1	1	1	1	1	1	1	1	1	1	1	1
chr1	24716400	24716910	1353	7	2.34022	2.59322	3.19497	3.97936	3.58186	1.99023	0.00472703	1	1	1	1	1	1	0.0118317	1	1	1	1	0.00346351	1	1	0.00142956	1	1	6.48431e-05	1	0.0067806
chr1	24729860	24730090	1354	NA	1.75422	1.32862	2.50004	3.67141	4.08829	4.42308	1	1	1	1	0.0259565	1	1	0.000687049	0.000166608	6.37606e-05	0.0194329	1.923e-05	1	1	1	4.8416e-05	1	1	0.000216851	1	0.00178206
chr1	24730260	24730710	1355	NA	1.75422	1.64392	2.67745	3.56396	2.98166	2.73557	0.0248644	1	1	1	1	1	1	0.00382439	1	1	1	0.0347009	1	1	1	0.0236349	1	1	0.000385508	1	0.0126112
chr1	24730960	24731410	1356	NA	1.75422	1.07958	1.62739	3.35801	2.11485	1.3324	1	1	1	1	1	1	1	0.00271593	1	1	1	1	0.0130572	1	1	1	1	1	0.00150618	0.0110118	1
chr1	24732000	24732250	1357	NA	2.91784	1.07958	2.01366	2.90867	1.67828	0.955685	1	1	1	1	1	1	1	0.0162783	1	1	1	1	0.0238661	1	1	1	1	1	0.0260255	1	1
chr1	24739380	24739570	1358	NA	1.75422	1.07958	2.4086	2.32767	1.97256	0.955685	0.0490536	1	1	1	1	1	1	1	1	1	1	1	1	1	1	1	1	1	1	1	1
chr1	24741000	24741230	1359	NA	9.88734	1.07958	1.70791	1.53432	1.10912	0.955685	1	1	1	1	1	1	1	1	1	1	1	0.0477327	1	1	1	1	1	1	1	1	0.0295884
chr1	24758340	24758510	1360	NA	1.75422	1.07958	2.71438	2.55603	0.916922	0.955685	0.0195182	0.0358522	1	1	0.0469508	1	1	1	1	1	1	1	1	1	1	1	1	1	0.0336274	1	1
chr1	24758720	24758910	1361	3	1.75422	1.95647	2.23176	4.05981	1.85272	1.16006	1	1	0.0104542	1	1	1	1	0.00028825	1	1	1	1	8.02232e-05	1	1	1	0.00470798	1	1.538e-05	0.000104025	0.0347223
chr1	24759180	24759430	1362	NA	1.75422	1.07958	1.48959	2.56597	1.93753	0.955685	1	1	1	1	1	1	1	0.0418378	1	1	1	1	1	1	1	1	1	1	0.0261008	1	1
chr1	24759600	24759810	1363	4	1.75422	1.07958	3.36255	2.10237	1.69303	0.955685	0.00132534	0.00271464	1	1	0.00415398	0.013606	1	1	1	1	1	1	1	1	1	1	1	1	1	1	1
chr1	24760200	24760390	1364	NA	1.75422	1.07958	0.837059	1.54738	0.916922	0.955685	1	1	1	1	1	1	1	1	1	1	1	1	1	1	1	1	1	1	1	1	1
chr1	24761360	24761550	1365	NA	15.1202	1.07958	0.837059	0.84267	0.916922	0.955685	0.0083069	1	1	1	1	1	0.0101955	1	1	1	1	0.00902654	1	1	1	0.00941289	1	1	0.00796801	1	1.60439e-05
chr1	24869760	24870190	1366	NA	4.08145	2.03718	2.78219	3.38959	2.71378	2.89407	1	1	1	1	1	1	1	0.0215215	1	1	1	1	1	1	1	1	1	1	0.00577385	1	1
chr1	24891460	24891730	1367	NA	1.75422	2.50513	0.837059	2.35845	1.46168	0.955685	1	1	1	1	1	1	1	1	1	1	1	1	1	1	1	1	1	1	0.049738	1	1
chr1	24901380	24901570	1368	NA	8.21488	2.95255	2.55389	1.72838	2.79878	1.82643	1	1	1	1	1	1	1	1	1	1	1	1	1	1	1	1	1	1	1	1	1
chr1	24999860	25000210	1369	NA	1.75422	2.71533	2.77796	0.84267	1.43042	2.75831	0.0174542	1	1	1	1	1	1	1	1	1	1	0.0287672	1	1	1	1	1	1	1	1	1
chr1	25000400	25000830	1370	NA	1.75422	3.36545	2.71254	1.53432	2.08614	3.13134	0.0208633	1	1	1	1	1	0.0110862	1	1	1	1	0.00859676	1	1	1	1	1	1	1	1	0.0211743
chr1	25008560	25008810	1371	NA	1.75422	1.84182	1.75304	1.42281	0.916922	0.955685	1	1	1	1	1	1	1	1	1	1	1	1	1	1	1	1	1	1	1	1	1
chr1	25033780	25034070	1372	NA	2.92622	2.84011	3.23381	2.86295	2.24704	1.74727	0.00666687	1	1	1	1	1	1	1	1	1	1	1	1	1	1	1	1	1	0.0421814	1	1
chr1	25034080	25034490	1373	7	1.75422	2.55908	3.38879	3.13899	3.38779	1.16006	0.00142424	1	1	1	0.00836415	1	1	1	1	1	1	1	0.0176779	0.0255069	1	0.00230869	1	1	0.0035708	1	0.0140321
chr1	25042100	25042570	1374	NA	1.75422	1.29317	3.63486	1.99398	3.06095	2.89364	0.000223581	0.000792019	1	1	1	1	1	1	0.0324092	1	1	0.0215595	1	1	1	0.00993361	1	1	1	1	0.0172123
chr1	25043760	25044290	1375	NA	1.75422	1.07958	2.501	1.1871	3.00897	2.80405	0.0340146	1	1	1	1	1	1	1	0.0270618	0.0438408	1	0.0249816	1	1	1	0.0145076	1	1	1	1	1
chr1	25057580	25057890	1376	NA	1.75422	3.68828	1.02371	0.84267	0.916922	1.63083	1	0.00906341	1	1	1	1	0.00316091	0.00427553	0.00596541	0.0381092	0.000126904	1	1	1	1	1	1	1	1	1	1
chr1	25060280	25060570	1377	8	1.75422	3.81314	3.74512	0.84267	3.17577	4.25085	0.00011869	1	0.000550874	1	1	1	0.00137014	0.0018327	1	1	1	4.73719e-05	0.000109864	1	1	0.00596358	0.035685	1	1	0.0153334	0.00159953
chr1	25060580	25060830	1378	NA	1.75422	2.91199	2.85236	0.84267	2.39113	2.30143	0.00955761	1	0.03687	1	1	1	1	1	1	1	1	1	1	1	1	1	1	1	1	1	1
chr1	25061000	25061290	1379	NA	1.75422	2.75064	2.81395	2.9955	3.18411	3.81372	0.0173208	1	1	1	1	1	1	1	1	1	1	0.00035456	1	1	1	0.005927	1	1	0.00945731	1	0.0038249
chr1	25064100	25064310	1380	NA	19.9252	1.07958	1.96294	1.57384	0.916922	1.20182	0.0451461	1	1	1	1	1	0.00185619	1	1	1	1	0.00277722	1	1	1	0.00168905	1	1	0.0108986	1	0.000273107
chr1	25076100	25076390	1381	NA	2.34022	3.33375	2.50675	2.63309	3.4506	2.60391	1	1	1	1	1	1	0.0181766	1	1	1	1	1	1	1	1	0.00398671	1	1	0.0349088	1	0.0085801
chr1	25076580	25076850	1382	NA	1.75422	3.75089	0.837059	1.19587	2.0839	2.88502	1	0.00283426	1	1	0.0476955	1	0.00180498	0.00719482	1	1	0.039521	0.021026	1	1	1	1	1	1	1	1	1
chr1	25079380	25079710	1383	NA	1.75422	1.99367	2.91637	2.8344	3.74492	2.90039	0.00759335	1	1	1	1	1	1	1	0.00920914	1	1	0.0221624	1	1	1	0.000354908	1	1	0.0170794	1	0.00654786
chr1	25082020	25082250	1384	NA	1.75422	1.52075	2.9755	2.30871	3.23963	2.49659	0.00685687	0.0388517	1	1	1	1	1	1	0.0307284	1	1	1	1	1	1	0.00541104	1	1	1	1	0.0194779
chr1	25082440	25082670	1385	NA	5.28405	2.54391	4.61666	4.2362	4.39543	4.26355	1.10507e-06	1.8577e-05	1	1	1	1	1	0.000601584	0.000762404	0.00380598	0.0179395	0.000345334	1	1	1	5.7898e-05	1	1	4.99947e-05	1	0.000199523
chr1	25084940	25085530	1386	NA	1.75422	3.11301	3.6469	3.10159	3.58476	3.789	0.000207897	1	1	1	1	1	0.0219942	1	1	1	1	0.000458719	1	1	1	0.00102538	1	1	0.00331413	1	0.00026426
chr1	25085660	25085930	1387	NA	2.90945	3.26154	4.10806	3.93652	3.38146	3.67157	1.95965e-05	0.0300839	1	1	1	1	0.0423191	1	1	1	1	0.0023262	1	1	1	0.00730245	1	1	0.000133367	1	0.000312384
chr1	25086100	25086350	1388	NA	2.90945	2.89851	3.06335	2.56258	2.3748	2.60845	0.0118465	1	1	1	1	1	1	1	1	1	1	1	1	1	1	1	1	1	1	1	0.0315136
chr1	25091260	25091490	1389	NA	1.75422	2.13138	2.84541	3.07642	2.13076	1.15254	0.00996369	1	1	1	0.0441403	1	1	1	1	1	1	1	0.0182836	1	1	1	1	1	0.0037968	1	0.0433347
chr1	25104680	25105110	1390	NA	1.75422	2.55892	3.29859	3.36547	3.68508	3.49278	0.00138235	1	1	1	1	1	1	1	1	1	1	0.00179075	1	1	1	0.000499962	1	1	0.00106427	1	0.000626307
chr1	25105440	25105690	1391	NA	2.93544	4.59586	4.86758	4.83899	4.62851	4.60264	2.31904e-08	1	1	1	1	1	6.56121e-05	1	1	1	1	3.91131e-06	1	1	1	1.60607e-06	1	1	2.72999e-08	1	4.07038e-08
chr1	25106280	25106570	1392	NA	4.09823	2.45798	3.80524	2.93121	3.38595	3.77175	0.000681235	0.0103281	1	1	1	1	1	1	1	0.0392687	1	0.0037424	1	1	1	0.0252421	1	1	1	1	0.00969933
chr1	25106600	25107250	1393	NA	2.92622	3.58636	4.58301	4.07345	3.56303	4.20939	3.77934e-07	0.00796806	1	1	1	1	0.0131285	1	1	1	1	7.59263e-05	1	1	1	0.00300118	1	1	4.20737e-05	1	3.30209e-05
chr1	25107300	25107470	1394	NA	1.75422	1.72597	2.46111	1.98983	2.22019	2.15796	0.0406314	1	1	1	1	1	1	1	1	1	1	1	1	1	1	1	1	1	1	1	1
chr1	25107780	25108110	1395	NA	1.75422	4.04669	4.51851	4.1932	4.12017	4.43119	7.23292e-07	1	1	1	1	1	0.000475104	1	1	1	1	1.25089e-05	1	1	1	0.000112541	1	1	6.70464e-06	1	3.3706e-06
chr1	25108440	25108730	1396	NA	2.93544	2.9825	3.13606	3.53207	2.85351	3.05572	0.0120068	1	1	1	1	1	1	1	1	1	1	0.0339293	1	1	1	1	1	1	0.00115608	1	0.00933564
chr1	25110580	25111130	1397	NA	1.75422	1.07958	2.89417	2.80938	3.1575	2.16717	0.00904081	0.0174609	1	1	1	1	1	0.0237147	0.013174	1	1	1	1	1	1	0.00661448	1	1	0.0139525	1	0.0319272
chr1	25146280	25146630	1398	NA	1.75422	3.40907	4.26874	3.52865	4.09844	4.38827	3.31268e-06	0.0174768	1	1	1	1	0.00764526	1	1	0.0461353	1	1.27379e-05	1	1	1	4.38583e-05	1	1	0.000413634	1	1.37124e-05
chr1	25163680	25163990	1399	NA	1.75422	1.50011	2.20281	1.34063	2.2052	2.98825	1	1	1	1	1	1	1	1	1	1	1	0.0134403	1	1	1	1	1	1	1	1	1
chr1	25165620	25165990	1400	NA	2.93544	2.95262	3.15044	2.88773	2.86525	4.07811	0.0102343	1	1	1	1	1	1	1	1	1	1	0.000263984	1	1	1	0.0473195	1	1	0.0252898	1	0.0045072
chr1	25166100	25166330	1401	NA	1.75422	4.13318	5.05742	3.70898	4.11894	4.60225	1.37027e-08	0.00432369	0.018351	1	1	1	0.000309369	1	1	1	1	6.36113e-06	1	1	1	3.7893e-05	1	1	0.00016695	1	2.94767e-06
chr1	25166420	25166870	1402	NA	1.75422	4.07949	5.11272	4.78163	5.20638	5.30873	5.51765e-09	1	1	1	1	1	0.000696277	0.0297935	0.0104319	1	1	1.41245e-08	1	1	1	2.23475e-08	1	1	7.07384e-08	1	3.65869e-08
chr1	25167120	25167470	1403	NA	1.75422	3.16151	2.2245	3.96005	3.04689	2.47067	1	1	0.0200169	1	1	1	0.025092	1	1	1	1	1	0.0153846	1	1	0.0110963	1	1	3.0469e-05	1	0.00450078
chr1	25171780	25172070	1404	NA	2.34022	1.32862	2.45509	3.59447	3.22082	3.25432	1	1	1	1	1	1	1	0.000899208	0.0172347	0.0168781	0.0397767	0.00841592	1	1	1	0.0083716	1	1	0.000448626	1	0.0113578
chr1	25176460	25176670	1405	NA	2.90945	1.88995	2.88057	2.50608	1.98615	1.84823	0.0275677	1	1	1	1	1	1	1	1	1	1	1	1	1	1	1	1	1	1	1	1
chr1	25177400	25177870	1406	NA	5.84488	2.59131	2.76018	2.12471	1.5783	2.53976	1	1	1	1	1	1	1	1	1	1	1	1	1	1	1	1	1	1	1	1	1
chr1	25179680	25180130	1407	NA	4.66745	3.81396	4.64123	4.11582	4.08623	3.94479	4.19767e-07	0.00845474	1	1	1	1	0.0146995	1	1	1	1	0.00180703	1	1	1	0.000399776	1	1	7.46139e-05	1	1.74241e-05
chr1	25180180	25180970	1408	NA	13.3484	5.54508	5.67372	5.52372	5.33039	5.74752	0.000676581	1	1	1	1	1	0.00843928	1	1	1	1	0.00145785	1	1	1	0.0159661	1	1	0.00160958	1	1.93748e-10
chr1	25181980	25182250	1409	NA	48.5863	1.07958	1.33722	1.80152	1.60967	1.15254	1.10937e-06	1	1	1	1	1	9.40022e-07	1	1	1	1	1.03866e-06	1	1	1	3.20555e-06	1	1	1.0333e-05	1	8.77858e-09
chr1	25189060	25189610	1410	NA	2.34483	3.19086	2.74038	3.22116	3.12132	3.2508	0.0270913	1	1	1	1	1	0.0301855	1	1	1	1	0.00841592	1	1	1	0.0119601	1	1	0.0042004	1	0.0029015
chr1	25199420	25199790	1411	NA	6.44684	2.67451	2.54157	3.27994	3.50528	2.98865	1	1	1	1	1	1	1	1	1	1	1	1	1	1	1	0.043551	1	1	1	1	1
chr1	25204740	25204930	1412	NA	9.36928	1.29317	0.837059	0.84267	1.43042	0.955685	1	1	1	1	1	1	1	1	1	1	1	1	1	1	1	1	1	1	1	1	0.00518275
chr1	25226900	25227130	1413	NA	1.75422	1.53088	3.59074	2.30423	2.32026	2.76819	0.000323316	0.00202063	1	1	1	1	1	1	1	1	1	0.0296276	1	1	1	1	1	1	1	1	0.0184882
chr1	25227920	25228110	1414	NA	2.33183	2.72426	2.88288	2.21941	1.97256	2.06326	0.016589	1	1	1	1	1	1	1	1	1	1	1	1	1	1	1	1	1	1	1	1
chr1	25228340	25228690	1415	NA	18.754	4.43666	4.43487	4.19135	4.00208	3.7601	0.0149448	1	1	1	1	1	1	1	1	1	1	1	1	1	1	1	1	1	1	1	1
chr1	25228700	25228970	1416	NA	37.9297	4.54408	4.56835	4.21098	4.1564	4.15329	1	1	1	1	1	1	1	1	1	1	1	1	1	1	1	1	1	1	1	1	1
chr1	25228980	25229690	1417	4	1.75422	3.97441	5.31773	4.63933	4.60845	4.34844	6.00678e-10	2.11856e-05	1	1	0.00495165	1	0.0007648	0.0195483	1	1	1	1.80685e-05	1	1	1	5.1379e-06	1	1	2.33772e-07	1	3.70176e-07
chr1	25229800	25230070	1418	NA	1.75422	1.07958	2.38858	1.063	1.60967	2.03712	1	1	1	1	1	1	1	1	1	1	1	1	1	1	1	1	1	1	1	1	1
chr1	25267620	25267830	1419	NA	2.34022	2.01571	1.62173	1.063	1.98374	3.0136	1	1	1	1	1	1	1	1	1	1	1	0.0227643	1	1	1	1	1	1	1	1	1
chr1	25281640	25281910	1420	NA	2.92244	2.24452	0.837059	0.84267	2.9142	2.62441	1	1	1	1	1	1	1	1	1	1	1	1	1	1	1	0.0436668	1	1	1	1	1
chr1	25310200	25310410	1421	NA	21.0683	1.29317	0.837059	0.84267	0.916922	0.955685	0.000904467	1	1	1	1	1	0.00197536	1	1	1	1	0.00104605	1	1	1	0.00105947	1	1	0.000860877	1	1.75414e-07
chr1	25317240	25317450	1422	NA	1.75422	2.91413	1.23224	2.84261	2.35398	1.16006	1	1	1	1	1	1	0.0483906	1	1	1	1	1	0.0476901	1	1	1	1	1	0.0114412	1	1
chr1	25319380	25319570	1423	NA	1.75422	1.07958	2.4891	0.84267	2.89225	1.76217	0.0348542	1	1	1	1	1	1	1	0.0407303	1	1	1	1	1	1	0.0226299	1	1	1	1	1
chr1	25325500	25325850	1424	NA	1.75422	1.31696	1.97152	2.28834	3.08049	2.54552	1	1	1	1	1	1	1	1	0.0289597	1	1	1	1	1	1	0.0087321	1	1	1	1	0.0452604
chr1	25358680	25358890	1425	NA	1.75422	2.37795	2.56164	1.20459	2.51502	2.63473	0.040472	1	1	1	1	1	1	1	1	1	1	0.0421771	1	1	1	1	1	1	1	1	1
chr1	25430580	25430830	1426	NA	4.09823	3.70634	0.837059	0.84267	1.27869	1.59545	1	0.0046084	1	1	1	1	0.0219763	0.00391781	0.0163896	0.0257321	0.000773034	1	1	1	1	1	1	1	1	1	1
chr1	25435640	25435970	1427	NA	2.34022	1.72597	3.00148	2.03754	3.56674	2.42677	0.00889786	0.0480993	1	1	1	1	1	1	0.0122089	1	1	1	1	1	1	0.00186245	1	1	1	1	0.0313519
chr1	25443320	25443670	1428	NA	1.75422	1.07958	2.88953	2.33947	1.71914	0.955685	0.00946794	0.0182278	1	1	0.0250707	1	1	1	1	1	1	1	1	1	1	1	1	1	1	1	1
chr1	25443820	25444010	1429	NA	1.75422	1.07958	2.36291	2.02334	1.46513	0.955685	1	1	1	1	1	1	1	1	1	1	1	1	1	1	1	1	1	1	1	1	1
chr1	25448720	25448930	1430	NA	1.75422	1.32862	3.02271	1.95035	2.67774	1.32573	0.00784975	0.0271433	1	1	1	1	1	1	1	1	1	1	1	1	1	0.0325977	1	1	1	1	1
chr1	25475780	25476050	1431	NA	2.34483	1.07958	1.8642	1.76887	3.23259	3.05441	1	1	1	1	1	1	1	1	0.0117847	0.019763	1	0.018118	1	1	1	0.00997989	1	1	1	1	1
chr1	25489900	25490210	1432	NA	1.75422	1.07958	0.837059	0.84267	0.916922	1.15254	1	1	1	1	1	1	1	1	1	1	1	1	1	1	1	1	1	1	1	1	1
chr1	25490260	25490490	1433	NA	1.75422	3.53897	1.94563	2.38502	2.70507	2.82855	1	1	1	1	1	1	0.00974091	1	1	1	1	0.0248755	1	1	1	0.0380644	1	1	1	1	0.0236356
chr1	25492320	25492570	1434	NA	1.75422	1.07958	0.837059	0.84267	1.52224	2.34861	1	1	1	1	1	1	1	1	1	1	1	1	1	1	1	1	1	1	1	1	1
chr1	25504280	25504630	1435	NA	2.34483	3.71647	2.66156	1.97515	2.3748	2.44428	0.0423907	1	1	1	1	1	0.00480651	1	1	1	1	1	1	1	1	1	1	1	1	1	0.029242
chr1	25509260	25509790	1436	3	1.75422	1.07958	2.42118	3.62994	1.27869	1.15254	0.0429635	1	1	1	1	1	1	0.000908788	1	1	1	1	0.00291305	1	1	1	0.0171917	1	0.000491141	0.00597439	1
chr1	25510420	25510630	1437	NA	10.4826	3.11632	2.57363	2.87987	2.79513	2.82619	1	1	1	1	1	1	1	1	1	1	1	1	1	1	1	1	1	1	1	1	1
chr1	25512000	25512230	1438	NA	1.75422	1.07958	0.837059	1.20459	0.916922	1.64162	1	1	1	1	1	1	1	1	1	1	1	1	1	1	1	1	1	1	1	1	1
chr1	25542980	25543270	1439	1	1.75422	1.80864	1.21789	1.72838	2.78419	3.84539	1	1	1	1	0.00347165	1	1	1	1	0.00691225	1	0.000391766	0.0207163	1	0.0150255	0.0233711	1	1	1	1	0.0387495
chr1	25576480	25576950	1440	NA	2.92622	2.42016	3.18752	2.61064	3.37657	3.46552	0.00680177	1	1	1	1	1	1	1	1	1	1	0.00699951	1	1	1	0.00831644	1	1	1	1	0.0105452
chr1	25599000	25599250	1441	NA	1.75422	1.47918	2.05568	1.87325	3.20103	2.80405	1	1	1	1	1	1	1	1	0.0297837	1	1	0.0249816	1	1	1	0.00523495	1	1	1	1	0.0402906
chr1	25599280	25599450	1442	NA	1.75422	1.07958	2.08749	0.84267	2.59554	1.32573	1	1	1	1	1	1	1	1	1	1	1	1	1	1	1	0.0441361	1	1	1	1	1
chr1	25621800	25621990	1443	NA	2.34022	1.07958	2.11594	1.82998	1.93338	2.10461	1	1	1	1	1	1	1	1	1	1	1	1	1	1	1	1	1	1	1	1	1
chr1	25643840	25644110	1444	NA	1.75422	1.07958	1.72301	2.22416	2.03779	1.64162	1	1	1	1	1	1	1	1	1	1	1	1	1	1	1	1	1	1	1	1	1
chr1	25644280	25644570	1445	7	1.75422	3.18247	2.85465	3.52374	2.96761	0.955685	0.00950115	1	1	1	0.0248032	1	0.0256894	1	1	0.0401969	1	1	0.00120842	1	1	0.0165253	1	1	0.00040786	1	0.010739
chr1	25644580	25644830	1446	NA	1.75422	1.31696	2.55883	3.25352	3.27594	1.89904	0.039641	1	1	1	1	1	1	0.00544073	0.0177817	1	1	1	1	1	1	0.00500552	1	1	0.00169833	1	0.0252065
chr1	25672580	25672830	1447	NA	1.75422	1.07958	2.72185	1.58607	2.16565	1.48034	0.0194222	0.0356817	1	1	1	1	1	1	1	1	1	1	1	1	1	1	1	1	1	1	1
chr1	25679820	25679990	1448	NA	1.75422	2.59322	0.837059	1.02514	2.23966	2.43919	1	1	1	1	1	1	1	1	1	1	1	1	1	1	1	1	1	1	1	1	1
chr1	25681740	25682090	1449	NA	1.75422	1.52075	2.70082	2.88259	1.27869	1.33904	0.0352944	1	1	1	1	1	1	0.0443724	1	1	1	1	1	1	1	1	1	1	0.00917296	1	1
chr1	25682200	25682430	1450	NA	2.34483	1.31696	3.14423	4.22571	3.58053	2.54838	0.00488781	0.0102507	1	1	1	1	1	4.47721e-05	0.00324199	1	0.0274485	1	0.0119192	1	1	0.0014269	1	1	2.15407e-05	1	0.00645048
chr1	25682600	25682810	1451	NA	1.75422	1.07958	1.66468	2.11182	0.916922	1.63083	1	1	1	1	1	1	1	1	1	1	1	1	1	1	1	1	1	1	1	1	1
chr1	25684760	25685110	1452	NA	1.75422	1.31696	2.24577	1.96031	3.40274	3.51137	1	1	1	1	1	1	1	1	0.0277464	0.00757033	1	0.00204803	1	1	1	0.00813517	1	1	1	1	0.0307124
chr1	25696840	25697030	1453	NA	1.75422	1.07958	2.65107	1.02514	1.85008	1.6959	0.0213562	0.0387502	1	1	1	1	1	1	1	1	1	1	1	1	1	1	1	1	1	1	1
chr1	25697260	25697510	1454	NA	1.75422	1.07958	2.19581	1.60596	2.31584	1.86424	1	1	1	1	1	1	1	1	1	1	1	1	1	1	1	1	1	1	1	1	1
chr1	25698800	25699110	1455	NA	1.75422	2.53899	3.11287	2.26094	4.13554	2.19177	0.00619169	1	1	1	1	1	1	1	0.00869912	1	1	1	1	0.0265383	1	3.64544e-05	0.0316471	1	1	1	0.00978107
chr1	25711520	25711830	1456	6	1.75422	2.96239	3.07326	3.32344	1.10912	0.955685	0.00446501	1	1	0.0462338	0.0125449	1	0.035642	1	1	1	1	1	0.00369766	1	1	1	0.0204609	1	0.00128679	1	0.0327902
chr1	25715900	25716130	1457	NA	1.75422	1.94124	1.02371	1.1871	1.72203	2.65472	1	1	1	1	1	1	1	1	1	1	1	0.0426596	1	1	1	1	1	1	1	1	1
chr1	25718920	25719150	1458	NA	1.75422	1.29317	1.61109	1.81867	2.71859	1.33904	1	1	1	1	1	1	1	1	1	1	1	1	1	1	1	0.0289378	1	1	1	1	1
chr1	25736980	25737210	1459	NA	2.34483	2.12449	0.837059	1.02514	2.22898	1.8916	1	1	1	1	1	1	1	1	1	1	1	1	1	1	1	1	1	1	1	1	1
chr1	25775540	25775750	1460	NA	1.75422	1.07958	0.837059	2.14282	2.45125	0.955685	1	1	1	1	1	1	1	1	1	1	1	1	1	1	1	1	1	1	1	1	1
chr1	25778800	25779190	1461	1	6.45309	1.94881	1.4953	2.95706	2.9333	4.43515	1	1	1	1	0.000585368	1	1	1	1	0.00057672	1	0.00079752	1	1	0.0416747	1	1	1	1	1	1
chr1	25783720	25784010	1462	NA	1.75422	2.21949	2.25649	2.76749	3.2017	3.00013	1	1	1	1	1	1	1	1	1	1	1	0.012859	1	1	1	0.00679347	1	1	0.0134431	1	0.0117459
chr1	25794000	25794430	1463	NA	1.75422	2.80026	2.78219	2.72664	3.33184	2.98865	0.0150872	1	1	1	1	1	1	1	1	1	1	0.0149433	1	1	1	0.00276654	1	1	0.0153805	1	0.00398865
chr1	25824040	25824290	1464	NA	1.75422	2.61069	3.40319	3.14815	3.42911	3.18468	0.000798458	1	1	1	1	1	1	1	1	1	1	0.00664726	1	1	1	0.00195485	1	1	0.0046301	1	0.00164544
chr1	25824580	25825630	1465	NA	1.75422	4.31758	4.12728	4.42929	3.70774	4.26086	1.4692e-05	1	1	1	1	1	9.22977e-05	1	1	1	1	3.53055e-05	1	1	1	0.00109007	1	1	1.47756e-06	1	6.95121e-06
chr1	25825700	25826350	1466	NA	2.92622	3.38963	3.46549	3.66047	3.08162	3.35294	0.00177691	1	1	1	1	1	0.0237679	1	1	1	1	0.00971662	1	1	1	0.0223139	1	1	0.000496966	1	0.00092599
chr1	25826640	25827350	1467	NA	7.06048	4.43666	4.413	4.17599	4.25339	4.03869	5.58707e-05	1	1	1	1	1	0.00246485	1	1	1	1	0.0068392	1	1	1	0.00123542	1	1	0.000512167	1	3.64893e-05
chr1	25827360	25827830	1468	NA	1.75422	4.51481	4.07241	3.92719	3.47267	4.22824	1.65579e-05	1	1	1	1	1	3.52536e-05	1	1	1	1	3.33355e-05	1	1	1	0.00162333	1	1	3.67372e-05	1	8.01633e-06
chr1	25828100	25828410	1469	NA	1.75422	3.85021	3.92284	3.94264	3.65533	3.6418	3.77096e-05	1	1	1	1	1	0.00115097	1	1	1	1	0.00104504	1	1	1	0.000558265	1	1	3.88876e-05	1	3.22806e-05
chr1	25828460	25828670	1470	NA	1.75422	4.20931	4.34375	3.98479	3.86694	4.72819	2.94489e-06	1	1	1	1	1	0.000169161	1	1	1	1	9.6266e-07	1	1	1	0.000174788	1	1	2.62614e-05	1	1.69031e-06
chr1	25828760	25829290	1471	NA	4.06467	4.78125	5.24019	4.71513	5.07288	4.74177	8.87036e-10	0.036478	1	1	1	1	2.2018e-05	1	1	1	1	3.75299e-06	1	1	1	5.30922e-08	1	1	1.79243e-07	1	6.62293e-09
chr1	25829400	25829610	1472	NA	11.0778	3.54027	3.30697	3.29388	3.50278	3.25465	1	1	1	1	1	1	1	1	1	1	1	1	1	1	1	1	1	1	1	1	1
chr1	25829720	25830450	1473	NA	89.3898	6.42783	6.57514	6.33351	6.1862	6.14876	5.06511e-06	0.0491246	1	1	0.0377687	1	1	1	1	1	1	1	1	1	1	0.0319402	1	1	0.000373926	1	0.00233306
chr1	25830500	25830790	1474	NA	56.1443	4.84505	4.86691	4.4572	4.46023	3.89755	1	1	1	1	0.0189076	1	1	1	1	1	1	0.0158732	1	1	1	1	1	1	1	1	1
chr1	25830860	25831070	1475	NA	13.4822	3.09729	3.62187	2.91115	2.68706	2.68877	1	1	1	1	1	1	1	1	1	1	1	1	1	1	1	1	1	1	1	1	1
chr1	25831160	25831450	1476	NA	5.27944	2.74615	3.80809	2.90369	3.53415	2.76979	0.0015401	0.028196	1	1	1	1	1	1	1	1	1	1	1	1	1	0.0198464	1	1	1	1	0.0384605
chr1	25831560	25831770	1477	NA	1.75422	2.77037	2.03127	1.48655	2.44776	2.42989	1	1	1	1	1	1	1	1	1	1	1	1	1	1	1	1	1	1	1	1	1
chr1	25832240	25832690	1478	NA	1.75422	3.41723	3.39212	1.91962	3.78118	2.88004	0.000942042	1	1	1	1	1	0.00978087	1	1	1	1	0.0261252	1	1	1	0.000317002	1	1	1	1	0.00356253
chr1	25857300	25857510	1479	NA	1.75422	1.07958	1.50715	2.59449	2.94074	1.9852	1	1	1	1	1	1	1	0.0443385	0.0308474	1	1	1	1	1	1	0.0167616	1	1	0.0274739	1	1
chr1	25857600	25857890	1480	3	1.75422	1.07958	1.47759	4.12336	3.00271	1.86424	1	1	0.00110251	1	1	1	1	3.19655e-05	0.0218412	1	1	1	0.00224753	1	1	0.0115373	1	1	1.85584e-05	0.00747017	0.0300319
chr1	25877640	25877850	1481	NA	1.75422	1.47918	3.35449	2.41446	3.16699	2.58448	0.00121186	0.00795791	1	1	1	1	1	1	0.0479535	1	1	1	1	1	1	0.00904423	1	1	1	1	0.0206276
chr1	25888080	25888330	1482	NA	24.0289	1.07958	0.837059	0.84267	0.916922	1.15254	0.000398139	1	1	1	1	1	0.000525879	1	1	1	1	0.00076759	1	1	1	0.000470851	1	1	0.000379828	1	4.36964e-08
chr1	25892420	25892630	1483	NA	4.11205	1.32862	1.84553	1.77413	2.3851	0.955685	1	1	1	1	1	1	1	1	1	1	1	1	1	1	1	1	1	1	1	1	1
chr1	25927080	25927230	1484	3	1.75422	1.07958	0.837059	3.00345	1.82626	0.955685	1	1	0.0271664	1	1	1	1	0.011017	1	1	1	1	0.0164425	1	1	1	1	1	0.00635608	0.00278453	1
chr1	26062640	26062970	1485	NA	1.75422	1.07958	2.24711	2.98158	3.16487	1.33904	1	1	1	1	1	1	1	0.0102838	0.0174126	1	1	1	0.0442951	1	1	0.00896681	1	1	0.00594259	1	1
chr1	26229760	26229930	1486	NA	34.3991	1.54093	0.837059	0.84267	0.916922	0.955685	2.26097e-05	1	1	1	1	1	7.61152e-05	1	1	1	1	3.09702e-05	1	1	1	2.8922e-05	1	1	2.18367e-05	1	4.85602e-10
chr1	26243940	26244130	1487	NA	1.75422	1.07958	0.837059	0.84267	1.67828	1.97244	1	1	1	1	1	1	1	1	1	1	1	1	1	1	1	1	1	1	1	1	1
chr1	26256340	26256590	1488	NA	1.75422	1.52075	3.18944	1.47218	2.06822	1.87799	0.0023768	0.0147787	1	1	1	0.0387544	1	1	1	1	1	1	1	1	1	1	1	1	1	1	1
chr1	26276280	26276510	1489	NA	1.75422	1.07958	1.03183	2.05211	1.74104	2.1404	1	1	1	1	1	1	1	1	1	1	1	1	1	1	1	1	1	1	1	1	1
chr1	26276540	26277030	1490	3	1.75422	2.03718	2.8165	4.86317	3.65806	4.25278	0.0113958	1	0.000175574	1	1	1	1	1.32837e-07	0.025911	0.00107945	0.0490254	3.12618e-05	1	1	1	0.000922722	0.0222555	1	3.37219e-08	1	0.000339872
chr1	26277040	26277350	1491	NA	1.75422	1.07958	0.837059	2.32767	1.10912	2.33871	1	1	1	1	1	1	1	1	1	1	1	1	1	1	1	1	1	1	1	1	1
chr1	26282200	26282550	1492	NA	1.75422	1.47918	2.69109	2.18186	2.09649	2.93178	0.0198532	1	1	1	1	1	1	1	1	1	1	0.0186927	1	1	1	1	1	1	1	1	0.043598
chr1	26282780	26283670	1493	NA	9.95693	4.31083	5.25815	5.39112	5.45064	5.43392	3.65233e-09	0.000566304	1	1	1	1	0.017363	0.00013549	0.00171851	0.0014963	1	1.72109e-08	1	1	1	4.66756e-08	1	1	8.46646e-10	1	3.21486e-08
chr1	26283680	26284070	1494	NA	1.75422	1.07958	1.71296	2.05694	1.94735	2.82855	1	1	1	1	1	1	1	1	1	0.0436435	1	0.0248755	1	1	1	1	1	1	1	1	1
chr1	26290720	26290950	1495	NA	1.75422	1.07958	0.837059	0.84267	2.99362	2.26598	1	1	1	1	1	1	1	1	0.0208622	1	1	1	1	1	1	0.0110033	1	1	1	1	1
chr1	26388620	26388790	1496	NA	19.8359	1.07958	0.837059	0.84267	0.916922	0.955685	0.00145166	1	1	1	1	1	0.00186006	1	1	1	1	0.00165721	1	1	1	0.00169268	1	1	0.00138506	1	3.25109e-07
chr1	26395580	26395870	1497	NA	17.5514	2.13116	1.18896	1.34063	1.30448	1.70107	0.00821097	1	1	1	1	1	1	1	1	1	1	0.0211805	1	1	1	0.00941936	1	1	0.0121304	1	0.000648978
chr1	26402940	26403310	1498	NA	2.93544	1.32862	1.03183	2.52576	3.0579	1.95759	1	1	1	1	1	1	1	1	0.0456737	1	1	1	1	1	1	0.0391731	1	1	1	1	1
chr1	26403860	26404070	1499	NA	1.75422	1.07958	1.54212	0.84267	3.01094	1.98096	1	1	1	1	1	1	1	1	0.0204416	1	1	1	1	1	1	0.010785	1	1	1	1	1
chr1	26408020	26408290	1500	NA	1.75422	1.07958	1.04814	0.84267	3.19723	2.25899	1	1	1	1	1	1	1	1	0.020293	1	1	1	1	1	1	0.0103538	1	1	1	1	1
chr1	26426340	26426890	1501	5	1.75422	1.07958	0.837059	2.64882	3.83389	4.25525	1	1	1	0.00221037	0.000113859	1	1	0.0334507	0.000587883	9.24129e-05	1	4.62518e-05	0.0477541	1	1	0.000279402	1	1	0.0205476	1	0.0141953
chr1	26559480	26559870	1502	2	1.75422	1.92585	4.00786	0.84267	4.6659	3.76033	3.66618e-05	0.00139925	0.000172048	1	1	1	1	1	2.30069e-05	0.0156916	1	0.000518362	0.00122558	1	1	1.29928e-06	5.51756e-06	1	1	0.0366593	0.00275932
chr1	26583740	26583970	1503	NA	2.34483	1.07958	1.59461	1.02514	3.32679	0.955685	1	1	1	1	1	1	1	1	0.0120467	1	1	1	1	0.0333138	1	0.0102149	1	0.0359366	1	1	1
chr1	26687160	26687770	1504	NA	1.75422	1.07958	0.837059	0.84267	0.916922	0.955685	1	1	1	1	1	1	1	1	1	1	1	1	1	1	1	1	1	1	1	1	1
chr1	26853880	26854130	1505	1	1.75422	1.07958	0.837059	0.84267	0.916922	3.94379	1	1	1	1	0.000825244	1	1	1	1	0.000634939	1	0.000299266	0.000739893	0.00243689	1.04137e-06	1	1	1	1	1	1
chr1	26857500	26858030	1506	8	2.92622	3.6546	4.06153	2.02861	3.77383	3.70183	3.71262e-05	1	0.00610919	1	1	1	0.00852453	1	1	1	1	0.00197728	1	1	1	0.00153349	1	1	1	1	0.00192089
chr1	26910020	26910330	1507	NA	1.75422	1.67179	4.19212	3.48051	5.37052	5.63508	6.18596e-05	0.000740554	1	1	1	1	1	0.0116186	7.56083e-09	3.13025e-09	0.0278927	2.17522e-09	1	1	1	7.36581e-09	1	1	0.00125926	1	0.00056388
chr1	26910380	26910710	1508	NA	8.21866	2.73744	4.6529	4.65309	5.47419	5.34327	0.0137488	0.000582629	1	1	1	1	1	3.5054e-05	1.62194e-08	8.98304e-07	0.00454665	2.51244e-07	1	1	1	6.36961e-09	1	1	1.25429e-05	1	0.00209998
chr1	27048400	27048650	1509	NA	1.75422	1.07958	1.02371	1.49369	2.05227	2.96558	1	1	1	1	1	1	1	1	1	0.0302322	1	0.0165036	1	1	1	1	1	1	1	1	1
chr1	27062340	27062590	1510	NA	5.21989	1.07958	1.2034	0.84267	2.17478	2.5181	1	1	1	1	1	1	1	1	1	1	1	1	1	1	1	1	1	1	1	1	1
chr1	27110640	27110910	1511	NA	1.75422	1.07958	2.84994	2.57515	3.1726	3.32956	0.0109689	0.0209876	1	1	1	1	1	0.0488221	0.0169168	0.0109631	1	0.00545233	1	1	1	0.00862353	1	1	0.0303599	1	0.0207283
chr1	27264940	27265270	1512	1	1.75422	1.07958	1.23224	0.84267	1.73819	3.82713	1	1	1	1	0.00296158	1	1	1	1	0.000682894	1	0.00033147	0.000781949	0.0261783	9.12234e-06	1	1	1	1	1	1
chr1	27298620	27299010	1513	NA	3.48706	1.86615	1.48959	2.38514	2.7869	3.62471	1	1	1	1	0.0224683	1	1	1	1	0.0167049	1	0.00503076	1	1	1	1	1	1	1	1	1
chr1	27306840	27307150	1514	NA	1.75422	1.31696	1.2034	2.26482	3.4288	2.69396	1	1	1	0.032994	1	1	1	1	0.0067051	1	1	0.0354854	1	1	1	0.00182412	1	1	1	1	0.0493149
chr1	27475280	27475750	1515	5	2.33183	1.07958	0.837059	0.84267	2.86307	3.60954	1	1	1	1	0.00272345	1	1	1	0.0347104	0.0020993	1	0.00167097	0.00244056	1	0.0183542	0.0319402	1	1	1	1	1
chr1	27479020	27479510	1516	NA	1.75422	1.54093	3.66584	3.52387	4.43272	3.89435	0.000181484	0.00114855	1	1	1	1	1	0.00294154	2.35306e-05	0.00159602	0.00997088	0.000240141	1	1	1	5.4492e-06	1	1	0.000520021	1	0.000376792
chr1	27503340	27504110	1517	6	4.08145	2.60773	5.07292	5.06511	4.13714	2.57296	2.35066e-09	0.00534976	1	0.0447972	1.29721e-06	1	1	0.00491732	0.0182907	1	1	1	1.6728e-06	1	1	0.000291433	1	1	3.56943e-09	1	0.00469976
chr1	27608300	27608570	1518	NA	1.75422	1.07958	2.55305	2.82907	3.18654	2.9027	0.0410592	1	1	1	1	1	1	0.0277413	0.012265	0.0438408	1	0.0249816	1	1	1	0.00621008	1	1	0.0166408	1	0.0237943
chr1	27608620	27609030	1519	NA	1.75422	1.79176	3.66	4.99205	4.45405	4.00514	0.000468757	0.00959941	0.0339228	1	1	1	1	3.24269e-08	9.51974e-05	0.00346691	0.0154002	0.000168922	0.0271802	1	1	6.00372e-06	1	1	1.71711e-08	1	0.000435123
chr1	27629180	27629410	1520	NA	1.75422	1.07958	2.26787	1.72231	3.10599	2.18571	1	1	1	1	1	1	1	1	0.0181902	1	1	1	1	1	1	0.00945831	1	1	1	1	1
chr1	27658140	27658330	1521	NA	1.75422	1.07958	1.02371	1.02514	2.99043	3.40715	1	1	1	1	0.019753	1	1	1	0.0255577	0.00840704	1	0.00409506	0.0178161	1	1	0.0136774	1	1	1	1	1
chr1	27697780	27698030	1522	NA	1.75422	1.07958	2.07958	0.84267	2.57079	2.79089	1	1	1	1	1	1	1	1	1	0.0474605	1	0.0274044	1	1	1	0.0436559	1	1	1	1	1
chr1	27999460	27999670	1523	NA	1.75422	1.07958	0.837059	0.84267	2.03929	2.83751	1	1	1	1	1	1	1	1	1	0.0449807	1	0.0253782	1	1	0.0347561	1	1	1	1	1	1
chr1	28003900	28004210	1524	NA	1.75422	1.07958	0.837059	1.89384	2.72142	0.955685	1	1	1	1	1	1	1	1	1	1	1	1	1	1	1	0.0435957	1	1	1	1	1
chr1	28048020	28048250	1525	NA	1.75422	1.07958	1.89145	0.84267	2.82704	1.41202	1	1	1	1	1	1	1	1	0.0470815	1	1	1	1	1	1	0.0266313	1	1	1	1	1
chr1	28054060	28054290	1526	NA	2.93083	3.32495	1.62188	0.84267	3.26052	1.41202	1	1	1	1	1	1	0.0286895	0.014204	1	0.0492507	1	1	1	1	1	0.0116087	0.0273627	1	1	1	1
chr1	28101640	28101970	1527	NA	1.75422	1.07958	2.21028	1.92962	2.35332	1.32573	1	1	1	1	1	1	1	1	1	1	1	1	1	1	1	1	1	1	1	1	1
chr1	28102060	28102430	1528	6	1.75422	1.07958	2.73777	3.25577	1.77276	0.955685	0.0150872	0.0281762	1	1	0.0374401	1	1	0.00338424	1	1	1	1	0.00533934	1	1	1	1	1	0.00190122	1	1
chr1	28214280	28214570	1529	NA	1.75422	1.07958	1.33722	2.10252	2.37177	2.32168	1	1	1	1	1	1	1	1	1	1	1	1	1	1	1	1	1	1	1	1	1
chr1	28214820	28215250	1530	NA	1.75422	1.07958	1.95881	2.44636	2.5391	3.22424	1	1	1	1	1	1	1	1	1	0.0123883	1	0.00635202	1	1	1	1	1	1	0.0389029	1	0.0398617
chr1	28349500	28349870	1531	NA	1.75422	2.77464	3.34255	2.92649	3.69386	4.11406	0.0010792	1	1	1	1	1	1	1	1	0.0269646	1	6.81094e-05	1	1	1	0.000587972	1	1	0.00728136	1	0.000471735
chr1	28373080	28373310	1532	NA	1.75422	1.32862	2.40548	1.03495	0.916922	1.49824	0.0497331	1	1	1	1	1	1	1	1	1	1	1	1	1	1	1	1	1	1	1	1
chr1	28373440	28373850	1533	NA	1.75422	3.54036	4.39481	3.37322	4.30539	4.08891	2.02586e-06	0.0236073	1	1	1	1	0.00464097	1	1	1	1	9.94754e-05	1	1	1	1.76466e-05	1	1	0.00141463	1	2.73247e-05
chr1	28622620	28622970	1534	NA	14.6152	1.07958	1.39548	1.03495	0.916922	1.59545	0.0346014	1	1	1	1	1	0.00943699	1	1	1	1	0.0370828	1	1	1	0.0087321	1	1	0.0125714	1	0.000277059
chr1	28806620	28807010	1535	3	1.75422	1.07958	2.68603	3.99457	3.61054	1.88254	0.0177354	0.0325882	1	1	1	1	1	5.03305e-05	0.00210838	1	0.0359954	1	0.00220875	1	1	0.00100536	1	1	2.93284e-05	1	0.00976563
chr1	28807260	28807590	1536	NA	1.75422	1.07958	2.27813	3.08776	2.17478	1.15254	1	1	1	1	1	1	1	0.00635356	1	1	1	1	0.0173374	1	1	1	1	1	0.0035995	1	1
chr1	28807780	28807970	1537	NA	1.75422	1.07958	1.21076	2.71816	1.97816	0.955685	1	1	1	1	1	1	1	0.0284369	1	1	1	1	0.0407103	1	1	1	1	1	0.0170674	0.0325673	1
chr1	28870680	28871150	1538	4	4.69344	3.08366	3.3277	1.1871	3.25886	0.955685	0.0134887	1	0.0199265	1	0.00400071	1	1	1	1	0.0458294	1	1	1	0.030909	1	0.0498625	1	1	1	1	1
chr1	28971040	28971290	1539	NA	1.75422	3.14512	3.15977	3.47587	3.56756	3.47325	0.00304565	1	1	1	1	1	0.0208471	1	1	1	1	0.00376223	1	1	1	0.00100273	1	1	0.0005887	1	0.000974412
chr1	29001500	29001890	1540	6	1.75422	1.07958	4.19682	3.71892	3.30652	0.955685	6.63613e-06	1.05609e-05	1	1	1.93369e-05	1	1	0.00024192	0.0109293	1	0.0368344	1	0.00041038	0.030467	1	0.00542551	1	1	0.000135384	1	0.00892091
chr1	29019300	29019590	1541	NA	1.75422	1.68106	2.02316	1.95977	1.56769	0.955685	1	1	1	1	1	1	1	1	1	1	1	1	1	1	1	1	1	1	1	1	1
chr1	29057420	29057710	1542	NA	2.33183	1.72597	4.16589	4.08842	3.63081	2.72588	8.69242e-06	5.74343e-05	1	1	0.0258636	1	1	0.000169853	0.00854344	1	0.0407514	1	0.0470985	1	1	0.00125176	1	1	2.57289e-05	1	0.00229451
chr1	29217160	29217350	1543	NA	1.75422	2.07668	2.28154	0.84267	0.916922	0.955685	1	1	1	1	1	1	1	1	1	1	1	1	1	1	1	1	1	1	1	1	1
chr1	29331900	29332230	1544	NA	1.75422	1.07958	1.97152	1.91431	2.7508	0.955685	1	1	1	1	1	1	1	1	1	1	1	1	1	1	1	0.0299061	1	1	1	1	1
chr1	29347200	29347450	1545	NA	1.75422	1.07958	2.56806	2.13843	1.12368	1.16006	0.0274591	0.0489872	1	1	1	1	1	1	1	1	1	1	1	1	1	1	1	1	1	1	1
chr1	29595000	29595330	1546	NA	1.75422	1.72597	0.837059	2.05211	2.97005	0.955685	1	1	1	1	1	1	1	1	1	1	1	1	1	1	1	0.0127933	1	1	1	1	1
chr1	29819020	29819270	1547	NA	1.75422	1.07958	1.79707	1.25409	3.22078	0.955685	1	1	1	1	1	1	1	1	0.0173527	1	1	1	1	0.0469285	1	0.00874149	1	1	1	1	1
chr1	30017620	30017850	1548	5	1.75422	1.52075	1.73824	0.84267	3.30941	3.72428	1	1	1	1	0.0339906	1	1	1	0.0353064	0.00476274	1	0.000710432	0.00172786	1	1	0.00623707	0.0391766	1	1	1	0.0473197
chr1	30017860	30018110	1549	1	1.75422	1.07958	2.30227	0.84267	2.66337	3.40587	1	1	1	1	1	1	1	1	1	0.00539012	1	0.00267704	0.00637617	1	1	0.0367855	1	1	1	1	1
chr1	30018480	30018810	1550	NA	1.75422	1.07958	1.35025	0.84267	2.76249	2.97488	1	1	1	1	1	1	1	1	0.0437828	0.0335596	1	0.0184754	0.0401557	1	1	0.0246948	1	1	1	1	1
chr1	30137820	30137990	1551	NA	1.75422	1.07958	2.41389	1.03495	1.60967	0.955685	1	1	1	1	1	1	1	1	1	1	1	1	1	1	1	1	1	1	1	1	1
chr1	30143960	30144170	1552	NA	1.75422	1.47918	1.65406	0.84267	3.35176	1.63083	1	1	1	1	1	1	1	1	0.0163052	1	1	1	1	1	1	0.00267732	0.0184773	0.018502	1	1	1
chr1	30145100	30145290	1553	NA	2.93083	2.46319	2.49791	1.80152	3.21707	2.07309	1	1	1	1	1	1	1	1	1	1	1	1	1	1	1	0.0130182	1	1	1	1	1
chr1	30184340	30184830	1554	NA	1.75422	2.94878	3.62633	3.37288	2.82081	2.11563	0.000253245	1	1	1	0.0243292	1	0.0393872	1	1	1	1	1	1	1	1	0.0245211	1	1	0.000944688	1	0.00353983
chr1	30207260	30207450	1555	NA	1.75422	1.07958	2.67046	2.8474	1.45365	0.955685	0.021048	0.038555	1	1	1	1	1	0.017423	1	1	1	1	0.0255183	1	1	1	1	1	0.0102278	1	1
chr1	30233840	30234030	1556	NA	1.75422	1.07958	1.04814	2.21154	3.17401	1.32573	1	1	1	1	1	1	1	1	0.0229972	1	1	1	1	1	1	0.0118771	1	1	1	1	1
chr1	30259660	30259830	1557	NA	11.1671	1.07958	0.837059	0.84267	1.83246	1.16006	0.0340146	1	1	1	1	1	0.0402634	1	1	1	1	1	1	1	1	1	1	1	0.0327991	1	0.00646986
chr1	30262280	30262730	1558	3	13.431	1.29317	2.69904	4.02735	2.10754	0.955685	1	1	1	1	0.0469508	1	0.0248789	8.35484e-05	1	1	1	0.012859	9.18305e-05	1	1	1	0.0356691	1	0.0280884	1	1
chr1	30301980	30302310	1559	NA	8.74512	1.07958	0.837059	3.0087	2.84958	1.90438	1	1	0.0322125	1	1	1	1	0.0131216	0.0394796	1	1	1	1	1	1	1	1	1	1	1	1
chr1	30415700	30415950	1560	4	1.75422	1.07958	3.4993	2.74768	2.67774	0.955685	0.000520672	0.00104345	1	1	0.00166745	1	1	0.0268712	1	1	1	1	0.0385604	1	1	0.0325977	1	1	0.016126	1	0.0404077
chr1	30416000	30416930	1561	4	7.00767	2.82104	5.18465	4.51768	4.39514	3.26882	1.80698e-09	5.09411e-08	1	1	1.62379e-05	1	1	0.000202076	0.00304263	1	0.0471533	1	0.0114149	1	1	0.000225983	1	1	1.13168e-05	1	0.00143513
chr1	30437500	30437890	1562	NA	1.75422	1.07958	1.04814	2.06554	3.06019	1.32573	1	1	1	1	1	1	1	1	0.0226698	1	1	1	1	1	1	0.0119765	1	1	1	1	1
chr1	30438060	30438310	1563	NA	1.75422	1.07958	2.15773	0.84267	3.00779	2.71316	1	1	1	1	1	1	1	1	0.0281068	1	1	0.035652	1	1	1	0.0150801	1	1	1	1	1
chr1	30502340	30502590	1564	NA	2.90945	1.29317	2.18837	1.3327	1.82626	1.56377	1	1	1	1	1	1	1	1	1	1	1	1	1	1	1	1	1	1	1	1	1
chr1	30503180	30503570	1565	NA	5.8235	3.04643	2.6962	2.41057	2.16073	3.0898	1	1	1	1	1	1	1	1	1	1	1	1	1	1	1	1	1	1	1	1	1
chr1	30548540	30548710	1566	NA	18.1504	1.07958	0.837059	0.84267	0.916922	0.955685	0.00238519	1	1	1	1	1	0.00301572	1	1	1	1	0.00268422	1	1	1	0.00276654	1	1	0.00228334	1	7.73728e-07
chr1	30548900	30549050	1567	NA	43.8014	1.07958	0.837059	0.84267	0.916922	0.955685	2.05283e-06	1	1	1	1	1	2.95954e-06	1	1	1	1	3.05179e-06	1	1	1	2.9733e-06	1	1	2.03627e-06	1	1.05197e-12
chr1	30549180	30549350	1568	NA	38.5287	1.07958	0.837059	0.84267	0.916922	0.955685	6.56038e-06	1	1	1	1	1	9.40611e-06	1	1	1	1	9.33648e-06	1	1	1	8.81256e-06	1	1	6.39565e-06	1	9.20018e-12
chr1	30584940	30585130	1569	NA	2.93083	3.02856	2.04737	2.3006	2.74376	2.89328	1	1	1	1	1	1	1	1	1	1	1	1	1	1	1	1	1	1	1	1	1
chr1	30588420	30588670	1570	NA	2.91784	1.07958	2.74712	3.31929	1.96769	2.15043	1	0.0490565	1	1	1	1	1	0.00225819	1	1	1	1	1	1	1	1	1	1	0.00337891	1	1
chr1	30588940	30589270	1571	NA	1.75422	1.07958	1.23224	2.55614	2.5326	1.16006	1	1	1	1	1	1	1	0.0440016	1	1	1	1	1	1	1	1	1	1	0.0274739	1	1
chr1	30589660	30590070	1572	NA	1.75422	1.32862	1.96318	2.90341	2.06594	2.23975	1	1	1	1	1	1	1	0.0239901	1	1	1	1	1	1	1	1	1	1	0.00800888	1	1
chr1	30590140	30590430	1573	NA	1.75422	1.88995	2.32235	2.47447	2.43559	2.34202	1	1	1	1	1	1	1	1	1	1	1	1	1	1	1	1	1	1	0.0356225	1	1
chr1	30590660	30591230	1574	NA	4.64228	1.84169	3.89443	4.42118	4.38308	3.5219	0.00107708	0.00140049	1	1	1	1	1	1.74401e-05	7.67601e-05	0.0224025	0.0107279	0.0186333	1	1	1	5.62012e-05	1	1	1.56366e-05	1	0.00303623
chr1	30593980	30594370	1575	NA	1.75422	1.07958	2.98824	2.60534	3.16491	3.03072	0.00685687	0.0133404	1	1	1	1	1	1	0.014695	0.0241295	1	0.0129782	1	1	1	0.00747002	1	1	0.0341602	1	0.0186241
chr1	30595280	30595570	1576	NA	5.83106	2.8579	2.69109	1.25409	0.916922	1.63083	1	1	1	1	1	1	1	1	1	1	1	1	1	1	1	1	1	1	1	1	1
chr1	30632820	30633150	1577	NA	1.75422	3.22571	2.56814	1.81907	2.16211	2.35518	0.0265428	1	1	1	1	1	0.0183325	1	1	1	1	1	1	1	1	1	1	1	1	1	0.0366852
chr1	30647120	30647350	1578	NA	1.75422	1.07958	2.74539	1.02514	3.00702	2.3519	0.016735	0.0311845	1	1	1	1	1	1	0.0212734	1	1	1	1	1	1	0.0112338	1	1	1	1	1
chr1	30656220	30656510	1579	NA	2.93544	1.07958	2.60786	1.91431	0.916922	0.955685	1	0.0461902	1	1	1	1	1	1	1	1	1	1	1	1	1	1	1	1	1	1	1
chr1	30685080	30685650	1580	6	1.75422	1.29317	4.21101	4.41861	3.12642	2.40333	9.68648e-06	2.73563e-05	1	1	0.00705922	1	1	2.27161e-06	0.0300484	1	0.0261961	1	0.000754038	1	1	0.00901829	1	1	1.22023e-06	1	0.00247521
chr1	30700400	30700690	1581	NA	14.5724	3.39514	4.46105	4.35184	4.42921	4.45714	0.00155672	0.00568807	1	1	1	1	1	0.0120974	0.0263175	0.0416375	1	0.0160758	1	1	1	0.00992494	1	1	0.00430673	1	0.0123225
chr1	30700820	30701130	1582	NA	1.75422	1.07958	3.18768	3.52249	3.26579	3.72808	0.00307509	0.00620699	1	1	1	1	1	0.00119273	0.00845178	0.00131109	0.0142776	0.000625951	1	1	1	0.00420049	1	1	0.000653645	1	0.00356548
chr1	30701140	30701490	1583	NA	1.75422	1.52075	4.34325	4.3084	4.21193	4.05448	1.90829e-06	6.51593e-06	1	1	1	1	1	9.76074e-06	0.000178719	0.00114925	0.00441683	0.000163181	1	1	1	3.01608e-05	1	1	2.87859e-06	1	0.000118955
chr1	30715700	30715950	1584	NA	2.34483	2.29302	2.60515	0.84267	1.56769	1.49824	0.0430548	1	1	1	1	1	1	1	1	1	1	1	1	1	1	1	1	1	1	1	1
chr1	30716420	30716670	1585	NA	2.92622	3.11637	4.54842	3.46202	3.06473	3.47928	9.0437e-07	0.00122221	1	0.0189085	1	1	1	1	1	1	1	0.00945042	1	1	1	0.025709	1	1	0.00241001	1	0.00147663
chr1	30716680	30716910	1586	NA	1.75422	2.39468	3.86515	2.75066	2.5364	2.33871	9.07207e-05	0.00993505	1	1	1	1	1	1	1	1	1	1	1	1	1	0.0493186	1	1	0.0170794	1	0.0133685
chr1	30716980	30717350	1587	4	1.75422	1.88206	4.14334	2.79004	1.45365	1.98096	1.57646e-05	0.000258417	1	0.000974628	0.00230963	0.00519553	1	1	1	1	1	1	1	1	1	1	1	1	0.0120187	1	0.0213
chr1	30718680	30719030	1588	NA	1.75422	3.59616	2.79024	1.1871	1.12368	1.16006	0.0126462	1	1	1	1	1	0.00354879	0.0145287	0.0116397	0.0110198	1	1	1	1	1	1	1	1	1	1	1
chr1	30719380	30719650	1589	NA	1.75422	1.32862	1.95028	1.52042	1.83513	1.75816	1	1	1	1	1	1	1	1	1	1	1	1	1	1	1	1	1	1	1	1	1
chr1	30719720	30720350	1590	NA	1.75422	1.31696	3.33264	2.46776	1.94002	2.65788	0.00113865	0.00415858	1	1	1	1	1	1	1	1	1	0.044539	1	1	1	1	1	1	1	1	0.0376233
chr1	30720860	30721170	1591	4	2.90945	2.80444	4.26179	2.95412	2.32657	3.21704	5.64209e-06	0.00140944	0.0454068	0.00528308	1	0.0327101	1	1	1	1	1	0.0177485	1	1	1	1	1	1	0.0237672	1	0.00675486
chr1	30721180	30721470	1592	NA	1.75422	2.74623	3.39194	2.23989	1.70276	2.3768	0.00153576	1	1	1	1	1	1	1	1	1	1	1	1	1	1	1	1	1	1	1	0.0279468
chr1	30740920	30741170	1593	NA	6.46066	1.07958	3.30697	3.0534	2.98965	3.43242	0.0400016	0.00268932	1	1	1	1	1	0.00720715	0.0215832	0.0047376	0.00807086	1	1	1	1	1	1	1	1	1	1
chr1	30741240	30741530	1594	NA	2.34483	2.39239	2.34656	1.58607	2.46961	2.5588	1	1	1	1	1	1	1	1	1	1	1	1	1	1	1	1	1	1	1	1	1
chr1	30750200	30750430	1595	NA	2.34022	1.07958	2.86837	1.58607	1.94822	1.20182	0.0174887	0.0195497	1	1	0.0452354	1	1	1	1	1	1	1	1	1	1	1	1	1	1	1	1
chr1	30751200	30751410	1596	4	1.75422	2.80012	3.81039	1.54738	1.93177	1.33904	7.48105e-05	0.031209	0.0037223	0.0214042	0.000811532	0.00325638	1	1	1	1	1	1	1	1	1	1	1	1	1	1	0.0376907
chr1	30751960	30752450	1597	4	2.34022	2.0011	4.59895	3.40402	2.69247	1.67165	3.23612e-07	2.88933e-06	1	0.00267867	6.14428e-06	0.00984813	1	0.0220863	1	1	1	1	0.0263021	1	1	1	1	1	0.00193562	1	0.00884905
chr1	30755400	30755750	1598	NA	1.75422	2.49482	4.20026	3.80065	3.90535	3.63372	6.44539e-06	0.000896821	1	1	1	1	1	0.0159146	0.0191024	1	1	0.000938968	1	1	1	0.000152955	1	1	0.000131506	1	0.000201173
chr1	30755940	30756190	1599	NA	1.75422	1.07958	4.07446	3.85824	3.04155	2.82574	1.35218e-05	2.26137e-05	1	1	1	1	1	0.00011645	0.0177758	1	0.0144979	0.028402	1	1	1	0.00924897	1	1	6.62732e-05	1	0.00326726
chr1	30756260	30756810	1600	NA	15.1928	1.52075	3.34752	2.52648	2.93374	2.57425	1	0.00744096	1	1	1	1	0.0220512	1	1	1	0.041959	1	1	1	1	1	1	1	1	1	1
chr1	30756860	30757390	1601	NA	18.6937	1.07958	2.76599	1.7858	1.52224	2.08893	1	0.0375831	1	1	1	1	0.00252301	1	1	1	1	1	1	1	1	0.0107978	1	1	0.0280942	1	0.049534
chr1	30773740	30774010	1602	NA	1.75422	1.69928	2.86604	3.376	3.0801	3.21524	0.0114552	1	1	1	1	1	1	0.0115227	1	1	1	0.00635202	1	1	1	0.0138427	1	1	0.00117289	1	0.0089491
chr1	30778780	30778930	1603	NA	5.85788	2.20048	2.0517	0.84267	1.99962	1.88708	1	1	1	1	1	1	1	1	1	1	1	1	1	1	1	1	1	1	1	1	1
chr1	30789720	30789970	1604	NA	1.75422	1.07958	1.78259	0.84267	2.85522	1.49824	1	1	1	1	1	1	1	1	1	1	1	1	1	1	1	0.0290094	1	1	1	1	1
chr1	30790260	30790570	1605	NA	1.75422	1.31696	2.08348	1.3327	2.81994	1.99364	1	1	1	1	1	1	1	1	1	1	1	1	1	1	1	0.0202339	1	1	1	1	1
chr1	30792580	30792930	1606	NA	1.75422	1.07958	2.24935	1.71623	1.98374	1.41202	1	1	1	1	1	1	1	1	1	1	1	1	1	1	1	1	1	1	1	1	1
chr1	30793040	30793990	1607	NA	1.75422	1.94881	5.26934	4.78702	5.16616	4.30484	1.66177e-09	1.95646e-09	1	1	0.0147533	1	1	2.28103e-06	1.06157e-07	0.000476153	0.0125383	1.90602e-05	1	1	1	3.1553e-08	1	1	1.99741e-07	1	3.84936e-05
chr1	30798180	30798630	1608	NA	7.04748	2.43641	2.57949	2.45773	2.99835	2.46822	1	1	1	1	1	1	1	1	1	1	1	1	1	1	1	1	1	1	1	1	1
chr1	30800680	30800870	1609	NA	5.86248	1.07958	2.23869	1.74578	1.59929	1.41202	1	1	1	1	1	1	1	1	1	1	1	1	1	1	1	1	1	1	1	1	1
chr1	30800920	30801350	1610	NA	5.28027	1.07958	1.73314	2.51951	0.916922	0.955685	1	1	1	1	1	1	1	1	1	1	1	1	1	1	1	1	1	1	1	1	1
chr1	30804880	30805170	1611	NA	33.9376	1.72597	1.33722	0.84267	1.64438	0.955685	6.63397e-05	1	1	1	1	1	0.000108405	1	1	1	1	2.76538e-05	1	1	1	0.000125615	1	1	1.96058e-05	1	1.94569e-08
chr1	30819200	30819510	1612	NA	2.34022	2.15776	2.36923	2.73591	3.05071	2.63473	1	1	1	1	1	1	1	1	1	1	1	1	1	1	1	0.0170887	1	1	0.0288662	1	0.0300838
chr1	30832680	30833090	1613	NA	2.93544	2.42016	3.01808	3.70718	3.46869	2.34924	0.0145129	1	1	1	1	1	1	0.0175269	1	1	1	1	0.0352909	1	1	0.00423687	1	1	0.000408847	1	0.0100002
chr1	30846280	30846510	1614	NA	1.75422	1.07958	1.74305	1.83502	2.36258	1.15254	1	1	1	1	1	1	1	1	1	1	1	1	1	1	1	1	1	1	1	1	1
chr1	30871880	30872090	1615	NA	5.29787	1.07958	1.85953	0.84267	1.27869	1.99023	1	1	1	1	1	1	1	1	1	1	1	1	1	1	1	1	1	1	1	1	1
chr1	30872300	30872570	1616	NA	1.75422	1.69913	1.02371	2.22402	0.916922	1.90438	1	1	1	1	1	1	1	1	1	1	1	1	1	1	1	1	1	1	1	1	1
chr1	30872840	30873750	1617	NA	103.462	6.75377	6.27298	6.31882	6.06078	5.9422	0.00706657	1	1	1	1	1	0.0137892	1	1	1	1	1	1	1	1	1	1	1	0.00521557	1	0.0416776
chr1	30873820	30874090	1618	NA	84.6021	6.19443	6.0419	5.58258	5.34779	5.58649	0.0109712	1	1	1	1	1	1	1	1	1	1	1	1	1	1	1	1	1	1	1	1
chr1	30874400	30874790	1619	NA	19.2377	3.07319	2.015	2.09784	1.94002	0.955685	1	1	1	1	1	1	1	1	1	0.0404925	1	0.00262225	1	1	1	0.0494438	1	1	1	1	0.0490522
chr1	30874820	30875030	1620	NA	22.7629	1.50011	1.34375	1.22955	0.916922	1.20182	0.00258925	1	1	1	1	1	0.00215296	1	1	1	1	0.00116395	1	1	1	0.000710635	1	1	0.00150835	1	1.80722e-06
chr1	30930820	30931130	1621	NA	14.1034	2.33785	2.78051	2.56622	3.28307	2.6057	1	1	1	1	1	1	1	1	1	1	1	1	1	1	1	1	1	1	1	1	1
chr1	30948420	30948930	1622	NA	34.5085	4.6459	3.97758	3.73494	3.80754	4.08648	1	1	1	1	1	1	1	1	1	1	1	1	1	1	1	1	1	1	1	1	1
chr1	30949020	30949490	1623	NA	65.8949	6.18464	5.75535	5.44089	4.96344	5.24569	0.0128465	1	1	0.0315655	1	1	0.0268988	1	0.0178846	1	1	1	1	1	1	1	1	1	1	1	1
chr1	30949640	30949970	1624	NA	140.458	6.76007	6.17851	6.22159	5.72921	6.08191	1	1	1	1	1	1	1	1	1	1	1	1	1	1	1	1	1	1	1	1	1
chr1	30950020	30950390	1625	NA	84.8176	6.46146	5.73973	5.82268	5.68536	5.81988	1	1	1	1	1	1	0.0172746	1	1	1	1	1	1	1	1	1	1	1	1	1	1
chr1	30950480	30950710	1626	NA	12.2628	2.86853	1.64351	1.49295	1.69303	1.61997	1	1	1	1	1	1	1	1	1	1	1	1	1	1	1	1	1	1	1	1	1
chr1	30954200	30954410	1627	NA	2.33183	1.07958	2.18473	1.69781	2.28505	0.955685	1	1	1	1	1	1	1	1	1	1	1	1	1	1	1	1	1	1	1	1	1
chr1	31019340	31019650	1628	NA	1.75422	2.5489	1.88251	2.81793	1.10912	0.955685	1	1	1	1	1	1	1	1	1	1	1	1	0.0352926	1	1	1	1	1	0.0142915	1	1
chr1	31065200	31065650	1629	NA	1.75422	1.88995	2.17011	3.23721	3.17963	3.6599	1	1	1	1	1	1	1	0.0290256	1	0.0279456	1	0.00159919	1	1	1	0.00679347	1	1	0.00199185	1	0.0129367
chr1	31095780	31096070	1630	NA	5.83945	2.13116	2.79674	3.75635	3.48737	2.85765	1	1	1	1	1	1	1	0.00628408	0.0476519	1	1	1	1	1	1	0.0334555	1	1	0.00443325	1	1
chr1	31096080	31096310	1631	3	6.40868	1.07958	2.0012	3.70103	2.96319	1.16006	1	1	0.0457704	1	1	1	1	0.000311152	0.0240521	1	1	1	0.000994933	1	1	1	1	1	0.006235	0.044747	1
chr1	31096320	31096590	1632	3	7.00389	1.07958	1.73824	3.84021	2.60023	1.90438	1	1	0.00981614	1	1	1	1	0.000132992	1	1	1	1	0.00449147	1	1	1	1	1	0.00324859	0.0151526	1
chr1	31101140	31101370	1633	NA	1.75422	1.54093	2.01366	3.40447	2.19144	1.65578	1	1	1	1	1	1	1	0.00514715	1	1	1	1	0.0211213	1	1	1	1	1	0.000897007	0.0224029	1
chr1	31101420	31101710	1634	NA	1.75422	2.37554	1.76796	3.48133	3.00779	1.51974	1	1	1	1	1	1	1	1	1	1	1	1	0.0107273	1	1	0.0150801	1	1	0.000692301	1	0.0308162
chr1	31102300	31102510	1635	NA	1.75422	2.28706	0.837059	1.889	1.30448	1.3324	1	1	1	1	1	1	1	1	1	1	1	1	1	1	1	1	1	1	1	1	1
chr1	31102800	31103230	1636	NA	5.84949	4.03782	1.49547	2.81499	2.49836	1.89904	1	0.00513266	1	1	1	1	0.0102317	1	1	0.0143182	0.0259484	1	1	1	1	1	1	1	1	1	1
chr1	31103240	31103490	1637	NA	4.64228	2.59614	0.837059	1.87325	1.94735	1.15254	1	1	1	1	1	1	1	1	1	1	1	1	1	1	1	1	1	1	1	1	1
chr1	31133920	31134170	1638	NA	1.75422	1.07958	1.02371	2.42144	1.98931	1.15254	1	1	1	1	1	1	1	1	1	1	1	1	1	1	1	1	1	1	0.049738	1	1
chr1	31149700	31150170	1639	3	1.75422	1.07958	2.89344	4.01501	3.34989	2.04042	0.0106582	0.0203904	1	1	1	1	1	3.35347e-05	0.00722191	1	0.0339255	1	0.00172889	1	1	0.00352044	1	1	2.00977e-05	1	0.00927936
chr1	31150640	31150910	1640	NA	4.08145	1.72597	1.39548	3.02015	2.44083	0.955685	1	1	1	1	1	1	1	0.0411727	1	1	1	1	0.0131558	1	1	1	1	1	0.0324882	1	1
chr1	31151000	31151230	1641	3	1.75422	1.07958	1.23224	3.25981	1.67828	0.955685	1	1	0.0241537	1	1	1	1	0.0028193	1	1	1	1	0.00447272	1	1	1	1	1	0.00157522	0.000316142	1
chr1	31154040	31154290	1642	NA	16.9746	3.45145	3.05734	3.63746	3.49105	3.45569	1	1	1	1	1	1	1	1	1	1	1	1	1	1	1	1	1	1	1	1	1
chr1	31154360	31154590	1643	NA	1.75422	2.63928	1.94587	1.98023	2.39113	2.60391	1	1	1	1	1	1	1	1	1	1	1	0.0465631	1	1	1	1	1	1	1	1	0.0441479
chr1	31156880	31157190	1644	NA	5.88848	3.66387	2.62063	1.36336	3.33995	2.11489	1	1	1	1	1	1	1	0.0197862	1	1	1	1	1	1	1	1	1	1	1	1	1
chr1	31203720	31204130	1645	NA	4.69426	1.07958	2.5624	3.72803	3.33373	2.56861	1	1	1	1	1	1	1	0.00024192	0.00616089	1	0.0267083	1	1	1	1	0.0300811	1	1	0.00145971	1	1
chr1	31210240	31210450	1646	NA	5.27188	3.5874	2.61343	2.60534	2.84647	3.31402	1	1	1	1	1	1	1	1	1	1	1	1	1	1	1	1	1	1	1	1	1
chr1	31220940	31221170	1647	NA	2.34483	1.07958	1.36976	2.44333	1.44208	3.49371	1	1	1	1	0.0311067	1	1	1	1	0.00514873	1	0.00423431	1	1	0.0327812	1	1	1	1	1	1
chr1	31222480	31222770	1648	NA	6.3919	1.07958	2.94487	0.84267	0.916922	0.955685	1	0.0166615	0.0341414	0.0475688	0.0229108	0.0190776	1	1	1	1	1	1	1	1	1	1	1	1	1	1	1
chr1	31233740	31233990	1649	NA	34.3609	2.8483	1.48942	0.84267	1.46513	0.955685	0.000163242	1	1	1	1	1	0.0128175	1	1	1	1	3.92361e-05	1	1	1	0.000145479	1	1	2.77595e-05	1	3.86521e-05
chr1	31259760	31260850	1650	1	4.11665	3.08704	2.95645	1.61906	4.71697	5.86907	1	1	1	0.0253375	4.29663e-08	1	1	1	0.000880288	4.72057e-10	1	5.87553e-12	2.8783e-11	1	0.0176917	2.94452e-06	0.000138907	1	1	1	0.0118754
chr1	31337220	31337390	1651	NA	4.70265	1.72597	2.15762	2.24456	1.77276	1.81218	1	1	1	1	1	1	1	1	1	1	1	1	1	1	1	1	1	1	1	1	1
chr1	31678680	31678890	1652	NA	25.7068	1.07958	0.837059	0.84267	0.916922	0.955685	0.000231098	1	1	1	1	1	0.000309369	1	1	1	1	0.000283124	1	1	1	0.000275278	1	1	0.000220778	1	9.36877e-09
chr1	31778200	31778430	1653	NA	10.5215	1.07958	0.837059	0.84267	0.916922	0.955685	0.0331032	1	1	1	1	1	0.0391709	1	1	1	1	0.0344998	1	1	1	0.0358025	1	1	0.0319363	1	0.000295357
chr1	31811380	31811610	1654	NA	1.75422	1.72597	2.76098	2.01396	0.916922	0.955685	0.0190958	1	1	1	0.047493	1	1	1	1	1	1	1	1	1	1	1	1	1	1	1	1
chr1	31811640	31811930	1655	NA	1.75422	1.07958	2.1351	1.90364	2.02385	0.955685	1	1	1	1	1	1	1	1	1	1	1	1	1	1	1	1	1	1	1	1	1
chr1	32093080	32093550	1656	6	1.75422	1.86615	3.17456	2.94948	2.47641	0.955685	0.00316893	0.044606	1	1	0.00935382	1	1	1	1	1	1	1	0.0198567	1	1	1	1	1	0.00781823	1	0.0413133
chr1	32171480	32171710	1657	NA	1.75422	1.69913	2.44887	1.81338	1.81733	2.22082	0.0411104	1	1	1	1	1	1	1	1	1	1	1	1	1	1	1	1	1	1	1	1
chr1	32171960	32172390	1658	NA	19.2574	3.78111	3.42816	4.03415	4.04879	3.85988	1	1	1	1	1	1	1	1	1	1	1	1	1	1	1	1	1	1	1	1	1
chr1	32172480	32172850	1659	NA	111.137	5.87423	5.41221	5.35915	5.42629	5.48984	1	1	1	1	1	1	1	1	1	1	1	1	1	1	1	1	1	1	1	1	1
chr1	32172940	32173270	1660	NA	32.7602	4.36327	4.04206	3.91328	4.20787	4.25048	1	1	1	1	1	1	1	1	1	1	1	1	1	1	1	1	1	1	1	1	1
chr1	32173460	32174070	1661	NA	2.34022	3.07671	2.651	3.05148	3.31323	3.31848	0.0375767	1	1	1	1	1	0.0473301	1	1	1	1	0.0078167	1	1	1	0.00549453	1	1	0.00993258	1	0.00437274
chr1	32174620	32175270	1662	NA	4.08606	3.30851	4.74923	4.55701	4.49995	4.68984	9.74986e-08	0.000204445	1	1	1	1	1	0.00120869	0.0167233	0.00674014	1	6.81553e-06	1	1	1	2.39803e-05	1	1	8.1378e-07	1	5.82642e-06
chr1	32175520	32175890	1663	NA	1.75422	1.32862	3.19482	2.83168	2.2052	2.18202	0.00251916	0.00905698	1	1	1	1	1	0.0324118	1	1	1	1	1	1	1	1	1	1	0.0111057	1	0.0292767
chr1	32223680	32224070	1664	NA	1.75422	1.32862	3.21533	1.92491	2.86176	1.85288	0.00205611	0.00745159	1	1	1	1	1	1	1	1	1	1	1	1	1	0.0202339	1	1	1	1	0.0433927
chr1	32224180	32224490	1665	NA	1.75422	1.32862	2.68853	0.84267	2.70022	1.70107	0.0190555	1	1	1	1	1	1	1	1	1	1	1	1	1	1	0.0385999	1	1	1	1	1
chr1	32231380	32231650	1666	NA	5.8105	1.32862	2.15762	0.84267	1.82626	1.15254	1	1	1	1	1	1	1	1	1	1	1	1	1	1	1	1	1	1	1	1	1
chr1	32242640	32242870	1667	NA	1.75422	1.07958	2.92734	2.3924	2.31708	2.95632	0.0081937	0.0157825	1	1	1	1	1	1	1	0.0345508	1	0.0189628	1	1	1	1	1	1	1	1	0.0381366
chr1	32243580	32243830	1668	NA	1.75422	1.07958	2.6564	1.97057	2.33096	2.17461	0.0218275	0.039586	1	1	1	1	1	1	1	1	1	1	1	1	1	1	1	1	1	1	1
chr1	32270460	32270870	1669	NA	2.33183	1.88995	2.43356	2.93654	3.80078	2.35845	1	1	1	1	1	1	1	1	0.00916592	1	1	1	1	1	1	0.000749045	1	1	0.0118177	1	0.022632
chr1	32272300	32272650	1670	NA	1.75422	1.07958	1.82714	0.84267	2.51169	0.955685	1	1	1	1	1	1	1	1	1	1	1	1	1	1	1	1	1	1	1	1	1
chr1	32294760	32295010	1671	NA	1.75422	1.07958	3.62267	3.56191	3.68704	3.96469	0.000266356	0.000529058	1	1	1	1	1	0.000654539	0.00108773	0.000364128	0.00440254	0.000177203	1	1	1	0.000519199	1	1	0.000365116	1	0.000971329
chr1	32295100	32295590	1672	NA	1.75422	1.54093	2.84541	2.10203	3.85127	3.41005	0.00996369	1	1	1	1	1	1	1	0.00143034	0.0171385	1	0.00281302	1	1	1	0.000217748	1	1	1	1	0.00807185
chr1	32301200	32301670	1673	NA	1.75422	2.53371	3.18207	3.73067	3.41554	4.58733	0.0023389	1	1	1	1	1	1	1	1	0.00150094	1	6.48775e-06	1	1	1	0.00242339	1	1	0.000312027	1	0.000596536
chr1	32301700	32301970	1674	NA	1.75422	1.07958	2.02304	0.84267	1.27869	2.78446	1	1	1	1	1	1	1	1	1	1	1	0.0296276	1	1	1	1	1	1	1	1	1
chr1	32303560	32303850	1675	5	1.75422	1.07958	1.75318	2.22326	3.62007	3.97071	1	1	1	1	0.00982595	1	1	1	0.00225484	0.0003614	1	0.000173962	0.0473138	1	1	0.00106854	1	1	1	1	0.0181789
chr1	32309700	32310050	1676	NA	1.75422	3.0627	0.837059	0.84267	0.916922	1.16006	1	0.0405062	1	1	1	1	0.0267241	0.0349341	0.0434712	1	0.00121557	1	1	1	1	1	1	1	1	1	1
chr1	32346740	32346910	1677	NA	1.75422	1.07958	1.64351	2.00899	2.02233	1.9169	1	1	1	1	1	1	1	1	1	1	1	1	1	1	1	1	1	1	1	1	1
chr1	32346980	32347490	1678	NA	4.11665	1.29317	2.21395	2.35412	3.27493	2.70901	1	1	1	1	1	1	1	1	0.01605	1	1	1	1	1	1	0.0320622	1	1	1	1	1
chr1	32347600	32347850	1679	NA	1.75422	2.10429	3.39156	3.26772	3.58736	3.6529	0.000931886	0.0324829	1	1	1	1	1	0.0459154	0.0436067	0.0282835	1	0.000813958	1	1	1	0.00140663	1	1	0.00163539	1	0.00117395
chr1	32347900	32348150	1680	NA	1.75422	1.07958	2.4941	1.6865	2.47072	2.13659	1	1	1	1	1	1	1	1	1	1	1	1	1	1	1	1	1	1	1	1	1
chr1	32348160	32348550	1681	NA	1.75422	1.71713	3.23328	1.9853	3.63667	3.32595	0.0019746	0.0190316	1	1	1	1	1	1	0.00835663	0.0397999	1	0.0046417	1	1	1	0.000810773	1	1	1	1	0.00829467
chr1	32350760	32351010	1682	NA	1.75422	1.07958	1.64351	1.03495	1.97816	2.26946	1	1	1	1	1	1	1	1	1	1	1	1	1	1	1	1	1	1	1	1	1
chr1	32403800	32404150	1683	NA	1.75422	1.66261	1.52482	1.83543	2.01296	1.16006	1	1	1	1	1	1	1	1	1	1	1	1	1	1	1	1	1	1	1	1	1
chr1	32428460	32428750	1684	NA	1.75422	1.29317	2.11583	1.84063	1.43042	2.46264	1	1	1	1	1	1	1	1	1	1	1	1	1	1	1	1	1	1	1	1	1
chr1	32429720	32429930	1685	NA	1.75422	1.07958	0.837059	2.10718	1.92347	2.09287	1	1	1	1	1	1	1	1	1	1	1	1	1	1	1	1	1	1	1	1	1
chr1	32430580	32430890	1686	NA	4.11665	3.67905	3.45631	3.75549	3.83258	4.07201	0.00510515	1	1	1	1	1	0.0185609	1	1	1	1	0.000728976	1	1	1	0.00158764	1	1	0.00121593	1	0.00029942
chr1	32443400	32443870	1687	NA	5.27944	3.40732	4.10687	2.569	3.59079	3.19287	0.00024911	1	0.0427328	1	1	1	1	1	1	1	1	1	1	1	1	0.0137148	1	1	1	1	0.0236291
chr1	32443920	32444350	1688	NA	1.75422	4.41043	4.53293	4.12768	4.62094	4.45268	4.65067e-07	1	1	1	1	1	5.7022e-05	1	1	1	1	1.72047e-05	1	1	1	3.91028e-06	1	1	1.37843e-05	1	1.12193e-06
chr1	32445220	32445390	1689	NA	1.75422	1.07958	1.60552	0.84267	2.59499	2.80884	1	1	1	1	1	1	1	1	1	0.0433825	1	0.0247196	1	1	1	1	1	1	1	1	1
chr1	32460720	32460890	1690	4	1.75422	1.07958	2.57933	0.84267	1.10912	0.955685	0.026139	0.0467377	1	1	1	0.00534221	1	1	1	1	1	1	1	1	1	1	1	1	1	1	1
chr1	32463280	32463510	1691	NA	1.75422	1.52075	3.92541	3.88621	3.48317	3.31201	4.0168e-05	0.000232441	1	1	1	1	1	0.000453674	0.0203502	0.0246014	0.0369472	0.00418323	1	1	1	0.00323877	1	1	8.07881e-05	1	0.00192021
chr1	32471120	32471390	1692	NA	1.75422	2.51844	1.924	2.37705	2.20864	1.49824	1	1	1	1	1	1	1	1	1	1	1	1	1	1	1	1	1	1	0.0486357	1	1
chr1	32471400	32471970	1693	NA	1.75422	3.40618	2.6297	3.11943	2.46044	1.49824	0.0227817	1	1	1	1	1	0.0128871	1	1	1	1	1	0.0459847	1	1	1	1	1	0.00355255	1	0.0197424
chr1	32476740	32477090	1694	NA	2.34483	1.52075	0.837059	1.72231	2.25367	2.36822	1	1	1	1	1	1	1	1	1	1	1	1	1	1	1	1	1	1	1	1	1
chr1	32477280	32477590	1695	NA	2.34022	2.56878	2.56822	2.30829	2.4639	2.68287	0.0485272	1	1	1	1	1	1	1	1	1	1	1	1	1	1	1	1	1	1	1	0.046655
chr1	32502520	32502710	1696	NA	1.75422	1.07958	1.23224	1.37886	0.916922	0.955685	1	1	1	1	1	1	1	1	1	1	1	1	1	1	1	1	1	1	1	1	1
chr1	32503440	32503710	1697	NA	1.75422	1.31696	4.09737	4.14809	4.54227	4.31223	1.16029e-05	3.18112e-05	1	1	1	1	1	3.64768e-05	1.38296e-05	0.000130616	0.0022429	3.70579e-05	1	1	1	5.14815e-06	1	1	1.33097e-05	1	0.000136769
chr1	32554060	32554310	1698	NA	1.75422	2.98103	2.28851	0.84267	1.84396	1.41202	1	1	1	1	1	1	0.0345068	0.0447806	1	1	1	1	1	1	1	1	1	1	1	1	1
chr1	32564500	32565070	1699	4	1.75422	1.07958	3.24427	0.84267	1.34725	0.955685	0.00275424	0.005642	0.0131295	1	0.00837685	0.000262237	1	1	1	1	1	1	1	1	1	1	1	1	1	1	1
chr1	32611820	32612110	1700	NA	2.33183	1.07958	2.84547	1.91469	2.89056	2.6428	0.018133	0.0203904	1	1	1	1	1	1	0.0388601	1	1	1	1	1	1	0.0358403	1	1	1	1	1
chr1	32626160	32626390	1701	NA	1.75422	1.07958	3.18261	0.84267	2.17404	1.16006	0.00428944	0.00877258	0.0203716	1	0.0226071	0.022133	1	1	1	1	1	1	1	1	1	1	1	1	1	1	1
chr1	32632640	32633010	1702	8	1.75422	2.49474	4.28652	1.34852	3.39858	5.00581	3.95341e-06	0.000846318	9.3484e-05	1	1	1	1	1	1	0.0121531	1	3.13116e-07	2.03033e-06	0.0341827	1	0.00272364	1	1	1	1	0.00383796
chr1	32633040	32633430	1703	NA	1.75422	1.72597	3.95183	2.19896	3.30526	4.20617	3.5747e-05	0.000378941	0.0204465	1	1	1	1	1	0.0429772	0.000580332	1	5.08859e-05	0.0129574	1	1	0.00478134	1	1	1	1	0.00303427
chr1	32633480	32634370	1704	8	2.93544	2.03718	4.56247	2.10237	4.41818	4.99	3.96531e-07	4.73205e-06	0.000123732	1	1	1	1	1	0.000187967	1.61454e-06	0.0341522	1.33843e-07	1.15444e-05	1	1	1.24404e-05	0.00511303	1	1	1	0.00390083
chr1	32634660	32635170	1705	NA	1.75422	3.0069	3.25677	1.3327	2.03008	3.6456	0.00194983	1	0.0445912	1	1	1	0.0315838	1	1	1	1	0.000886676	0.0117728	1	1	1	1	1	1	1	0.0121824
chr1	32635380	32635650	1706	1	1.75422	1.07958	2.59689	0.84267	1.93338	4.39567	0.0293363	1	1	1	0.0373181	1	1	1	1	2.6999e-05	1	1.43296e-05	3.0079e-05	0.00330306	0.00175544	1	1	1	1	1	0.0431334
chr1	32636020	32636470	1707	NA	3.48706	1.88206	2.83998	1.20459	2.63976	2.90184	1	1	1	1	1	1	1	1	1	1	1	1	1	1	1	1	1	1	1	1	1
chr1	32639060	32639470	1708	NA	2.93544	2.81276	4.26765	4.34794	4.69093	4.62161	7.50946e-06	0.00184762	1	1	1	1	1	0.00084116	0.000178188	0.00143129	1	6.27032e-06	1	1	1	9.13746e-07	1	1	3.97907e-06	1	1.30814e-05
chr1	32639500	32639870	1709	NA	2.34483	1.86602	2.86843	2.98158	3.99456	4.31608	0.0158754	1	1	1	1	1	1	1	0.00158258	0.000248732	1	2.33894e-05	1	1	1	0.00013956	1	1	0.0101147	1	0.00179999
chr1	32640220	32640490	1710	1	1.75422	1.07958	1.47164	0.84267	1.27869	3.09018	1	1	1	1	1	1	1	1	1	0.0186581	1	0.010008	0.0222277	1	0.00367091	1	1	1	1	1	1
chr1	32718720	32719090	1711	NA	3.51683	1.32862	1.04814	1.063	2.06514	3.09071	1	1	1	1	1	1	1	1	1	0.0427943	1	1	1	1	1	1	1	1	1	1	1
chr1	32740520	32740750	1712	1	2.34022	1.07958	0.837059	0.84267	1.27869	3.16592	1	1	1	1	0.0180579	1	1	1	1	0.0138298	1	0.0123469	0.0164425	1	0.000476004	1	1	1	1	1	1
chr1	32830980	32831170	1713	NA	1.75422	1.07958	1.04814	0.84267	2.7796	2.2475	1	1	1	1	1	1	1	1	0.041785	1	1	1	1	1	1	0.0235416	1	1	1	1	1
chr1	32848160	32848450	1714	NA	1.75422	2.26297	2.50974	1.401	1.66143	2.10461	0.0324448	1	1	1	1	1	1	1	1	1	1	1	1	1	1	1	1	1	1	1	1
chr1	32873120	32873330	1715	NA	1.75422	1.07958	2.55883	1.063	2.21882	1.97244	0.039641	1	1	1	1	1	1	1	1	1	1	1	1	1	1	1	1	1	1	1	1
chr1	32874520	32874710	1716	NA	1.75422	1.07958	2.38225	0.84267	1.12368	1.32573	0.0493725	1	1	1	1	0.0412871	1	1	1	1	1	1	1	1	1	1	1	1	1	1	1
chr1	33125200	33125490	1717	NA	1.75422	1.07958	2.6242	1.02514	3.13107	2.21361	0.0222005	0.0402493	1	1	1	1	1	1	0.0138913	1	1	1	1	1	1	0.00712992	1	1	1	1	1
chr1	33126860	33127150	1718	NA	1.75422	1.07958	1.85025	1.46494	2.45868	1.32573	1	1	1	1	1	1	1	1	1	1	1	1	1	1	1	1	1	1	1	1	1
chr1	33136580	33136830	1719	NA	1.75422	1.07958	1.21789	0.84267	2.31708	0.955685	1	1	1	1	1	1	1	1	1	1	1	1	1	1	1	1	1	1	1	1	1
chr1	33174660	33174970	1720	1	4.08984	2.69732	3.02622	1.54738	3.1016	3.89682	0.0370757	1	1	1	1	1	1	1	1	0.0487302	1	0.00148413	0.00472309	1	1	0.0450287	1	1	1	1	0.0419689
chr1	33175080	33175610	1721	1	1.75422	4.44469	4.73207	3.82245	4.64019	5.65284	1.09521e-07	1	1	1	1	1	4.71777e-05	1	1	0.00150018	1	7.67355e-10	0.00146604	1	1	1.51843e-06	1	1	8.63112e-05	1	1.92958e-07
chr1	33175660	33176630	1722	NA	2.33183	3.48748	3.88641	3.41312	4.14146	4.72443	0.000109103	1	1	1	1	1	0.00959081	1	1	0.0143325	1	1.86165e-06	1	1	1	4.93128e-05	1	1	0.00137323	1	3.14324e-05
chr1	33194340	33194650	1723	NA	1.75422	1.07958	0.837059	2.1163	1.10912	0.955685	1	1	1	1	1	1	1	1	1	1	1	1	1	1	1	1	1	1	1	1	1
chr1	33194740	33195050	1724	NA	1.75422	1.07958	1.2034	2.38474	2.72049	2.34861	1	1	1	1	1	1	1	1	1	1	1	1	1	1	1	0.0310373	1	1	0.0479107	1	1
chr1	33195180	33195490	1725	NA	2.92622	2.43093	4.17913	4.40109	4.3729	4.4241	1.25955e-05	0.000951071	1	1	1	1	1	0.000132388	0.00162201	0.00153729	0.0346926	2.1835e-05	1	1	1	2.4064e-05	1	1	2.11185e-06	1	5.68605e-05
chr1	33201660	33201950	1726	NA	1.75422	3.34231	0.837059	0.84267	1.74478	0.955685	1	0.0239281	1	1	1	1	0.0150828	0.0204442	1	0.0251168	0.00328277	1	1	1	1	1	1	1	1	1	1
chr1	33202040	33202310	1727	NA	1.75422	2.99225	1.02371	0.84267	2.26289	2.25387	1	1	1	1	1	1	0.0338911	0.0440016	1	1	1	1	1	1	1	1	1	1	1	1	1
chr1	33249380	33249750	1728	NA	1.75422	1.07958	2.37898	2.64275	1.49228	2.71826	1	1	1	1	1	1	1	0.0351619	1	1	1	0.035652	1	1	1	1	1	1	0.0216287	1	1
chr1	33271040	33271770	1729	NA	22.9441	3.73429	2.81884	4.14809	3.81137	4.57442	1	1	1	1	0.0127657	1	1	1	1	1	1	1	1	1	1	1	1	1	1	1	1
chr1	33271780	33272110	1730	NA	19.8657	3.26943	3.93739	4.325	4.17293	4.56433	1	1	1	1	1	1	1	0.0138118	1	0.019926	1	0.0367591	1	1	1	1	1	1	0.0311659	1	1
chr1	33329900	33330250	1731	NA	2.93544	1.07958	1.39548	1.19587	2.7828	2.59562	1	1	1	1	1	1	1	1	0.0434712	1	1	1	1	1	1	1	1	1	1	1	1
chr1	33454320	33455010	1732	NA	2.34022	1.07958	4.06922	5.25799	4.74959	4.95991	2.01346e-05	2.61793e-05	0.0182737	1	1	1	1	1.35697e-09	7.42779e-07	2.4769e-07	7.75849e-05	1.62499e-07	1	1	1	5.51807e-07	1	1	1.02601e-09	1	0.000264251
chr1	33491760	33491970	1733	NA	3.51223	1.07958	1.04814	2.05694	2.74189	1.75722	1	1	1	1	1	1	1	1	0.0470815	1	1	1	1	1	1	1	1	1	1	1	1
chr1	33494880	33495110	1734	NA	9.33194	3.27557	0.837059	0.84267	1.27869	0.955685	1	0.0195497	1	1	1	1	1	0.0167317	1	0.0205637	0.0385736	1	1	1	1	1	1	1	1	1	1
chr1	33500040	33500370	1735	NA	9.94689	1.85813	0.837059	2.31233	1.34725	0.955685	0.0423669	1	1	1	1	1	1	1	1	1	1	0.0439355	1	1	1	1	1	1	1	1	1
chr1	33523340	33523590	1736	NA	1.75422	1.07958	2.25985	3.30776	3.18134	3.25284	1	1	1	1	1	1	1	0.0023094	0.0140157	0.0162016	1	0.00826932	1	1	1	0.00707793	1	1	0.00128679	1	0.0178686
chr1	33529460	33529770	1737	NA	1.75422	1.07958	0.837059	1.3327	0.916922	0.955685	1	1	1	1	1	1	1	1	1	1	1	1	1	1	1	1	1	1	1	1	1
chr1	33529920	33530230	1738	3	2.90945	1.07958	3.03033	4.58915	3.96497	2.72129	0.0160845	0.0110354	0.0126453	1	1	1	1	5.78543e-07	0.000244873	1	0.00743273	1	0.000685792	1	1	0.000296689	1	1	5.37753e-07	1	0.0065556
chr1	33531380	33531830	1739	NA	2.93544	2.72411	3.1013	1.22098	1.30448	2.37033	0.0120068	1	1	1	1	1	1	1	1	1	1	1	1	1	1	1	1	1	1	1	1
chr1	33565880	33566070	1740	NA	11.7057	1.88995	0.837059	0.84267	0.916922	0.955685	0.0218275	1	1	1	1	1	1	1	1	1	1	0.0230284	1	1	1	0.0239901	1	1	0.020986	1	0.00083992
chr1	33584260	33584750	1741	3	1.75422	1.07958	1.21076	3.24575	2.31201	0.955685	1	1	0.02837	1	1	1	1	0.00355668	1	1	1	1	0.00563305	1	1	1	1	1	0.00197566	0.0125346	1
chr1	33610100	33610410	1742	NA	1.75422	3.97441	1.81295	0.84267	1.31338	0.955685	1	0.0405062	1	1	1	1	0.0007648	0.00100942	0.00437795	0.00143275	0.000222831	1	1	1	1	1	1	1	1	1	1
chr1	33621860	33622230	1743	NA	22.8669	1.07958	0.837059	0.84267	0.916922	0.955685	0.000682189	1	1	1	1	1	0.000892637	1	1	1	1	0.000803684	1	1	1	0.000801683	1	1	0.000648714	1	1.00746e-07
chr1	33635920	33636530	1744	NA	33.256	1.07958	0.837059	0.84267	1.10912	0.955685	2.89681e-05	1	1	1	1	1	4.12903e-05	1	1	1	1	3.93298e-05	1	1	1	5.19471e-05	1	1	2.79887e-05	1	3.4441e-10
chr1	33637880	33638110	1745	NA	12.8609	1.07958	0.837059	1.25409	0.916922	0.955685	0.0141926	1	1	1	1	1	0.0171773	1	1	1	1	0.0151538	1	1	1	0.0157997	1	1	0.0379486	1	0.000103385
chr1	33641240	33641570	1746	NA	1.75422	2.15776	2.77241	1.48655	2.46329	2.45456	0.0144902	1	1	1	1	1	1	1	1	1	1	1	1	1	1	1	1	1	1	1	1
chr1	33642360	33642550	1747	NA	1.75422	1.07958	1.87326	0.84267	2.0561	2.55024	1	1	1	1	1	1	1	1	1	1	1	1	1	1	1	1	1	1	1	1	1
chr1	33647260	33647490	1748	NA	2.93544	2.58646	3.18924	1.76826	2.66534	3.06938	0.0107776	1	1	1	1	1	1	1	1	1	1	0.0317562	1	1	1	1	1	1	1	1	0.0466227
chr1	33647520	33647990	1749	NA	1.75422	2.79607	4.33308	4.07268	4.18148	3.72288	2.11581e-06	0.00095882	1	1	1	1	1	0.00792639	0.0151144	1	1	0.000665095	1	1	1	3.46913e-05	1	1	1.8675e-05	1	4.41376e-05
chr1	33663260	33663430	1750	NA	1.75422	2.29661	2.36932	2.23608	1.52224	1.88254	1	1	1	1	1	1	1	1	1	1	1	1	1	1	1	1	1	1	1	1	1
chr1	33669220	33669530	1751	NA	4.67206	2.01571	2.71431	1.46494	2.67031	2.37418	1	1	1	1	1	1	1	1	1	1	1	1	1	1	1	1	1	1	1	1	1
chr1	33669680	33669910	1752	NA	37.9343	5.63323	5.43799	4.98318	5.14117	5.06506	0.000396621	1	1	1	1	1	0.0105773	1	1	1	1	1	1	1	1	0.0486728	1	1	0.0318822	1	0.00306632
chr1	33670120	33670610	1753	NA	49.2121	5.86092	5.90385	5.94487	5.4896	5.50498	7.01052e-05	1	1	1	1	1	0.0246665	1	1	1	1	1	1	1	1	0.0313426	1	1	2.30432e-05	1	0.00181604
chr1	33670760	33671030	1754	NA	1.75422	2.90019	2.81884	2.05694	2.59397	2.7678	0.0115677	1	1	1	1	1	0.0495593	1	1	1	1	0.0423057	1	1	1	0.0429948	1	1	1	1	0.016379
chr1	33671560	33671870	1755	NA	2.34483	1.69928	2.4519	2.08928	2.45241	2.42989	1	1	1	1	1	1	1	1	1	1	1	1	1	1	1	1	1	1	1	1	1
chr1	33672600	33672790	1756	NA	14.5938	3.21947	3.47203	1.35637	2.03779	2.97281	1	1	0.0183282	1	1	1	1	1	1	1	1	1	1	1	1	1	1	1	0.0339834	1	1
chr1	33673300	33673630	1757	NA	2.90945	2.06267	1.8363	3.78505	3.0308	2.53399	1	1	0.0332998	1	1	1	1	0.00845442	1	1	1	1	1	1	1	0.0340194	1	1	0.000549661	1	1
chr1	33684560	33684770	1758	NA	8.22327	1.64392	2.71772	3.23142	2.88928	2.28619	1	1	1	1	1	1	1	0.0217908	1	1	1	1	1	1	1	1	1	1	1	1	1
chr1	33691380	33691810	1759	NA	1.75422	1.54093	3.26712	2.49483	2.39597	1.37599	0.00157576	0.0099564	1	1	0.0142739	1	1	1	1	1	1	1	1	1	1	1	1	1	0.0416625	1	0.0487234
chr1	33694060	33694410	1760	NA	1.75422	1.07958	2.33995	2.27714	0.916922	0.955685	1	1	1	1	1	1	1	1	1	1	1	1	1	1	1	1	1	1	1	1	1
chr1	33701340	33701530	1761	NA	1.75422	1.07958	2.9345	1.02514	2.21545	2.85221	0.0114007	0.0221778	1	1	1	1	1	1	1	0.045489	1	0.0256863	1	1	1	1	1	1	1	1	1
chr1	33714940	33715130	1762	NA	24.5989	1.92585	1.02371	1.49295	1.46513	1.15254	0.000522059	1	1	1	1	1	0.00579966	1	1	1	1	0.000634869	1	1	1	0.00180166	1	1	0.00215268	1	1.76039e-05
chr1	33719740	33720530	1763	NA	95.1689	6.8263	6.17522	5.97609	5.60731	6.09389	0.0108838	1	1	1	1	1	0.00169017	1	0.0186005	1	1	1	1	1	1	1	1	1	1	1	1
chr1	33720580	33720830	1764	NA	4.10283	2.47398	2.46428	2.84231	1.94002	2.51089	1	1	1	1	1	1	1	1	1	1	1	1	1	1	1	1	1	1	1	1	1
chr1	33733060	33733510	1765	NA	4.69344	1.07958	2.727	3.94743	3.26151	2.99213	1	0.0345085	1	1	1	1	1	0.000111968	0.00794139	0.034074	0.0166762	1	1	1	1	0.0366172	1	1	0.000643037	1	1
chr1	33739420	33739630	1766	NA	19.3019	4.16163	3.82731	4.01872	3.97543	4.19246	1	1	1	1	1	1	1	1	1	1	1	1	1	1	1	1	1	1	1	1	1
chr1	33741840	33742030	1767	NA	22.7621	1.07958	1.38268	0.84267	1.62404	1.15254	0.00232262	1	1	1	1	1	0.000714625	1	1	1	1	0.00104835	1	1	1	0.00430391	1	1	0.000520021	1	1.89299e-06
chr1	33742580	33742850	1768	NA	11.6759	1.31696	2.21008	2.39541	1.70276	2.07126	1	1	1	1	1	1	0.0432659	1	1	1	1	1	1	1	1	1	1	1	1	1	1
chr1	33742860	33743210	1769	NA	37.9129	3.6689	4.13647	4.43377	4.21603	3.715	1	1	1	1	1	1	1	0.0437993	1	1	1	1	1	1	1	1	1	1	1	1	1
chr1	33744280	33744530	1770	4	2.92622	1.68106	3.10532	1.77998	1.46168	0.955685	0.0097259	0.0312168	1	1	0.00974378	0.00735806	1	1	1	1	1	1	1	1	1	1	1	1	1	1	1
chr1	33751380	33751650	1771	NA	1.75422	4.80471	4.64515	5.16375	4.43039	4.46007	5.86807e-07	1	1	1	1	1	4.03944e-06	1	1	1	1	8.4144e-06	1	1	1	4.67124e-06	1	1	4.41073e-09	1	1.24785e-07
chr1	33754000	33754530	1772	1	5.83567	4.88707	2.40133	1.74516	2.56547	5.01999	1	0.000600912	1	1	3.53987e-05	1	2.60286e-05	2.983e-05	0.00103893	1	1	3.87804e-07	1.62509e-06	0.000248421	1	1	1	1	1	1	0.0235823
chr1	33754600	33754810	1773	1	1.75422	2.65326	1.73824	0.84267	0.916922	3.56706	1	1	1	1	1	1	1	1	1	1	1	0.00231062	0.00555073	0.0148163	0.0130675	1	1	1	1	1	1
chr1	33755020	33755230	1774	NA	3.51223	3.6429	1.75794	1.6865	1.76349	3.81014	1	1	1	1	0.0205396	1	0.013975	0.043319	0.0488963	1	1	0.0018298	0.01321	0.0303305	1	1	1	1	1	1	1
chr1	33756420	33758190	1775	6	67.8655	6.16905	6.4793	6.23315	5.50692	5.81233	9.04834e-08	0.0156487	1	0.0117918	0.00441298	1	0.0375097	1	1	1	1	1	0.0499479	1	1	1	1	1	9.81124e-06	1	0.00673763
chr1	33758300	33758870	1776	NA	2.93544	2.46319	3.32561	2.90026	3.49774	3.50804	0.00920939	1	1	1	1	1	1	1	1	1	1	0.00533502	1	1	1	0.00485155	1	1	0.0294346	1	0.0112997
chr1	33758880	33759150	1777	NA	3.52605	1.07958	3.04937	2.78973	3.17539	2.55024	0.0225537	0.009626	1	1	1	1	1	0.0204868	0.0174126	1	0.0484726	1	1	1	1	0.0385999	1	1	1	1	1
chr1	33771800	33772030	1778	NA	1.75422	1.29317	2.43356	2.36194	2.49445	0.955685	0.0406314	1	1	1	1	1	1	1	1	1	1	1	1	1	1	1	1	1	0.049738	1	1
chr1	33772180	33772430	1779	NA	1.75422	1.54093	3.59485	3.79768	3.00976	3.37267	0.000306352	0.00201377	1	1	1	1	1	0.000562261	1	0.0187799	0.0396858	0.00312682	1	1	1	0.0127933	1	1	0.000103594	1	0.00234037
chr1	33776140	33776350	1780	NA	1.75422	2.20038	3.30023	3.44556	3.13575	4.04158	0.00133266	1	1	1	1	1	1	0.0346846	1	0.00615749	1	9.62793e-05	1	1	1	0.00780725	1	1	0.000746198	1	0.00106514
chr1	33776380	33776750	1781	NA	4.06467	3.68587	4.02918	4.97098	4.48284	4.95275	0.000131754	1	1	1	1	1	0.0199861	0.000223095	1	0.00421249	1	4.0724e-07	1	1	1	1.66697e-05	1	1	1.30987e-08	1	2.3469e-06
chr1	33776760	33777150	1782	NA	2.33183	3.63207	3.27578	4.03768	3.83346	4.00079	0.00262407	1	1	1	1	1	0.0070314	1	1	1	1	0.000199121	1	1	1	0.000338559	1	1	3.03903e-05	1	6.77259e-05
chr1	33788620	33788850	1783	NA	1.75422	2.44179	1.2034	0.84267	1.86144	2.34202	1	1	1	1	1	1	1	1	1	1	1	1	1	1	1	1	1	1	1	1	1
chr1	33792560	33792770	1784	NA	4.70726	1.32862	1.48352	1.22098	2.23029	0.955685	1	1	1	1	1	1	1	1	1	1	1	1	1	1	1	1	1	1	1	1	1
chr1	33809760	33810070	1785	NA	1.75422	1.07958	3.2385	1.1871	2.31517	1.78009	0.00208011	0.00418054	0.029387	1	1	0.019398	1	1	1	1	1	1	1	1	1	1	1	1	1	1	1
chr1	33813140	33813430	1786	NA	1.75422	1.07958	2.40758	1.58607	1.10912	0.955685	1	1	1	1	1	1	1	1	1	1	1	1	1	1	1	1	1	1	1	1	1
chr1	33813560	33813870	1787	NA	8.15072	3.58895	3.12697	3.53385	3.31766	3.14313	1	1	1	1	1	1	1	1	1	1	1	1	1	1	1	1	1	1	0.032995	1	1
chr1	33813900	33814350	1788	NA	36.7515	5.6123	5.03018	4.99421	4.81441	4.64968	0.0217929	1	1	1	1	1	0.0109796	1	1	1	1	1	1	1	1	1	1	1	0.0321162	1	0.044457
chr1	33814420	33814670	1789	NA	41.4679	5.89939	5.44616	5.3217	4.8458	4.93374	0.000701589	1	1	1	1	1	0.00261584	1	1	1	1	1	1	1	1	1	1	1	0.00294581	1	0.0118092
chr1	33818040	33818230	1790	NA	1.75422	1.07958	2.72949	3.57013	3.00504	2.54606	0.0190555	0.0349955	1	1	1	1	1	0.000844982	0.0264128	1	0.0492725	1	1	1	1	0.0141307	1	1	0.000457233	1	0.0153328
chr1	33869440	33869950	1791	NA	1.75422	1.07958	3.43331	4.26055	4.18892	3.94497	0.000738496	0.00148818	1	1	1	1	1	5.58325e-06	0.000151084	0.000481787	0.0029944	0.00023127	1	1	1	7.2033e-05	1	1	3.74241e-06	1	0.000557915
chr1	33875020	33875230	1792	NA	1.75422	1.07958	2.23176	0.84267	1.94735	1.64162	1	1	1	1	1	1	1	1	1	1	1	1	1	1	1	1	1	1	1	1	1
chr1	33883240	33883710	1793	NA	12.8656	3.85661	4.05715	3.95978	4.19342	3.34561	0.0122605	1	1	1	1	1	1	1	1	1	1	1	1	1	1	0.0259779	1	1	0.0230946	1	0.0462519
chr1	33892840	33893050	1794	NA	2.93083	3.17782	2.82429	1.88358	3.42144	2.7106	0.0381518	1	1	1	1	1	1	1	1	1	1	1	1	1	1	0.00673796	1	1	1	1	0.0317284
chr1	33897580	33897770	1795	NA	1.75422	1.32862	2.03116	1.35637	1.94822	1.75225	1	1	1	1	1	1	1	1	1	1	1	1	1	1	1	1	1	1	1	1	1
chr1	33899080	33899430	1796	1	6.96573	1.87413	1.38268	0.84267	1.14807	3.39953	1	1	1	1	0.0367061	1	1	1	1	0.0408929	1	1	0.00738778	0.0331258	0.019357	1	1	1	1	1	1
chr1	33900140	33900510	1797	NA	1.75422	2.77052	2.56527	3.00077	3.36437	3.27056	0.027112	1	1	1	1	1	1	1	1	1	1	0.00475799	1	1	1	0.00303823	1	1	0.00528366	1	0.00316326
chr1	33903620	33903810	1798	NA	17.5636	1.07958	0.837059	1.02514	1.27869	0.955685	0.00286658	1	1	1	1	1	0.00360459	1	1	1	1	0.00319951	1	1	1	0.00935182	1	1	0.00463101	1	5.25041e-06
chr1	33906120	33906790	1799	NA	8.68557	4.37131	3.04921	2.69468	3.10271	2.85853	1	1	1	1	1	1	1	0.0455969	1	1	1	1	1	1	1	1	1	1	1	1	1
chr1	33906920	33907390	1800	NA	24.0234	4.75961	4.73042	4.3994	4.34973	4.25209	0.00841184	1	1	1	1	1	1	1	1	1	1	1	1	1	1	1	1	1	1	1	0.0462357
chr1	33907440	33908250	1801	NA	113.376	6.96752	6.74549	6.70188	6.30931	6.09631	0.000463818	1	1	1	0.040597	1	0.00534697	1	1	1	1	1	0.0292277	1	1	1	1	1	7.92389e-05	1	0.0325105
chr1	33908400	33909690	1802	NA	13.9742	4.87415	4.87051	4.72716	4.29549	4.51023	2.26097e-05	1	1	1	1	1	0.00380872	1	1	1	1	0.0131784	1	1	1	0.0217087	1	1	0.000267106	1	9.10838e-05
chr1	33909820	33910070	1803	NA	2.34022	1.88995	2.19931	1.34852	2.53366	1.93301	1	1	1	1	1	1	1	1	1	1	1	1	1	1	1	1	1	1	1	1	1
chr1	33926920	33927250	1804	NA	5.84867	1.07958	1.39548	3.03202	1.94822	1.20182	1	1	1	1	1	1	1	0.00802662	1	1	1	1	0.0215932	1	1	1	1	1	1	0.0279346	1
chr1	33932920	33933370	1805	NA	1.75422	3.88556	4.22419	2.87996	3.46098	3.9207	4.68622e-06	1	1	1	1	1	0.000969015	1	1	1	1	0.000193695	1	1	1	0.00161528	1	1	0.0107099	1	0.000100224
chr1	33935860	33936250	1806	NA	1.75422	3.53274	1.85953	1.47938	3.7307	2.73005	1	1	1	1	1	1	0.00455489	0.041715	1	1	1	0.0319393	1	1	1	0.000441754	0.0262222	1	1	1	0.0113609
chr1	33938320	33938590	1807	NA	1.75422	1.07958	1.35672	2.65112	1.93338	0.955685	1	1	1	1	1	1	1	0.0383736	1	1	1	1	1	1	1	1	1	1	0.0234197	1	1
chr1	33940440	33940710	1808	NA	1.75422	3.70171	3.82034	2.16408	3.63895	3.84369	9.67193e-05	1	0.0431429	1	1	1	0.00290772	1	1	1	1	0.000301662	1	1	1	0.000665217	1	1	1	1	0.000458057
chr1	33944040	33944270	1809	NA	15.7956	1.07958	0.837059	0.84267	0.916922	0.955685	0.00551966	1	1	1	1	1	0.00682422	1	1	1	1	0.0060571	1	1	1	0.00630107	1	1	0.00528366	1	4.88682e-06
chr1	33945040	33945350	1810	NA	32.1888	2.97363	2.28071	2.47124	3.69071	3.62966	0.00587065	1	1	1	1	1	0.0179468	1	1	1	1	1	1	1	1	1	1	1	0.0136559	1	1
chr1	33945380	33945670	1811	NA	5.29326	2.73993	1.85483	1.47218	2.4097	3.18318	1	1	1	1	1	1	1	1	1	1	1	1	1	1	1	1	1	1	1	1	1
chr1	33946020	33946370	1812	NA	2.92622	2.13138	2.51562	2.33194	2.40791	2.98694	1	1	1	1	1	1	1	1	1	1	1	1	1	1	1	1	1	1	1	1	1
chr1	33946500	33946970	1813	NA	1.75422	3.36818	3.30869	3.92828	3.23462	4.79948	0.00129522	1	1	1	0.0209844	1	0.00943699	1	1	0.00220627	1	5.69669e-07	1	0.0249532	1	0.00420049	1	1	3.88457e-05	1	6.23001e-05
chr1	33947080	33947350	1814	NA	1.75422	4.80413	4.144	4.61331	4.17172	4.62229	9.70527e-06	1	1	1	1	1	3.10749e-06	1	1	1	1	3.31588e-06	1	1	1	3.67e-05	1	1	2.56918e-07	1	3.84427e-07
chr1	33947460	33947710	1815	NA	1.75422	2.33795	1.91964	3.58881	0.916922	2.43668	1	1	1	1	1	1	1	1	1	1	1	1	1	1	1	1	0.013837	1	0.00125926	1	1
chr1	33947820	33948170	1816	NA	9.36172	1.95647	1.59461	3.04439	0.916922	1.90352	1	1	1	1	1	1	1	1	1	1	1	1	1	1	1	1	0.0411932	1	1	1	1
chr1	33964280	33964670	1817	NA	4.07306	3.2306	2.21375	2.13795	2.20864	2.28619	1	1	1	1	1	1	1	1	1	1	1	1	1	1	1	1	1	1	1	1	1
chr1	33964700	33964970	1818	NA	15.7964	3.93464	2.90077	2.03317	3.09757	4.06902	1	1	1	1	1	1	1	0.0427948	1	1	1	1	0.0129005	1	1	1	1	1	1	1	1
chr1	33966340	33966650	1819	NA	14.6319	4.0379	3.80566	2.96681	3.35053	3.22395	1	1	1	1	1	1	1	1	1	1	1	1	1	1	1	1	1	1	1	1	1
chr1	33967220	33967470	1820	NA	2.93544	2.60591	2.48223	2.72111	3.19278	1.89453	1	1	1	1	1	1	1	1	1	1	1	1	1	1	1	0.0140458	1	1	0.0457221	1	0.0491478
chr1	33979820	33980070	1821	NA	1.75422	2.5816	1.47164	1.25409	0.916922	0.955685	1	1	1	1	1	1	1	1	1	1	1	1	1	1	1	1	1	1	1	1	1
chr1	33980480	33980730	1822	NA	1.75422	3.17459	2.30906	3.19989	3.1001	1.81218	1	1	1	1	1	1	0.019718	1	1	1	1	1	1	1	1	0.0140358	1	1	0.00337687	1	0.0155074
chr1	33989780	33990230	1823	NA	17.5598	2.60293	1.02371	1.1871	2.17404	0.955685	0.00484155	1	1	1	1	1	1	1	1	1	1	0.00319361	1	1	1	1	1	1	0.00780957	1	0.0107217
chr1	33994120	33994410	1824	NA	1.75422	1.07958	3.71203	1.83543	2.85615	3.10246	0.000171886	0.000338111	0.0248981	1	1	1	1	1	0.0411967	0.0217964	1	0.0114316	1	1	1	0.0226426	1	1	1	1	0.0251377
chr1	34005200	34005470	1825	NA	7.63809	2.93747	2.13112	2.50935	2.79332	3.34859	1	1	1	1	1	1	1	1	1	1	1	1	1	1	1	1	1	1	1	1	1
chr1	34005500	34005970	1826	NA	35.0576	4.64766	3.98771	4.43132	4.12364	4.26228	1	1	1	1	1	1	1	1	1	1	1	1	1	1	1	1	1	1	1	1	1
chr1	34006040	34006650	1827	NA	33.3914	5.09934	5.16497	5.16849	4.66554	4.7278	0.00258084	1	1	1	1	1	1	1	1	1	1	1	1	1	1	1	1	1	0.00197007	1	0.0173135
chr1	34006700	34007690	1828	NA	84.0375	4.56926	4.64727	4.28655	4.34119	4.01776	1	1	1	1	1	1	0.00304006	1	1	1	1	0.000174486	1	1	1	0.00472709	1	1	0.0054392	1	0.000460752
chr1	34010920	34011290	1829	NA	24.4933	4.89695	4.58299	4.36598	4.03847	3.28578	0.0294155	1	1	1	0.0207067	1	1	1	1	0.0379584	1	1	1	1	1	1	1	1	1	1	1
chr1	34011320	34011730	1830	NA	62.4582	5.33469	4.62984	4.96774	4.19172	4.47132	1	1	1	1	1	1	1	1	1	1	1	1	1	1	1	1	1	1	1	1	1
chr1	34011820	34012170	1831	NA	25.2101	3.70849	4.02202	3.82386	3.72717	3.64184	1	1	1	1	1	1	1	1	1	1	1	1	1	1	1	1	1	1	1	1	1
chr1	34021560	34021890	1832	NA	1.75422	2.82764	3.12278	2.50583	2.47072	3.2487	0.00484326	1	1	1	1	1	1	1	1	1	1	0.00617915	1	1	1	1	1	1	0.0321162	1	0.00843772
chr1	34028480	34028710	1833	NA	1.75422	2.13116	2.26684	1.25409	1.56769	0.955685	1	1	1	1	1	1	1	1	1	1	1	1	1	1	1	1	1	1	1	1	1
chr1	34040600	34040890	1834	NA	3.52144	1.07958	2.77313	1.35637	3.27201	3.00398	1	0.0322735	1	1	1	1	1	1	0.00748923	0.038824	1	1	1	1	1	0.0157997	1	1	1	1	1
chr1	34040980	34041770	1835	NA	24.5524	3.93733	3.71619	4.0033	4.10396	3.56081	1	1	1	1	1	1	1	1	1	1	1	1	1	1	1	1	1	1	1	1	1
chr1	34060380	34060810	1836	NA	13.4775	4.56655	3.06794	2.91353	3.14006	3.7924	1	1	1	1	1	1	0.0250956	1	1	1	1	1	1	1	1	1	1	1	1	1	1
chr1	34061200	34061410	1837	NA	12.7372	3.9201	2.99936	3.44253	3.61879	3.73167	1	1	1	1	1	1	1	1	1	1	1	1	1	1	1	1	1	1	1	1	1
chr1	34068440	34068650	1838	NA	18.0909	1.29317	0.837059	0.84267	0.916922	0.955685	0.00284576	1	1	1	1	1	0.00616669	1	1	1	1	0.00318815	1	1	1	0.00329018	1	1	0.00272278	1	2.41617e-06
chr1	34073840	34074030	1839	NA	60.1004	1.07958	0.837059	1.25409	0.916922	1.3324	6.28255e-08	1	1	1	1	1	8.50628e-08	1	1	1	1	8.50847e-08	1	1	1	1.17935e-07	1	1	4.87905e-08	1	2.39579e-15
chr1	34074380	34074550	1840	NA	39.1889	1.53088	0.837059	1.03495	0.916922	1.16006	5.40973e-06	1	1	1	1	1	1.45998e-05	1	1	1	1	9.59426e-06	1	1	1	7.3506e-06	1	1	6.23085e-06	1	3.10607e-11
chr1	34077080	34077750	1841	NA	77.781	3.37105	3.69068	3.97014	3.79488	3.65156	0.000152563	1	1	1	1	1	4.3904e-07	1	1	1	1	3.65273e-05	1	1	1	0.000653108	1	1	0.000967025	1	8.10989e-06
chr1	34094360	34094610	1842	NA	1.75422	1.07958	1.39548	1.02514	1.97256	1.74727	1	1	1	1	1	1	1	1	1	1	1	1	1	1	1	1	1	1	1	1	1
chr1	34097660	34097970	1843	NA	7.5639	3.11637	3.22956	3.91566	2.41735	3.4205	1	1	1	1	1	1	1	0.049742	1	1	1	1	1	1	1	1	1	1	0.00345787	1	1
chr1	34098380	34098630	1844	3	1.75422	1.07958	0.837059	2.67955	0.916922	0.955685	1	1	1	1	1	1	1	0.0324147	1	1	1	1	0.0459511	1	1	1	1	1	0.0196907	0.00173271	1
chr1	34099540	34099710	1845	NA	1.75422	1.31696	1.96318	2.41057	2.15793	2.21	1	1	1	1	1	1	1	1	1	1	1	1	1	1	1	1	1	1	0.0486357	1	1
chr1	34103760	34104130	1846	NA	49.0411	3.63588	0.837059	0.84267	2.43206	2.64505	5.49007e-07	0.00475255	1	1	1	1	0.00525129	0.00403557	1	1	1	0.000103425	1	1	1	5.19828e-05	1	1	5.4762e-07	1	0.000164333
chr1	34104280	34104690	1847	NA	26.8427	1.07958	1.63259	2.01876	1.62404	2.06326	0.00182392	1	1	1	1	1	0.000227638	1	1	1	1	0.00421561	1	1	1	0.00128437	1	1	0.00630621	1	5.70822e-05
chr1	34104900	34105170	1848	NA	10.4909	2.16428	1.72815	1.58607	1.50345	2.52685	1	1	1	1	1	1	1	1	1	1	1	1	1	1	1	1	1	1	1	1	1
chr1	34106920	34107090	1849	NA	18.7034	1.07958	1.33722	1.02514	1.30448	1.86424	0.0144945	1	1	1	1	1	0.00385327	1	1	1	1	1	1	1	1	0.0101306	1	1	0.00499446	1	0.000679302
chr1	34107200	34107390	1850	NA	22.2394	1.07958	1.03183	0.84267	1.34725	1.33904	0.00105582	1	1	1	1	1	0.000845052	1	1	1	1	0.00210626	1	1	1	0.00211206	1	1	0.000616656	1	8.06588e-07
chr1	34107440	34107650	1851	NA	15.7406	1.07958	0.837059	0.84267	0.916922	0.955685	0.00558521	1	1	1	1	1	0.0068955	1	1	1	1	0.00612337	1	1	1	0.00637267	1	1	0.00534493	1	5.08817e-06
chr1	34109380	34109630	1852	NA	8.15911	1.07958	0.837059	0.84267	1.12368	1.64162	1	1	1	1	1	1	1	1	1	1	1	1	1	1	1	1	1	1	1	1	0.0171176
chr1	34109640	34110090	1853	NA	17.585	1.72597	2.18728	2.53591	4.07559	3.18955	1	1	1	1	1	1	0.0183325	1	0.00110807	1	1	1	1	1	1	1	1	1	1	1	1
chr1	34111000	34111190	1854	NA	4.65067	1.07958	0.837059	0.84267	0.916922	2.70171	1	1	1	1	1	1	1	1	1	1	1	1	1	1	0.0252003	1	1	1	1	1	1
chr1	34116420	34116750	1855	NA	13.4104	1.07958	1.72315	2.44939	2.15579	3.27342	1	1	1	1	1	1	0.0210522	1	1	0.0127878	1	1	1	1	1	1	1	1	1	1	1
chr1	34121280	34122010	1856	5	1.75422	4.04148	0.837059	2.72361	3.45896	3.90225	1	0.000748582	1	0.0171291	0.000670404	0.0434433	0.000494514	1	1	1	1	0.00025815	1	1	1	0.00256518	1	1	0.016126	1	0.00366406
chr1	34139240	34139910	1857	5	22.1745	3.90636	2.11086	3.09967	4.16256	4.32957	0.0460679	1	1	0.0331202	0.00641764	1	1	1	1	1	1	1	1	1	1	1	1	1	1	1	1
chr1	34140200	34140470	1858	NA	34.4938	2.3145	2.43041	2.82067	2.8661	3.75967	0.00378345	1	1	1	1	1	0.000766725	1	1	0.0470544	1	1	1	1	1	0.0131397	1	1	0.0164371	1	0.0169702
chr1	34142080	34142770	1859	NA	1.75422	1.52075	1.33722	2.33988	2.93168	3.25317	1	1	1	1	1	1	1	1	1	0.0368815	1	0.00664726	1	1	1	0.0150801	1	1	1	1	0.0476577
chr1	34142960	34143490	1860	NA	2.92622	4.34524	3.86601	4.75012	4.78333	4.78569	0.00011775	1	1	1	1	1	0.000226076	1	1	1	1	4.31754e-06	1	1	1	4.49303e-07	1	1	7.99107e-08	1	6.2395e-07
chr1	34144400	34144690	1861	NA	12.2879	2.56378	0.837059	2.14297	1.94575	2.26946	0.0173147	1	1	1	1	1	1	1	1	1	1	1	1	1	1	1	1	1	1	1	1
chr1	34164680	34164910	1862	NA	13.9986	3.20994	2.06373	2.92913	3.10638	2.91043	1	1	1	1	1	1	1	1	1	1	1	1	1	1	1	1	1	1	1	1	1
chr1	34167640	34167870	1863	NA	1.75422	1.82533	1.18896	0.84267	1.9917	3.19139	1	1	1	1	0.0467309	1	1	1	1	1	1	0.00652127	0.014995	1	0.0119996	1	1	1	1	1	1
chr1	34177960	34178410	1864	NA	16.3442	2.8359	2.0012	2.72414	2.53804	2.62264	1	1	1	1	1	1	1	1	1	1	1	1	1	1	1	1	1	1	1	1	1
chr1	34178440	34178670	1865	NA	3.48706	2.59139	0.837059	2.08407	1.43042	2.11563	1	1	1	1	1	1	1	1	1	1	1	1	1	1	1	1	1	1	1	1	1
chr1	34179140	34179490	1866	NA	5.25888	3.22254	1.03183	1.02514	1.27869	2.87943	1	0.0480419	1	1	1	1	1	0.0412838	1	1	1	1	1	1	1	1	1	1	1	1	1
chr1	34182500	34182910	1867	NA	2.92622	3.00332	2.40142	3.00595	2.05079	2.20706	1	1	1	1	1	1	1	1	1	1	1	1	1	1	1	1	1	1	0.0179078	1	1
chr1	34182960	34183550	1868	NA	1.75422	3.98775	3.28443	4.30997	3.18064	3.07741	0.0017591	1	1	1	1	1	0.000609379	1	1	1	1	0.0129628	0.0244179	1	1	0.00596358	1	1	5.22654e-06	1	0.000227247
chr1	34184380	34184590	1869	3	6.43927	1.50011	1.88251	3.47432	1.71243	0.955685	1	1	1	1	1	1	1	0.00389825	1	1	1	1	0.00212502	1	1	1	1	1	0.0200201	0.00528785	1
chr1	34186080	34186410	1870	NA	6.4271	1.79176	2.48519	1.02514	3.11	2.35518	1	1	1	1	1	1	1	1	1	1	1	1	1	1	1	1	1	1	1	1	1
chr1	34188880	34189190	1871	NA	1.75422	3.72987	0.837059	0.84267	0.916922	1.20182	1	0.00315502	1	1	1	1	0.00201219	0.00268746	0.00378666	0.00644431	4.96168e-06	1	1	1	1	1	1	1	1	1	1
chr1	34189280	34189530	1872	NA	1.75422	3.27852	0.837059	0.84267	0.916922	0.955685	1	0.0221674	1	1	1	1	0.0141188	0.0189652	0.0245521	0.0232044	0.000232521	1	1	1	1	1	1	1	1	1	1
chr1	34190060	34190450	1873	NA	4.08145	3.71876	3.08975	2.48808	3.31005	3.50895	0.0247751	1	1	1	1	1	0.0139661	1	1	1	1	0.0125825	1	1	1	0.0210429	1	1	1	1	0.00860847
chr1	34192240	34192470	1874	NA	4.08984	1.07958	1.88251	1.3327	1.30448	1.97244	1	1	1	1	1	1	1	1	1	1	1	1	1	1	1	1	1	1	1	1	1
chr1	34201580	34201750	1875	NA	1.75422	2.35505	2.15762	2.15107	1.56769	1.84357	1	1	1	1	1	1	1	1	1	1	1	1	1	1	1	1	1	1	1	1	1
chr1	34202740	34202950	1876	NA	3.52605	1.29317	0.837059	2.01396	1.7792	0.955685	1	1	1	1	1	1	1	1	1	1	1	1	1	1	1	1	1	1	1	1	1
chr1	34207020	34207370	1877	NA	2.90945	1.47918	1.39548	3.05322	2.01454	2.43048	1	1	1	1	1	1	1	0.0274414	1	1	1	1	1	1	1	1	1	1	0.0149812	1	1
chr1	34218420	34218630	1878	NA	21.0628	3.56775	3.45378	3.25142	3.06323	2.53743	1	1	1	1	1	1	1	1	1	1	1	1	1	1	1	1	1	1	1	1	1
chr1	34227780	34227970	1879	1	1.75422	1.07958	0.837059	0.84267	1.30448	3.03686	1	1	1	1	0.0277056	1	1	1	1	0.0213845	1	0.011475	0.0254819	1	0.000899184	1	1	1	1	1	1
chr1	34236180	34236770	1880	NA	51.9451	4.51052	3.56042	3.33443	3.92253	2.81407	0.0155017	1	1	1	1	1	1	1	1	0.0389594	1	0.000128575	1	1	1	1	1	1	0.00776705	1	0.030708
chr1	34273520	34273750	1881	NA	1.75422	1.07958	1.39548	1.61838	2.55206	2.97275	1	1	1	1	1	1	1	1	1	0.0320966	1	0.0175542	1	1	1	1	1	1	1	1	1
chr1	34274020	34274390	1882	5	1.75422	1.66261	0.837059	1.63783	2.54992	3.40459	1	1	1	1	0.00702324	1	1	1	1	0.024541	1	0.00268422	1	1	0.043345	1	1	1	1	1	1
chr1	34277060	34277530	1883	4	1.75422	1.32862	3.48595	2.66416	1.52224	0.955685	0.000681026	0.00256472	1	0.0291209	0.002207	1	1	1	1	1	1	1	0.0477679	1	1	1	1	1	0.0205651	1	1
chr1	34297520	34297750	1884	4	1.75422	1.07958	3.52901	2.10203	0.916922	2.15868	0.00047776	0.000961042	1	0.00441122	1	0.0121856	1	1	1	1	1	1	1	1	1	1	1	1	1	1	1
chr1	34297780	34297970	1885	4	1.75422	1.07958	3.28838	1.22098	0.916922	2.03712	0.00151685	0.00306358	0.0217147	0.0122125	1	0.0014962	1	1	1	1	1	1	1	1	1	1	1	1	1	1	1
chr1	34300700	34301030	1886	NA	1.75422	2.69732	3.25147	3.61835	3.7798	3.07703	0.00177268	1	1	1	1	1	1	0.048692	1	1	1	0.0100668	1	1	1	0.000286856	1	1	0.000241911	1	0.000610646
chr1	34301080	34301450	1887	NA	1.75422	1.07958	2.82669	1.90364	1.97574	2.07126	0.0126967	0.0243069	1	1	1	1	1	1	1	1	1	1	1	1	1	1	1	1	1	1	1
chr1	34323600	34323930	1888	NA	1.75422	2.93741	1.03183	2.523	1.86488	3.22395	1	1	1	1	0.027037	1	0.038426	1	1	1	1	0.00612337	1	1	1	1	1	1	0.0328119	1	0.0347137
chr1	34326440	34326710	1889	NA	1.75422	2.63444	1.47164	0.84267	2.24633	1.63083	1	1	1	1	1	1	1	1	1	1	1	1	1	1	1	1	1	1	1	1	1
chr1	34327000	34327310	1890	NA	1.75422	1.81694	1.35672	0.84267	0.916922	1.86884	1	1	1	1	1	1	1	1	1	1	1	1	1	1	1	1	1	1	1	1	1
chr1	34331460	34331670	1891	NA	1.75422	1.07958	1.63806	1.02514	1.65142	2.44428	1	1	1	1	1	1	1	1	1	1	1	1	1	1	1	1	1	1	1	1	1
chr1	34331820	34332230	1892	NA	1.75422	2.9565	2.93258	2.71838	2.34592	3.86312	0.00888642	1	1	1	1	1	0.0440679	1	1	1	1	0.000291323	1	1	1	1	1	1	0.0170499	1	0.00501997
chr1	34379440	34379670	1893	NA	1.75422	2.62989	0.837059	3.14174	3.3607	0.955685	1	1	0.0184806	0.01786	1	1	1	1	1	1	1	1	0.0107744	0.0168779	1	0.00275683	1	1	0.00383933	1	1
chr1	34396420	34396730	1894	NA	8.19432	1.54093	0.837059	0.84267	2.13578	2.85765	1	1	1	1	1	1	1	1	1	1	1	1	0.0486528	1	1	1	1	1	1	1	1
chr1	34409900	34410150	1895	NA	1.75422	3.99148	3.20635	2.69669	2.94608	3.35098	0.00222166	1	1	1	1	1	0.000736317	1	1	1	1	0.00375565	1	1	1	0.0179358	1	1	0.0206028	1	0.00172946
chr1	34432720	34433190	1896	NA	11.1029	4.21814	3.63755	3.77121	3.3711	3.54731	1	1	1	1	1	1	0.042122	1	1	1	1	1	1	1	1	1	1	1	0.0312216	1	0.0442747
chr1	34433200	34433570	1897	NA	15.1898	3.83274	4.33248	4.07284	4.16855	4.62222	0.00602609	1	1	1	1	1	1	1	1	1	1	0.00648646	1	1	1	1	1	1	0.0322514	1	0.0271086
chr1	34433600	34434190	1898	NA	18.7624	3.45154	3.74968	3.66979	3.82592	3.78134	1	1	1	1	1	1	1	1	1	1	1	1	1	1	1	1	1	1	1	1	1
chr1	34434220	34434490	1899	NA	8.1675	3.22571	3.63438	3.38418	3.2198	3.74879	0.0221363	1	1	1	1	1	1	1	1	1	1	0.0359458	1	1	1	1	1	1	1	1	0.0405402
chr1	34434760	34435210	1900	NA	43.2595	5.86663	5.55295	5.33827	5.64725	5.40582	0.000431022	1	1	1	1	1	0.00376642	1	1	1	1	0.0283888	1	1	1	0.00183672	1	1	0.0044204	1	0.000148529
chr1	34435260	34436050	1901	NA	15.746	4.12474	2.77071	3.71462	3.52047	3.83572	1	1	1	1	1	1	1	1	1	1	1	1	1	1	1	1	1	1	1	1	1
chr1	34438860	34439150	1902	NA	15.192	2.80019	2.6242	2.47485	2.32026	2.6649	1	1	1	1	1	1	1	1	1	1	1	1	1	1	1	1	1	1	1	1	1
chr1	34439320	34439570	1903	NA	75.9244	6.51242	6.0444	5.38585	5.592	5.99738	0.00327638	1	1	1	1	1	0.00292686	1	1	1	1	0.0485354	1	1	1	1	1	1	1	1	0.0382517
chr1	34439680	34439890	1904	NA	62.8745	6.08572	5.97426	5.4283	5.27392	5.61636	1	1	1	0.0497542	1	1	1	1	1	1	1	1	1	1	1	1	1	1	1	1	1
chr1	34440040	34440230	1905	NA	14.5594	4.22914	3.43447	3.36701	2.83946	3.947	1	1	1	1	1	1	1	1	1	1	1	1	1	1	1	1	1	1	1	1	1
chr1	34458520	34458730	1906	NA	7.01228	1.31696	1.6165	1.76826	2.26945	2.07126	1	1	1	1	1	1	1	1	1	1	1	1	1	1	1	1	1	1	1	1	1
chr1	34459160	34459490	1907	NA	14.6013	2.60111	2.34892	1.90364	1.93177	2.27359	1	1	1	1	1	1	1	1	1	1	1	1	1	1	1	1	1	1	1	1	1
chr1	34459560	34460390	1908	NA	86.8568	5.35519	4.78667	5.02562	4.72975	4.64724	1	1	1	1	1	1	1	1	1	1	1	0.0207982	1	1	1	1	1	1	1	1	1
chr1	34462840	34463090	1909	NA	28.6695	4.15403	4.51066	3.56856	3.38929	3.28406	1	1	1	0.0448944	0.0249413	1	1	1	1	1	1	1	1	1	1	1	1	1	1	1	1
chr1	34472060	34472210	1910	NA	10.5178	1.07958	0.837059	1.71056	0.916922	1.90438	0.0367504	1	1	1	1	1	0.0433849	1	1	1	1	1	1	1	1	0.0396363	1	1	1	1	0.0201199
chr1	34472580	34473290	1911	NA	47.8871	3.7031	3.10718	2.98891	2.85615	3.20899	0.00446541	1	1	1	1	1	0.0138953	1	1	1	1	0.00375966	1	1	1	0.00240632	1	1	0.00187916	1	0.000505865
chr1	34484400	34484710	1912	NA	1.75422	1.07958	1.86887	1.73378	2.85615	1.97671	1	1	1	1	1	1	1	1	0.0411967	1	1	1	1	1	1	0.0226426	1	1	1	1	1
chr1	34485600	34485850	1913	NA	14.5854	3.70765	2.96495	3.35361	3.5968	2.60666	1	1	1	1	1	1	1	1	1	1	1	1	1	1	1	1	1	1	1	1	1
chr1	34485920	34486150	1914	NA	17.5124	4.34674	3.65349	3.86602	3.78394	2.40127	1	1	1	1	1	1	1	1	1	0.0142449	1	1	0.0234005	1	1	1	1	1	1	1	1
chr1	34510560	34511370	1915	NA	11.1319	3.42277	3.45533	3.07914	2.72482	1.99364	1	1	1	1	1	1	1	1	1	1	1	1	1	1	1	1	1	1	1	1	1
chr1	34536320	34536590	1916	NA	12.3101	1.52075	1.1962	1.47218	1.73156	0.955685	0.0478653	1	1	1	1	1	1	1	1	1	1	0.0191828	1	1	1	1	1	1	1	1	0.00703901
chr1	34536860	34537090	1917	NA	19.874	1.32862	0.837059	0.84267	1.30448	0.955685	0.00129522	1	1	1	1	1	0.00281936	1	1	1	1	0.00148048	1	1	1	0.00424698	1	1	0.00123613	1	1.04351e-06
chr1	34537140	34537470	1918	NA	30.4438	2.48741	1.63259	1.25409	2.12353	1.41202	0.000599073	1	1	1	1	1	0.00769067	1	1	1	1	0.00018658	1	1	1	0.0023814	1	1	0.000132394	1	6.38052e-05
chr1	34571500	34571770	1919	NA	2.33183	2.67907	3.03912	3.77273	3.16487	2.50977	0.00802611	1	1	1	1	1	1	0.028673	1	1	1	1	1	1	1	0.0151732	1	1	0.000175865	1	0.00582059
chr1	34578460	34578790	1920	NA	4.70265	2.93741	2.34647	2.85287	2.04546	2.60666	1	1	1	1	1	1	1	1	1	1	1	1	1	1	1	1	1	1	1	1	1
chr1	34578860	34579430	1921	NA	21.6031	4.79527	4.81173	4.19832	4.35252	4.22969	0.00178212	1	1	1	1	1	1	1	1	1	1	1	1	1	1	1	1	1	1	1	0.0365381
chr1	34579540	34579790	1922	NA	56.615	5.40854	5.22652	4.85775	4.98474	5.16234	1	1	1	1	1	1	1	1	1	1	1	1	1	1	1	1	1	1	1	1	1
chr1	34579860	34580470	1923	NA	21.5633	4.8104	4.86248	4.73651	4.85094	4.5973	0.000880422	1	1	1	1	1	1	1	1	1	1	1	1	1	1	0.00754735	1	1	0.00366983	1	0.000951903
chr1	34583820	34584290	1924	7	4.70726	4.11729	3.91177	4.00273	3.73711	2.29581	0.000457538	1	1	1	0.0121019	1	0.00449691	1	1	0.0387307	1	1	0.00909695	1	1	0.00585361	1	1	0.000366256	1	0.00236417
chr1	34600000	34600290	1925	3	1.75422	1.07958	1.92835	3.62927	2.42735	0.955685	1	1	0.0461701	1	1	1	1	0.000414146	1	1	1	1	0.000698041	1	1	1	1	1	0.000230185	0.00602109	1
chr1	34602100	34602370	1926	NA	2.92622	1.47918	2.2246	1.61253	2.44776	2.69278	1	1	1	1	1	1	1	1	1	1	1	1	1	1	1	1	1	1	1	1	1
chr1	34602460	34602670	1927	NA	19.2902	4.19807	4.00343	3.38212	3.82054	3.90594	1	1	1	1	1	1	1	1	1	1	1	1	1	1	1	1	1	1	1	1	1
chr1	34642520	34642770	1928	NA	9.34329	4.0811	1.72301	2.90045	3.2805	3.46762	1	0.00961086	1	1	1	1	0.0478788	1	1	1	1	1	1	1	1	1	1	1	1	1	1
chr1	34654380	34654630	1929	3	1.75422	1.07958	3.32377	4.39975	1.46513	0.955685	0.00138235	0.00278487	1	0.0464674	0.00420956	1	1	4.80425e-06	1	1	1	1	8.98441e-06	1	1	1	0.000280834	1	3.1492e-06	1	0.0267244
chr1	34665320	34665490	1930	NA	1.75422	2.39793	2.0012	0.84267	0.916922	0.955685	1	1	1	1	1	1	1	1	1	1	1	1	1	1	1	1	1	1	1	1	1
chr1	34677280	34677630	1931	NA	3.50005	3.43806	2.83297	2.11085	1.27869	3.19871	1	1	1	1	1	1	0.0317878	1	0.0380973	1	1	0.0264844	1	1	1	1	1	1	1	1	1
chr1	34677720	34678270	1932	NA	20.4592	3.67909	3.6455	2.61088	2.26685	2.69914	1	1	1	1	1	1	1	1	1	1	1	1	1	1	1	1	1	1	1	1	1
chr1	34678320	34678850	1933	NA	15.765	3.63349	2.04737	2.33551	1.74478	1.15254	1	1	1	1	1	1	1	1	1	0.00930595	1	0.0116862	1	1	1	1	1	1	1	1	1
chr1	34700340	34700710	1934	NA	4.66745	2.98478	0.837059	1.49369	1.30448	0.955685	1	0.0484397	1	1	1	1	1	1	1	0.0492507	0.0419878	1	1	1	1	1	1	1	1	1	1
chr1	34700760	34701030	1935	NA	11.6797	3.52101	1.62188	2.5096	2.5745	2.7836	1	1	1	1	1	1	1	1	1	1	1	1	1	1	1	1	1	1	1	1	1
chr1	34709060	34709570	1936	NA	1.75422	1.07958	2.54251	3.0854	3.07448	3.23611	0.0340146	1	1	1	1	1	1	0.00667714	0.0330139	0.0114061	1	0.00585976	1	1	1	0.0175947	1	1	0.00378218	1	0.0185387
chr1	34738460	34738650	1937	NA	2.93544	3.6754	3.55519	3.05822	2.3748	2.29581	0.00120293	1	1	1	1	1	0.00981552	1	1	1	1	1	1	1	1	1	1	1	0.0122449	1	0.0103696
chr1	34742320	34742550	1938	NA	1.75422	1.07958	3.1935	2.08456	1.94002	0.955685	0.00436434	0.00893695	1	1	0.0131996	1	1	1	1	1	1	1	1	1	1	1	1	1	1	1	1
chr1	34745840	34746050	1939	NA	1.75422	1.07958	0.837059	2.58186	1.58883	2.1542	1	1	1	1	1	1	1	0.0456094	1	1	1	1	1	1	1	1	1	1	0.0282459	1	1
chr1	34749060	34750030	1940	NA	4.66827	3.37672	3.95791	3.99951	3.73926	3.16714	0.000485059	1	1	1	1	1	1	1	1	1	1	1	1	1	1	0.00417288	1	1	0.000225396	1	0.00142591
chr1	34750040	34751550	1941	NA	29.1762	5.52328	5.30034	5.19441	4.84788	4.63832	0.000101327	1	1	1	0.0400905	1	0.00444928	1	1	1	1	1	1	1	1	1	1	1	0.000811163	1	0.0021797
chr1	34751620	34751870	1942	NA	4.65067	2.8684	2.36932	2.24804	1.67828	1.16006	1	1	1	1	1	1	1	1	1	1	1	1	1	1	1	1	1	1	1	1	1
chr1	34753520	34754350	1943	4	2.91784	2.8359	4.8554	4.08969	4.05182	2.95457	1.78305e-08	4.71757e-06	1	1	9.65548e-05	1	1	0.00720715	0.0309945	1	1	0.0424354	0.0415085	1	1	0.000145247	1	1	2.40252e-05	1	0.00019046
chr1	34760640	34760830	1944	NA	1.75422	1.07958	2.2065	2.64849	2.44776	1.48034	1	1	1	1	1	1	1	0.0349341	1	1	1	1	1	1	1	1	1	1	0.0214699	1	1
chr1	34768920	34769190	1945	NA	1.75422	3.06264	1.84092	1.02514	1.14807	2.58373	1	1	1	1	1	1	0.0255881	1	1	1	1	1	1	1	1	1	1	1	1	1	1
chr1	34779540	34779730	1946	NA	1.75422	1.07958	1.84118	2.09349	2.12212	3.00392	1	1	1	1	1	1	1	1	1	0.0289257	1	0.015608	1	1	1	1	1	1	1	1	1
chr1	34793140	34793430	1947	NA	1.75422	2.96245	2.65363	2.18989	1.81733	2.01387	0.0237278	1	1	1	1	1	0.0404081	1	1	1	1	1	1	1	1	1	1	1	1	1	0.047592
chr1	34793600	34793850	1948	NA	1.75422	4.36049	4.46739	3.85533	3.60201	3.30923	1.16599e-06	1	1	1	0.0432046	1	6.34526e-05	1	1	1	1	0.00453417	1	1	1	0.000748536	1	1	5.94674e-05	1	2.06408e-05
chr1	34793960	34794230	1949	NA	1.75422	3.41464	3.67881	2.62394	2.68072	2.75422	0.000269635	1	1	1	1	1	0.00843461	1	1	1	1	0.0313987	1	1	1	0.0373901	1	1	0.0264438	1	0.00374742
chr1	34799340	34799650	1950	NA	1.75422	2.54177	2.78205	1.74516	2.13438	0.955685	0.0204804	1	1	1	1	1	1	1	1	1	1	1	1	1	1	1	1	1	1	1	1
chr1	34801600	34801830	1951	NA	32.0773	5.39431	4.67623	4.19746	4.42071	4.89297	1	1	1	1	1	1	0.0257739	1	1	1	1	1	1	1	1	1	1	1	1	1	1
chr1	34801860	34802090	1952	NA	22.1623	5.48023	4.40939	4.14587	4.13287	4.59869	0.0351024	1	1	1	1	1	0.000316557	0.0347439	1	1	1	1	1	1	1	1	1	1	1	1	0.0204513
chr1	34802100	34802610	1953	NA	22.7323	5.38466	5.51064	5.14509	5.26404	5.58703	2.27519e-07	1	1	1	1	1	0.00141335	1	1	1	1	8.42154e-06	1	1	1	0.000532409	1	1	0.000191335	1	1.09847e-06
chr1	34802700	34802990	1954	NA	1.75422	3.19075	2.73454	2.8454	3.08831	3.84082	0.0198532	1	1	1	1	1	0.0182275	1	1	1	1	0.000317616	1	1	1	0.0110963	1	1	0.0120187	1	0.00202603
chr1	34803040	34803730	1955	NA	1.75422	3.24927	3.79048	3.8619	3.88072	4.45813	0.000136473	1	1	1	1	1	0.0144744	1	1	0.0277984	1	1.25376e-05	1	1	1	0.000190609	1	1	0.000119476	1	4.85291e-05
chr1	34804420	34804730	1956	NA	2.34022	2.03718	2.33242	2.73839	3.35485	3.09538	1	1	1	1	1	1	1	1	1	1	1	0.0191055	1	1	1	0.0045501	1	1	0.0246722	1	0.0206356
chr1	34804840	34805310	1957	NA	1.75422	1.07958	3.27748	3.12387	2.82441	3.65642	0.00159939	0.00320971	1	1	1	1	1	0.00538793	0.0365882	0.00164936	0.0186169	0.000797972	1	1	1	0.0202339	1	1	0.00303305	1	0.00511108
chr1	34805900	34806370	1958	NA	15.7322	2.62494	2.21751	1.76887	1.60655	3.26661	1	1	1	1	1	1	1	1	1	1	1	1	1	1	1	0.0389452	1	1	1	1	1
chr1	34811740	34812070	1959	NA	4.69426	3.35851	3.01598	2.63598	2.89567	3.40835	0.0497842	1	1	1	1	1	1	1	1	1	1	0.0477865	1	1	1	1	1	1	1	1	0.0372341
chr1	34812320	34813150	1960	NA	4.65067	4.21338	4.69803	5.05619	4.2481	4.27803	2.39502e-07	0.0486972	1	1	1	1	0.00172869	0.002602	1	1	1	0.000274585	0.0274441	1	1	0.000143767	1	1	3.64666e-09	1	7.96654e-07
chr1	34813440	34813750	1961	NA	2.90945	2.62036	2.38875	2.9161	2.21545	1.63623	1	1	1	1	1	1	1	1	1	1	1	1	1	1	1	1	1	1	0.0311789	1	1
chr1	34814100	34814350	1962	NA	1.75422	3.08212	2.504	2.03317	1.82626	3.40617	0.0375767	1	1	1	1	1	0.025654	1	1	1	1	0.00263221	1	1	1	1	1	1	1	1	0.0179681
chr1	34820300	34820550	1963	NA	1.75422	1.31696	1.21076	0.84267	2.60957	3.12434	1	1	1	1	1	1	1	1	1	0.0285888	1	0.00866822	0.0197508	1	1	0.0451459	1	1	1	1	1
chr1	34822840	34823070	1964	NA	1.75422	1.07958	3.115	2.4103	3.27462	2.09361	0.00351862	0.00695687	1	1	1	1	1	1	0.00872677	1	1	1	1	1	1	0.00433184	1	1	0.0430119	1	0.0260035
chr1	34824220	34824710	1965	NA	3.51223	1.79176	3.90483	4.31125	4.33478	3.77989	0.000199638	0.00100132	1	1	1	1	1	3.68659e-05	0.000224009	0.00840704	0.0113748	0.00202386	1	1	1	4.33686e-05	1	1	7.95681e-06	1	0.000832006
chr1	34824780	34825030	1966	NA	4.09823	1.31696	2.56451	2.54624	2.97243	2.02136	1	1	1	1	1	1	1	1	1	1	1	1	1	1	1	1	1	1	1	1	1
chr1	34828940	34829150	1967	NA	1.75422	1.52075	2.24587	3.01324	3.03117	1.90438	1	1	1	1	1	1	1	0.0263914	1	1	1	1	1	1	1	0.00978063	1	1	0.00510012	1	0.0360487
chr1	34831040	34831370	1968	NA	1.75422	2.84004	3.12278	2.72632	2.51116	2.04855	0.00484326	1	1	1	1	1	0.0495593	1	1	1	1	1	1	1	1	1	1	1	0.0193822	1	0.0180163
chr1	34841980	34842250	1969	NA	4.06467	3.66984	2.30227	1.76826	2.39294	2.1335	1	1	1	1	1	1	0.0196732	1	1	1	1	1	1	1	1	1	1	1	1	1	1
chr1	34842360	34842590	1970	NA	14.0711	3.6905	3.57776	2.96911	3.13968	3.24006	1	1	1	1	1	1	1	1	1	1	1	1	1	1	1	1	1	1	1	1	1
chr1	34842680	34842890	1971	NA	29.2585	5.24868	4.71634	3.97854	4.20906	4.39576	0.0448738	1	1	1	1	1	0.0370137	1	1	1	1	1	1	1	1	1	1	1	1	1	1
chr1	34842920	34843170	1972	NA	37.4482	5.96427	5.4724	5.14175	4.93866	4.8875	0.000390229	1	1	1	1	1	0.00132937	1	1	1	1	1	1	1	1	1	1	1	0.00888794	1	0.00782586
chr1	34843280	34843590	1973	NA	9.36928	4.07512	3.70299	3.30971	4.16152	3.2737	0.0308767	1	1	1	1	1	1	1	1	1	1	1	1	1	1	0.00530284	1	1	1	1	0.027689
chr1	34849840	34850050	1974	NA	18.0892	4.53977	4.35689	4.38631	4.0117	4.3023	0.0187309	1	1	1	1	1	1	1	1	1	1	1	1	1	1	1	1	1	0.0205579	1	0.0238465
chr1	34850140	34850810	1975	NA	23.9249	5.21525	5.14058	5.20982	5.14955	4.84941	9.9897e-05	1	1	1	1	1	0.00869709	1	1	1	1	0.0203161	1	1	1	0.000861756	1	1	3.20319e-05	1	2.84029e-05
chr1	34850980	34851510	1976	NA	9.33951	3.57421	3.49882	3.15499	3.71326	2.85853	1	1	1	1	1	1	1	1	1	1	1	1	1	1	1	1	1	1	1	1	1
chr1	34851580	34851850	1977	NA	2.91784	2.75311	3.90519	3.92101	4.27964	4.06437	0.00011254	0.0228276	1	1	1	1	1	0.016523	0.00672595	0.0358508	1	0.000234356	1	1	1	2.68074e-05	1	1	8.72236e-05	1	0.000116555
chr1	34851920	34852230	1978	NA	1.75422	1.47918	2.60161	2.56935	2.41385	2.17902	0.0290443	1	1	1	1	1	1	1	1	1	1	1	1	1	1	1	1	1	0.0264438	1	0.0459369
chr1	34852440	34853050	1979	NA	6.95273	2.8684	3.20577	3.79221	3.98445	3.44117	1	1	1	1	1	1	1	0.0334507	0.0417039	1	1	1	1	1	1	0.0100466	1	1	0.00785904	1	0.027869
chr1	34867280	34867550	1980	NA	16.9386	3.24615	2.94116	2.96937	3.28209	3.27309	1	1	1	1	1	1	1	1	1	1	1	1	1	1	1	1	1	1	1	1	1
chr1	34873700	34874070	1981	3	1.75422	2.13791	1.2034	3.79654	2.96319	2.62932	1	1	0.00148237	1	1	1	1	0.00258336	1	1	1	0.0426596	1	1	1	0.0128749	1	1	8.32811e-05	0.0209938	0.0150529
chr1	34877880	34878210	1982	NA	1.75422	1.07958	2.24228	0.84267	1.83246	2.24329	1	1	1	1	1	1	1	1	1	1	1	1	1	1	1	1	1	1	1	1	1
chr1	34891660	34891910	1983	NA	8.1935	3.6466	3.76657	3.14597	3.30463	3.04132	0.00984792	1	1	1	1	1	1	1	1	1	1	1	1	1	1	1	1	1	1	1	1
chr1	34892100	34892310	1984	NA	1.75422	1.68106	0.837059	1.63783	1.27869	0.955685	1	1	1	1	1	1	1	1	1	1	1	1	1	1	1	1	1	1	1	1	1
chr1	34897000	34897190	1985	NA	1.75422	2.95476	2.20997	2.68826	3.4972	2.7865	1	1	1	1	1	1	0.0434943	1	1	1	1	0.039121	1	1	1	0.00127086	1	1	0.0170499	1	0.0111184
chr1	35032700	35032890	1986	NA	2.33183	1.97154	2.50067	0.84267	1.14807	1.97244	1	1	1	1	1	1	1	1	1	1	1	1	1	1	1	1	1	1	1	1	1
chr1	35053100	35053310	1987	NA	1.75422	2.56402	0.837059	2.75323	2.62136	0.955685	1	1	1	1	1	1	1	1	1	1	1	1	0.042273	1	1	1	1	1	0.0180541	1	1
chr1	35162480	35162790	1988	NA	1.75422	1.07958	3.42722	3.1466	2.6944	2.60115	0.00083417	0.00169316	1	1	1	1	1	0.00811121	1	1	0.0489005	0.0460827	1	1	1	0.0325977	1	1	0.00456797	1	0.0151054
chr1	35181300	35181590	1989	NA	1.75422	1.07958	2.61598	0.84267	2.20864	1.16006	0.0259449	0.0468853	1	1	1	1	1	1	1	1	1	1	1	1	1	1	1	1	1	1	1
chr1	35201020	35202410	1990	1	1.75422	3.45795	4.64685	2.02861	4.06037	5.56353	2.35744e-07	0.00282586	5.42316e-05	1	1	1	0.0109421	1	1	6.65755e-06	1	1.46303e-09	1.55348e-08	0.0126262	1	5.66849e-05	0.0236052	1	1	1	0.000288009
chr1	35202520	35203010	1991	NA	1.75422	4.39331	5.6164	5.16167	5.20631	5.6908	4.1193e-11	1	1	1	1	1	0.000144713	1	1	1	1	7.14101e-10	1	1	1	1.84426e-08	1	1	3.27912e-09	1	3.91205e-09
chr1	35232700	35232870	1992	NA	17.5368	1.31696	0.837059	0.84267	1.50345	0.955685	0.00307509	1	1	1	1	1	0.00661706	1	1	1	1	0.00343054	1	1	1	0.0152425	1	1	0.00293935	1	1.0116e-05
chr1	35242040	35242470	1993	NA	2.92622	2.88046	3.0858	3.40049	3.48425	2.20706	0.0107922	1	1	1	1	1	1	1	1	1	1	1	1	1	1	0.00765843	1	1	0.00220913	1	0.0105723
chr1	35257580	35257810	1994	NA	2.34483	2.30263	0.837059	0.84267	0.916922	2.3768	1	1	1	1	1	1	1	1	1	1	1	1	1	1	1	1	1	1	1	1	1
chr1	35266720	35266910	1995	NA	6.38351	1.32862	1.18896	0.84267	0.916922	2.00971	1	1	1	1	1	1	1	1	1	1	1	1	1	1	1	1	1	1	1	1	1
chr1	35331700	35331970	1996	NA	1.75422	1.52075	2.47115	2.53641	2.69734	2.70547	0.0418406	1	1	1	1	1	1	1	1	1	1	0.0383694	1	1	1	0.0310373	1	1	0.048764	1	0.0425077
chr1	35332120	35332370	1997	NA	1.75422	1.07958	0.837059	1.81907	1.27869	2.01308	1	1	1	1	1	1	1	1	1	1	1	1	1	1	1	1	1	1	1	1	1
chr1	35361540	35361790	1998	NA	1.75422	1.07958	2.08738	2.22326	2.5483	3.30955	1	1	1	1	1	1	1	1	1	0.00795982	1	0.00404665	1	1	1	1	1	1	1	1	0.04592
chr1	35361800	35362190	1999	NA	1.75422	1.54093	1.50715	2.32754	2.81007	2.48822	1	1	1	1	1	1	1	1	1	1	1	1	1	1	1	0.0259937	1	1	1	1	1
[truncated: 218,381+ more rows]

## Sheet: Supplementary file 1C
chr	start	end	peak_id	nearest_gene	distance_to_tss	peak_gene_correlation	gene_module	Gad2_log2_mean_count	Cux2_log2_mean_count	Scnn1a_log2_mean_count	Rbp4_log2_mean_count	Ntsr1_log2_mean_count	gCux2_Gad2_adj_pval	Cux2_Scnn1a_adj_pval	Cux2_Rbp4_adj_pval	Cux2_Ntsr1_adj_pval	Gad2_Scnn1a_adj_pval	Gad2_Rbp4_adj_pval	Gad2_Ntsr1_adj_pval	Ntsr1_Rbp4_adj_pval	Ntsr1_Scnn1a_adj_pval	Rbp4_Scnn1a
chr1	3062800	3063050	1	Xkr4	608573	0.415089	NA	4.19878	3.26279	3.6982	3.01678	2.7528	0.575132	0.871197	0.913824	0.791442	0.944209	0.3995	0.333931	0.920006	0.403002	0.517624
chr1	3095000	3095190	2	Xkr4	576403	0.775083	NA	4.19878	3.26279	3.6982	3.01678	2.7528	0.575132	0.871197	0.913824	0.791442	0.944209	0.3995	0.333931	0.920006	0.403002	0.517624
chr1	3095200	3095390	3	Xkr4	576203	0.87473	NA	4.19878	3.26279	3.6982	3.01678	2.7528	0.575132	0.871197	0.913824	0.791442	0.944209	0.3995	0.333931	0.920006	0.403002	0.517624
chr1	3118920	3119170	4	Xkr4	552453	0.58147	NA	4.19878	3.26279	3.6982	3.01678	2.7528	0.575132	0.871197	0.913824	0.791442	0.944209	0.3995	0.333931	0.920006	0.403002	0.517624
chr1	3119560	3120230	5	Xkr4	551603	-0.289099	NA	4.19878	3.26279	3.6982	3.01678	2.7528	0.575132	0.871197	0.913824	0.791442	0.944209	0.3995	0.333931	0.920006	0.403002	0.517624
chr1	3120440	3120710	6	Xkr4	550923	0.399215	NA	4.19878	3.26279	3.6982	3.01678	2.7528	0.575132	0.871197	0.913824	0.791442	0.944209	0.3995	0.333931	0.920006	0.403002	0.517624
chr1	3121380	3121690	7	Xkr4	549963	-0.0655936	NA	4.19878	3.26279	3.6982	3.01678	2.7528	0.575132	0.871197	0.913824	0.791442	0.944209	0.3995	0.333931	0.920006	0.403002	0.517624
chr1	3204840	3205030	8	Xkr4	466563	0.82236	NA	4.19878	3.26279	3.6982	3.01678	2.7528	0.575132	0.871197	0.913824	0.791442	0.944209	0.3995	0.333931	0.920006	0.403002	0.517624
chr1	3210380	3210610	9	Xkr4	461003	0.522413	NA	4.19878	3.26279	3.6982	3.01678	2.7528	0.575132	0.871197	0.913824	0.791442	0.944209	0.3995	0.333931	0.920006	0.403002	0.517624
chr1	3265300	3265610	10	Xkr4	406043	0.140122	NA	4.19878	3.26279	3.6982	3.01678	2.7528	0.575132	0.871197	0.913824	0.791442	0.944209	0.3995	0.333931	0.920006	0.403002	0.517624
chr1	3292640	3292970	11	Xkr4	378693	-0.65191	NA	4.19878	3.26279	3.6982	3.01678	2.7528	0.575132	0.871197	0.913824	0.791442	0.944209	0.3995	0.333931	0.920006	0.403002	0.517624
chr1	3309820	3310250	12	Xkr4	361463	-0.517154	NA	4.19878	3.26279	3.6982	3.01678	2.7528	0.575132	0.871197	0.913824	0.791442	0.944209	0.3995	0.333931	0.920006	0.403002	0.517624
chr1	3322440	3322750	13	Xkr4	348903	-0.189307	NA	4.19878	3.26279	3.6982	3.01678	2.7528	0.575132	0.871197	0.913824	0.791442	0.944209	0.3995	0.333931	0.920006	0.403002	0.517624
chr1	3343580	3343810	14	Xkr4	327803	0.701634	NA	4.19878	3.26279	3.6982	3.01678	2.7528	0.575132	0.871197	0.913824	0.791442	0.944209	0.3995	0.333931	0.920006	0.403002	0.517624
chr1	3360880	3361150	15	Xkr4	310483	0.451318	NA	4.19878	3.26279	3.6982	3.01678	2.7528	0.575132	0.871197	0.913824	0.791442	0.944209	0.3995	0.333931	0.920006	0.403002	0.517624
chr1	3369360	3369990	16	Xkr4	301823	0.753218	NA	4.19878	3.26279	3.6982	3.01678	2.7528	0.575132	0.871197	0.913824	0.791442	0.944209	0.3995	0.333931	0.920006	0.403002	0.517624
chr1	3385920	3386250	17	Xkr4	285413	-0.454036	NA	4.19878	3.26279	3.6982	3.01678	2.7528	0.575132	0.871197	0.913824	0.791442	0.944209	0.3995	0.333931	0.920006	0.403002	0.517624
chr1	3388480	3388730	18	Xkr4	282893	0.0700985	NA	4.19878	3.26279	3.6982	3.01678	2.7528	0.575132	0.871197	0.913824	0.791442	0.944209	0.3995	0.333931	0.920006	0.403002	0.517624
chr1	3392060	3392370	19	Xkr4	279283	-0.744688	NA	4.19878	3.26279	3.6982	3.01678	2.7528	0.575132	0.871197	0.913824	0.791442	0.944209	0.3995	0.333931	0.920006	0.403002	0.517624
chr1	3397480	3397670	20	Xkr4	273923	-0.164198	NA	4.19878	3.26279	3.6982	3.01678	2.7528	0.575132	0.871197	0.913824	0.791442	0.944209	0.3995	0.333931	0.920006	0.403002	0.517624
chr1	3398140	3398330	21	Xkr4	273263	-0.628256	NA	4.19878	3.26279	3.6982	3.01678	2.7528	0.575132	0.871197	0.913824	0.791442	0.944209	0.3995	0.333931	0.920006	0.403002	0.517624
chr1	3399040	3399370	22	Xkr4	272293	-0.546046	NA	4.19878	3.26279	3.6982	3.01678	2.7528	0.575132	0.871197	0.913824	0.791442	0.944209	0.3995	0.333931	0.920006	0.403002	0.517624
chr1	3399840	3400530	23	Xkr4	271313	-0.678055	NA	4.19878	3.26279	3.6982	3.01678	2.7528	0.575132	0.871197	0.913824	0.791442	0.944209	0.3995	0.333931	0.920006	0.403002	0.517624
chr1	3407480	3407730	24	Xkr4	263893	0.293399	NA	4.19878	3.26279	3.6982	3.01678	2.7528	0.575132	0.871197	0.913824	0.791442	0.944209	0.3995	0.333931	0.920006	0.403002	0.517624
chr1	3410820	3411250	25	Xkr4	260463	-0.195998	NA	4.19878	3.26279	3.6982	3.01678	2.7528	0.575132	0.871197	0.913824	0.791442	0.944209	0.3995	0.333931	0.920006	0.403002	0.517624
chr1	3433840	3434130	26	Xkr4	237513	-0.526066	NA	4.19878	3.26279	3.6982	3.01678	2.7528	0.575132	0.871197	0.913824	0.791442	0.944209	0.3995	0.333931	0.920006	0.403002	0.517624
chr1	3434260	3434490	27	Xkr4	237123	-0.219603	NA	4.19878	3.26279	3.6982	3.01678	2.7528	0.575132	0.871197	0.913824	0.791442	0.944209	0.3995	0.333931	0.920006	0.403002	0.517624
chr1	3445840	3446030	28	Xkr4	225563	-0.385749	NA	4.19878	3.26279	3.6982	3.01678	2.7528	0.575132	0.871197	0.913824	0.791442	0.944209	0.3995	0.333931	0.920006	0.403002	0.517624
chr1	3457860	3458050	29	Xkr4	213543	-0.943697	NA	4.19878	3.26279	3.6982	3.01678	2.7528	0.575132	0.871197	0.913824	0.791442	0.944209	0.3995	0.333931	0.920006	0.403002	0.517624
chr1	3483180	3483370	30	Xkr4	188223	-0.0924236	NA	4.19878	3.26279	3.6982	3.01678	2.7528	0.575132	0.871197	0.913824	0.791442	0.944209	0.3995	0.333931	0.920006	0.403002	0.517624
chr1	3549360	3549690	31	Xkr4	121973	0.51086	NA	4.19878	3.26279	3.6982	3.01678	2.7528	0.575132	0.871197	0.913824	0.791442	0.944209	0.3995	0.333931	0.920006	0.403002	0.517624
chr1	3576260	3576450	32	Xkr4	95143	0.290654	NA	4.19878	3.26279	3.6982	3.01678	2.7528	0.575132	0.871197	0.913824	0.791442	0.944209	0.3995	0.333931	0.920006	0.403002	0.517624
chr1	3662340	3662590	33	Xkr4	9033	-0.0963622	NA	4.19878	3.26279	3.6982	3.01678	2.7528	0.575132	0.871197	0.913824	0.791442	0.944209	0.3995	0.333931	0.920006	0.403002	0.517624
chr1	3662680	3662950	34	Xkr4	8683	-0.523216	NA	4.19878	3.26279	3.6982	3.01678	2.7528	0.575132	0.871197	0.913824	0.791442	0.944209	0.3995	0.333931	0.920006	0.403002	0.517624
chr1	3667300	3667510	35	Xkr4	4093	-0.507981	NA	4.19878	3.26279	3.6982	3.01678	2.7528	0.575132	0.871197	0.913824	0.791442	0.944209	0.3995	0.333931	0.920006	0.403002	0.517624
chr1	3669540	3670030	36	Xkr4	1713	-0.889588	NA	4.19878	3.26279	3.6982	3.01678	2.7528	0.575132	0.871197	0.913824	0.791442	0.944209	0.3995	0.333931	0.920006	0.403002	0.517624
chr1	3670280	3670950	37	Xkr4	883	-0.604598	NA	4.19878	3.26279	3.6982	3.01678	2.7528	0.575132	0.871197	0.913824	0.791442	0.944209	0.3995	0.333931	0.920006	0.403002	0.517624
chr1	3670960	3671250	38	Xkr4	393	0.416078	NA	4.19878	3.26279	3.6982	3.01678	2.7528	0.575132	0.871197	0.913824	0.791442	0.944209	0.3995	0.333931	0.920006	0.403002	0.517624
chr1	3671340	3671910	39	Xkr4	-127	-0.060897	NA	4.19878	3.26279	3.6982	3.01678	2.7528	0.575132	0.871197	0.913824	0.791442	0.944209	0.3995	0.333931	0.920006	0.403002	0.517624
chr1	3672080	3672630	40	Xkr4	-857	-0.227727	NA	4.19878	3.26279	3.6982	3.01678	2.7528	0.575132	0.871197	0.913824	0.791442	0.944209	0.3995	0.333931	0.920006	0.403002	0.517624
chr1	3681540	3681750	41	Xkr4	-10147	0.415089	NA	4.19878	3.26279	3.6982	3.01678	2.7528	0.575132	0.871197	0.913824	0.791442	0.944209	0.3995	0.333931	0.920006	0.403002	0.517624
chr1	3710200	3710430	42	Xkr4	-38817	-0.742077	NA	4.19878	3.26279	3.6982	3.01678	2.7528	0.575132	0.871197	0.913824	0.791442	0.944209	0.3995	0.333931	0.920006	0.403002	0.517624
chr1	3900400	3900650	43	Xkr4	-229027	-0.497764	NA	4.19878	3.26279	3.6982	3.01678	2.7528	0.575132	0.871197	0.913824	0.791442	0.944209	0.3995	0.333931	0.920006	0.403002	0.517624
chr1	3903500	3903750	44	Xkr4	-232127	-0.86499	NA	4.19878	3.26279	3.6982	3.01678	2.7528	0.575132	0.871197	0.913824	0.791442	0.944209	0.3995	0.333931	0.920006	0.403002	0.517624
chr1	3912660	3912870	45	Xkr4	-241267	0.415089	NA	4.19878	3.26279	3.6982	3.01678	2.7528	0.575132	0.871197	0.913824	0.791442	0.944209	0.3995	0.333931	0.920006	0.403002	0.517624
chr1	3913500	3913750	46	Xkr4	-242127	0.323276	NA	4.19878	3.26279	3.6982	3.01678	2.7528	0.575132	0.871197	0.913824	0.791442	0.944209	0.3995	0.333931	0.920006	0.403002	0.517624
chr1	3953680	3953870	47	Xkr4	-282277	0.415089	NA	4.19878	3.26279	3.6982	3.01678	2.7528	0.575132	0.871197	0.913824	0.791442	0.944209	0.3995	0.333931	0.920006	0.403002	0.517624
chr1	3994580	3994770	48	Xkr4	-323177	0.415089	NA	4.19878	3.26279	3.6982	3.01678	2.7528	0.575132	0.871197	0.913824	0.791442	0.944209	0.3995	0.333931	0.920006	0.403002	0.517624
chr1	3994800	3995010	49	Xkr4	-323407	0.541288	NA	4.19878	3.26279	3.6982	3.01678	2.7528	0.575132	0.871197	0.913824	0.791442	0.944209	0.3995	0.333931	0.920006	0.403002	0.517624
chr1	4089740	4089990	50	Rp1	270449	0.609052	NA	0	0.0579473	0.0710831	0.0659633	0.0551416	1	1	1	1	1	1	1	1	1	1
chr1	4090240	4090510	51	Rp1	269939	0.577402	NA	0	0.0579473	0.0710831	0.0659633	0.0551416	1	1	1	1	1	1	1	1	1	1
chr1	4139120	4139370	52	Rp1	221069	0.636023	NA	0	0.0579473	0.0710831	0.0659633	0.0551416	1	1	1	1	1	1	1	1	1	1
chr1	4142420	4142790	53	Rp1	217709	0.739392	NA	0	0.0579473	0.0710831	0.0659633	0.0551416	1	1	1	1	1	1	1	1	1	1
chr1	4150960	4151170	54	Rp1	209249	-0.471272	NA	0	0.0579473	0.0710831	0.0659633	0.0551416	1	1	1	1	1	1	1	1	1	1
chr1	4186860	4187150	55	Rp1	173309	0.417325	NA	0	0.0579473	0.0710831	0.0659633	0.0551416	1	1	1	1	1	1	1	1	1	1
chr1	4228200	4228630	56	Rp1	131899	0.593682	NA	0	0.0579473	0.0710831	0.0659633	0.0551416	1	1	1	1	1	1	1	1	1	1
chr1	4332520	4332750	57	Rp1	27679	0.960527	NA	0	0.0579473	0.0710831	0.0659633	0.0551416	1	1	1	1	1	1	1	1	1	1
chr1	4414280	4414570	58	Rp1	-5184	-0.411086	NA	0	0.0579473	0.0710831	0.0659633	0.0551416	1	1	1	1	1	1	1	1	1	1
chr1	4414700	4415130	59	Rp1	-5674	0.0989643	NA	0	0.0579473	0.0710831	0.0659633	0.0551416	1	1	1	1	1	1	1	1	1	1
chr1	4416800	4417050	60	Rp1	-7684	-0.952865	NA	0	0.0579473	0.0710831	0.0659633	0.0551416	1	1	1	1	1	1	1	1	1	1
chr1	4491620	4492230	61	Sox17	4488	0	NA	0	0	0	0	0	1	1	1	1	1	1	1	1	1	1
chr1	4492280	4492630	62	Sox17	3958	0	NA	0	0	0	0	0	1	1	1	1	1	1	1	1	1	1
chr1	4492640	4492850	63	Sox17	3668	0	NA	0	0	0	0	0	1	1	1	1	1	1	1	1	1	1
chr1	4492980	4493230	64	Sox17	3308	0	NA	0	0	0	0	0	1	1	1	1	1	1	1	1	1	1
chr1	4493340	4493650	65	Sox17	2918	0	NA	0	0	0	0	0	1	1	1	1	1	1	1	1	1	1
chr1	4496580	4496850	66	Sox17	-302	0	NA	0	0	0	0	0	1	1	1	1	1	1	1	1	1	1
chr1	4497320	4497690	67	Sox17	-1092	0	NA	0	0	0	0	0	1	1	1	1	1	1	1	1	1	1
chr1	4571460	4572090	68	Sox17	-75362	0	NA	0	0	0	0	0	1	1	1	1	1	1	1	1	1	1
chr1	4688840	4689190	69	Mrpl15	96711	-0.421954	NA	5.82432	5.56886	5.799	5.91754	6.02093	0.342248	0.851496	0.444784	0.294364	0.764533	0.911929	0.936006	0.87033	0.686447	0.876482
chr1	4689220	4689470	70	Mrpl15	96381	-0.038357	NA	5.82432	5.56886	5.799	5.91754	6.02093	0.342248	0.851496	0.444784	0.294364	0.764533	0.911929	0.936006	0.87033	0.686447	0.876482
chr1	4703240	4703870	71	Mrpl15	82171	0.0701083	NA	5.82432	5.56886	5.799	5.91754	6.02093	0.342248	0.851496	0.444784	0.294364	0.764533	0.911929	0.936006	0.87033	0.686447	0.876482
chr1	4766720	4767030	72	Mrpl15	18851	0.0353682	NA	5.82432	5.56886	5.799	5.91754	6.02093	0.342248	0.851496	0.444784	0.294364	0.764533	0.911929	0.936006	0.87033	0.686447	0.876482
chr1	4768480	4768650	73	Mrpl15	17161	-0.820718	NA	5.82432	5.56886	5.799	5.91754	6.02093	0.342248	0.851496	0.444784	0.294364	0.764533	0.911929	0.936006	0.87033	0.686447	0.876482
chr1	4769960	4770190	74	Mrpl15	15651	-0.509656	NA	5.82432	5.56886	5.799	5.91754	6.02093	0.342248	0.851496	0.444784	0.294364	0.764533	0.911929	0.936006	0.87033	0.686447	0.876482
chr1	4770920	4771190	75	Mrpl15	14671	-0.390177	NA	5.82432	5.56886	5.799	5.91754	6.02093	0.342248	0.851496	0.444784	0.294364	0.764533	0.911929	0.936006	0.87033	0.686447	0.876482
chr1	4785060	4785450	76	Mrpl15	471	-0.392949	NA	5.82432	5.56886	5.799	5.91754	6.02093	0.342248	0.851496	0.444784	0.294364	0.764533	0.911929	0.936006	0.87033	0.686447	0.876482
chr1	4785620	4785850	77	Mrpl15	-9	-0.368939	NA	5.82432	5.56886	5.799	5.91754	6.02093	0.342248	0.851496	0.444784	0.294364	0.764533	0.911929	0.936006	0.87033	0.686447	0.876482
chr1	4786020	4786290	78	Mrpl15	-429	-0.0130644	NA	5.82432	5.56886	5.799	5.91754	6.02093	0.342248	0.851496	0.444784	0.294364	0.764533	0.911929	0.936006	0.87033	0.686447	0.876482
chr1	4802680	4802850	79	Lypla1	-5128	-0.273735	NA	6.51723	6.43954	6.77286	6.79495	6.27479	0.814561	0.874742	0.742237	0.850072	0.904515	0.926522	0.628917	0.539985	0.491043	0.975997
chr1	4802980	4803210	80	Lypla1	-4798	-0.568887	NA	6.51723	6.43954	6.77286	6.79495	6.27479	0.814561	0.874742	0.742237	0.850072	0.904515	0.926522	0.628917	0.539985	0.491043	0.975997
chr1	4807660	4807930	81	Lypla1	-98	0.028423	NA	6.51723	6.43954	6.77286	6.79495	6.27479	0.814561	0.874742	0.742237	0.850072	0.904515	0.926522	0.628917	0.539985	0.491043	0.975997
chr1	4807980	4808210	82	Lypla1	202	0.398448	NA	6.51723	6.43954	6.77286	6.79495	6.27479	0.814561	0.874742	0.742237	0.850072	0.904515	0.926522	0.628917	0.539985	0.491043	0.975997
chr1	4851780	4852010	83	Tcea1	-5799	-0.207453	NA	7.4511	7.52972	7.42754	7.35724	7.41741	0.99357	0.910396	0.45042	0.73647	0.761403	0.441365	0.733636	0.908399	0.956274	0.797684
chr1	4855740	4855890	84	Tcea1	-1879	-0.184819	NA	7.4511	7.52972	7.42754	7.35724	7.41741	0.99357	0.910396	0.45042	0.73647	0.761403	0.441365	0.733636	0.908399	0.956274	0.797684
chr1	4856420	4856610	85	Tcea1	-1179	-0.232162	NA	7.4511	7.52972	7.42754	7.35724	7.41741	0.99357	0.910396	0.45042	0.73647	0.761403	0.441365	0.733636	0.908399	0.956274	0.797684
chr1	4856820	4857010	86	Tcea1	-779	0.293015	NA	7.4511	7.52972	7.42754	7.35724	7.41741	0.99357	0.910396	0.45042	0.73647	0.761403	0.441365	0.733636	0.908399	0.956274	0.797684
chr1	4857020	4857210	87	Tcea1	-579	-0.476187	NA	7.4511	7.52972	7.42754	7.35724	7.41741	0.99357	0.910396	0.45042	0.73647	0.761403	0.441365	0.733636	0.908399	0.956274	0.797684
chr1	4857400	4857830	88	Tcea1	-79	0.77084	NA	7.4511	7.52972	7.42754	7.35724	7.41741	0.99357	0.910396	0.45042	0.73647	0.761403	0.441365	0.733636	0.908399	0.956274	0.797684
chr1	4857940	4858470	89	Tcea1	-123	0.308011	NA	7.4511	7.52972	7.42754	7.35724	7.41741	0.99357	0.910396	0.45042	0.73647	0.761403	0.441365	0.733636	0.908399	0.956274	0.797684
chr1	4858520	4858750	90	Tcea1	307	-0.210869	NA	7.4511	7.52972	7.42754	7.35724	7.41741	0.99357	0.910396	0.45042	0.73647	0.761403	0.441365	0.733636	0.908399	0.956274	0.797684
chr1	4873340	4873590	91	Tcea1	15137	-0.683018	NA	7.4511	7.52972	7.42754	7.35724	7.41741	0.99357	0.910396	0.45042	0.73647	0.761403	0.441365	0.733636	0.908399	0.956274	0.797684
chr1	4907820	4908650	92	Tcea1	49907	-0.336292	NA	7.4511	7.52972	7.42754	7.35724	7.41741	0.99357	0.910396	0.45042	0.73647	0.761403	0.441365	0.733636	0.908399	0.956274	0.797684
chr1	4926360	4926570	93	Tcea1	68137	0.896558	NA	7.4511	7.52972	7.42754	7.35724	7.41741	0.99357	0.910396	0.45042	0.73647	0.761403	0.441365	0.733636	0.908399	0.956274	0.797684
chr1	4926660	4926950	94	Tcea1	68477	0.389636	NA	7.4511	7.52972	7.42754	7.35724	7.41741	0.99357	0.910396	0.45042	0.73647	0.761403	0.441365	0.733636	0.908399	0.956274	0.797684
chr1	4934740	4935210	95	Tcea1	76647	0.859107	NA	7.4511	7.52972	7.42754	7.35724	7.41741	0.99357	0.910396	0.45042	0.73647	0.761403	0.441365	0.733636	0.908399	0.956274	0.797684
chr1	4947160	4947630	96	Rgs20	72031	-0.0673347	NA	4.70332	4.64811	3.98995	3.91865	4.60896	0.225208	0.173221	0.131093	0.968095	0.80508	0.955058	0.25932	0.169785	0.0960998	0.867803
chr1	4970580	4970850	97	Rgs20	48711	0.376332	NA	4.70332	4.64811	3.98995	3.91865	4.60896	0.225208	0.173221	0.131093	0.968095	0.80508	0.955058	0.25932	0.169785	0.0960998	0.867803
chr1	4971120	4971470	98	Rgs20	48131	-0.531185	NA	4.70332	4.64811	3.98995	3.91865	4.60896	0.225208	0.173221	0.131093	0.968095	0.80508	0.955058	0.25932	0.169785	0.0960998	0.867803
chr1	5015380	5015730	99	Rgs20	3871	-0.417084	NA	4.70332	4.64811	3.98995	3.91865	4.60896	0.225208	0.173221	0.131093	0.968095	0.80508	0.955058	0.25932	0.169785	0.0960998	0.867803
chr1	5017900	5019030	100	Rgs20	961	0.0447732	NA	4.70332	4.64811	3.98995	3.91865	4.60896	0.225208	0.173221	0.131093	0.968095	0.80508	0.955058	0.25932	0.169785	0.0960998	0.867803
chr1	5019080	5019810	101	Rgs20	-19	-0.378969	NA	4.70332	4.64811	3.98995	3.91865	4.60896	0.225208	0.173221	0.131093	0.968095	0.80508	0.955058	0.25932	0.169785	0.0960998	0.867803
chr1	5019860	5021350	102	Rgs20	-1179	0.81126	NA	4.70332	4.64811	3.98995	3.91865	4.60896	0.225208	0.173221	0.131093	0.968095	0.80508	0.955058	0.25932	0.169785	0.0960998	0.867803
chr1	5021500	5022110	103	Rgs20	-2379	-0.111849	NA	4.70332	4.64811	3.98995	3.91865	4.60896	0.225208	0.173221	0.131093	0.968095	0.80508	0.955058	0.25932	0.169785	0.0960998	0.867803
chr1	5022160	5022390	104	Rgs20	-2849	-0.388898	NA	4.70332	4.64811	3.98995	3.91865	4.60896	0.225208	0.173221	0.131093	0.968095	0.80508	0.955058	0.25932	0.169785	0.0960998	0.867803
chr1	5022780	5023190	105	Rgs20	-3559	0.750298	NA	4.70332	4.64811	3.98995	3.91865	4.60896	0.225208	0.173221	0.131093	0.968095	0.80508	0.955058	0.25932	0.169785	0.0960998	0.867803
chr1	5023280	5024050	106	Rgs20	-4239	0.610569	NA	4.70332	4.64811	3.98995	3.91865	4.60896	0.225208	0.173221	0.131093	0.968095	0.80508	0.955058	0.25932	0.169785	0.0960998	0.867803
chr1	5070320	5070550	107	Rgs20	-150	0.470872	NA	4.70332	4.64811	3.98995	3.91865	4.60896	0.225208	0.173221	0.131093	0.968095	0.80508	0.955058	0.25932	0.169785	0.0960998	0.867803
chr1	5071100	5071550	108	Rgs20	-1040	0.399057	NA	4.70332	4.64811	3.98995	3.91865	4.60896	0.225208	0.173221	0.131093	0.968095	0.80508	0.955058	0.25932	0.169785	0.0960998	0.867803
chr1	5082540	5082910	109	Atp6v1h	-448	0.846993	NA	8.74736	8.67841	8.63171	9.03044	9.06707	0.380505	0.936443	0.0242413	0.0208397	0.197333	0.4855	0.363802	0.865078	0.00590093	0.00588032
chr1	5083020	5083550	110	Atp6v1h	112	-0.463539	NA	8.74736	8.67841	8.63171	9.03044	9.06707	0.380505	0.936443	0.0242413	0.0208397	0.197333	0.4855	0.363802	0.865078	0.00590093	0.00588032
chr1	5103240	5103450	111	Atp6v1h	20172	0.834424	NA	8.74736	8.67841	8.63171	9.03044	9.06707	0.380505	0.936443	0.0242413	0.0208397	0.197333	0.4855	0.363802	0.865078	0.00590093	0.00588032
chr1	5127560	5127770	112	Atp6v1h	44492	0.433579	NA	8.74736	8.67841	8.63171	9.03044	9.06707	0.380505	0.936443	0.0242413	0.0208397	0.197333	0.4855	0.363802	0.865078	0.00590093	0.00588032
chr1	5128920	5129210	113	Atp6v1h	45892	0.0808661	NA	8.74736	8.67841	8.63171	9.03044	9.06707	0.380505	0.936443	0.0242413	0.0208397	0.197333	0.4855	0.363802	0.865078	0.00590093	0.00588032
chr1	5129680	5129930	114	Atp6v1h	46632	-0.0387556	NA	8.74736	8.67841	8.63171	9.03044	9.06707	0.380505	0.936443	0.0242413	0.0208397	0.197333	0.4855	0.363802	0.865078	0.00590093	0.00588032
chr1	5130520	5130810	115	Atp6v1h	47492	0.6107	NA	8.74736	8.67841	8.63171	9.03044	9.06707	0.380505	0.936443	0.0242413	0.0208397	0.197333	0.4855	0.363802	0.865078	0.00590093	0.00588032
chr1	5134160	5134370	116	Atp6v1h	51092	0.70161	NA	8.74736	8.67841	8.63171	9.03044	9.06707	0.380505	0.936443	0.0242413	0.0208397	0.197333	0.4855	0.363802	0.865078	0.00590093	0.00588032
chr1	5177260	5177530	117	Atp6v1h	94222	0.524057	NA	8.74736	8.67841	8.63171	9.03044	9.06707	0.380505	0.936443	0.0242413	0.0208397	0.197333	0.4855	0.363802	0.865078	0.00590093	0.00588032
chr1	5183580	5183870	118	Atp6v1h	100552	0.0597713	NA	8.74736	8.67841	8.63171	9.03044	9.06707	0.380505	0.936443	0.0242413	0.0208397	0.197333	0.4855	0.363802	0.865078	0.00590093	0.00588032
chr1	5227980	5228190	119	Atp6v1h	144912	-0.599719	NA	8.74736	8.67841	8.63171	9.03044	9.06707	0.380505	0.936443	0.0242413	0.0208397	0.197333	0.4855	0.363802	0.865078	0.00590093	0.00588032
chr1	5232900	5233170	120	Atp6v1h	149862	0.278996	NA	8.74736	8.67841	8.63171	9.03044	9.06707	0.380505	0.936443	0.0242413	0.0208397	0.197333	0.4855	0.363802	0.865078	0.00590093	0.00588032
chr1	5260360	5260610	121	Atp6v1h	177312	0.65589	NA	8.74736	8.67841	8.63171	9.03044	9.06707	0.380505	0.936443	0.0242413	0.0208397	0.197333	0.4855	0.363802	0.865078	0.00590093	0.00588032
chr1	5260980	5261210	122	Atp6v1h	177922	0.59745	NA	8.74736	8.67841	8.63171	9.03044	9.06707	0.380505	0.936443	0.0242413	0.0208397	0.197333	0.4855	0.363802	0.865078	0.00590093	0.00588032
chr1	5261340	5261550	123	Atp6v1h	178272	0.278996	NA	8.74736	8.67841	8.63171	9.03044	9.06707	0.380505	0.936443	0.0242413	0.0208397	0.197333	0.4855	0.363802	0.865078	0.00590093	0.00588032
chr1	5315780	5316110	124	Atp6v1h	232772	0.466598	NA	8.74736	8.67841	8.63171	9.03044	9.06707	0.380505	0.936443	0.0242413	0.0208397	0.197333	0.4855	0.363802	0.865078	0.00590093	0.00588032
chr1	5588340	5588510	125	Oprk1	-68	0	NA	0	0	0	0	0	1	1	1	1	1	1	1	1	1	1
chr1	5588740	5588950	126	Oprk1	352	0	NA	0	0	0	0	0	1	1	1	1	1	1	1	1	1	1
chr1	5778940	5779230	127	Npbwr1	138313	0.196346	NA	0.0186157	0	0	0.0659633	0	1	1	1	1	1	1	1	1	1	1
chr1	5904920	5905090	128	Npbwr1	12393	-0.800432	NA	0.0186157	0	0	0.0659633	0	1	1	1	1	1	1	1	1	1	1
chr1	5915380	5915930	129	Npbwr1	1743	0.312627	NA	0.0186157	0	0	0.0659633	0	1	1	1	1	1	1	1	1	1	1
chr1	5916060	5917550	130	Npbwr1	593	0.219157	NA	0.0186157	0	0	0.0659633	0	1	1	1	1	1	1	1	1	1	1
chr1	5917660	5918110	131	Npbwr1	-487	-0.239059	NA	0.0186157	0	0	0.0659633	0	1	1	1	1	1	1	1	1	1	1
chr1	6135180	6135390	132	Rb1cc1	-79377	0.246293	NA	6.32754	6.80947	6.64152	6.56443	6.88455	0.345814	0.813008	0.473165	0.925288	0.812121	0.896963	0.313743	0.413628	0.527969	0.926686
chr1	6142900	6143070	133	Rb1cc1	-71677	-0.635699	NA	6.32754	6.80947	6.64152	6.56443	6.88455	0.345814	0.813008	0.473165	0.925288	0.812121	0.896963	0.313743	0.413628	0.527969	0.926686
chr1	6152560	6152750	134	Rb1cc1	-62007	-0.172375	NA	6.32754	6.80947	6.64152	6.56443	6.88455	0.345814	0.813008	0.473165	0.925288	0.812121	0.896963	0.313743	0.413628	0.527969	0.926686
chr1	6178740	6179030	135	Rb1cc1	-35777	0.306815	NA	6.32754	6.80947	6.64152	6.56443	6.88455	0.345814	0.813008	0.473165	0.925288	0.812121	0.896963	0.313743	0.413628	0.527969	0.926686
chr1	6188560	6188930	136	Rb1cc1	-25917	0.248227	NA	6.32754	6.80947	6.64152	6.56443	6.88455	0.345814	0.813008	0.473165	0.925288	0.812121	0.896963	0.313743	0.413628	0.527969	0.926686
chr1	6214280	6214490	137	Rb1cc1	-277	-0.472965	NA	6.32754	6.80947	6.64152	6.56443	6.88455	0.345814	0.813008	0.473165	0.925288	0.812121	0.896963	0.313743	0.413628	0.527969	0.926686
chr1	6214520	6214750	138	Rb1cc1	-27	-0.538331	NA	6.32754	6.80947	6.64152	6.56443	6.88455	0.345814	0.813008	0.473165	0.925288	0.812121	0.896963	0.313743	0.413628	0.527969	0.926686
chr1	6214820	6215070	139	Rb1cc1	283	-0.627847	NA	6.32754	6.80947	6.64152	6.56443	6.88455	0.345814	0.813008	0.473165	0.925288	0.812121	0.896963	0.313743	0.413628	0.527969	0.926686
chr1	6215160	6215570	140	Rb1cc1	703	-0.279629	NA	6.32754	6.80947	6.64152	6.56443	6.88455	0.345814	0.813008	0.473165	0.925288	0.812121	0.896963	0.313743	0.413628	0.527969	0.926686
chr1	6224140	6224390	141	Rb1cc1	9603	0.329755	NA	6.32754	6.80947	6.64152	6.56443	6.88455	0.345814	0.813008	0.473165	0.925288	0.812121	0.896963	0.313743	0.413628	0.527969	0.926686
chr1	6272180	6272530	142	Rb1cc1	57693	-0.421797	NA	6.32754	6.80947	6.64152	6.56443	6.88455	0.345814	0.813008	0.473165	0.925288	0.812121	0.896963	0.313743	0.413628	0.527969	0.926686
chr1	6282500	6282670	143	Rb1cc1	67923	-0.635699	NA	6.32754	6.80947	6.64152	6.56443	6.88455	0.345814	0.813008	0.473165	0.925288	0.812121	0.896963	0.313743	0.413628	0.527969	0.926686
chr1	6306620	6306970	144	Fam150a	-52536	0	NA	0	0	0	0	0	1	1	1	1	1	1	1	1	1	1
chr1	6358940	6359590	145	Fam150a	-66	0	NA	0	0	0	0	0	1	1	1	1	1	1	1	1	1	1
chr1	6382680	6383170	146	Fam150a	23594	0	NA	0	0	0	0	0	1	1	1	1	1	1	1	1	1	1
chr1	6401580	6401810	147	Fam150a	42364	0	NA	0	0	0	0	0	1	1	1	1	1	1	1	1	1	1
chr1	6406420	6406630	148	Fam150a	47194	0	NA	0	0	0	0	0	1	1	1	1	1	1	1	1	1	1
chr1	6410200	6410690	149	Fam150a	51114	0	NA	0	0	0	0	0	1	1	1	1	1	1	1	1	1	1
chr1	6441200	6441690	150	St18	-45786	0.774542	2	2.20895	0.229134	0.277534	1.68806	0.142604	0.481552	0.97014	0.067098	0.762681	0.660999	0.504737	0.248721	0.0236831	0.597389	0.154728
chr1	6441700	6442010	151	St18	-45376	0.254185	2	2.20895	0.229134	0.277534	1.68806	0.142604	0.481552	0.97014	0.067098	0.762681	0.660999	0.504737	0.248721	0.0236831	0.597389	0.154728
chr1	6448160	6448390	152	St18	-38956	-0.209935	2	2.20895	0.229134	0.277534	1.68806	0.142604	0.481552	0.97014	0.067098	0.762681	0.660999	0.504737	0.248721	0.0236831	0.597389	0.154728
chr1	6448900	6449090	153	St18	-38236	0.736455	2	2.20895	0.229134	0.277534	1.68806	0.142604	0.481552	0.97014	0.067098	0.762681	0.660999	0.504737	0.248721	0.0236831	0.597389	0.154728
chr1	6458080	6458250	154	St18	-29066	0.770396	2	2.20895	0.229134	0.277534	1.68806	0.142604	0.481552	0.97014	0.067098	0.762681	0.660999	0.504737	0.248721	0.0236831	0.597389	0.154728
chr1	6483060	6483350	155	St18	-4026	-0.570909	2	2.20895	0.229134	0.277534	1.68806	0.142604	0.481552	0.97014	0.067098	0.762681	0.660999	0.504737	0.248721	0.0236831	0.597389	0.154728
chr1	6483440	6483930	156	St18	-3546	-0.896793	2	2.20895	0.229134	0.277534	1.68806	0.142604	0.481552	0.97014	0.067098	0.762681	0.660999	0.504737	0.248721	0.0236831	0.597389	0.154728
chr1	6484000	6484410	157	St18	-3026	-0.530226	2	2.20895	0.229134	0.277534	1.68806	0.142604	0.481552	0.97014	0.067098	0.762681	0.660999	0.504737	0.248721	0.0236831	0.597389	0.154728
chr1	6717680	6718250	158	St18	-12086	-0.112543	2	2.20895	0.229134	0.277534	1.68806	0.142604	0.481552	0.97014	0.067098	0.762681	0.660999	0.504737	0.248721	0.0236831	0.597389	0.154728
chr1	6729300	6729610	159	St18	-596	0.547668	2	2.20895	0.229134	0.277534	1.68806	0.142604	0.481552	0.97014	0.067098	0.762681	0.660999	0.504737	0.248721	0.0236831	0.597389	0.154728
chr1	6729700	6730070	160	St18	-166	0.587789	2	2.20895	0.229134	0.277534	1.68806	0.142604	0.481552	0.97014	0.067098	0.762681	0.660999	0.504737	0.248721	0.0236831	0.597389	0.154728
chr1	6859100	6859290	161	St18	129144	-0.405848	2	2.20895	0.229134	0.277534	1.68806	0.142604	0.481552	0.97014	0.067098	0.762681	0.660999	0.504737	0.248721	0.0236831	0.597389	0.154728
chr1	6866120	6866470	162	St18	136244	-0.196213	2	2.20895	0.229134	0.277534	1.68806	0.142604	0.481552	0.97014	0.067098	0.762681	0.660999	0.504737	0.248721	0.0236831	0.597389	0.154728
chr1	6866780	6867270	163	St18	136974	0.137718	2	2.20895	0.229134	0.277534	1.68806	0.142604	0.481552	0.97014	0.067098	0.762681	0.660999	0.504737	0.248721	0.0236831	0.597389	0.154728
chr1	6870460	6870670	164	St18	140514	-0.0716918	2	2.20895	0.229134	0.277534	1.68806	0.142604	0.481552	0.97014	0.067098	0.762681	0.660999	0.504737	0.248721	0.0236831	0.597389	0.154728
chr1	6898280	6898570	165	St18	168374	0.736455	2	2.20895	0.229134	0.277534	1.68806	0.142604	0.481552	0.97014	0.067098	0.762681	0.660999	0.504737	0.248721	0.0236831	0.597389	0.154728
chr1	6899480	6899670	166	St18	169524	0.736455	2	2.20895	0.229134	0.277534	1.68806	0.142604	0.481552	0.97014	0.067098	0.762681	0.660999	0.504737	0.248721	0.0236831	0.597389	0.154728
chr1	6907160	6907430	167	St18	177244	-0.325312	2	2.20895	0.229134	0.277534	1.68806	0.142604	0.481552	0.97014	0.067098	0.762681	0.660999	0.504737	0.248721	0.0236831	0.597389	0.154728
chr1	6907580	6908050	168	St18	177764	-0.0788579	2	2.20895	0.229134	0.277534	1.68806	0.142604	0.481552	0.97014	0.067098	0.762681	0.660999	0.504737	0.248721	0.0236831	0.597389	0.154728
chr1	6928000	6928250	169	Pcmtd1	-160795	-0.916853	NA	7.03128	6.96181	7.18071	6.77112	6.61757	0.737589	0.919638	0.698432	0.475838	0.9841	0.327754	0.22783	0.853998	0.22702	0.356455
chr1	6928640	6929190	170	Pcmtd1	-160005	-0.918785	NA	7.03128	6.96181	7.18071	6.77112	6.61757	0.737589	0.919638	0.698432	0.475838	0.9841	0.327754	0.22783	0.853998	0.22702	0.356455
chr1	7010260	7010470	171	Pcmtd1	-78555	-0.128404	NA	7.03128	6.96181	7.18071	6.77112	6.61757	0.737589	0.919638	0.698432	0.475838	0.9841	0.327754	0.22783	0.853998	0.22702	0.356455
chr1	7013560	7013870	172	Pcmtd1	-75205	-0.181921	NA	7.03128	6.96181	7.18071	6.77112	6.61757	0.737589	0.919638	0.698432	0.475838	0.9841	0.327754	0.22783	0.853998	0.22702	0.356455
chr1	7017760	7018010	173	Pcmtd1	-71035	0.525011	NA	7.03128	6.96181	7.18071	6.77112	6.61757	0.737589	0.919638	0.698432	0.475838	0.9841	0.327754	0.22783	0.853998	0.22702	0.356455
chr1	7045380	7045590	174	Pcmtd1	-43435	-0.592212	NA	7.03128	6.96181	7.18071	6.77112	6.61757	0.737589	0.919638	0.698432	0.475838	0.9841	0.327754	0.22783	0.853998	0.22702	0.356455
chr1	7047300	7047510	175	Pcmtd1	-41515	-0.181921	NA	7.03128	6.96181	7.18071	6.77112	6.61757	0.737589	0.919638	0.698432	0.475838	0.9841	0.327754	0.22783	0.853998	0.22702	0.356455
chr1	7052400	7052570	176	Pcmtd1	-36435	-0.181921	NA	7.03128	6.96181	7.18071	6.77112	6.61757	0.737589	0.919638	0.698432	0.475838	0.9841	0.327754	0.22783	0.853998	0.22702	0.356455
chr1	7086220	7086550	177	Pcmtd1	-2535	0.0569537	NA	7.03128	6.96181	7.18071	6.77112	6.61757	0.737589	0.919638	0.698432	0.475838	0.9841	0.327754	0.22783	0.853998	0.22702	0.356455
chr1	7086680	7087130	178	Pcmtd1	-2015	-0.0338856	NA	7.03128	6.96181	7.18071	6.77112	6.61757	0.737589	0.919638	0.698432	0.475838	0.9841	0.327754	0.22783	0.853998	0.22702	0.356455
chr1	7087740	7088350	179	Pcmtd1	-875	0.486292	NA	7.03128	6.96181	7.18071	6.77112	6.61757	0.737589	0.919638	0.698432	0.475838	0.9841	0.327754	0.22783	0.853998	0.22702	0.356455
chr1	7088640	7089030	180	Pcmtd1	-85	0.39325	NA	7.03128	6.96181	7.18071	6.77112	6.61757	0.737589	0.919638	0.698432	0.475838	0.9841	0.327754	0.22783	0.853998	0.22702	0.356455
chr1	7089040	7089230	181	Pcmtd1	215	0.0621811	NA	7.03128	6.96181	7.18071	6.77112	6.61757	0.737589	0.919638	0.698432	0.475838	0.9841	0.327754	0.22783	0.853998	0.22702	0.356455
chr1	7089380	7089710	182	Pcmtd1	625	0.508784	NA	7.03128	6.96181	7.18071	6.77112	6.61757	0.737589	0.919638	0.698432	0.475838	0.9841	0.327754	0.22783	0.853998	0.22702	0.356455
chr1	7089720	7090150	183	Pcmtd1	1015	0.550253	NA	7.03128	6.96181	7.18071	6.77112	6.61757	0.737589	0.919638	0.698432	0.475838	0.9841	0.327754	0.22783	0.853998	0.22702	0.356455
chr1	7102440	7102670	184	Pcmtd1	13635	0.834	NA	7.03128	6.96181	7.18071	6.77112	6.61757	0.737589	0.919638	0.698432	0.475838	0.9841	0.327754	0.22783	0.853998	0.22702	0.356455
chr1	7105160	7105410	185	Pcmtd1	16365	-0.0500209	NA	7.03128	6.96181	7.18071	6.77112	6.61757	0.737589	0.919638	0.698432	0.475838	0.9841	0.327754	0.22783	0.853998	0.22702	0.356455
chr1	7105420	7105630	186	Pcmtd1	16605	0.0360038	NA	7.03128	6.96181	7.18071	6.77112	6.61757	0.737589	0.919638	0.698432	0.475838	0.9841	0.327754	0.22783	0.853998	0.22702	0.356455
chr1	7105720	7105970	187	Pcmtd1	16925	0.692322	NA	7.03128	6.96181	7.18071	6.77112	6.61757	0.737589	0.919638	0.698432	0.475838	0.9841	0.327754	0.22783	0.853998	0.22702	0.356455
chr1	7106080	7106290	188	Pcmtd1	17265	0.642575	NA	7.03128	6.96181	7.18071	6.77112	6.61757	0.737589	0.919638	0.698432	0.475838	0.9841	0.327754	0.22783	0.853998	0.22702	0.356455
chr1	7112900	7113210	189	Pcmtd1	24135	0.321351	NA	7.03128	6.96181	7.18071	6.77112	6.61757	0.737589	0.919638	0.698432	0.475838	0.9841	0.327754	0.22783	0.853998	0.22702	0.356455
chr1	7113320	7113570	190	Pcmtd1	24525	0.201569	NA	7.03128	6.96181	7.18071	6.77112	6.61757	0.737589	0.919638	0.698432	0.475838	0.9841	0.327754	0.22783	0.853998	0.22702	0.356455
chr1	7117820	7118350	191	Pcmtd1	29165	0.0360816	NA	7.03128	6.96181	7.18071	6.77112	6.61757	0.737589	0.919638	0.698432	0.475838	0.9841	0.327754	0.22783	0.853998	0.22702	0.356455
chr1	7124740	7125010	192	Pcmtd1	35955	-0.387251	NA	7.03128	6.96181	7.18071	6.77112	6.61757	0.737589	0.919638	0.698432	0.475838	0.9841	0.327754	0.22783	0.853998	0.22702	0.356455
chr1	7126020	7126250	193	Pcmtd1	37215	-0.224854	NA	7.03128	6.96181	7.18071	6.77112	6.61757	0.737589	0.919638	0.698432	0.475838	0.9841	0.327754	0.22783	0.853998	0.22702	0.356455
chr1	7131300	7131550	194	Pcmtd1	42505	-0.607752	NA	7.03128	6.96181	7.18071	6.77112	6.61757	0.737589	0.919638	0.698432	0.475838	0.9841	0.327754	0.22783	0.853998	0.22702	0.356455
chr1	7138580	7139170	195	Pcmtd1	49955	0.515088	NA	7.03128	6.96181	7.18071	6.77112	6.61757	0.737589	0.919638	0.698432	0.475838	0.9841	0.327754	0.22783	0.853998	0.22702	0.356455
chr1	7139200	7139530	196	Pcmtd1	50445	0.719324	NA	7.03128	6.96181	7.18071	6.77112	6.61757	0.737589	0.919638	0.698432	0.475838	0.9841	0.327754	0.22783	0.853998	0.22702	0.356455
chr1	7139560	7139910	197	Pcmtd1	50815	0.846164	NA	7.03128	6.96181	7.18071	6.77112	6.61757	0.737589	0.919638	0.698432	0.475838	0.9841	0.327754	0.22783	0.853998	0.22702	0.356455
chr1	7147180	7147390	198	Pcmtd1	58365	0.743275	NA	7.03128	6.96181	7.18071	6.77112	6.61757	0.737589	0.919638	0.698432	0.475838	0.9841	0.327754	0.22783	0.853998	0.22702	0.356455
chr1	7148320	7148650	199	Pcmtd1	59565	0.706941	NA	7.03128	6.96181	7.18071	6.77112	6.61757	0.737589	0.919638	0.698432	0.475838	0.9841	0.327754	0.22783	0.853998	0.22702	0.356455
chr1	7155280	7155630	200	Pcmtd1	66535	0.67554	NA	7.03128	6.96181	7.18071	6.77112	6.61757	0.737589	0.919638	0.698432	0.475838	0.9841	0.327754	0.22783	0.853998	0.22702	0.356455
chr1	7171020	7171190	201	Pcmtd1	82185	0.252618	NA	7.03128	6.96181	7.18071	6.77112	6.61757	0.737589	0.919638	0.698432	0.475838	0.9841	0.327754	0.22783	0.853998	0.22702	0.356455
chr1	7201740	7201910	202	Pcmtd1	112905	0.419921	NA	7.03128	6.96181	7.18071	6.77112	6.61757	0.737589	0.919638	0.698432	0.475838	0.9841	0.327754	0.22783	0.853998	0.22702	0.356455
chr1	7204840	7205050	203	Pcmtd1	116025	0.423698	NA	7.03128	6.96181	7.18071	6.77112	6.61757	0.737589	0.919638	0.698432	0.475838	0.9841	0.327754	0.22783	0.853998	0.22702	0.356455
chr1	7206060	7207130	204	Pcmtd1	117675	0.734777	NA	7.03128	6.96181	7.18071	6.77112	6.61757	0.737589	0.919638	0.698432	0.475838	0.9841	0.327754	0.22783	0.853998	0.22702	0.356455
chr1	7207180	7207390	205	Pcmtd1	118365	-0.231688	NA	7.03128	6.96181	7.18071	6.77112	6.61757	0.737589	0.919638	0.698432	0.475838	0.9841	0.327754	0.22783	0.853998	0.22702	0.356455
chr1	7218800	7219230	206	Pcmtd1	130095	-0.0546287	NA	7.03128	6.96181	7.18071	6.77112	6.61757	0.737589	0.919638	0.698432	0.475838	0.9841	0.327754	0.22783	0.853998	0.22702	0.356455
chr1	7271600	7271890	207	Pcmtd1	182825	-0.409736	NA	7.03128	6.96181	7.18071	6.77112	6.61757	0.737589	0.919638	0.698432	0.475838	0.9841	0.327754	0.22783	0.853998	0.22702	0.356455
chr1	7312520	7312690	208	Pcmtd1	223685	-0.181921	NA	7.03128	6.96181	7.18071	6.77112	6.61757	0.737589	0.919638	0.698432	0.475838	0.9841	0.327754	0.22783	0.853998	0.22702	0.356455
chr1	7319400	7319650	209	Pcmtd1	230605	-0.181921	NA	7.03128	6.96181	7.18071	6.77112	6.61757	0.737589	0.919638	0.698432	0.475838	0.9841	0.327754	0.22783	0.853998	0.22702	0.356455
chr1	7360160	7360350	210	Pcmtd1	271335	-0.681009	NA	7.03128	6.96181	7.18071	6.77112	6.61757	0.737589	0.919638	0.698432	0.475838	0.9841	0.327754	0.22783	0.853998	0.22702	0.356455
chr1	7396960	7397230	211	Pcmtd1	308175	0.234797	NA	7.03128	6.96181	7.18071	6.77112	6.61757	0.737589	0.919638	0.698432	0.475838	0.9841	0.327754	0.22783	0.853998	0.22702	0.356455
chr1	7397320	7397530	212	Pcmtd1	308505	0.657528	NA	7.03128	6.96181	7.18071	6.77112	6.61757	0.737589	0.919638	0.698432	0.475838	0.9841	0.327754	0.22783	0.853998	0.22702	0.356455
chr1	7397600	7397810	213	Pcmtd1	308785	0.42977	NA	7.03128	6.96181	7.18071	6.77112	6.61757	0.737589	0.919638	0.698432	0.475838	0.9841	0.327754	0.22783	0.853998	0.22702	0.356455
chr1	7397900	7398230	214	Pcmtd1	309145	0.253066	NA	7.03128	6.96181	7.18071	6.77112	6.61757	0.737589	0.919638	0.698432	0.475838	0.9841	0.327754	0.22783	0.853998	0.22702	0.356455
chr1	7398320	7398550	215	Pcmtd1	309515	0.487747	NA	7.03128	6.96181	7.18071	6.77112	6.61757	0.737589	0.919638	0.698432	0.475838	0.9841	0.327754	0.22783	0.853998	0.22702	0.356455
chr1	7398820	7399030	216	Pcmtd1	310005	-0.13771	NA	7.03128	6.96181	7.18071	6.77112	6.61757	0.737589	0.919638	0.698432	0.475838	0.9841	0.327754	0.22783	0.853998	0.22702	0.356455
chr1	7495180	7495390	217	Pcmtd1	406365	0.630566	NA	7.03128	6.96181	7.18071	6.77112	6.61757	0.737589	0.919638	0.698432	0.475838	0.9841	0.327754	0.22783	0.853998	0.22702	0.356455
chr1	7534140	7534330	218	Pcmtd1	445315	0.209665	NA	7.03128	6.96181	7.18071	6.77112	6.61757	0.737589	0.919638	0.698432	0.475838	0.9841	0.327754	0.22783	0.853998	0.22702	0.356455
chr1	7534920	7535150	219	Pcmtd1	446115	0.961576	NA	7.03128	6.96181	7.18071	6.77112	6.61757	0.737589	0.919638	0.698432	0.475838	0.9841	0.327754	0.22783	0.853998	0.22702	0.356455
chr1	7535180	7535490	220	Pcmtd1	446415	0.911664	NA	7.03128	6.96181	7.18071	6.77112	6.61757	0.737589	0.919638	0.698432	0.475838	0.9841	0.327754	0.22783	0.853998	0.22702	0.356455
chr1	7543540	7543770	221	Pcmtd1	454735	-0.706665	NA	7.03128	6.96181	7.18071	6.77112	6.61757	0.737589	0.919638	0.698432	0.475838	0.9841	0.327754	0.22783	0.853998	0.22702	0.356455
chr1	7671800	7672010	222	Pcmtd1	582985	0.601145	NA	7.03128	6.96181	7.18071	6.77112	6.61757	0.737589	0.919638	0.698432	0.475838	0.9841	0.327754	0.22783	0.853998	0.22702	0.356455
chr1	7731320	7731630	223	Pcmtd1	642555	-0.0461025	NA	7.03128	6.96181	7.18071	6.77112	6.61757	0.737589	0.919638	0.698432	0.475838	0.9841	0.327754	0.22783	0.853998	0.22702	0.356455
chr1	7777280	7777490	224	Pcmtd1	688465	-0.166108	NA	7.03128	6.96181	7.18071	6.77112	6.61757	0.737589	0.919638	0.698432	0.475838	0.9841	0.327754	0.22783	0.853998	0.22702	0.356455
chr1	8063580	8063810	225	Pcmtd1	974775	0.0777877	NA	7.03128	6.96181	7.18071	6.77112	6.61757	0.737589	0.919638	0.698432	0.475838	0.9841	0.327754	0.22783	0.853998	0.22702	0.356455
chr1	8097080	8097370	226	Pcmtd1	1008305	-0.181921	NA	7.03128	6.96181	7.18071	6.77112	6.61757	0.737589	0.919638	0.698432	0.475838	0.9841	0.327754	0.22783	0.853998	0.22702	0.356455
chr1	8135100	8135330	227	Pcmtd1	1046295	-0.701708	NA	7.03128	6.96181	7.18071	6.77112	6.61757	0.737589	0.919638	0.698432	0.475838	0.9841	0.327754	0.22783	0.853998	0.22702	0.356455
chr1	8410600	8411070	228	Sntg1	888895	-0.346956	7	5.89718	5.72703	5.72737	5.02742	3.30307	0.819179	0.970529	0.404542	1.26498e-07	0.687258	0.195057	1.60998e-07	3.24415e-05	2.00172e-06	0.583653
chr1	8468760	8469030	229	Sntg1	830835	0.306966	7	5.89718	5.72703	5.72737	5.02742	3.30307	0.819179	0.970529	0.404542	1.26498e-07	0.687258	0.195057	1.60998e-07	3.24415e-05	2.00172e-06	0.583653
chr1	8496360	8496650	230	Sntg1	803225	0.353791	7	5.89718	5.72703	5.72737	5.02742	3.30307	0.819179	0.970529	0.404542	1.26498e-07	0.687258	0.195057	1.60998e-07	3.24415e-05	2.00172e-06	0.583653
chr1	8557780	8558210	231	Sntg1	741735	-0.0896355	7	5.89718	5.72703	5.72737	5.02742	3.30307	0.819179	0.970529	0.404542	1.26498e-07	0.687258	0.195057	1.60998e-07	3.24415e-05	2.00172e-06	0.583653
chr1	8581940	8582190	232	Sntg1	717665	-0.0896355	7	5.89718	5.72703	5.72737	5.02742	3.30307	0.819179	0.970529	0.404542	1.26498e-07	0.687258	0.195057	1.60998e-07	3.24415e-05	2.00172e-06	0.583653
chr1	8583220	8583410	233	Sntg1	716415	0.507849	7	5.89718	5.72703	5.72737	5.02742	3.30307	0.819179	0.970529	0.404542	1.26498e-07	0.687258	0.195057	1.60998e-07	3.24415e-05	2.00172e-06	0.583653
chr1	8678860	8679050	234	Sntg1	620775	0.361764	7	5.89718	5.72703	5.72737	5.02742	3.30307	0.819179	0.970529	0.404542	1.26498e-07	0.687258	0.195057	1.60998e-07	3.24415e-05	2.00172e-06	0.583653
chr1	8781160	8781330	235	Sntg1	518485	-0.0750694	7	5.89718	5.72703	5.72737	5.02742	3.30307	0.819179	0.970529	0.404542	1.26498e-07	0.687258	0.195057	1.60998e-07	3.24415e-05	2.00172e-06	0.583653
chr1	8867800	8868050	236	Sntg1	431805	0.356271	7	5.89718	5.72703	5.72737	5.02742	3.30307	0.819179	0.970529	0.404542	1.26498e-07	0.687258	0.195057	1.60998e-07	3.24415e-05	2.00172e-06	0.583653
chr1	8921840	8922090	237	Sntg1	377765	0.860883	7	5.89718	5.72703	5.72737	5.02742	3.30307	0.819179	0.970529	0.404542	1.26498e-07	0.687258	0.195057	1.60998e-07	3.24415e-05	2.00172e-06	0.583653
chr1	8938000	8938210	238	Sntg1	361625	0.166341	7	5.89718	5.72703	5.72737	5.02742	3.30307	0.819179	0.970529	0.404542	1.26498e-07	0.687258	0.195057	1.60998e-07	3.24415e-05	2.00172e-06	0.583653
chr1	8939000	8939250	239	Sntg1	360605	0.180913	7	5.89718	5.72703	5.72737	5.02742	3.30307	0.819179	0.970529	0.404542	1.26498e-07	0.687258	0.195057	1.60998e-07	3.24415e-05	2.00172e-06	0.583653
chr1	8940900	8941050	240	Sntg1	358755	0.304797	7	5.89718	5.72703	5.72737	5.02742	3.30307	0.819179	0.970529	0.404542	1.26498e-07	0.687258	0.195057	1.60998e-07	3.24415e-05	2.00172e-06	0.583653
chr1	8941500	8941790	241	Sntg1	358085	-0.107967	7	5.89718	5.72703	5.72737	5.02742	3.30307	0.819179	0.970529	0.404542	1.26498e-07	0.687258	0.195057	1.60998e-07	3.24415e-05	2.00172e-06	0.583653
chr1	8945020	8945290	242	Sntg1	354575	0.39825	7	5.89718	5.72703	5.72737	5.02742	3.30307	0.819179	0.970529	0.404542	1.26498e-07	0.687258	0.195057	1.60998e-07	3.24415e-05	2.00172e-06	0.583653
chr1	8947500	8947770	243	Sntg1	352095	0.366963	7	5.89718	5.72703	5.72737	5.02742	3.30307	0.819179	0.970529	0.404542	1.26498e-07	0.687258	0.195057	1.60998e-07	3.24415e-05	2.00172e-06	0.583653
chr1	8982660	8982870	244	Sntg1	316965	0.349382	7	5.89718	5.72703	5.72737	5.02742	3.30307	0.819179	0.970529	0.404542	1.26498e-07	0.687258	0.195057	1.60998e-07	3.24415e-05	2.00172e-06	0.583653
chr1	9091080	9091310	245	Sntg1	208535	0.860001	7	5.89718	5.72703	5.72737	5.02742	3.30307	0.819179	0.970529	0.404542	1.26498e-07	0.687258	0.195057	1.60998e-07	3.24415e-05	2.00172e-06	0.583653
chr1	9127500	9127830	246	Sntg1	172065	-0.379938	7	5.89718	5.72703	5.72737	5.02742	3.30307	0.819179	0.970529	0.404542	1.26498e-07	0.687258	0.195057	1.60998e-07	3.24415e-05	2.00172e-06	0.583653
chr1	9171940	9172310	247	Sntg1	127605	0.226165	7	5.89718	5.72703	5.72737	5.02742	3.30307	0.819179	0.970529	0.404542	1.26498e-07	0.687258	0.195057	1.60998e-07	3.24415e-05	2.00172e-06	0.583653
chr1	9172380	9172770	248	Sntg1	127155	0.452024	7	5.89718	5.72703	5.72737	5.02742	3.30307	0.819179	0.970529	0.404542	1.26498e-07	0.687258	0.195057	1.60998e-07	3.24415e-05	2.00172e-06	0.583653
chr1	9207360	9207590	249	Sntg1	92255	0.16923	7	5.89718	5.72703	5.72737	5.02742	3.30307	0.819179	0.970529	0.404542	1.26498e-07	0.687258	0.195057	1.60998e-07	3.24415e-05	2.00172e-06	0.583653
chr1	9289580	9290010	250	Sntg1	9935	0.53064	7	5.89718	5.72703	5.72737	5.02742	3.30307	0.819179	0.970529	0.404542	1.26498e-07	0.687258	0.195057	1.60998e-07	3.24415e-05	2.00172e-06	0.583653
chr1	9296420	9296650	251	Sntg1	3195	0.0869052	7	5.89718	5.72703	5.72737	5.02742	3.30307	0.819179	0.970529	0.404542	1.26498e-07	0.687258	0.195057	1.60998e-07	3.24415e-05	2.00172e-06	0.583653
chr1	9296740	9297030	252	Sntg1	2845	-0.857591	7	5.89718	5.72703	5.72737	5.02742	3.30307	0.819179	0.970529	0.404542	1.26498e-07	0.687258	0.195057	1.60998e-07	3.24415e-05	2.00172e-06	0.583653
chr1	9297040	9297250	253	Sntg1	2585	0.322806	7	5.89718	5.72703	5.72737	5.02742	3.30307	0.819179	0.970529	0.404542	1.26498e-07	0.687258	0.195057	1.60998e-07	3.24415e-05	2.00172e-06	0.583653
chr1	9297460	9297630	254	Sntg1	2185	0.580623	7	5.89718	5.72703	5.72737	5.02742	3.30307	0.819179	0.970529	0.404542	1.26498e-07	0.687258	0.195057	1.60998e-07	3.24415e-05	2.00172e-06	0.583653
chr1	9298000	9298710	255	Sntg1	1375	0.319608	7	5.89718	5.72703	5.72737	5.02742	3.30307	0.819179	0.970529	0.404542	1.26498e-07	0.687258	0.195057	1.60998e-07	3.24415e-05	2.00172e-06	0.583653
chr1	9298800	9299150	256	Sntg1	755	0.586644	7	5.89718	5.72703	5.72737	5.02742	3.30307	0.819179	0.970529	0.404542	1.26498e-07	0.687258	0.195057	1.60998e-07	3.24415e-05	2.00172e-06	0.583653
chr1	9299220	9299450	257	Sntg1	395	0.777264	7	5.89718	5.72703	5.72737	5.02742	3.30307	0.819179	0.970529	0.404542	1.26498e-07	0.687258	0.195057	1.60998e-07	3.24415e-05	2.00172e-06	0.583653
chr1	9299560	9300650	258	Sntg1	-375	0.847931	7	5.89718	5.72703	5.72737	5.02742	3.30307	0.819179	0.970529	0.404542	1.26498e-07	0.687258	0.195057	1.60998e-07	3.24415e-05	2.00172e-06	0.583653
chr1	9300660	9300870	259	Sntg1	-1035	0.479755	7	5.89718	5.72703	5.72737	5.02742	3.30307	0.819179	0.970529	0.404542	1.26498e-07	0.687258	0.195057	1.60998e-07	3.24415e-05	2.00172e-06	0.583653
chr1	9443040	9443250	260	Rrs1	-102263	0.493648	NA	2.97162	1.87016	2.58496	1.62381	1.87276	0.648917	0.560928	0.834965	0.923194	0.72428	0.900464	0.832835	0.955892	0.521825	0.600716
chr1	9469580	9469750	261	Rrs1	-75743	0.493648	NA	2.97162	1.87016	2.58496	1.62381	1.87276	0.648917	0.560928	0.834965	0.923194	0.72428	0.900464	0.832835	0.955892	0.521825	0.600716
chr1	9470040	9470270	262	Rrs1	-75253	0.143806	NA	2.97162	1.87016	2.58496	1.62381	1.87276	0.648917	0.560928	0.834965	0.923194	0.72428	0.900464	0.832835	0.955892	0.521825	0.600716
chr1	9541140	9541530	263	Rrs1	-4073	-0.525759	NA	2.97162	1.87016	2.58496	1.62381	1.87276	0.648917	0.560928	0.834965	0.923194	0.72428	0.900464	0.832835	0.955892	0.521825	0.600716
chr1	9545220	9545470	264	Rrs1	-63	0.567098	NA	2.97162	1.87016	2.58496	1.62381	1.87276	0.648917	0.560928	0.834965	0.923194	0.72428	0.900464	0.832835	0.955892	0.521825	0.600716
chr1	9545580	9546030	265	Rrs1	397	0.779836	NA	2.97162	1.87016	2.58496	1.62381	1.87276	0.648917	0.560928	0.834965	0.923194	0.72428	0.900464	0.832835	0.955892	0.521825	0.600716
chr1	9546040	9546270	266	Rrs1	747	0.739024	NA	2.97162	1.87016	2.58496	1.62381	1.87276	0.648917	0.560928	0.834965	0.923194	0.72428	0.900464	0.832835	0.955892	0.521825	0.600716
chr1	9547960	9549330	267	Adhfe1	599	0.755782	NA	2.15948	0.0117772	0.165059	0.0167757	0	1	1	1	1	1	1	1	1	1	1
chr1	9569960	9570550	268	Adhfe1	22209	-0.357007	NA	2.15948	0.0117772	0.165059	0.0167757	0	1	1	1	1	1	1	1	1	1	1
chr1	9570580	9570890	269	Adhfe1	22689	-0.726803	NA	2.15948	0.0117772	0.165059	0.0167757	0	1	1	1	1	1	1	1	1	1	1
chr1	9573300	9573550	270	Adhfe1	25379	-0.356713	NA	2.15948	0.0117772	0.165059	0.0167757	0	1	1	1	1	1	1	1	1	1	1
chr1	9577560	9577830	271	3110035E14Rik	-23572	0.833687	1	2.8127	7.07392	7.09462	8.1359	9.73579	2.14892e-42	0.998858	0.00136446	2.81423e-15	4.04615e-39	2.69453e-71	3.19986e-88	1.48247e-06	3.33988e-14	0.0024358
chr1	9577960	9578190	272	3110035E14Rik	-23192	0.932641	1	2.8127	7.07392	7.09462	8.1359	9.73579	2.14892e-42	0.998858	0.00136446	2.81423e-15	4.04615e-39	2.69453e-71	3.19986e-88	1.48247e-06	3.33988e-14	0.0024358
chr1	9578340	9578610	273	3110035E14Rik	-22792	0.676382	1	2.8127	7.07392	7.09462	8.1359	9.73579	2.14892e-42	0.998858	0.00136446	2.81423e-15	4.04615e-39	2.69453e-71	3.19986e-88	1.48247e-06	3.33988e-14	0.0024358
chr1	9591960	9592270	274	3110035E14Rik	-9152	0.75084	1	2.8127	7.07392	7.09462	8.1359	9.73579	2.14892e-42	0.998858	0.00136446	2.81423e-15	4.04615e-39	2.69453e-71	3.19986e-88	1.48247e-06	3.33988e-14	0.0024358
chr1	9601100	9601330	275	3110035E14Rik	-52	0.975571	1	2.8127	7.07392	7.09462	8.1359	9.73579	2.14892e-42	0.998858	0.00136446	2.81423e-15	4.04615e-39	2.69453e-71	3.19986e-88	1.48247e-06	3.33988e-14	0.0024358
chr1	9601400	9602710	276	3110035E14Rik	788	0.85708	1	2.8127	7.07392	7.09462	8.1359	9.73579	2.14892e-42	0.998858	0.00136446	2.81423e-15	4.04615e-39	2.69453e-71	3.19986e-88	1.48247e-06	3.33988e-14	0.0024358
chr1	9609340	9609730	277	3110035E14Rik	8268	0.848405	1	2.8127	7.07392	7.09462	8.1359	9.73579	2.14892e-42	0.998858	0.00136446	2.81423e-15	4.04615e-39	2.69453e-71	3.19986e-88	1.48247e-06	3.33988e-14	0.0024358
chr1	9615260	9615550	278	3110035E14Rik	14138	0.431684	1	2.8127	7.07392	7.09462	8.1359	9.73579	2.14892e-42	0.998858	0.00136446	2.81423e-15	4.04615e-39	2.69453e-71	3.19986e-88	1.48247e-06	3.33988e-14	0.0024358
chr1	9616180	9616430	279	2610203C22Rik	14787	0.55201	NA	0.0907655	0.113657	0.628031	0.275634	0.461134	0.977048	1	0.766473	0.937454	0.669426	0.725588	0.957556	1	1	0.963385
chr1	9619320	9619890	280	2610203C22Rik	11487	0.473512	NA	0.0907655	0.113657	0.628031	0.275634	0.461134	0.977048	1	0.766473	0.937454	0.669426	0.725588	0.957556	1	1	0.963385
chr1	9627420	9628310	281	2610203C22Rik	3227	0.59101	NA	0.0907655	0.113657	0.628031	0.275634	0.461134	0.977048	1	0.766473	0.937454	0.669426	0.725588	0.957556	1	1	0.963385
chr1	9628520	9629190	282	2610203C22Rik	2237	0.761532	NA	0.0907655	0.113657	0.628031	0.275634	0.461134	0.977048	1	0.766473	0.937454	0.669426	0.725588	0.957556	1	1	0.963385
chr1	9629360	9629690	283	2610203C22Rik	1567	0.727422	NA	0.0907655	0.113657	0.628031	0.275634	0.461134	0.977048	1	0.766473	0.937454	0.669426	0.725588	0.957556	1	1	0.963385
chr1	9629800	9630010	284	2610203C22Rik	1187	0.835383	NA	0.0907655	0.113657	0.628031	0.275634	0.461134	0.977048	1	0.766473	0.937454	0.669426	0.725588	0.957556	1	1	0.963385
chr1	9630020	9631250	285	2610203C22Rik	457	0.879372	NA	0.0907655	0.113657	0.628031	0.275634	0.461134	0.977048	1	0.766473	0.937454	0.669426	0.725588	0.957556	1	1	0.963385
chr1	9645140	9645350	286	2610203C22Rik	-14153	0.307041	NA	0.0907655	0.113657	0.628031	0.275634	0.461134	0.977048	1	0.766473	0.937454	0.669426	0.725588	0.957556	1	1	0.963385
chr1	9645780	9646030	287	2610203C22Rik	-14813	0.291136	NA	0.0907655	0.113657	0.628031	0.275634	0.461134	0.977048	1	0.766473	0.937454	0.669426	0.725588	0.957556	1	1	0.963385
chr1	9696920	9697090	288	Mybl1	3204	0.263372	NA	0.287802	1.68029	0.241008	0.129042	1.39142	0.64152	1	0.568827	0.404474	0.979977	0.849885	0.761029	1	1	0.899993
chr1	9699300	9700130	289	Mybl1	494	0.273647	NA	0.287802	1.68029	0.241008	0.129042	1.39142	0.64152	1	0.568827	0.404474	0.979977	0.849885	0.761029	1	1	0.899993
chr1	9700260	9700850	290	Mybl1	-346	0.53242	NA	0.287802	1.68029	0.241008	0.129042	1.39142	0.64152	1	0.568827	0.404474	0.979977	0.849885	0.761029	1	1	0.899993
chr1	9700940	9701210	291	Mybl1	-866	-0.160795	NA	0.287802	1.68029	0.241008	0.129042	1.39142	0.64152	1	0.568827	0.404474	0.979977	0.849885	0.761029	1	1	0.899993
chr1	9701980	9702290	292	Mybl1	-1926	0.433945	NA	0.287802	1.68029	0.241008	0.129042	1.39142	0.64152	1	0.568827	0.404474	0.979977	0.849885	0.761029	1	1	0.899993
chr1	9703160	9703330	293	Mybl1	-3036	-0.388018	NA	0.287802	1.68029	0.241008	0.129042	1.39142	0.64152	1	0.568827	0.404474	0.979977	0.849885	0.761029	1	1	0.899993
chr1	9747440	9747770	294	1700034P13Rik	-43	0.639305	NA	0.37707	0.198546	0.177998	0.282587	0.287802	0.346905	1	0.797654	0.799865	0.266726	0.614463	0.729982	1	1	0.661875
chr1	9747820	9748230	295	Vcpip1	357	-0.896052	NA	5.54258	5.68282	5.76189	5.90605	5.92889	0.954324	0.991809	0.878439	0.878403	0.919731	0.776388	0.815841	0.990057	0.908284	0.906548
chr1	9748340	9748590	296	Vcpip1	-83	-0.848815	NA	5.54258	5.68282	5.76189	5.90605	5.92889	0.954324	0.991809	0.878439	0.878403	0.919731	0.776388	0.815841	0.990057	0.908284	0.906548
chr1	9772860	9773050	297	Vcpip1	-24573	-0.910206	NA	5.54258	5.68282	5.76189	5.90605	5.92889	0.954324	0.991809	0.878439	0.878403	0.919731	0.776388	0.815841	0.990057	0.908284	0.906548
chr1	9773120	9773410	298	Sgk3	-24865	-0.296066	NA	3.36075	3.84487	4.22862	3.95011	4.16157	0.646621	0.498376	0.219173	0.239341	0.0775443	0.0423636	0.0668364	0.960531	0.926395	0.985542
chr1	9783660	9783930	299	Sgk3	-14335	-0.185939	NA	3.36075	3.84487	4.22862	3.95011	4.16157	0.646621	0.498376	0.219173	0.239341	0.0775443	0.0423636	0.0668364	0.960531	0.926395	0.985542
chr1	9784160	9784570	300	Sgk3	-13765	0.0122198	NA	3.36075	3.84487	4.22862	3.95011	4.16157	0.646621	0.498376	0.219173	0.239341	0.0775443	0.0423636	0.0668364	0.960531	0.926395	0.985542
chr1	9790080	9790610	301	Sgk3	-7785	-0.0989425	NA	3.36075	3.84487	4.22862	3.95011	4.16157	0.646621	0.498376	0.219173	0.239341	0.0775443	0.0423636	0.0668364	0.960531	0.926395	0.985542
chr1	9797420	9798670	302	Sgk3	-85	-0.957107	NA	3.36075	3.84487	4.22862	3.95011	4.16157	0.646621	0.498376	0.219173	0.239341	0.0775443	0.0423636	0.0668364	0.960531	0.926395	0.985542
chr1	9798720	9798990	303	Sgk3	725	-0.177377	NA	3.36075	3.84487	4.22862	3.95011	4.16157	0.646621	0.498376	0.219173	0.239341	0.0775443	0.0423636	0.0668364	0.960531	0.926395	0.985542
chr1	9799020	9799370	304	Sgk3	1065	0.422879	NA	3.36075	3.84487	4.22862	3.95011	4.16157	0.646621	0.498376	0.219173	0.239341	0.0775443	0.0423636	0.0668364	0.960531	0.926395	0.985542
chr1	9800680	9801030	305	Sgk3	2725	0.533152	NA	3.36075	3.84487	4.22862	3.95011	4.16157	0.646621	0.498376	0.219173	0.239341	0.0775443	0.0423636	0.0668364	0.960531	0.926395	0.985542
chr1	9804580	9804870	306	Sgk3	6595	0.748684	NA	3.36075	3.84487	4.22862	3.95011	4.16157	0.646621	0.498376	0.219173	0.239341	0.0775443	0.0423636	0.0668364	0.960531	0.926395	0.985542
chr1	9812260	9812570	307	Sgk3	14285	0.209321	NA	3.36075	3.84487	4.22862	3.95011	4.16157	0.646621	0.498376	0.219173	0.239341	0.0775443	0.0423636	0.0668364	0.960531	0.926395	0.985542
chr1	9815780	9816130	308	Sgk3	17825	0.511054	NA	3.36075	3.84487	4.22862	3.95011	4.16157	0.646621	0.498376	0.219173	0.239341	0.0775443	0.0423636	0.0668364	0.960531	0.926395	0.985542
chr1	9822860	9823190	309	Sgk3	24895	0.579474	NA	3.36075	3.84487	4.22862	3.95011	4.16157	0.646621	0.498376	0.219173	0.239341	0.0775443	0.0423636	0.0668364	0.960531	0.926395	0.985542
chr1	9823360	9823990	310	Sgk3	-24606	0.914336	NA	3.36075	3.84487	4.22862	3.95011	4.16157	0.646621	0.498376	0.219173	0.239341	0.0775443	0.0423636	0.0668364	0.960531	0.926395	0.985542
chr1	9824260	9824590	311	Sgk3	-23856	0.77278	NA	3.36075	3.84487	4.22862	3.95011	4.16157	0.646621	0.498376	0.219173	0.239341	0.0775443	0.0423636	0.0668364	0.960531	0.926395	0.985542
chr1	9847480	9848930	312	Sgk3	-76	0.404502	NA	3.36075	3.84487	4.22862	3.95011	4.16157	0.646621	0.498376	0.219173	0.239341	0.0775443	0.0423636	0.0668364	0.960531	0.926395	0.985542
chr1	9860080	9860270	313	Sgk3	11894	0.433337	NA	3.36075	3.84487	4.22862	3.95011	4.16157	0.646621	0.498376	0.219173	0.239341	0.0775443	0.0423636	0.0668364	0.960531	0.926395	0.985542
chr1	9860280	9860530	314	Sgk3	12124	0.122323	NA	3.36075	3.84487	4.22862	3.95011	4.16157	0.646621	0.498376	0.219173	0.239341	0.0775443	0.0423636	0.0668364	0.960531	0.926395	0.985542
chr1	9862420	9862690	315	Sgk3	14274	-0.155179	NA	3.36075	3.84487	4.22862	3.95011	4.16157	0.646621	0.498376	0.219173	0.239341	0.0775443	0.0423636	0.0668364	0.960531	0.926395	0.985542
chr1	9868860	9869070	316	Sgk3	20684	0.332598	NA	3.36075	3.84487	4.22862	3.95011	4.16157	0.646621	0.498376	0.219173	0.239341	0.0775443	0.0423636	0.0668364	0.960531	0.926395	0.985542
chr1	9891860	9892150	317	6030422M02Rik	-16633	-0.907111	NA	6.41971	6.42075	6.45761	6.28746	6.26946	0.641044	0.994686	0.0808413	0.14745	0.619606	0.0124293	0.0366804	0.983339	0.184926	0.116452
chr1	9908520	9908750	318	6030422M02Rik	-3	-0.120393	NA	6.41971	6.42075	6.45761	6.28746	6.26946	0.641044	0.994686	0.0808413	0.14745	0.619606	0.0124293	0.0366804	0.983339	0.184926	0.116452
chr1	9908780	9909130	319	6030422M02Rik	317	-0.13825	NA	6.41971	6.42075	6.45761	6.28746	6.26946	0.641044	0.994686	0.0808413	0.14745	0.619606	0.0124293	0.0366804	0.983339	0.184926	0.116452
chr1	9909200	9909430	320	6030422M02Rik	677	0.0412987	NA	6.41971	6.42075	6.45761	6.28746	6.26946	0.641044	0.994686	0.0808413	0.14745	0.619606	0.0124293	0.0366804	0.983339	0.184926	0.116452
chr1	9940660	9940850	321	Snord87	1788	0.885771	NA	0.0730635	0.0117772	0.0288549	0.0415791	0.0186157	1	1	1	1	1	1	1	1	1	1
chr1	9942740	9943270	322	Snord87	-462	0.0767227	NA	0.0730635	0.0117772	0.0288549	0.0415791	0.0186157	1	1	1	1	1	1	1	1	1	1
chr1	9943320	9943550	323	Snhg6	683	0.421499	NA	3.4881	3.86692	3.67557	3.94956	3.9218	0.51619	0.885925	0.977531	0.975211	0.881829	0.448984	0.641446	0.968611	0.792506	0.661415
chr1	9943640	9943910	324	Snhg6	343	-0.770904	NA	3.4881	3.86692	3.67557	3.94956	3.9218	0.51619	0.885925	0.977531	0.975211	0.881829	0.448984	0.641446	0.968611	0.792506	0.661415
chr1	9944020	9944270	325	Snhg6	-27	-0.278742	NA	3.4881	3.86692	3.67557	3.94956	3.9218	0.51619	0.885925	0.977531	0.975211	0.881829	0.448984	0.641446	0.968611	0.792506	0.661415
chr1	9944440	9944750	326	Snhg6	-477	-0.137952	NA	3.4881	3.86692	3.67557	3.94956	3.9218	0.51619	0.885925	0.977531	0.975211	0.881829	0.448984	0.641446	0.968611	0.792506	0.661415
chr1	9966960	9967170	327	Snhg6	-22947	0.205401	NA	3.4881	3.86692	3.67557	3.94956	3.9218	0.51619	0.885925	0.977531	0.975211	0.881829	0.448984	0.641446	0.968611	0.792506	0.661415
chr1	9967180	9967850	328	Snhg6	-23397	0.374072	NA	3.4881	3.86692	3.67557	3.94956	3.9218	0.51619	0.885925	0.977531	0.975211	0.881829	0.448984	0.641446	0.968611	0.792506	0.661415
chr1	9967880	9968610	329	Snhg6	-24127	-0.148894	NA	3.4881	3.86692	3.67557	3.94956	3.9218	0.51619	0.885925	0.977531	0.975211	0.881829	0.448984	0.641446	0.968611	0.792506	0.661415
chr1	9991780	9992070	330	Ppp1r42	17195	0.416623	NA	0	1.06926	1.4634	0.974465	1.49476	0.773499	0.931994	0.764504	0.869918	0.476621	0.394429	0.566887	0.941364	0.962762	0.95054
chr1	9993840	9994070	331	Ppp1r42	15165	0.9269	NA	0	1.06926	1.4634	0.974465	1.49476	0.773499	0.931994	0.764504	0.869918	0.476621	0.394429	0.566887	0.941364	0.962762	0.95054
chr1	9994100	9994470	332	Ppp1r42	14835	0.660888	NA	0	1.06926	1.4634	0.974465	1.49476	0.773499	0.931994	0.764504	0.869918	0.476621	0.394429	0.566887	0.941364	0.962762	0.95054
chr1	10007340	10007550	333	Ppp1r42	1675	0.371061	NA	0	1.06926	1.4634	0.974465	1.49476	0.773499	0.931994	0.764504	0.869918	0.476621	0.394429	0.566887	0.941364	0.962762	0.95054
chr1	10008700	10009030	334	Ppp1r42	255	-0.0624205	NA	0	1.06926	1.4634	0.974465	1.49476	0.773499	0.931994	0.764504	0.869918	0.476621	0.394429	0.566887	0.941364	0.962762	0.95054
chr1	10009080	10009290	335	Ppp1r42	-65	-0.435825	NA	0	1.06926	1.4634	0.974465	1.49476	0.773499	0.931994	0.764504	0.869918	0.476621	0.394429	0.566887	0.941364	0.962762	0.95054
chr1	10009360	10009550	336	Ppp1r42	-325	-0.631051	NA	0	1.06926	1.4634	0.974465	1.49476	0.773499	0.931994	0.764504	0.869918	0.476621	0.394429	0.566887	0.941364	0.962762	0.95054
chr1	10009580	10009970	337	Ppp1r42	-645	-0.678713	NA	0	1.06926	1.4634	0.974465	1.49476	0.773499	0.931994	0.764504	0.869918	0.476621	0.394429	0.566887	0.941364	0.962762	0.95054
chr1	10012860	10013190	338	Ppp1r42	-3895	0.546601	NA	0	1.06926	1.4634	0.974465	1.49476	0.773499	0.931994	0.764504	0.869918	0.476621	0.394429	0.566887	0.941364	0.962762	0.95054
chr1	10014520	10014750	339	Ppp1r42	-5505	-0.54826	NA	0	1.06926	1.4634	0.974465	1.49476	0.773499	0.931994	0.764504	0.869918	0.476621	0.394429	0.566887	0.941364	0.962762	0.95054
chr1	10037180	10037730	340	Cops5	443	0.315533	NA	7.03457	6.87107	6.97207	7.22143	7.15252	0.497989	0.985722	0.466436	0.614178	0.6166	0.98382	0.996189	0.977764	0.695254	0.574636
chr1	10037840	10038050	341	Cops5	-47	-0.677593	NA	7.03457	6.87107	6.97207	7.22143	7.15252	0.497989	0.985722	0.466436	0.614178	0.6166	0.98382	0.996189	0.977764	0.695254	0.574636
chr1	10038080	10038270	342	Cspp1	-43	0.18182	NA	5.23206	5.97201	6.18743	5.83924	5.25039	0.0521748	0.901877	0.74076	0.0569407	0.0119573	0.169796	0.996627	0.210194	0.0118886	0.355582
chr1	10038360	10038550	343	Cspp1	237	-0.101818	NA	5.23206	5.97201	6.18743	5.83924	5.25039	0.0521748	0.901877	0.74076	0.0569407	0.0119573	0.169796	0.996627	0.210194	0.0118886	0.355582
chr1	10038940	10039170	344	Cspp1	837	-0.923916	NA	5.23206	5.97201	6.18743	5.83924	5.25039	0.0521748	0.901877	0.74076	0.0569407	0.0119573	0.169796	0.996627	0.210194	0.0118886	0.355582
chr1	10039640	10039870	345	Cspp1	1537	-0.522367	NA	5.23206	5.97201	6.18743	5.83924	5.25039	0.0521748	0.901877	0.74076	0.0569407	0.0119573	0.169796	0.996627	0.210194	0.0118886	0.355582
chr1	10039960	10040250	346	Cspp1	1887	-0.650174	NA	5.23206	5.97201	6.18743	5.83924	5.25039	0.0521748	0.901877	0.74076	0.0569407	0.0119573	0.169796	0.996627	0.210194	0.0118886	0.355582
chr1	10040380	10040790	347	Cspp1	2367	0.56712	NA	5.23206	5.97201	6.18743	5.83924	5.25039	0.0521748	0.901877	0.74076	0.0569407	0.0119573	0.169796	0.996627	0.210194	0.0118886	0.355582
chr1	10055580	10055970	348	Cspp1	17557	0.358052	NA	5.23206	5.97201	6.18743	5.83924	5.25039	0.0521748	0.901877	0.74076	0.0569407	0.0119573	0.169796	0.996627	0.210194	0.0118886	0.355582
chr1	10056420	10056750	349	Cspp1	18367	0.0484419	NA	5.23206	5.97201	6.18743	5.83924	5.25039	0.0521748	0.901877	0.74076	0.0569407	0.0119573	0.169796	0.996627	0.210194	0.0118886	0.355582
chr1	10057860	10058070	350	Cspp1	19747	0.783142	NA	5.23206	5.97201	6.18743	5.83924	5.25039	0.0521748	0.901877	0.74076	0.0569407	0.0119573	0.169796	0.996627	0.210194	0.0118886	0.355582
chr1	10058100	10058310	351	Cspp1	19987	0.759157	NA	5.23206	5.97201	6.18743	5.83924	5.25039	0.0521748	0.901877	0.74076	0.0569407	0.0119573	0.169796	0.996627	0.210194	0.0118886	0.355582
chr1	10087380	10087630	352	Cspp1	49287	0.482759	NA	5.23206	5.97201	6.18743	5.83924	5.25039	0.0521748	0.901877	0.74076	0.0569407	0.0119573	0.169796	0.996627	0.210194	0.0118886	0.355582
chr1	10089620	10089850	353	Cspp1	51517	0.50951	NA	5.23206	5.97201	6.18743	5.83924	5.25039	0.0521748	0.901877	0.74076	0.0569407	0.0119573	0.169796	0.996627	0.210194	0.0118886	0.355582
chr1	10101820	10102150	354	Cspp1	63767	0.5119	NA	5.23206	5.97201	6.18743	5.83924	5.25039	0.0521748	0.901877	0.74076	0.0569407	0.0119573	0.169796	0.996627	0.210194	0.0118886	0.355582
chr1	10102280	10102570	355	Cspp1	64207	0.780963	NA	5.23206	5.97201	6.18743	5.83924	5.25039	0.0521748	0.901877	0.74076	0.0569407	0.0119573	0.169796	0.996627	0.210194	0.0118886	0.355582
chr1	10116200	10116510	356	Cspp1	78137	0.244638	NA	5.23206	5.97201	6.18743	5.83924	5.25039	0.0521748	0.901877	0.74076	0.0569407	0.0119573	0.169796	0.996627	0.210194	0.0118886	0.355582
chr1	10116620	10116890	357	Cspp1	78537	0.5806	NA	5.23206	5.97201	6.18743	5.83924	5.25039	0.0521748	0.901877	0.74076	0.0569407	0.0119573	0.169796	0.996627	0.210194	0.0118886	0.355582
chr1	10127340	10127570	358	Cspp1	89237	-0.293582	NA	5.23206	5.97201	6.18743	5.83924	5.25039	0.0521748	0.901877	0.74076	0.0569407	0.0119573	0.169796	0.996627	0.210194	0.0118886	0.355582
chr1	10127580	10127910	359	Cspp1	89527	0.164413	NA	5.23206	5.97201	6.18743	5.83924	5.25039	0.0521748	0.901877	0.74076	0.0569407	0.0119573	0.169796	0.996627	0.210194	0.0118886	0.355582
chr1	10132820	10133030	360	Cspp1	94707	0.247645	NA	5.23206	5.97201	6.18743	5.83924	5.25039	0.0521748	0.901877	0.74076	0.0569407	0.0119573	0.169796	0.996627	0.210194	0.0118886	0.355582
chr1	10135820	10136210	361	Arfgef1	96655	-0.325318	NA	6.08967	6.40633	6.57888	6.29285	6.06805	0.771659	0.948682	0.876022	0.644823	0.563478	0.941355	0.883144	0.843463	0.419514	0.637507
chr1	10136400	10136630	362	Arfgef1	96155	-0.0906315	NA	6.08967	6.40633	6.57888	6.29285	6.06805	0.771659	0.948682	0.876022	0.644823	0.563478	0.941355	0.883144	0.843463	0.419514	0.637507
chr1	10139420	10139610	363	Arfgef1	93155	-0.465512	NA	6.08967	6.40633	6.57888	6.29285	6.06805	0.771659	0.948682	0.876022	0.644823	0.563478	0.941355	0.883144	0.843463	0.419514	0.637507
chr1	10141160	10141430	364	Arfgef1	91375	0.942619	NA	6.08967	6.40633	6.57888	6.29285	6.06805	0.771659	0.948682	0.876022	0.644823	0.563478	0.941355	0.883144	0.843463	0.419514	0.637507
chr1	10141480	10141770	365	Arfgef1	91045	0.908473	NA	6.08967	6.40633	6.57888	6.29285	6.06805	0.771659	0.948682	0.876022	0.644823	0.563478	0.941355	0.883144	0.843463	0.419514	0.637507
chr1	10141980	10142430	366	Arfgef1	90465	0.777029	NA	6.08967	6.40633	6.57888	6.29285	6.06805	0.771659	0.948682	0.876022	0.644823	0.563478	0.941355	0.883144	0.843463	0.419514	0.637507
chr1	10157240	10157630	367	Arfgef1	75235	0.654157	NA	6.08967	6.40633	6.57888	6.29285	6.06805	0.771659	0.948682	0.876022	0.644823	0.563478	0.941355	0.883144	0.843463	0.419514	0.637507
chr1	10164500	10164690	368	Arfgef1	68075	0.250581	NA	6.08967	6.40633	6.57888	6.29285	6.06805	0.771659	0.948682	0.876022	0.644823	0.563478	0.941355	0.883144	0.843463	0.419514	0.637507
chr1	10171140	10171450	369	Arfgef1	61375	0.704899	NA	6.08967	6.40633	6.57888	6.29285	6.06805	0.771659	0.948682	0.876022	0.644823	0.563478	0.941355	0.883144	0.843463	0.419514	0.637507
chr1	10193220	10194010	370	Arfgef1	39055	0.827903	NA	6.08967	6.40633	6.57888	6.29285	6.06805	0.771659	0.948682	0.876022	0.644823	0.563478	0.941355	0.883144	0.843463	0.419514	0.637507
chr1	10228720	10228910	371	Arfgef1	3855	0.440104	NA	6.08967	6.40633	6.57888	6.29285	6.06805	0.771659	0.948682	0.876022	0.644823	0.563478	0.941355	0.883144	0.843463	0.419514	0.637507
chr1	10229040	10229290	372	Arfgef1	3505	0.884664	NA	6.08967	6.40633	6.57888	6.29285	6.06805	0.771659	0.948682	0.876022	0.644823	0.563478	0.941355	0.883144	0.843463	0.419514	0.637507
chr1	10231420	10232110	373	Arfgef1	905	0.591977	NA	6.08967	6.40633	6.57888	6.29285	6.06805	0.771659	0.948682	0.876022	0.644823	0.563478	0.941355	0.883144	0.843463	0.419514	0.637507
chr1	10232160	10232730	374	Arfgef1	225	0.212742	NA	6.08967	6.40633	6.57888	6.29285	6.06805	0.771659	0.948682	0.876022	0.644823	0.563478	0.941355	0.883144	0.843463	0.419514	0.637507
chr1	10232940	10233250	375	Arfgef1	-425	0.362229	NA	6.08967	6.40633	6.57888	6.29285	6.06805	0.771659	0.948682	0.876022	0.644823	0.563478	0.941355	0.883144	0.843463	0.419514	0.637507
chr1	10233520	10233910	376	Arfgef1	-1045	0.980088	NA	6.08967	6.40633	6.57888	6.29285	6.06805	0.771659	0.948682	0.876022	0.644823	0.563478	0.941355	0.883144	0.843463	0.419514	0.637507
chr1	10247720	10247910	377	Arfgef1	-15145	0.797892	NA	6.08967	6.40633	6.57888	6.29285	6.06805	0.771659	0.948682	0.876022	0.644823	0.563478	0.941355	0.883144	0.843463	0.419514	0.637507
chr1	10285480	10285830	378	Arfgef1	-52985	0.410236	NA	6.08967	6.40633	6.57888	6.29285	6.06805	0.771659	0.948682	0.876022	0.644823	0.563478	0.941355	0.883144	0.843463	0.419514	0.637507
chr1	10286860	10287110	379	Arfgef1	-54315	0.00051472	NA	6.08967	6.40633	6.57888	6.29285	6.06805	0.771659	0.948682	0.876022	0.644823	0.563478	0.941355	0.883144	0.843463	0.419514	0.637507
chr1	10327940	10328210	380	Arfgef1	-95405	0.361952	NA	6.08967	6.40633	6.57888	6.29285	6.06805	0.771659	0.948682	0.876022	0.644823	0.563478	0.941355	0.883144	0.843463	0.419514	0.637507
chr1	10486440	10486650	381	Cpa6	233398	-0.629946	NA	0	0	0	0	1.508	1	1	1	1	1	1	1	1	1	1
chr1	10487000	10487270	382	Cpa6	232808	-0.42984	NA	0	0	0	0	1.508	1	1	1	1	1	1	1	1	1	1
chr1	10570820	10571210	383	Cpa6	148928	0.834748	NA	0	0	0	0	1.508	1	1	1	1	1	1	1	1	1	1
chr1	10592660	10592990	384	Cpa6	127118	0.309669	NA	0	0	0	0	1.508	1	1	1	1	1	1	1	1	1	1
chr1	10593060	10593290	385	Cpa6	126768	0.00884366	NA	0	0	0	0	1.508	1	1	1	1	1	1	1	1	1	1
chr1	10596140	10596490	386	Cpa6	123628	0.609634	NA	0	0	0	0	1.508	1	1	1	1	1	1	1	1	1	1
chr1	10596500	10596710	387	Cpa6	123338	0.655912	NA	0	0	0	0	1.508	1	1	1	1	1	1	1	1	1	1
chr1	10700080	10700350	388	Cpa6	19728	-0.0726531	NA	0	0	0	0	1.508	1	1	1	1	1	1	1	1	1	1
chr1	10701000	10701250	389	Cpa6	18818	-0.544973	NA	0	0	0	0	1.508	1	1	1	1	1	1	1	1	1	1
chr1	10718880	10719190	390	Cpa6	908	0.269303	NA	0	0	0	0	1.508	1	1	1	1	1	1	1	1	1	1
chr1	10719620	10720130	391	Cpa6	68	0.538565	NA	0	0	0	0	1.508	1	1	1	1	1	1	1	1	1	1
chr1	10720220	10720410	392	Cpa6	-372	0.334258	NA	0	0	0	0	1.508	1	1	1	1	1	1	1	1	1	1
chr1	10720520	10721330	393	Cpa6	-982	0.487009	NA	0	0	0	0	1.508	1	1	1	1	1	1	1	1	1	1
chr1	10759660	10759870	394	Cpa6	-39822	-0.292976	NA	0	0	0	0	1.508	1	1	1	1	1	1	1	1	1	1
chr1	10771920	10772070	395	Cpa6	-52052	0.940656	NA	0	0	0	0	1.508	1	1	1	1	1	1	1	1	1	1
chr1	10777980	10778210	396	Cpa6	-58152	-0.0817566	NA	0	0	0	0	1.508	1	1	1	1	1	1	1	1	1	1
chr1	10781500	10781910	397	Cpa6	-61762	-0.237678	NA	0	0	0	0	1.508	1	1	1	1	1	1	1	1	1	1
chr1	10815140	10815310	398	Mir467e	50649	0	NA	0	0	0	0	0	1	1	1	1	1	1	1	1	1	1
chr1	10835760	10835970	399	Mir467e	30009	0	NA	0	0	0	0	0	1	1	1	1	1	1	1	1	1	1
chr1	10836000	10836330	400	Mir467e	29709	0	NA	0	0	0	0	0	1	1	1	1	1	1	1	1	1	1
chr1	10837280	10837490	401	Mir467e	28489	0	NA	0	0	0	0	0	1	1	1	1	1	1	1	1	1	1
chr1	10871320	10871750	402	Mir467e	-5661	0	NA	0	0	0	0	0	1	1	1	1	1	1	1	1	1	1
chr1	10872300	10872570	403	Mir467e	-6561	0	NA	0	0	0	0	0	1	1	1	1	1	1	1	1	1	1
chr1	10877520	10877690	404	Mir467e	-11731	0	NA	0	0	0	0	0	1	1	1	1	1	1	1	1	1	1
chr1	10877860	10878050	405	Mir467e	-12081	0	NA	0	0	0	0	0	1	1	1	1	1	1	1	1	1	1
chr1	10878320	10878510	406	Mir467e	-12541	0	NA	0	0	0	0	0	1	1	1	1	1	1	1	1	1	1
chr1	10880020	10880250	407	Mir467e	-14261	0	NA	0	0	0	0	0	1	1	1	1	1	1	1	1	1	1
chr1	10880400	10880590	408	Mir467e	-14621	0	NA	0	0	0	0	0	1	1	1	1	1	1	1	1	1	1
chr1	10942960	10943190	409	Prex2	-50390	0.859863	1	5.83716	0.970129	1.72379	1.79889	3.26459	3.10443e-16	0.752034	0.000179288	1.07427e-13	9.20232e-12	1.9248e-06	0.755537	0.00011043	1.12007e-09	0.0204241
chr1	10992880	10994050	410	Prex2	0	0.877445	1	5.83716	0.970129	1.72379	1.79889	3.26459	3.10443e-16	0.752034	0.000179288	1.07427e-13	9.20232e-12	1.9248e-06	0.755537	0.00011043	1.12007e-09	0.0204241
chr1	10994280	10994710	411	Prex2	1030	-0.304766	1	5.83716	0.970129	1.72379	1.79889	3.26459	3.10443e-16	0.752034	0.000179288	1.07427e-13	9.20232e-12	1.9248e-06	0.755537	0.00011043	1.12007e-09	0.0204241
chr1	11026660	11026890	412	Prex2	33310	0.517794	1	5.83716	0.970129	1.72379	1.79889	3.26459	3.10443e-16	0.752034	0.000179288	1.07427e-13	9.20232e-12	1.9248e-06	0.755537	0.00011043	1.12007e-09	0.0204241
chr1	11065260	11065550	413	Prex2	71940	0.149142	1	5.83716	0.970129	1.72379	1.79889	3.26459	3.10443e-16	0.752034	0.000179288	1.07427e-13	9.20232e-12	1.9248e-06	0.755537	0.00011043	1.12007e-09	0.0204241
chr1	11096780	11096990	414	Prex2	103420	0.147292	1	5.83716	0.970129	1.72379	1.79889	3.26459	3.10443e-16	0.752034	0.000179288	1.07427e-13	9.20232e-12	1.9248e-06	0.755537	0.00011043	1.12007e-09	0.0204241
chr1	11097340	11097610	415	Prex2	104010	-0.478117	1	5.83716	0.970129	1.72379	1.79889	3.26459	3.10443e-16	0.752034	0.000179288	1.07427e-13	9.20232e-12	1.9248e-06	0.755537	0.00011043	1.12007e-09	0.0204241
chr1	11117040	11117210	416	Prex2	123660	0.653002	1	5.83716	0.970129	1.72379	1.79889	3.26459	3.10443e-16	0.752034	0.000179288	1.07427e-13	9.20232e-12	1.9248e-06	0.755537	0.00011043	1.12007e-09	0.0204241
chr1	11117260	11117530	417	Prex2	123930	-0.0567068	1	5.83716	0.970129	1.72379	1.79889	3.26459	3.10443e-16	0.752034	0.000179288	1.07427e-13	9.20232e-12	1.9248e-06	0.755537	0.00011043	1.12007e-09	0.0204241
chr1	11140000	11140170	418	Prex2	-123878	0.456464	1	5.83716	0.970129	1.72379	1.79889	3.26459	3.10443e-16	0.752034	0.000179288	1.07427e-13	9.20232e-12	1.9248e-06	0.755537	0.00011043	1.12007e-09	0.0204241
chr1	11169220	11169610	419	Prex2	-94548	0.0167955	1	5.83716	0.970129	1.72379	1.79889	3.26459	3.10443e-16	0.752034	0.000179288	1.07427e-13	9.20232e-12	1.9248e-06	0.755537	0.00011043	1.12007e-09	0.0204241
chr1	11169680	11169950	420	Prex2	-94148	-0.0713732	1	5.83716	0.970129	1.72379	1.79889	3.26459	3.10443e-16	0.752034	0.000179288	1.07427e-13	9.20232e-12	1.9248e-06	0.755537	0.00011043	1.12007e-09	0.0204241
chr1	11177620	11178210	421	Prex2	-86048	0.324829	1	5.83716	0.970129	1.72379	1.79889	3.26459	3.10443e-16	0.752034	0.000179288	1.07427e-13	9.20232e-12	1.9248e-06	0.755537	0.00011043	1.12007e-09	0.0204241
chr1	11180000	11180430	422	Prex2	-83748	0.029559	1	5.83716	0.970129	1.72379	1.79889	3.26459	3.10443e-16	0.752034	0.000179288	1.07427e-13	9.20232e-12	1.9248e-06	0.755537	0.00011043	1.12007e-09	0.0204241
chr1	11181040	11181330	423	Prex2	-82778	-0.35381	1	5.83716	0.970129	1.72379	1.79889	3.26459	3.10443e-16	0.752034	0.000179288	1.07427e-13	9.20232e-12	1.9248e-06	0.755537	0.00011043	1.12007e-09	0.0204241
chr1	11202620	11202970	424	Prex2	-61168	-0.0259124	1	5.83716	0.970129	1.72379	1.79889	3.26459	3.10443e-16	0.752034	0.000179288	1.07427e-13	9.20232e-12	1.9248e-06	0.755537	0.00011043	1.12007e-09	0.0204241
chr1	11214340	11214750	425	Prex2	-49418	0.0497048	1	5.83716	0.970129	1.72379	1.79889	3.26459	3.10443e-16	0.752034	0.000179288	1.07427e-13	9.20232e-12	1.9248e-06	0.755537	0.00011043	1.12007e-09	0.0204241
chr1	11216460	11216810	426	Prex2	-47328	-0.0891233	1	5.83716	0.970129	1.72379	1.79889	3.26459	3.10443e-16	0.752034	0.000179288	1.07427e-13	9.20232e-12	1.9248e-06	0.755537	0.00011043	1.12007e-09	0.0204241
chr1	11217400	11217630	427	Prex2	-46448	0.0946555	1	5.83716	0.970129	1.72379	1.79889	3.26459	3.10443e-16	0.752034	0.000179288	1.07427e-13	9.20232e-12	1.9248e-06	0.755537	0.00011043	1.12007e-09	0.0204241
chr1	11230880	11231410	428	Prex2	-32818	0.447679	1	5.83716	0.970129	1.72379	1.79889	3.26459	3.10443e-16	0.752034	0.000179288	1.07427e-13	9.20232e-12	1.9248e-06	0.755537	0.00011043	1.12007e-09	0.0204241
chr1	11234000	11234190	429	Prex2	-29868	0.296741	1	5.83716	0.970129	1.72379	1.79889	3.26459	3.10443e-16	0.752034	0.000179288	1.07427e-13	9.20232e-12	1.9248e-06	0.755537	0.00011043	1.12007e-09	0.0204241
chr1	11268320	11268550	430	Prex2	4472	-0.391129	1	5.83716	0.970129	1.72379	1.79889	3.26459	3.10443e-16	0.752034	0.000179288	1.07427e-13	9.20232e-12	1.9248e-06	0.755537	0.00011043	1.12007e-09	0.0204241
chr1	11268620	11269090	431	Prex2	4892	-0.656078	1	5.83716	0.970129	1.72379	1.79889	3.26459	3.10443e-16	0.752034	0.000179288	1.07427e-13	9.20232e-12	1.9248e-06	0.755537	0.00011043	1.12007e-09	0.0204241
chr1	11277940	11278210	432	Prex2	14112	0.665508	1	5.83716	0.970129	1.72379	1.79889	3.26459	3.10443e-16	0.752034	0.000179288	1.07427e-13	9.20232e-12	1.9248e-06	0.755537	0.00011043	1.12007e-09	0.0204241
chr1	11329520	11329830	433	Prex2	65712	0.924844	1	5.83716	0.970129	1.72379	1.79889	3.26459	3.10443e-16	0.752034	0.000179288	1.07427e-13	9.20232e-12	1.9248e-06	0.755537	0.00011043	1.12007e-09	0.0204241
chr1	11330320	11330530	434	Prex2	66462	0.825695	1	5.83716	0.970129	1.72379	1.79889	3.26459	3.10443e-16	0.752034	0.000179288	1.07427e-13	9.20232e-12	1.9248e-06	0.755537	0.00011043	1.12007e-09	0.0204241
chr1	11330680	11330870	435	Prex2	66812	0.967729	1	5.83716	0.970129	1.72379	1.79889	3.26459	3.10443e-16	0.752034	0.000179288	1.07427e-13	9.20232e-12	1.9248e-06	0.755537	0.00011043	1.12007e-09	0.0204241
chr1	11351120	11351310	436	A830018L16Rik	-62890	0.573772	1	7.04226	5.46774	6.83481	6.54883	7.5836	1.04058e-07	7.65626e-05	0.000271838	1.32883e-11	0.457572	0.0754337	0.439189	0.00142059	0.05371	0.579003
chr1	11395520	11395670	437	A830018L16Rik	-18510	0.573772	1	7.04226	5.46774	6.83481	6.54883	7.5836	1.04058e-07	7.65626e-05	0.000271838	1.32883e-11	0.457572	0.0754337	0.439189	0.00142059	0.05371	0.579003
chr1	11396080	11396230	438	A830018L16Rik	-17950	0.573772	1	7.04226	5.46774	6.83481	6.54883	7.5836	1.04058e-07	7.65626e-05	0.000271838	1.32883e-11	0.457572	0.0754337	0.439189	0.00142059	0.05371	0.579003
chr1	11401220	11401430	439	A830018L16Rik	-12780	0.573772	1	7.04226	5.46774	6.83481	6.54883	7.5836	1.04058e-07	7.65626e-05	0.000271838	1.32883e-11	0.457572	0.0754337	0.439189	0.00142059	0.05371	0.579003
chr1	11413460	11413830	440	A830018L16Rik	-460	0.614505	1	7.04226	5.46774	6.83481	6.54883	7.5836	1.04058e-07	7.65626e-05	0.000271838	1.32883e-11	0.457572	0.0754337	0.439189	0.00142059	0.05371	0.579003
chr1	11413860	11414570	441	A830018L16Rik	110	-0.38054	1	7.04226	5.46774	6.83481	6.54883	7.5836	1.04058e-07	7.65626e-05	0.000271838	1.32883e-11	0.457572	0.0754337	0.439189	0.00142059	0.05371	0.579003
chr1	11414600	11415050	442	A830018L16Rik	720	-0.324723	1	7.04226	5.46774	6.83481	6.54883	7.5836	1.04058e-07	7.65626e-05	0.000271838	1.32883e-11	0.457572	0.0754337	0.439189	0.00142059	0.05371	0.579003
chr1	11415280	11415710	443	A830018L16Rik	1390	0.753403	1	7.04226	5.46774	6.83481	6.54883	7.5836	1.04058e-07	7.65626e-05	0.000271838	1.32883e-11	0.457572	0.0754337	0.439189	0.00142059	0.05371	0.579003
chr1	11416260	11416550	444	A830018L16Rik	2300	0.571959	1	7.04226	5.46774	6.83481	6.54883	7.5836	1.04058e-07	7.65626e-05	0.000271838	1.32883e-11	0.457572	0.0754337	0.439189	0.00142059	0.05371	0.579003
chr1	11427260	11427630	445	A830018L16Rik	13340	0.217965	1	7.04226	5.46774	6.83481	6.54883	7.5836	1.04058e-07	7.65626e-05	0.000271838	1.32883e-11	0.457572	0.0754337	0.439189	0.00142059	0.05371	0.579003
chr1	11427800	11428070	446	A830018L16Rik	13830	0.515825	1	7.04226	5.46774	6.83481	6.54883	7.5836	1.04058e-07	7.65626e-05	0.000271838	1.32883e-11	0.457572	0.0754337	0.439189	0.00142059	0.05371	0.579003
chr1	11430380	11430790	447	A830018L16Rik	16480	-0.0167257	1	7.04226	5.46774	6.83481	6.54883	7.5836	1.04058e-07	7.65626e-05	0.000271838	1.32883e-11	0.457572	0.0754337	0.439189	0.00142059	0.05371	0.579003
chr1	11458060	11458230	448	A830018L16Rik	44040	0.479173	1	7.04226	5.46774	6.83481	6.54883	7.5836	1.04058e-07	7.65626e-05	0.000271838	1.32883e-11	0.457572	0.0754337	0.439189	0.00142059	0.05371	0.579003
chr1	11458380	11458690	449	A830018L16Rik	44430	0.591844	1	7.04226	5.46774	6.83481	6.54883	7.5836	1.04058e-07	7.65626e-05	0.000271838	1.32883e-11	0.457572	0.0754337	0.439189	0.00142059	0.05371	0.579003
chr1	11467140	11467330	450	A830018L16Rik	53130	0.452851	1	7.04226	5.46774	6.83481	6.54883	7.5836	1.04058e-07	7.65626e-05	0.000271838	1.32883e-11	0.457572	0.0754337	0.439189	0.00142059	0.05371	0.579003
chr1	11493020	11493390	451	A830018L16Rik	79100	0.79213	1	7.04226	5.46774	6.83481	6.54883	7.5836	1.04058e-07	7.65626e-05	0.000271838	1.32883e-11	0.457572	0.0754337	0.439189	0.00142059	0.05371	0.579003
chr1	11549880	11550170	452	A830018L16Rik	135920	0.00978238	1	7.04226	5.46774	6.83481	6.54883	7.5836	1.04058e-07	7.65626e-05	0.000271838	1.32883e-11	0.457572	0.0754337	0.439189	0.00142059	0.05371	0.579003
chr1	11558660	11558930	453	A830018L16Rik	144690	-0.098569	1	7.04226	5.46774	6.83481	6.54883	7.5836	1.04058e-07	7.65626e-05	0.000271838	1.32883e-11	0.457572	0.0754337	0.439189	0.00142059	0.05371	0.579003
chr1	11564940	11565250	454	A830018L16Rik	150990	0.26197	1	7.04226	5.46774	6.83481	6.54883	7.5836	1.04058e-07	7.65626e-05	0.000271838	1.32883e-11	0.457572	0.0754337	0.439189	0.00142059	0.05371	0.579003
chr1	11565380	11565590	455	A830018L16Rik	151380	-0.271515	1	7.04226	5.46774	6.83481	6.54883	7.5836	1.04058e-07	7.65626e-05	0.000271838	1.32883e-11	0.457572	0.0754337	0.439189	0.00142059	0.05371	0.579003
chr1	11566020	11566370	456	A830018L16Rik	152090	0.569377	1	7.04226	5.46774	6.83481	6.54883	7.5836	1.04058e-07	7.65626e-05	0.000271838	1.32883e-11	0.457572	0.0754337	0.439189	0.00142059	0.05371	0.579003
chr1	11566840	11567010	457	A830018L16Rik	152820	0.112502	1	7.04226	5.46774	6.83481	6.54883	7.5836	1.04058e-07	7.65626e-05	0.000271838	1.32883e-11	0.457572	0.0754337	0.439189	0.00142059	0.05371	0.579003
chr1	11573580	11573790	458	A830018L16Rik	159580	-0.0263466	1	7.04226	5.46774	6.83481	6.54883	7.5836	1.04058e-07	7.65626e-05	0.000271838	1.32883e-11	0.457572	0.0754337	0.439189	0.00142059	0.05371	0.579003
chr1	11573860	11574230	459	A830018L16Rik	159940	0.0431505	1	7.04226	5.46774	6.83481	6.54883	7.5836	1.04058e-07	7.65626e-05	0.000271838	1.32883e-11	0.457572	0.0754337	0.439189	0.00142059	0.05371	0.579003
chr1	11579960	11580470	460	A830018L16Rik	166110	0.423953	1	7.04226	5.46774	6.83481	6.54883	7.5836	1.04058e-07	7.65626e-05	0.000271838	1.32883e-11	0.457572	0.0754337	0.439189	0.00142059	0.05371	0.579003
chr1	11580480	11580770	461	A830018L16Rik	166520	0.180937	1	7.04226	5.46774	6.83481	6.54883	7.5836	1.04058e-07	7.65626e-05	0.000271838	1.32883e-11	0.457572	0.0754337	0.439189	0.00142059	0.05371	0.579003
chr1	11587960	11588310	462	A830018L16Rik	174030	-0.415857	1	7.04226	5.46774	6.83481	6.54883	7.5836	1.04058e-07	7.65626e-05	0.000271838	1.32883e-11	0.457572	0.0754337	0.439189	0.00142059	0.05371	0.579003
chr1	11588360	11588590	463	A830018L16Rik	174370	0.10776	1	7.04226	5.46774	6.83481	6.54883	7.5836	1.04058e-07	7.65626e-05	0.000271838	1.32883e-11	0.457572	0.0754337	0.439189	0.00142059	0.05371	0.579003
chr1	11595320	11595570	464	A830018L16Rik	181340	-0.0331325	1	7.04226	5.46774	6.83481	6.54883	7.5836	1.04058e-07	7.65626e-05	0.000271838	1.32883e-11	0.457572	0.0754337	0.439189	0.00142059	0.05371	0.579003
chr1	11638420	11638730	465	A830018L16Rik	224470	0.898136	1	7.04226	5.46774	6.83481	6.54883	7.5836	1.04058e-07	7.65626e-05	0.000271838	1.32883e-11	0.457572	0.0754337	0.439189	0.00142059	0.05371	0.579003
chr1	11650240	11650390	466	A830018L16Rik	236210	-0.278632	1	7.04226	5.46774	6.83481	6.54883	7.5836	1.04058e-07	7.65626e-05	0.000271838	1.32883e-11	0.457572	0.0754337	0.439189	0.00142059	0.05371	0.579003
chr1	11652880	11653130	467	A830018L16Rik	238900	0.173877	1	7.04226	5.46774	6.83481	6.54883	7.5836	1.04058e-07	7.65626e-05	0.000271838	1.32883e-11	0.457572	0.0754337	0.439189	0.00142059	0.05371	0.579003
chr1	11657820	11658010	468	A830018L16Rik	243810	-0.375195	1	7.04226	5.46774	6.83481	6.54883	7.5836	1.04058e-07	7.65626e-05	0.000271838	1.32883e-11	0.457572	0.0754337	0.439189	0.00142059	0.05371	0.579003
chr1	11742280	11742650	469	A830018L16Rik	328360	0.21991	1	7.04226	5.46774	6.83481	6.54883	7.5836	1.04058e-07	7.65626e-05	0.000271838	1.32883e-11	0.457572	0.0754337	0.439189	0.00142059	0.05371	0.579003
chr1	11748360	11748670	470	A830018L16Rik	334410	0.779401	1	7.04226	5.46774	6.83481	6.54883	7.5836	1.04058e-07	7.65626e-05	0.000271838	1.32883e-11	0.457572	0.0754337	0.439189	0.00142059	0.05371	0.579003
chr1	11750640	11751030	471	A830018L16Rik	336730	0.251599	1	7.04226	5.46774	6.83481	6.54883	7.5836	1.04058e-07	7.65626e-05	0.000271838	1.32883e-11	0.457572	0.0754337	0.439189	0.00142059	0.05371	0.579003
chr1	11788340	11788550	472	A830018L16Rik	374340	0.347196	1	7.04226	5.46774	6.83481	6.54883	7.5836	1.04058e-07	7.65626e-05	0.000271838	1.32883e-11	0.457572	0.0754337	0.439189	0.00142059	0.05371	0.579003
chr1	11895120	11895350	473	A830018L16Rik	481130	0.0482184	1	7.04226	5.46774	6.83481	6.54883	7.5836	1.04058e-07	7.65626e-05	0.000271838	1.32883e-11	0.457572	0.0754337	0.439189	0.00142059	0.05371	0.579003
chr1	11977640	11977890	474	A830018L16Rik	563660	-0.0116936	1	7.04226	5.46774	6.83481	6.54883	7.5836	1.04058e-07	7.65626e-05	0.000271838	1.32883e-11	0.457572	0.0754337	0.439189	0.00142059	0.05371	0.579003
chr1	11977920	11978190	475	A830018L16Rik	563950	-0.141346	1	7.04226	5.46774	6.83481	6.54883	7.5836	1.04058e-07	7.65626e-05	0.000271838	1.32883e-11	0.457572	0.0754337	0.439189	0.00142059	0.05371	0.579003
chr1	11978200	11978590	476	A830018L16Rik	564290	0.0378988	1	7.04226	5.46774	6.83481	6.54883	7.5836	1.04058e-07	7.65626e-05	0.000271838	1.32883e-11	0.457572	0.0754337	0.439189	0.00142059	0.05371	0.579003
chr1	12008620	12009530	477	A830018L16Rik	594970	-0.3217	1	7.04226	5.46774	6.83481	6.54883	7.5836	1.04058e-07	7.65626e-05	0.000271838	1.32883e-11	0.457572	0.0754337	0.439189	0.00142059	0.05371	0.579003
chr1	12009560	12009950	478	A830018L16Rik	595650	-0.641451	1	7.04226	5.46774	6.83481	6.54883	7.5836	1.04058e-07	7.65626e-05	0.000271838	1.32883e-11	0.457572	0.0754337	0.439189	0.00142059	0.05371	0.579003
chr1	12010220	12010530	479	A830018L16Rik	596270	-0.287402	1	7.04226	5.46774	6.83481	6.54883	7.5836	1.04058e-07	7.65626e-05	0.000271838	1.32883e-11	0.457572	0.0754337	0.439189	0.00142059	0.05371	0.579003
chr1	12010680	12010950	480	A830018L16Rik	596710	-0.246523	1	7.04226	5.46774	6.83481	6.54883	7.5836	1.04058e-07	7.65626e-05	0.000271838	1.32883e-11	0.457572	0.0754337	0.439189	0.00142059	0.05371	0.579003
chr1	12025980	12026170	481	A830018L16Rik	611970	0.573772	1	7.04226	5.46774	6.83481	6.54883	7.5836	1.04058e-07	7.65626e-05	0.000271838	1.32883e-11	0.457572	0.0754337	0.439189	0.00142059	0.05371	0.579003
chr1	12115480	12115730	482	4932411L15	-551958	0.0128273	NA	8.31165	8.24372	8.45125	8.1781	7.85402	0.422915	0.586034	0.564484	0.00190937	0.952062	0.065756	6.40424e-05	0.0315131	1.09098e-05	0.0367146
chr1	12117240	12117510	483	4932411L15	-550188	0.157034	NA	8.31165	8.24372	8.45125	8.1781	7.85402	0.422915	0.586034	0.564484	0.00190937	0.952062	0.065756	6.40424e-05	0.0315131	1.09098e-05	0.0367146
chr1	12126660	12126890	484	4932411L15	-540788	-0.201437	NA	8.31165	8.24372	8.45125	8.1781	7.85402	0.422915	0.586034	0.564484	0.00190937	0.952062	0.065756	6.40424e-05	0.0315131	1.09098e-05	0.0367146
chr1	12190860	12191270	485	4932411L15	-476498	0.229407	NA	8.31165	8.24372	8.45125	8.1781	7.85402	0.422915	0.586034	0.564484	0.00190937	0.952062	0.065756	6.40424e-05	0.0315131	1.09098e-05	0.0367146
chr1	12276300	12276530	486	4932411L15	-391148	-0.808516	NA	8.31165	8.24372	8.45125	8.1781	7.85402	0.422915	0.586034	0.564484	0.00190937	0.952062	0.065756	6.40424e-05	0.0315131	1.09098e-05	0.0367146
chr1	12366940	12367210	487	4932411L15	-300488	-0.602813	NA	8.31165	8.24372	8.45125	8.1781	7.85402	0.422915	0.586034	0.564484	0.00190937	0.952062	0.065756	6.40424e-05	0.0315131	1.09098e-05	0.0367146
chr1	12367720	12367930	488	4932411L15	-299738	-0.590789	NA	8.31165	8.24372	8.45125	8.1781	7.85402	0.422915	0.586034	0.564484	0.00190937	0.952062	0.065756	6.40424e-05	0.0315131	1.09098e-05	0.0367146
chr1	12367980	12368190	489	4932411L15	-299478	-0.4878	NA	8.31165	8.24372	8.45125	8.1781	7.85402	0.422915	0.586034	0.564484	0.00190937	0.952062	0.065756	6.40424e-05	0.0315131	1.09098e-05	0.0367146
chr1	12453040	12453230	490	4932411L15	-214428	-0.83952	NA	8.31165	8.24372	8.45125	8.1781	7.85402	0.422915	0.586034	0.564484	0.00190937	0.952062	0.065756	6.40424e-05	0.0315131	1.09098e-05	0.0367146
chr1	12453400	12453570	491	4932411L15	-214078	-0.889276	NA	8.31165	8.24372	8.45125	8.1781	7.85402	0.422915	0.586034	0.564484	0.00190937	0.952062	0.065756	6.40424e-05	0.0315131	1.09098e-05	0.0367146
chr1	12500060	12500390	492	4932411L15	-167338	0.207891	NA	8.31165	8.24372	8.45125	8.1781	7.85402	0.422915	0.586034	0.564484	0.00190937	0.952062	0.065756	6.40424e-05	0.0315131	1.09098e-05	0.0367146
chr1	12500460	12500870	493	4932411L15	-166898	0.623576	NA	8.31165	8.24372	8.45125	8.1781	7.85402	0.422915	0.586034	0.564484	0.00190937	0.952062	0.065756	6.40424e-05	0.0315131	1.09098e-05	0.0367146
chr1	12504740	12505090	494	4932411L15	-162648	0.586382	NA	8.31165	8.24372	8.45125	8.1781	7.85402	0.422915	0.586034	0.564484	0.00190937	0.952062	0.065756	6.40424e-05	0.0315131	1.09098e-05	0.0367146
chr1	12509800	12510050	495	4932411L15	-157638	-0.986432	NA	8.31165	8.24372	8.45125	8.1781	7.85402	0.422915	0.586034	0.564484	0.00190937	0.952062	0.065756	6.40424e-05	0.0315131	1.09098e-05	0.0367146
chr1	12510120	12510810	496	4932411L15	-157098	-0.897502	NA	8.31165	8.24372	8.45125	8.1781	7.85402	0.422915	0.586034	0.564484	0.00190937	0.952062	0.065756	6.40424e-05	0.0315131	1.09098e-05	0.0367146
chr1	12519420	12519950	497	4932411L15	-147878	-0.938706	NA	8.31165	8.24372	8.45125	8.1781	7.85402	0.422915	0.586034	0.564484	0.00190937	0.952062	0.065756	6.40424e-05	0.0315131	1.09098e-05	0.0367146
[truncated: 219,883+ more rows]
