# Supplementary material for: Layer-specific chromatin accessibility landscapes reveal regulatory networks in adult mouse visual cortex
Source: eLife. 2017 Jan 23;6:e21883. doi: 10.7554/eLife.21883 (PMC5325622; doi:10.7554/eLife.21883)
Supplement: Supplementary file 2. — (a) Peak module AME results. (b) FIMO motif search results. (c) Network interaction table. DOI: http://dx.doi.org/10.7554/eLife.21883.052 [file elife-21883-supp2.xlsx]

## Sheet: Supplementary File 2A
Peak Module ID	Peak Module Name	Motif ID	Motif Name	Fisher's Exact Test P-value	Corrected P-value
1	L6+	MA0670.1	NFIA	3.633e-75	3.934e-72
1	L6+	MA0671.1	NFIX	1.371e-70	1.485e-67
1	L6+	MA0368.1	RIM101	1.007e-43	1.09e-40
1	L6+	MA0800.1	EOMES	1.175e-14	1.272e-11
1	L6+	MA1014.1	GATA11	1.309e-14	1.417e-11
1	L6+	MA0774.1	MEIS2	2.793e-14	3.025e-11
1	L6+	MA0690.1	TBX21	4.044e-14	4.38e-11
1	L6+	MA0688.1	TBX2	4.481e-14	4.853e-11
1	L6+	MA0739.1	Hic1	3.65e-13	3.953e-10
1	L6+	MA0682.1	Pitx1	4.092e-13	4.432e-10
1	L6+	MA0302.1	GAT4	8.59e-13	9.303e-10
1	L6+	MA1018.1	GATA9	9.918e-13	1.074e-09
1	L6+	MA0498.2	MEIS1	3.081e-12	3.336e-09
1	L6+	MA0293.1	ECM23	3.839e-12	4.157e-09
1	L6+	MA0775.1	MEIS3	4.277e-12	4.632e-09
1	L6+	MA0915.1	dve	9.822e-12	1.064e-08
1	L6+	MA0518.1	Stat4	1.886e-11	2.043e-08
1	L6+	MA0301.1	GAT3	5.074e-11	5.496e-08
1	L6+	MA1017.1	GATA8	6.388e-11	6.919e-08
1	L6+	MA0802.1	TBR1	8.756e-11	9.483e-08
1	L6+	MA0801.1	MGA	1.012e-10	1.096e-07
1	L6+	MA1013.1	GATA10	2.509e-10	2.717e-07
1	L6+	MA0755.1	CUX2	3.032e-10	3.283e-07
1	L6+	MA0389.1	SRD1	3.52e-10	3.813e-07
1	L6+	MA0714.1	PITX3	3.544e-10	3.838e-07
1	L6+	MA0712.1	OTX2	5.587e-10	6.051e-07
1	L6+	MA0144.2	STAT3	1.865e-09	2.02e-06
1	L6+	MA0119.1	NFIC::TLX1	1.931e-09	2.092e-06
1	L6+	MA0754.1	CUX1	4.102e-09	4.442e-06
1	L6+	MA0201.1	Ptx1	4.447e-09	4.816e-06
1	L6+	MA0711.1	OTX1	7.525e-09	8.149e-06
1	L6+	MA0689.1	TBX20	7.974e-09	8.635e-06
1	L6+	MA0805.1	TBX1	9.029e-09	9.778e-06
1	L6+	MA0038.1	Gfi1	1.271e-08	1.376e-05
1	L6+	MA0519.1	Stat5a::Stat5b	1.33e-08	1.441e-05
1	L6+	MA0648.1	GSC	1.906e-08	2.065e-05
1	L6+	MA0137.3	STAT1	3.904e-08	4.228e-05
1	L6+	MA0679.1	ONECUT1	4.218e-08	4.568e-05
1	L6+	MA0891.1	GSC2	5.877e-08	6.365e-05
1	L6+	MA0719.1	RHOXF1	2.182e-07	0.0002363
1	L6+	MA0222.1	exd	2.306e-07	0.0002498
1	L6+	MA0408.1	TOS8	3.822e-07	0.0004138
1	L6+	MA1015.1	GATA12	4.154e-07	0.0004498
1	L6+	MA0304.1	GCR1	5.936e-07	0.0006426
2	L5+	MA0477.1	FOSL1	5.864e-55	6.35e-52
2	L5+	MA0490.1	JUNB	5.824e-53	6.307e-50
2	L5+	MA0489.1	JUN(var.2)	2.236e-50	2.421e-47
2	L5+	MA0491.1	JUND	4.18e-48	4.527e-45
2	L5+	MA0462.1	BATF::JUN	6.699e-47	7.255e-44
2	L5+	MA0476.1	FOS	7.433e-47	8.05e-44
2	L5+	MA0099.2	FOS::JUN	1.062e-46	1.15e-43
2	L5+	MA0478.1	FOSL2	2.895e-45	3.136e-42
2	L5+	MA0655.1	JDP2	2.049e-41	2.219e-38
2	L5+	MA0303.1	GCN4	5.487e-34	5.943e-31
2	L5+	MA0841.1	NFE2	7.554e-34	8.181e-31
2	L5+	MA0501.1	MAF::NFE2	9.01e-23	9.758e-20
2	L5+	MA0272.1	ARG81	1.884e-22	2.04e-19
2	L5+	MA0419.1	YAP7	1.244e-16	1.348e-13
2	L5+	MA0150.2	Nfe2l2	6.454e-12	6.99e-09
2	L5+	MA0785.1	POU2F1	1.101e-10	1.192e-07
2	L5+	MA0495.1	MAFF	5.315e-10	5.756e-07
2	L5+	MA0791.1	POU4F3	8.652e-09	9.37e-06
2	L5+	MA0496.1	MAFK	1.128e-08	1.222e-05
2	L5+	MA0001.2	AGL3	1.165e-08	1.261e-05
2	L5+	MA0627.1	Pou2f3	1.634e-08	1.77e-05
2	L5+	MA0786.1	POU3F1	1.959e-08	2.121e-05
2	L5+	MA0005.2	AG	2.153e-08	2.332e-05
2	L5+	MA0788.1	POU3F3	2.165e-08	2.345e-05
2	L5+	MA0547.1	skn-1	5.293e-08	5.732e-05
2	L5+	MA0507.1	POU2F2	6.078e-08	6.582e-05
2	L5+	MA0679.1	ONECUT1	9.218e-08	9.983e-05
2	L5+	MA0757.1	ONECUT3	9.87e-08	0.0001069
2	L5+	MA0594.1	Hoxa9	2.198e-07	0.0002381
2	L5+	MA0789.1	POU3F4	2.904e-07	0.0003144
2	L5+	MA0468.1	DUX4	3.099e-07	0.0003356
2	L5+	MA0465.1	CDX2	3.817e-07	0.0004133
2	L5+	MA0346.1	NHP6B	5.028e-07	0.0005444
2	L5+	MA0954.1	ATHB-7	5.305e-07	0.0005744
2	L5+	MA0784.1	POU1F1	6.711e-07	0.0007266
2	L5+	MA0052.3	MEF2A	6.984e-07	0.0007561
2	L5+	MA0792.1	POU5F1B	8.219e-07	0.0008897
3	L4+	MA0000.1	Neurod2	6.465e-155	7.001e-152
3	L4+	MA0072.1	RORA(var.2)	3.548e-154	3.842e-151
3	L4+	MA0522.2	TCF3	9.862e-140	1.068e-136
3	L4+	MA0830.1	TCF4	1.047e-134	1.134e-131
3	L4+	MA0820.1	FIGLA	2.281e-116	2.47e-113
3	L4+	MA0451.1	kni	6.595e-115	7.142e-112
3	L4+	MA0824.1	ID4	2.792e-114	3.024e-111
3	L4+	MA0091.1	TAL1::TCF3	1.105e-105	1.197e-102
3	L4+	MA0103.2	ZEB1	5.204e-94	5.636e-91
3	L4+	MA0521.1	Tcf12	5.571e-94	6.034e-91
3	L4+	MA0745.1	SNAI2	9.992e-88	1.082e-84
3	L4+	MA0499.1	Myod1	3.722e-84	4.031e-81
3	L4+	MA0500.1	Myog	1.344e-79	1.456e-76
3	L4+	MA0071.1	RORA	2.774e-63	3.004e-60
3	L4+	MA0816.1	Ascl2	2.265e-58	2.453e-55
3	L4+	MA0607.1	Bhlha15	3.532e-58	3.825e-55
3	L4+	MA0461.2	Atoh1	8.383e-51	9.079e-48
3	L4+	MA0698.1	ZBTB18	8.765e-51	9.493e-48
3	L4+	MA0048.2	NHLH1	4.045e-46	4.381e-43
3	L4+	MA0832.1	Tcf21	3.193e-43	3.458e-40
3	L4+	MA0623.1	Neurog1	1.812e-38	1.962e-35
3	L4+	MA0583.1	RAV1(var.2)	2.598e-34	2.813e-31
3	L4+	MA0478.1	FOSL2	6.712e-34	7.269e-31
3	L4+	MA0665.1	MSC	3.907e-33	4.232e-30
3	L4+	MA0545.1	hlh-1	9.083e-31	9.837e-28
3	L4+	MA0489.1	JUN(var.2)	6.004e-28	6.502e-25
3	L4+	MA0490.1	JUNB	9.898e-28	1.072e-24
3	L4+	MA0477.1	FOSL1	8.769e-27	9.497e-24
3	L4+	MA0476.1	FOS	9.334e-27	1.011e-23
3	L4+	MA0669.1	NEUROG2	1.486e-25	1.61e-22
3	L4+	MA0491.1	JUND	2.087e-25	2.261e-22
3	L4+	MA0668.1	NEUROD2	6.194e-25	6.708e-22
3	L4+	MA0827.1	OLIG3	1.157e-24	1.253e-21
3	L4+	MA0303.1	GCN4	3.162e-24	3.424e-21
3	L4+	MA0655.1	JDP2	2.377e-23	2.575e-20
3	L4+	MA0099.2	FOS::JUN	6.405e-23	6.937e-20
3	L4+	MA0841.1	NFE2	8.126e-23	8.801e-20
3	L4+	MA0826.1	OLIG1	2.284e-22	2.473e-19
3	L4+	MA0691.1	TFAP4	8.59e-22	9.303e-19
3	L4+	MA0272.1	ARG81	3.439e-20	3.724e-17
3	L4+	MA0667.1	MYF6	4.923e-19	5.332e-16
3	L4+	MA0515.1	Sox6	4.758e-16	5.152e-13
3	L4+	MA0678.1	OLIG2	1.679e-11	1.819e-08
3	L4+	MA0514.1	Sox3	7.636e-11	8.27e-08
3	L4+	MA0531.1	CTCF	4.269e-10	4.623e-07
3	L4+	MA0258.2	ESR2	1.08e-09	1.17e-06
3	L4+	MA0818.1	BHLHE22	1.683e-09	1.823e-06
3	L4+	MA0077.1	SOX9	2.547e-09	2.759e-06
3	L4+	MA0462.1	BATF::JUN	2.581e-09	2.795e-06
3	L4+	MA0143.3	Sox2	2.314e-08	2.506e-05
3	L4+	MA0743.1	SCRT1	2.47e-08	2.676e-05
3	L4+	MA0066.1	PPARG	3.33e-08	3.607e-05
3	L4+	MA0445.1	D	4.114e-07	0.0004454
3	L4+	MA1073.1	TRB2	4.157e-07	0.0004501
4	L2/3+	MA0509.1	Rfx1	5.246e-179	5.682e-176
4	L2/3+	MA0510.2	RFX5	1.879e-165	2.035e-162
4	L2/3+	MA0798.1	RFX3	1.997e-160	2.163e-157
4	L2/3+	MA0600.2	RFX2	1.194e-157	1.294e-154
4	L2/3+	MA0799.1	RFX4	5.661e-149	6.131e-146
4	L2/3+	MA0365.1	RFX1	3.614e-116	3.914e-113
4	L2/3+	MA0846.1	FOXC2	5.485e-105	5.94e-102
4	L2/3+	MA0852.1	Foxk1	1.086e-104	1.176e-101
4	L2/3+	MA0851.1	Foxj3	1.786e-103	1.935e-100
4	L2/3+	MA0317.1	HCM1	9.232e-100	9.999e-97
4	L2/3+	MA0296.1	FKH1	2.373e-93	2.57e-90
4	L2/3+	MA0929.1	NCU00019	5.084e-88	5.506e-85
4	L2/3+	MA0614.1	Foxj2	1.475e-87	1.598e-84
4	L2/3+	MA0033.2	FOXL1	1.589e-86	1.721e-83
4	L2/3+	MA0042.2	FOXI1	1.589e-86	1.721e-83
4	L2/3+	MA0847.1	FOXD2	1.589e-86	1.721e-83
4	L2/3+	MA0593.1	FOXP2	3.614e-85	3.914e-82
4	L2/3+	MA0458.1	slp1	1.222e-79	1.323e-76
4	L2/3+	MA0032.2	FOXC1	2.94e-79	3.184e-76
4	L2/3+	MA0920.1	fkh-2	9.51e-73	1.03e-69
4	L2/3+	MA0613.1	FOXG1	4.235e-72	4.587e-69
4	L2/3+	MA0030.1	FOXF2	3.003e-71	3.252e-68
4	L2/3+	MA0848.1	FOXO4	4.622e-69	5.006e-66
4	L2/3+	MA0849.1	FOXO6	4.622e-69	5.006e-66
4	L2/3+	MA0481.1	FOXP1	3.483e-68	3.772e-65
4	L2/3+	MA0297.1	FKH2	5.349e-67	5.793e-64
4	L2/3+	MA0850.1	FOXP3	5.349e-67	5.793e-64
4	L2/3+	MA0157.2	FOXO3	1.595e-58	1.727e-55
4	L2/3+	MA0480.1	Foxo1	1.535e-54	1.662e-51
4	L2/3+	MA0178.1	CG32105	1.704e-54	1.845e-51
4	L2/3+	MA0179.1	CG32532	1.704e-54	1.845e-51
4	L2/3+	MA0181.1	Vsx1	1.704e-54	1.845e-51
4	L2/3+	MA0194.1	Lim1	1.704e-54	1.845e-51
4	L2/3+	MA0220.1	en	1.704e-54	1.845e-51
4	L2/3+	MA0251.1	unpg	1.704e-54	1.845e-51
4	L2/3+	MA0923.1	lim-4	2.516e-54	2.724e-51
4	L2/3+	MA0845.1	FOXB1	1.143e-53	1.237e-50
4	L2/3+	MA0040.1	Foxq1	1.342e-53	1.453e-50
4	L2/3+	MA0229.1	inv	3.471e-53	3.76e-50
4	L2/3+	MA0892.1	GSX1	4.004e-53	4.337e-50
4	L2/3+	MA0180.1	Vsx2	1.275e-50	1.38e-47
4	L2/3+	MA0047.2	Foxa2	1.358e-50	1.471e-47
4	L2/3+	MA0903.1	HOXB3	4.787e-50	5.184e-47
4	L2/3+	MA0707.1	MNX1	5.773e-50	6.253e-47
4	L2/3+	MA0893.1	GSX2	6.215e-50	6.731e-47
4	L2/3+	MA0927.1	vab-7	6.322e-50	6.847e-47
4	L2/3+	MA0703.1	LMX1B	7.256e-50	7.858e-47
4	L2/3+	MA0716.1	PRRX1	3.389e-49	3.67e-46
4	L2/3+	MA0148.3	FOXA1	5.768e-49	6.246e-46
4	L2/3+	MA0546.1	pha-4	1.307e-48	1.416e-45
4	L2/3+	MA0704.1	Lhx4	2.257e-48	2.444e-45
4	L2/3+	MA0167.1	Awh	2.633e-48	2.851e-45
4	L2/3+	MA0189.1	E5	2.633e-48	2.851e-45
4	L2/3+	MA0206.1	abd-A	2.633e-48	2.851e-45
4	L2/3+	MA0230.1	lab	2.633e-48	2.851e-45
4	L2/3+	MA0236.1	otp	2.633e-48	2.851e-45
4	L2/3+	MA0238.1	pb	2.633e-48	2.851e-45
4	L2/3+	MA0257.1	zen2	2.633e-48	2.851e-45
4	L2/3+	MA0726.1	VSX2	9.704e-48	1.051e-44
4	L2/3+	MA0031.1	FOXD1	1.387e-46	1.502e-43
4	L2/3+	MA0041.1	Foxd3	1.417e-46	1.535e-43
4	L2/3+	MA0718.1	RAX	2.315e-45	2.508e-42
4	L2/3+	MA0725.1	VSX1	2.723e-45	2.949e-42
4	L2/3+	MA0170.1	C15	2.979e-45	3.226e-42
4	L2/3+	MA0184.1	CG9876	6.788e-45	7.351e-42
4	L2/3+	MA0198.1	OdsH	6.788e-45	7.351e-42
4	L2/3+	MA0202.1	Rx	6.788e-45	7.351e-42
4	L2/3+	MA0902.1	HOXB2	7.044e-45	7.629e-42
4	L2/3+	MA0094.2	Ubx	7.768e-45	8.413e-42
4	L2/3+	MA0928.1	zfh-2	8.429e-45	9.128e-42
4	L2/3+	MA0621.1	mix-a	1.03e-44	1.116e-41
4	L2/3+	MA0188.1	Dr	1.136e-44	1.23e-41
4	L2/3+	MA0919.1	dsc-1	2.318e-44	2.511e-41
4	L2/3+	MA0644.1	ESX1	2.667e-44	2.888e-41
4	L2/3+	MA0662.1	MIXL1	6.744e-44	7.304e-41
4	L2/3+	MA0793.1	POU6F2	8.312e-44	9.002e-41
4	L2/3+	MA0886.1	EMX2	1.223e-43	1.324e-40
4	L2/3+	MA0674.1	NKX6-1	2.767e-43	2.996e-40
4	L2/3+	MA0132.2	PDX1	9.027e-43	9.777e-40
4	L2/3+	MA0224.1	exex	9.844e-43	1.066e-39
4	L2/3+	MA0241.1	ro	9.844e-43	1.066e-39
4	L2/3+	MA0125.1	Nobox	1.363e-42	1.476e-39
4	L2/3+	MA0446.1	fkh	2.246e-42	2.432e-39
4	L2/3+	MA0890.1	GBX2	2.663e-42	2.884e-39
4	L2/3+	MA0177.1	CG18599	4.72e-42	5.112e-39
4	L2/3+	MA0027.2	EN1	4.839e-42	5.241e-39
4	L2/3+	MA0630.1	SHOX	5.909e-42	6.399e-39
4	L2/3+	MA0175.1	lms	1.462e-41	1.583e-38
4	L2/3+	MA0192.1	Hmx	1.462e-41	1.583e-38
4	L2/3+	MA0250.1	unc-4	1.462e-41	1.583e-38
4	L2/3+	MA0880.1	Dlx3	1.818e-41	1.969e-38
4	L2/3+	MA0723.1	VAX2	3.56e-41	3.856e-38
4	L2/3+	MA0722.1	VAX1	5.396e-41	5.844e-38
4	L2/3+	MA0195.1	Lim3	5.689e-41	6.161e-38
4	L2/3+	MA0200.1	Pph13	5.689e-41	6.161e-38
4	L2/3+	MA0457.1	PHDP	5.689e-41	6.161e-38
4	L2/3+	MA0433.1	YOX1	7.64e-41	8.274e-38
4	L2/3+	MA0700.1	LHX2	1.17e-40	1.267e-37
4	L2/3+	MA0666.1	MSX1	1.337e-40	1.448e-37
4	L2/3+	MA0215.1	btn	2.099e-40	2.273e-37
4	L2/3+	MA0075.2	Prrx2	2.62e-40	2.838e-37
4	L2/3+	MA0706.1	MEOX2	3.892e-40	4.215e-37
4	L2/3+	MA0618.1	LBX1	5.499e-40	5.955e-37
4	L2/3+	MA0701.1	LHX9	9.671e-40	1.047e-36
4	L2/3+	MA0889.1	GBX1	2.295e-39	2.485e-36
4	L2/3+	MA0708.1	MSX2	3.643e-39	3.946e-36
4	L2/3+	MA0709.1	Msx3	3.719e-39	4.028e-36
4	L2/3+	MA0894.1	HESX1	3.89e-39	4.213e-36
4	L2/3+	MA0172.1	CG11294	5.395e-39	5.843e-36
4	L2/3+	MA0208.1	al	5.395e-39	5.843e-36
4	L2/3+	MA0675.1	NKX6-2	6.739e-39	7.299e-36
4	L2/3+	MA0710.1	NOTO	2.461e-38	2.665e-35
4	L2/3+	MA0904.1	Hoxb5	3.093e-38	3.35e-35
4	L2/3+	MA0191.1	HGTX	7.396e-38	8.01e-35
4	L2/3+	MA0699.1	LBX2	8.545e-38	9.254e-35
4	L2/3+	MA0176.1	CG15696-RA	4.38e-37	4.744e-34
4	L2/3+	MA0226.1	hbn	4.38e-37	4.744e-34
4	L2/3+	MA0240.1	repo	4.38e-37	4.744e-34
4	L2/3+	MA0245.1	slou	4.38e-37	4.744e-34
4	L2/3+	MA0209.1	ap	5.195e-37	5.626e-34
4	L2/3+	MA0228.1	ind	5.195e-37	5.626e-34
4	L2/3+	MA0196.1	NK7.1	5.213e-37	5.645e-34
4	L2/3+	MA0214.1	bsh	5.213e-37	5.645e-34
4	L2/3+	MA0448.1	H2.0	7.779e-37	8.425e-34
4	L2/3+	MA0717.1	RAX2	1.218e-36	1.319e-33
4	L2/3+	MA0720.1	Shox2	1.218e-36	1.319e-33
4	L2/3+	MA0073.1	RREB1	2.379e-36	2.577e-33
4	L2/3+	MA0628.1	POU6F1	2.634e-36	2.853e-33
4	L2/3+	MA0881.1	Dlx4	3.368e-36	3.647e-33
4	L2/3+	MA0882.1	DLX6	4.524e-36	4.9e-33
4	L2/3+	MA0221.1	eve	7.217e-36	7.816e-33
4	L2/3+	MA0256.1	zen	7.217e-36	7.816e-33
4	L2/3+	MA0853.1	Alx4	8.586e-36	9.299e-33
4	L2/3+	MA0345.1	NHP6A	1.976e-35	2.14e-32
4	L2/3+	MA0634.1	ALX3	2.527e-35	2.736e-32
4	L2/3+	MA0627.1	Pou2f3	3.71e-35	4.018e-32
4	L2/3+	MA0702.1	LMX1A	3.897e-35	4.221e-32
4	L2/3+	MA0658.1	LHX6	3.916e-35	4.241e-32
4	L2/3+	MA0661.1	MEOX1	1.787e-34	1.935e-31
4	L2/3+	MA0187.1	Dll	1.814e-34	1.964e-31
4	L2/3+	MA0854.1	Alx1	4.266e-34	4.62e-31
4	L2/3+	MA0788.1	POU3F3	9.818e-34	1.063e-30
4	L2/3+	MA0084.1	SRY	1.793e-33	1.942e-30
4	L2/3+	MA0612.1	EMX1	2.964e-33	3.21e-30
4	L2/3+	MA0601.1	Arid3b	6.975e-33	7.554e-30
4	L2/3+	MA0786.1	POU3F1	1.83e-32	1.982e-29
4	L2/3+	MA0346.1	NHP6B	4.993e-32	5.407e-29
4	L2/3+	MA0183.1	HHEX	5.14e-32	5.567e-29
4	L2/3+	MA0912.1	Hoxd3	5.169e-32	5.598e-29
4	L2/3+	MA0721.1	UNCX	1.275e-31	1.381e-28
4	L2/3+	MA0879.1	Dlx1	1.312e-31	1.421e-28
4	L2/3+	MA0933.1	AHL20	2.312e-31	2.504e-28
4	L2/3+	MA0166.1	Antp	2.543e-31	2.754e-28
4	L2/3+	MA0225.1	ftz	2.543e-31	2.754e-28
4	L2/3+	MA0186.1	Dfd	4.724e-31	5.116e-28
4	L2/3+	MA0203.1	Scr	4.724e-31	5.116e-28
4	L2/3+	MA0219.1	ems	4.724e-31	5.116e-28
4	L2/3+	MA0135.1	Lhx3	8.637e-31	9.354e-28
4	L2/3+	MA0784.1	POU1F1	9.351e-31	1.013e-27
4	L2/3+	MA0922.1	ces-2	1.148e-30	1.243e-27
4	L2/3+	MA0874.1	Arx	1.46e-30	1.582e-27
4	L2/3+	MA0197.2	nub	3.284e-30	3.556e-27
4	L2/3+	MA0900.1	HOXA2	3.288e-30	3.561e-27
4	L2/3+	MA0792.1	POU5F1B	5.756e-30	6.233e-27
4	L2/3+	MA0789.1	POU3F4	3.832e-29	4.15e-26
4	L2/3+	MA0052.3	MEF2A	4.007e-29	4.339e-26
4	L2/3+	MA0013.1	br(var.4)	7.681e-29	8.319e-26
4	L2/3+	MA0654.1	ISX	9.473e-29	1.026e-25
4	L2/3+	MA0068.2	PAX4	1.032e-28	1.118e-25
4	L2/3+	MA0507.1	POU2F2	1.56e-28	1.689e-25
4	L2/3+	MA0785.1	POU2F1	1.566e-28	1.696e-25
4	L2/3+	MA0887.1	EVX1	3.803e-28	4.118e-25
4	L2/3+	MA0787.1	POU3F2	6.717e-28	7.275e-25
4	L2/3+	MA0012.1	br(var.3)	2.192e-27	2.373e-24
4	L2/3+	MA0087.1	Sox5	4.114e-27	4.455e-24
4	L2/3+	MA0888.1	EVX2	9.278e-27	1.005e-23
4	L2/3+	MA0885.1	Dlx2	1.203e-26	1.303e-23
4	L2/3+	MA0642.1	EN2	3.352e-26	3.63e-23
4	L2/3+	MA0715.1	PROP1	3.763e-26	4.076e-23
4	L2/3+	MA0010.1	br	2.159e-25	2.338e-22
4	L2/3+	MA0990.1	EDT1	5.874e-25	6.362e-22
4	L2/3+	MA0248.1	tup	7.115e-25	7.706e-22
4	L2/3+	MA0913.1	Hoxd9	9.069e-25	9.822e-22
4	L2/3+	MA0445.1	D	2.981e-24	3.228e-21
4	L2/3+	MA0515.1	Sox6	6.022e-24	6.522e-21
4	L2/3+	MA0910.1	Hoxd8	7.336e-24	7.944e-21
4	L2/3+	MA0398.1	SUM1	2.564e-23	2.776e-20
4	L2/3+	MA0681.1	Phox2b	3.055e-23	3.309e-20
4	L2/3+	MA0773.1	MEF2D	3.752e-23	4.063e-20
4	L2/3+	MA0497.1	MEF2C	1.222e-22	1.324e-19
4	L2/3+	MA0924.1	pal-1	1.337e-22	1.448e-19
4	L2/3+	MA0713.1	PHOX2A	2.772e-22	3.002e-19
4	L2/3+	MA0899.1	HOXA10	3.045e-22	3.298e-19
4	L2/3+	MA0909.1	HOXD13	4.388e-22	4.752e-19
4	L2/3+	MA0733.1	EGR4	8.557e-22	9.267e-19
4	L2/3+	MA0169.1	B-H2	1.498e-21	1.622e-18
4	L2/3+	MA0732.1	EGR3	2.621e-21	2.838e-18
4	L2/3+	MA0171.1	CG11085	7.895e-21	8.55e-18
4	L2/3+	MA0705.1	Lhx8	1.055e-20	1.143e-17
4	L2/3+	MA0514.1	Sox3	2.194e-20	2.376e-17
4	L2/3+	MA0875.1	BARX1	2.506e-20	2.714e-17
4	L2/3+	MA0383.1	SMP1	1.387e-19	1.502e-16
4	L2/3+	MA0043.2	HLF	3.807e-19	4.122e-16
4	L2/3+	MA0174.1	Dbx	3.869e-19	4.19e-16
4	L2/3+	MA0660.1	MEF2B	5.222e-19	5.656e-16
4	L2/3+	MA0790.1	POU4F1	1.788e-18	1.937e-15
4	L2/3+	MA0063.1	Nkx2-5	2.8e-18	3.033e-15
4	L2/3+	MA0639.1	DBP	7.858e-18	8.51e-15
4	L2/3+	MA0444.1	CG34031	1.427e-17	1.546e-14
4	L2/3+	MA0934.1	AHL25	2.017e-17	2.185e-14
4	L2/3+	MA0683.1	POU4F2	2.956e-17	3.201e-14
4	L2/3+	MA0898.1	Hmx3	3.863e-17	4.184e-14
4	L2/3+	MA0876.1	BSX	5.168e-17	5.597e-14
4	L2/3+	MA0472.2	EGR2	5.701e-17	6.175e-14
4	L2/3+	MA0650.1	HOXA13	6.32e-17	6.845e-14
4	L2/3+	MA0262.1	mab-3	1.016e-16	1.1e-13
4	L2/3+	MA0045.1	HMG-I/Y	1.483e-16	1.606e-13
4	L2/3+	MA0901.1	HOXB13	1.755e-16	1.901e-13
4	L2/3+	MA0216.2	cad	1.771e-16	1.918e-13
4	L2/3+	MA0897.1	Hmx2	2.551e-16	2.763e-13
4	L2/3+	MA0538.1	daf-12	2.91e-16	3.151e-13
4	L2/3+	MA0142.1	Pou5f1::Sox2	3.159e-16	3.421e-13
4	L2/3+	MA0878.1	CDX1	5.779e-16	6.258e-13
4	L2/3+	MA0369.1	RLM1	9.963e-16	1.079e-12
4	L2/3+	MA0843.1	TEF	3.196e-15	3.462e-12
4	L2/3+	MA0328.2	MATALPHA2	3.352e-15	3.63e-12
4	L2/3+	MA0772.1	IRF7	4.082e-15	4.421e-12
4	L2/3+	MA0415.1	YAP1	4.551e-15	4.929e-12
4	L2/3+	MA0284.1	CIN5	4.973e-15	5.385e-12
4	L2/3+	MA0724.1	VENTX	5.67e-15	6.141e-12
4	L2/3+	MA0447.1	gt	5.944e-15	6.437e-12
4	L2/3+	MA0386.1	SPT15	1.092e-14	1.182e-11
4	L2/3+	MA0741.1	KLF16	1.718e-14	1.861e-11
4	L2/3+	MA0025.1	NFIL3	2.075e-14	2.248e-11
4	L2/3+	MA0896.1	Hmx1	3.19e-14	3.455e-11
4	L2/3+	MA0168.1	B-H1	6.513e-14	7.053e-11
4	L2/3+	MA0791.1	POU4F3	8.122e-14	8.796e-11
4	L2/3+	MA0952.1	ATHB-51	1.374e-13	1.488e-10
4	L2/3+	MA0182.1	CG4328-RA	1.376e-13	1.49e-10
4	L2/3+	MA0746.1	SP3	1.508e-13	1.633e-10
4	L2/3+	MA0465.1	CDX2	2.352e-13	2.547e-10
4	L2/3+	MA0443.1	btd	9.173e-13	9.934e-10
4	L2/3+	MA0582.1	RAV1	1.41e-12	1.528e-09
4	L2/3+	MA0318.1	HMRA2	2.6e-12	2.816e-09
4	L2/3+	MA0162.2	EGR1	3.069e-12	3.324e-09
4	L2/3+	MA0895.1	HMBOX1	3.794e-12	4.109e-09
4	L2/3+	MA0078.1	Sox17	6.208e-12	6.723e-09
4	L2/3+	MA0747.1	SP8	1.568e-11	1.699e-08
4	L2/3+	MA0680.1	PAX7	2.205e-11	2.388e-08
4	L2/3+	MA0908.1	HOXD11	2.447e-11	2.651e-08
4	L2/3+	MA0877.1	Barhl1	2.67e-11	2.892e-08
4	L2/3+	MA0082.1	squamosa	2.972e-11	3.219e-08
4	L2/3+	MA1026.1	ATHB-15	7.676e-11	8.313e-08
4	L2/3+	MA0750.1	ZBTB7A	8.608e-11	9.323e-08
4	L2/3+	MA0277.1	AZF1	1.3e-10	1.408e-07
4	L2/3+	MA0869.1	Sox11	2.077e-10	2.249e-07
4	L2/3+	MA0399.1	SUT1	3.184e-10	3.448e-07
4	L2/3+	MA0554.1	SOC1	3.202e-10	3.468e-07
4	L2/3+	MA0375.1	RSC30	3.862e-10	4.182e-07
4	L2/3+	MA0866.1	SOX21	4.416e-10	4.782e-07
4	L2/3+	MA0046.2	HNF1A	5.425e-10	5.875e-07
4	L2/3+	MA0054.1	myb.Ph3	6.376e-10	6.905e-07
4	L2/3+	MA0932.1	AHL12	6.704e-10	7.26e-07
4	L2/3+	MA0466.2	CEBPB	7.009e-10	7.591e-07
4	L2/3+	MA0039.2	Klf4	7.393e-10	8.007e-07
4	L2/3+	MA0685.1	SP4	1.032e-09	1.118e-06
4	L2/3+	MA0837.1	CEBPE	1.147e-09	1.242e-06
4	L2/3+	MA0740.1	KLF14	1.384e-09	1.498e-06
4	L2/3+	MA0838.1	CEBPG	1.421e-09	1.539e-06
4	L2/3+	MA0548.1	AGL15	1.552e-09	1.681e-06
4	L2/3+	MA0371.1	ROX1	1.565e-09	1.695e-06
4	L2/3+	MA0374.1	RSC3	2.187e-09	2.369e-06
4	L2/3+	MA0077.1	SOX9	2.382e-09	2.579e-06
4	L2/3+	MA0049.1	hb	7.461e-09	8.081e-06
4	L2/3+	MA0870.1	Sox1	9.898e-09	1.072e-05
4	L2/3+	MA0734.1	GLI2	1.022e-08	1.106e-05
4	L2/3+	MA0008.2	HAT5	1.967e-08	2.131e-05
4	L2/3+	MA0836.1	CEBPD	1.985e-08	2.15e-05
4	L2/3+	MA0450.1	hkb	2.071e-08	2.243e-05
4	L2/3+	MA0378.1	SFP1	2.609e-08	2.826e-05
4	L2/3+	MA0165.1	Abd-B	2.801e-08	3.033e-05
4	L2/3+	MA0694.1	ZBTB7B	3.483e-08	3.772e-05
4	L2/3+	MA0906.1	HOXC12	4.09e-08	4.43e-05
4	L2/3+	MA0926.1	unc-86	4.799e-08	5.198e-05
4	L2/3+	MA0753.1	ZNF740	6.628e-08	7.177e-05
4	L2/3+	MA0327.1	HMRA1	6.629e-08	7.179e-05
4	L2/3+	MA0780.1	PAX3	7.683e-08	8.321e-05
4	L2/3+	MA0884.1	DUXA	8.566e-08	9.277e-05
4	L2/3+	MA0044.1	HMG-1	1.189e-07	0.0001287
4	L2/3+	MA0158.1	HOXA5	1.474e-07	0.0001596
4	L2/3+	MA0575.1	F3A4.140	2.162e-07	0.0002342
4	L2/3+	MA0479.1	FOXH1	2.829e-07	0.0003063
4	L2/3+	MA0337.1	MIG1	3.664e-07	0.0003967
4	L2/3+	MA0390.1	STB3	3.7e-07	0.0004007
4	L2/3+	MA0102.3	CEBPA	4.883e-07	0.0005287
4	L2/3+	MA0657.1	KLF13	5.445e-07	0.0005896
4	L2/3+	MA1046.1	NTL9	5.639e-07	0.0006106
4	L2/3+	MA0651.1	HOXC11	8.848e-07	0.0009578
5	Lower+	MA0490.1	JUNB	5.545e-33	6.005e-30
5	Lower+	MA0476.1	FOS	1.805e-32	1.955e-29
5	Lower+	MA0489.1	JUN(var.2)	2.179e-32	2.36e-29
5	Lower+	MA0477.1	FOSL1	1.371e-31	1.485e-28
5	Lower+	MA0462.1	BATF::JUN	3.876e-31	4.198e-28
5	Lower+	MA0099.2	FOS::JUN	1.077e-28	1.167e-25
5	Lower+	MA0491.1	JUND	1.313e-28	1.422e-25
5	Lower+	MA0655.1	JDP2	7.768e-24	8.413e-21
5	Lower+	MA0478.1	FOSL2	1.065e-23	1.154e-20
5	Lower+	MA0303.1	GCN4	7.614e-22	8.246e-19
5	Lower+	MA0272.1	ARG81	1.454e-17	1.575e-14
5	Lower+	MA0679.1	ONECUT1	3.17e-17	3.433e-14
5	Lower+	MA0841.1	NFE2	8.564e-17	9.275e-14
5	Lower+	MA0501.1	MAF::NFE2	6.658e-16	7.211e-13
5	Lower+	MA0670.1	NFIA	9.164e-16	9.925e-13
5	Lower+	MA0690.1	TBX21	1.666e-15	1.805e-12
5	Lower+	MA0419.1	YAP7	6.025e-15	6.525e-12
5	Lower+	MA0671.1	NFIX	2.008e-14	2.175e-11
5	Lower+	MA0755.1	CUX2	6.261e-13	6.781e-10
5	Lower+	MA0800.1	EOMES	8.246e-13	8.93e-10
5	Lower+	MA0150.2	Nfe2l2	8.969e-13	9.713e-10
5	Lower+	MA0688.1	TBX2	1.19e-12	1.288e-09
5	Lower+	MA0689.1	TBX20	2.088e-12	2.261e-09
5	Lower+	MA0754.1	CUX1	3.297e-11	3.57e-08
5	Lower+	MA0144.2	STAT3	4.793e-11	5.191e-08
5	Lower+	MA0305.1	GCR2	1.521e-10	1.648e-07
5	Lower+	MA0081.1	SPIB	2.149e-10	2.328e-07
5	Lower+	MA0817.1	BHLHE23	2.197e-10	2.38e-07
5	Lower+	MA0801.1	MGA	2.363e-10	2.559e-07
5	Lower+	MA0802.1	TBR1	3.021e-10	3.271e-07
5	Lower+	MA0805.1	TBX1	4.243e-10	4.595e-07
5	Lower+	MA0304.1	GCR1	4.628e-10	5.012e-07
5	Lower+	MA0302.1	GAT4	1.658e-09	1.796e-06
5	Lower+	MA0137.3	STAT1	1.723e-09	1.866e-06
5	Lower+	MA0136.2	ELF5	1.843e-09	1.996e-06
5	Lower+	MA0547.1	skn-1	2.73e-09	2.957e-06
5	Lower+	MA0756.1	ONECUT2	5.273e-09	5.71e-06
5	Lower+	MA1014.1	GATA11	6.365e-09	6.893e-06
5	Lower+	MA0818.1	BHLHE22	6.694e-09	7.25e-06
5	Lower+	MA0301.1	GAT3	1.211e-08	1.312e-05
5	Lower+	MA0518.1	Stat4	1.814e-08	1.965e-05
5	Lower+	MA0519.1	Stat5a::Stat5b	2.465e-08	2.67e-05
5	Lower+	MA0288.1	CUP9	2.486e-08	2.692e-05
5	Lower+	MA0076.2	ELK4	2.697e-08	2.921e-05
5	Lower+	MA0389.1	SRD1	3.296e-08	3.57e-05
5	Lower+	MA0026.1	Eip74EF	5.249e-08	5.684e-05
5	Lower+	MA0408.1	TOS8	1.151e-07	0.0001247
5	Lower+	MA0591.1	Bach1::Mafk	2.124e-07	0.00023
5	Lower+	MA1013.1	GATA10	2.18e-07	0.0002361
5	Lower+	MA1018.1	GATA9	2.434e-07	0.0002636
5	Lower+	MA1017.1	GATA8	2.678e-07	0.00029
5	Lower+	MA0640.1	ELF3	2.71e-07	0.0002935
5	Lower+	MA0775.1	MEIS3	2.96e-07	0.0003205
5	Lower+	MA0368.1	RIM101	3.315e-07	0.000359
5	Lower+	MA0826.1	OLIG1	4.164e-07	0.0004508
5	Lower+	MA0806.1	TBX4	4.178e-07	0.0004524
5	Lower+	MA0598.2	EHF	5.286e-07	0.0005724
5	Lower+	MA0293.1	ECM23	6.106e-07	0.000661
5	Lower+	MA0532.1	Stat92E	8.174e-07	0.0008849
5	Lower+	MA0921.1	ceh-48	8.795e-07	0.000952
6	Upper+	MA0732.1	EGR3	8.335e-81	9.027e-78
6	Upper+	MA0472.2	EGR2	1.501e-71	1.625e-68
6	Upper+	MA0162.2	EGR1	4.419e-64	4.786e-61
6	Upper+	MA0733.1	EGR4	1.366e-52	1.48e-49
6	Upper+	MA0746.1	SP3	2.804e-47	3.036e-44
6	Upper+	MA0747.1	SP8	1.745e-45	1.89e-42
6	Upper+	MA0741.1	KLF16	2.043e-44	2.213e-41
6	Upper+	MA0443.1	btd	7.717e-41	8.357e-38
6	Upper+	MA0515.1	Sox6	3.736e-40	4.046e-37
6	Upper+	MA0740.1	KLF14	7.516e-40	8.14e-37
6	Upper+	MA0852.1	Foxk1	1.817e-36	1.968e-33
6	Upper+	MA0033.2	FOXL1	7.87e-36	8.523e-33
6	Upper+	MA0042.2	FOXI1	7.87e-36	8.523e-33
6	Upper+	MA0847.1	FOXD2	7.87e-36	8.523e-33
6	Upper+	MA0851.1	Foxj3	1.476e-35	1.599e-32
6	Upper+	MA0593.1	FOXP2	2.713e-35	2.938e-32
6	Upper+	MA0073.1	RREB1	1.746e-34	1.891e-31
6	Upper+	MA0317.1	HCM1	2.599e-33	2.814e-30
6	Upper+	MA0685.1	SP4	1.752e-32	1.897e-29
6	Upper+	MA0514.1	Sox3	9.132e-31	9.89e-28
6	Upper+	MA0296.1	FKH1	1.209e-30	1.31e-27
6	Upper+	MA0614.1	Foxj2	1.682e-28	1.822e-25
6	Upper+	MA0846.1	FOXC2	1.851e-28	2.005e-25
6	Upper+	MA0039.2	Klf4	2.515e-27	2.723e-24
6	Upper+	MA0030.1	FOXF2	3.626e-27	3.927e-24
6	Upper+	MA0450.1	hkb	6.515e-27	7.056e-24
6	Upper+	MA0613.1	FOXG1	1.167e-26	1.264e-23
6	Upper+	MA0297.1	FKH2	1.765e-26	1.911e-23
6	Upper+	MA0850.1	FOXP3	1.765e-26	1.911e-23
6	Upper+	MA0481.1	FOXP1	9.681e-26	1.048e-22
6	Upper+	MA0445.1	D	1.906e-25	2.064e-22
6	Upper+	MA0509.1	Rfx1	2.098e-25	2.272e-22
6	Upper+	MA0929.1	NCU00019	9.453e-25	1.024e-21
6	Upper+	MA0599.1	KLF5	1.203e-24	1.303e-21
6	Upper+	MA0920.1	fkh-2	1.25e-24	1.354e-21
6	Upper+	MA0337.1	MIG1	1.402e-23	1.518e-20
6	Upper+	MA0753.1	ZNF740	1.783e-23	1.931e-20
6	Upper+	MA0848.1	FOXO4	2.408e-23	2.608e-20
6	Upper+	MA0849.1	FOXO6	2.408e-23	2.608e-20
6	Upper+	MA0516.1	SP2	3.024e-23	3.275e-20
6	Upper+	MA0079.3	SP1	4.483e-23	4.855e-20
6	Upper+	MA0103.2	ZEB1	2.293e-21	2.483e-18
6	Upper+	MA0538.1	daf-12	2.664e-21	2.885e-18
6	Upper+	MA0510.2	RFX5	1.154e-20	1.25e-17
6	Upper+	MA0458.1	slp1	1.471e-20	1.593e-17
6	Upper+	MA0143.3	Sox2	3.826e-20	4.143e-17
6	Upper+	MA0365.1	RFX1	4.284e-19	4.64e-16
6	Upper+	MA0480.1	Foxo1	9.687e-19	1.049e-15
6	Upper+	MA0799.1	RFX4	1.141e-18	1.235e-15
6	Upper+	MA0734.1	GLI2	1.549e-18	1.677e-15
6	Upper+	MA0600.2	RFX2	1.764e-18	1.91e-15
6	Upper+	MA0375.1	RSC30	2.791e-18	3.023e-15
6	Upper+	MA0374.1	RSC3	4.535e-18	4.911e-15
6	Upper+	MA0148.3	FOXA1	4.543e-18	4.92e-15
6	Upper+	MA0493.1	Klf1	1.241e-17	1.344e-14
6	Upper+	MA0745.1	SNAI2	1.791e-17	1.939e-14
6	Upper+	MA0798.1	RFX3	2.11e-17	2.285e-14
6	Upper+	MA0032.2	FOXC1	6.033e-17	6.534e-14
6	Upper+	MA0522.2	TCF3	6.99e-17	7.57e-14
6	Upper+	MA0535.1	Mad	8.585e-17	9.297e-14
6	Upper+	MA0157.2	FOXO3	1.001e-16	1.084e-13
6	Upper+	MA0077.1	SOX9	1.086e-16	1.176e-13
6	Upper+	MA1000.1	ERF105	1.113e-16	1.206e-13
6	Upper+	MA0399.1	SUT1	1.469e-16	1.591e-13
6	Upper+	MA0470.1	E2F4	8.755e-16	9.482e-13
6	Upper+	MA0047.2	Foxa2	1.257e-15	1.362e-12
6	Upper+	MA0031.1	FOXD1	1.409e-15	1.526e-12
6	Upper+	MA0087.1	Sox5	2.809e-15	3.042e-12
6	Upper+	MA0078.1	Sox17	5.344e-15	5.788e-12
6	Upper+	MA0830.1	TCF4	7.189e-15	7.786e-12
6	Upper+	MA0040.1	Foxq1	8.613e-15	9.327e-12
6	Upper+	MA0576.1	RAX3	9.123e-15	9.88e-12
6	Upper+	MA0824.1	ID4	9.123e-15	9.88e-12
6	Upper+	MA0992.1	ERF4	3.089e-14	3.346e-11
6	Upper+	MA0446.1	fkh	4.014e-14	4.347e-11
6	Upper+	MA0339.1	MIG3	6.027e-14	6.527e-11
6	Upper+	MA0742.1	Klf12	9.698e-14	1.05e-10
6	Upper+	MA0163.1	PLAG1	2.377e-13	2.574e-10
6	Upper+	MA0084.1	SRY	2.593e-13	2.809e-10
6	Upper+	MA0436.1	YPR022C	3.508e-13	3.8e-10
6	Upper+	MA0361.1	RDS1	3.845e-13	4.164e-10
6	Upper+	MA0627.1	Pou2f3	5.08e-13	5.502e-10
6	Upper+	MA0750.1	ZBTB7A	6.01e-13	6.509e-10
6	Upper+	MA1006.1	ERF6	9.977e-13	1.081e-09
6	Upper+	MA0789.1	POU3F4	1.38e-12	1.495e-09
6	Upper+	MA0979.1	ERF008	1.409e-12	1.526e-09
6	Upper+	MA0405.1	TEA1	2.77e-12	3e-09
6	Upper+	MA0820.1	FIGLA	2.875e-12	3.113e-09
6	Upper+	MA0123.1	abi4	1.485e-11	1.608e-08
6	Upper+	MA0344.1	NHP10	5.921e-11	6.413e-08
6	Upper+	MA0268.1	ADR1	8.67e-11	9.39e-08
6	Upper+	MA0997.1	ERF069	1.05e-10	1.138e-07
6	Upper+	MA1034.1	Os05g0497200	1.304e-10	1.413e-07
6	Upper+	MA0695.1	ZBTB7C	1.558e-10	1.687e-07
6	Upper+	MA0696.1	ZIC1	1.756e-10	1.902e-07
6	Upper+	MA0751.1	ZIC4	3.607e-10	3.906e-07
6	Upper+	MA0506.1	NRF1	9.926e-10	1.075e-06
6	Upper+	MA0283.1	CHA4	1.045e-09	1.132e-06
6	Upper+	MA0338.1	MIG2	1.079e-09	1.168e-06
6	Upper+	MA1049.1	ERF094	1.129e-09	1.223e-06
6	Upper+	MA0845.1	FOXB1	1.505e-09	1.63e-06
6	Upper+	MA0352.1	PDR1	1.516e-09	1.642e-06
6	Upper+	MA1065.1	TCP20	2.732e-09	2.959e-06
6	Upper+	MA1004.1	ERF13	3.289e-09	3.562e-06
6	Upper+	MA0041.1	Foxd3	3.293e-09	3.566e-06
6	Upper+	MA0970.1	CMTA3	4.881e-09	5.286e-06
6	Upper+	MA0657.1	KLF13	5.306e-09	5.746e-06
6	Upper+	MA0546.1	pha-4	5.331e-09	5.773e-06
6	Upper+	MA0736.1	GLIS2	5.338e-09	5.781e-06
6	Upper+	MA0497.1	MEF2C	5.946e-09	6.44e-06
6	Upper+	MA0694.1	ZBTB7B	9.456e-09	1.024e-05
6	Upper+	MA0471.1	E2F6	1.005e-08	1.089e-05
6	Upper+	MA0999.1	ERF098	1.022e-08	1.107e-05
6	Upper+	MA0197.2	nub	1.454e-08	1.574e-05
6	Upper+	MA1052.1	RAP2-6	1.549e-08	1.677e-05
6	Upper+	MA0394.1	STP1	1.771e-08	1.917e-05
6	Upper+	MA0410.1	UGA3	2.187e-08	2.368e-05
6	Upper+	MA0131.2	HINFP	2.323e-08	2.515e-05
6	Upper+	MA0557.1	FHY3	2.494e-08	2.701e-05
6	Upper+	MA0324.1	LEU3	3.066e-08	3.321e-05
6	Upper+	MA0299.1	GAL4	3.259e-08	3.529e-05
6	Upper+	MA0499.1	Myod1	3.731e-08	4.041e-05
6	Upper+	MA0786.1	POU3F1	3.854e-08	4.174e-05
6	Upper+	MA0784.1	POU1F1	3.896e-08	4.219e-05
6	Upper+	MA0155.1	INSM1	3.995e-08	4.327e-05
6	Upper+	MA0792.1	POU5F1B	5.646e-08	6.115e-05
6	Upper+	MA0012.1	br(var.3)	5.865e-08	6.352e-05
6	Upper+	MA0504.1	NR2C2	6.323e-08	6.847e-05
6	Upper+	MA0118.1	Macho-1	9.284e-08	0.0001005
6	Upper+	MA0998.1	ERF096	1.133e-07	0.0001227
6	Upper+	MA1051.1	RAP2-3	1.194e-07	0.0001293
6	Upper+	MA1053.1	ERF109	1.564e-07	0.0001693
6	Upper+	MA1048.1	ERF018	1.999e-07	0.0002164
6	Upper+	MA0002.2	RUNX1	2.03e-07	0.0002199
6	Upper+	MA0554.1	SOC1	2.357e-07	0.0002552
6	Upper+	MA0285.1	CRZ1	2.955e-07	0.00032
6	Upper+	MA0810.1	TFAP2A(var.2)	3.167e-07	0.0003429
6	Upper+	MA0335.1	MET4	3.362e-07	0.000364
6	Upper+	MA0456.1	opa	3.657e-07	0.000396
6	Upper+	MA0697.1	ZIC3	4.068e-07	0.0004405
6	Upper+	MA0431.1	TDA9	4.835e-07	0.0005235
6	Upper+	MA0500.1	Myog	4.899e-07	0.0005304
6	Upper+	MA0976.1	CRF4	5.228e-07	0.0005661
6	Upper+	MA0773.1	MEF2D	5.367e-07	0.0005811
6	Upper+	MA0139.1	CTCF	5.642e-07	0.0006108
6	Upper+	MA0793.1	POU6F2	8.498e-07	0.0009199
7	L6-	MA0515.1	Sox6	1.345e-38	1.457e-35
7	L6-	MA0497.1	MEF2C	1.79e-37	1.938e-34
7	L6-	MA0476.1	FOS	5.314e-36	5.755e-33
7	L6-	MA0490.1	JUNB	5.368e-36	5.814e-33
7	L6-	MA0481.1	FOXP1	4.13e-35	4.473e-32
7	L6-	MA0846.1	FOXC2	6.744e-35	7.303e-32
7	L6-	MA0593.1	FOXP2	1.656e-34	1.793e-31
7	L6-	MA0477.1	FOSL1	6.337e-34	6.863e-31
7	L6-	MA0478.1	FOSL2	8.811e-34	9.542e-31
7	L6-	MA0852.1	Foxk1	9.898e-34	1.072e-30
7	L6-	MA0655.1	JDP2	1.38e-32	1.495e-29
7	L6-	MA0514.1	Sox3	1.645e-32	1.782e-29
7	L6-	MA0489.1	JUN(var.2)	2.09e-32	2.263e-29
7	L6-	MA0458.1	slp1	3.461e-32	3.748e-29
7	L6-	MA0491.1	JUND	9.889e-32	1.071e-28
7	L6-	MA0851.1	Foxj3	1.002e-31	1.086e-28
7	L6-	MA0732.1	EGR3	2.844e-31	3.08e-28
7	L6-	MA0296.1	FKH1	8.509e-31	9.215e-28
7	L6-	MA0317.1	HCM1	1.057e-30	1.145e-27
7	L6-	MA0614.1	Foxj2	1.761e-30	1.907e-27
7	L6-	MA0033.2	FOXL1	1.785e-30	1.933e-27
7	L6-	MA0042.2	FOXI1	1.785e-30	1.933e-27
7	L6-	MA0847.1	FOXD2	1.785e-30	1.933e-27
7	L6-	MA0472.2	EGR2	3.825e-30	4.142e-27
7	L6-	MA0480.1	Foxo1	6.451e-30	6.986e-27
7	L6-	MA0303.1	GCN4	3.163e-29	3.426e-26
7	L6-	MA0297.1	FKH2	7.991e-28	8.654e-25
7	L6-	MA0850.1	FOXP3	7.991e-28	8.654e-25
7	L6-	MA0613.1	FOXG1	1.548e-27	1.676e-24
7	L6-	MA0030.1	FOXF2	3.583e-26	3.881e-23
7	L6-	MA0162.2	EGR1	6.216e-26	6.732e-23
7	L6-	MA0841.1	NFE2	1.018e-25	1.103e-22
7	L6-	MA0848.1	FOXO4	3.39e-25	3.671e-22
7	L6-	MA0849.1	FOXO6	3.39e-25	3.671e-22
7	L6-	MA0445.1	D	3.475e-25	3.764e-22
7	L6-	MA0507.1	POU2F2	6.838e-25	7.406e-22
7	L6-	MA0920.1	fkh-2	3.79e-24	4.104e-21
7	L6-	MA0929.1	NCU00019	6.288e-24	6.81e-21
7	L6-	MA0099.2	FOS::JUN	1.205e-23	1.305e-20
7	L6-	MA0733.1	EGR4	1.859e-23	2.014e-20
7	L6-	MA0040.1	Foxq1	3.039e-22	3.291e-19
7	L6-	MA0660.1	MEF2B	5.706e-22	6.179e-19
7	L6-	MA0084.1	SRY	1.816e-21	1.967e-18
7	L6-	MA0052.3	MEF2A	3.514e-21	3.805e-18
7	L6-	MA0554.1	SOC1	3.791e-21	4.106e-18
7	L6-	MA0773.1	MEF2D	5.816e-21	6.298e-18
7	L6-	MA0789.1	POU3F4	1.422e-20	1.54e-17
7	L6-	MA0627.1	Pou2f3	1.526e-20	1.653e-17
7	L6-	MA0032.2	FOXC1	1.874e-20	2.029e-17
7	L6-	MA0087.1	Sox5	4.225e-20	4.575e-17
7	L6-	MA0462.1	BATF::JUN	2.754e-19	2.982e-16
7	L6-	MA0746.1	SP3	4.293e-19	4.649e-16
7	L6-	MA0031.1	FOXD1	7.003e-19	7.584e-16
7	L6-	MA0784.1	POU1F1	1.579e-18	1.71e-15
7	L6-	MA0786.1	POU3F1	2.739e-18	2.966e-15
7	L6-	MA0369.1	RLM1	5.65e-18	6.119e-15
7	L6-	MA0103.2	ZEB1	1.709e-17	1.851e-14
7	L6-	MA0792.1	POU5F1B	7.001e-17	7.582e-14
7	L6-	MA0741.1	KLF16	7.452e-17	8.071e-14
7	L6-	MA0072.1	RORA(var.2)	1.427e-16	1.545e-13
7	L6-	MA0785.1	POU2F1	2.251e-16	2.437e-13
7	L6-	MA0157.2	FOXO3	2.317e-16	2.509e-13
7	L6-	MA0047.2	Foxa2	4.388e-16	4.753e-13
7	L6-	MA0041.1	Foxd3	7.56e-16	8.188e-13
7	L6-	MA0272.1	ARG81	8.574e-16	9.285e-13
7	L6-	MA0845.1	FOXB1	9.307e-16	1.008e-12
7	L6-	MA0148.3	FOXA1	1.267e-15	1.373e-12
7	L6-	MA0446.1	fkh	1.385e-15	1.5e-12
7	L6-	MA0197.2	nub	2.108e-15	2.282e-12
7	L6-	MA0012.1	br(var.3)	2.361e-15	2.557e-12
7	L6-	MA0546.1	pha-4	2.575e-15	2.789e-12
7	L6-	MA0926.1	unc-86	1.961e-14	2.123e-11
7	L6-	MA0346.1	NHP6B	2.946e-14	3.191e-11
7	L6-	MA0045.1	HMG-I/Y	7.523e-14	8.148e-11
7	L6-	MA0788.1	POU3F3	7.589e-14	8.219e-11
7	L6-	MA0077.1	SOX9	9.471e-14	1.026e-10
7	L6-	MA0787.1	POU3F2	1.013e-13	1.097e-10
7	L6-	MA0747.1	SP8	1.811e-13	1.961e-10
7	L6-	MA0443.1	btd	8.28e-13	8.967e-10
7	L6-	MA0548.1	AGL15	2.026e-12	2.194e-09
7	L6-	MA0078.1	Sox17	3.406e-12	3.688e-09
7	L6-	MA0082.1	squamosa	3.643e-12	3.946e-09
7	L6-	MA0559.1	PI	5.704e-12	6.177e-09
7	L6-	MA0556.1	AP3	1.66e-11	1.798e-08
7	L6-	MA0558.1	FLC	3.847e-11	4.167e-08
7	L6-	MA0345.1	NHP6A	6.414e-11	6.946e-08
7	L6-	MA0451.1	kni	8.444e-11	9.145e-08
7	L6-	MA0371.1	ROX1	1.019e-10	1.104e-07
7	L6-	MA0277.1	AZF1	2.289e-10	2.479e-07
7	L6-	MA1012.1	AGL27	2.754e-10	2.982e-07
7	L6-	MA0049.1	hb	3.473e-10	3.761e-07
7	L6-	MA0793.1	POU6F2	3.609e-10	3.908e-07
7	L6-	MA0073.1	RREB1	4.389e-10	4.753e-07
7	L6-	MA0142.1	Pou5f1::Sox2	5.447e-10	5.899e-07
7	L6-	MA0555.1	SVP	1.016e-09	1.101e-06
7	L6-	MA0011.1	br(var.2)	1.146e-09	1.241e-06
7	L6-	MA0538.1	daf-12	1.207e-09	1.308e-06
7	L6-	MA0343.1	NDT80	1.637e-09	1.773e-06
7	L6-	MA0501.1	MAF::NFE2	2.494e-09	2.701e-06
7	L6-	MA0386.1	SPT15	5.745e-09	6.222e-06
7	L6-	MA0150.2	Nfe2l2	7.068e-09	7.655e-06
7	L6-	MA0700.1	LHX2	8.225e-09	8.907e-06
7	L6-	MA0634.1	ALX3	8.528e-09	9.236e-06
7	L6-	MA0013.1	br(var.4)	8.741e-09	9.467e-06
7	L6-	MA0790.1	POU4F1	9.215e-09	9.979e-06
7	L6-	MA0143.3	Sox2	9.419e-09	1.02e-05
7	L6-	MA0900.1	HOXA2	1.044e-08	1.13e-05
7	L6-	MA0661.1	MEOX1	1.475e-08	1.598e-05
7	L6-	MA0923.1	lim-4	1.548e-08	1.677e-05
7	L6-	MA0630.1	SHOX	1.977e-08	2.141e-05
7	L6-	MA0904.1	Hoxb5	2.515e-08	2.724e-05
7	L6-	MA0892.1	GSX1	3.326e-08	3.602e-05
7	L6-	MA0791.1	POU4F3	4.541e-08	4.918e-05
7	L6-	MA0383.1	SMP1	4.844e-08	5.246e-05
7	L6-	MA0180.1	Vsx2	6.806e-08	7.37e-05
7	L6-	MA0419.1	YAP7	6.819e-08	7.385e-05
7	L6-	MA0718.1	RAX	9.977e-08	0.000108
7	L6-	MA0772.1	IRF7	1.118e-07	0.0001211
7	L6-	MA0537.1	blmp-1	1.222e-07	0.0001323
7	L6-	MA0745.1	SNAI2	1.272e-07	0.0001377
7	L6-	MA0699.1	LBX2	1.347e-07	0.0001459
7	L6-	MA0903.1	HOXB3	1.366e-07	0.0001479
7	L6-	MA0328.2	MATALPHA2	1.421e-07	0.0001539
7	L6-	MA0025.1	NFIL3	1.605e-07	0.0001738
7	L6-	MA0685.1	SP4	1.795e-07	0.0001944
7	L6-	MA0120.1	id1	1.892e-07	0.0002049
7	L6-	MA0894.1	HESX1	3.009e-07	0.0003258
7	L6-	MA0740.1	KLF14	3.73e-07	0.0004039
7	L6-	MA0599.1	KLF5	3.744e-07	0.0004054
7	L6-	MA0927.1	vab-7	4.203e-07	0.000455
7	L6-	MA0563.1	2016-09-03	4.212e-07	0.0004561
7	L6-	MA0683.1	POU4F2	4.307e-07	0.0004664
7	L6-	MA0188.1	Dr	4.785e-07	0.0005181
7	L6-	MA0461.2	Atoh1	4.974e-07	0.0005386
7	L6-	MA0726.1	VSX2	6.334e-07	0.0006857
7	L6-	MA0662.1	MIXL1	8.671e-07	0.0009386
8	L4-	MA0600.2	RFX2	2.754e-30	2.982e-27
8	L4-	MA0798.1	RFX3	4.515e-30	4.889e-27
8	L4-	MA0510.2	RFX5	1.221e-29	1.322e-26
8	L4-	MA0799.1	RFX4	4.115e-27	4.456e-24
8	L4-	MA0509.1	Rfx1	2.169e-25	2.349e-22
8	L4-	MA0365.1	RFX1	4.964e-24	5.376e-21
8	L4-	MA0666.1	MSX1	1.054e-12	1.141e-09
8	L4-	MA0709.1	Msx3	4.599e-12	4.981e-09
8	L4-	MA0726.1	VSX2	7.725e-12	8.366e-09
8	L4-	MA0725.1	VSX1	1.296e-11	1.403e-08
8	L4-	MA0027.2	EN1	1.624e-11	1.759e-08
8	L4-	MA0184.1	CG9876	1.878e-11	2.034e-08
8	L4-	MA0198.1	OdsH	1.878e-11	2.034e-08
8	L4-	MA0202.1	Rx	1.878e-11	2.034e-08
8	L4-	MA0699.1	LBX2	3.017e-11	3.268e-08
8	L4-	MA0894.1	HESX1	3.628e-11	3.929e-08
8	L4-	MA0708.1	MSX2	8.341e-11	9.033e-08
8	L4-	MA0716.1	PRRX1	8.881e-11	9.618e-08
8	L4-	MA0175.1	lms	1.314e-10	1.423e-07
8	L4-	MA0192.1	Hmx	1.314e-10	1.423e-07
8	L4-	MA0250.1	unc-4	1.314e-10	1.423e-07
8	L4-	MA0188.1	Dr	1.449e-10	1.569e-07
8	L4-	MA0662.1	MIXL1	1.626e-10	1.761e-07
8	L4-	MA0075.2	Prrx2	2.749e-10	2.977e-07
8	L4-	MA0701.1	LHX9	3.116e-10	3.374e-07
8	L4-	MA0132.2	PDX1	7.891e-10	8.546e-07
8	L4-	MA0774.1	MEIS2	1.113e-09	1.205e-06
8	L4-	MA0634.1	ALX3	1.133e-09	1.227e-06
8	L4-	MA0717.1	RAX2	1.699e-09	1.84e-06
8	L4-	MA0720.1	Shox2	1.699e-09	1.84e-06
8	L4-	MA0448.1	H2.0	1.779e-09	1.926e-06
8	L4-	MA0174.1	Dbx	2.724e-09	2.95e-06
8	L4-	MA0889.1	GBX1	2.745e-09	2.972e-06
8	L4-	MA0644.1	ESX1	2.865e-09	3.103e-06
8	L4-	MA0180.1	Vsx2	6.961e-09	7.539e-06
8	L4-	MA0721.1	UNCX	6.986e-09	7.566e-06
8	L4-	MA0775.1	MEIS3	8.252e-09	8.937e-06
8	L4-	MA0718.1	RAX	9.942e-09	1.077e-05
8	L4-	MA0337.1	MIG1	1.335e-08	1.445e-05
8	L4-	MA0890.1	GBX2	1.421e-08	1.539e-05
8	L4-	MA0892.1	GSX1	1.445e-08	1.565e-05
8	L4-	MA0923.1	lim-4	1.464e-08	1.586e-05
8	L4-	MA0876.1	BSX	1.477e-08	1.6e-05
8	L4-	MA0893.1	GSX2	2.184e-08	2.365e-05
8	L4-	MA0713.1	PHOX2A	2.649e-08	2.869e-05
8	L4-	MA0630.1	SHOX	2.65e-08	2.87e-05
8	L4-	MA0881.1	Dlx4	2.883e-08	3.122e-05
8	L4-	MA0723.1	VAX2	3.179e-08	3.443e-05
8	L4-	MA0707.1	MNX1	4.701e-08	5.091e-05
8	L4-	MA0681.1	Phox2b	4.758e-08	5.152e-05
8	L4-	MA0904.1	Hoxb5	5.147e-08	5.574e-05
8	L4-	MA0703.1	LMX1B	6.199e-08	6.713e-05
8	L4-	MA0705.1	Lhx8	9.487e-08	0.0001027
8	L4-	MA0125.1	Nobox	9.635e-08	0.0001043
8	L4-	MA0229.1	inv	9.734e-08	0.0001054
8	L4-	MA0183.1	HHEX	1.075e-07	0.0001165
8	L4-	MA0702.1	LMX1A	1.222e-07	0.0001323
8	L4-	MA0903.1	HOXB3	1.307e-07	0.0001415
8	L4-	MA0642.1	EN2	1.432e-07	0.0001551
8	L4-	MA0912.1	Hoxd3	1.806e-07	0.0001955
8	L4-	MA0886.1	EMX2	1.856e-07	0.000201
8	L4-	MA0722.1	VAX1	1.86e-07	0.0002014
8	L4-	MA0854.1	Alx1	2.095e-07	0.0002268
8	L4-	MA0700.1	LHX2	2.222e-07	0.0002406
8	L4-	MA0654.1	ISX	3.12e-07	0.0003379
8	L4-	MA0884.1	DUXA	4.671e-07	0.0005057
8	L4-	MA0224.1	exex	4.955e-07	0.0005365
8	L4-	MA0241.1	ro	4.955e-07	0.0005365
8	L4-	MA0094.2	Ubx	5.64e-07	0.0006106
8	L4-	MA0715.1	PROP1	5.756e-07	0.0006232

## Sheet: Supplementary File 2B
Chromosome	Start	End	Width	Strand	Motif ID	FIMO Score	FIMO P-value	FIMO q-value	Motif Sequence	Motif Name	Motif Family	Peak ID
chr1	3400196	3400203	8	+	MA0882.1	10.4407	7.93e-05	1	CTAATTAC	DLX6	DLX	23
chr1	4785157	4785164	8	+	MA0882.1	10.4407	7.93e-05	1	CTAATTAC	DLX6	DLX	76
chr1	4851817	4851824	8	+	MA0882.1	10.4407	7.93e-05	1	CCAATTAA	DLX6	DLX	83
chr1	5232935	5232942	8	+	MA0882.1	10.4407	7.93e-05	1	CTAATTAC	DLX6	DLX	120
chr1	6410655	6410662	8	+	MA0882.1	10.4407	7.93e-05	1	CCAATTAA	DLX6	DLX	149
chr1	8496526	8496533	8	+	MA0882.1	10.5085	3.58e-05	1	GCAATTAC	DLX6	DLX	230
chr1	8496569	8496576	8	+	MA0882.1	10.5085	3.58e-05	1	GCAATTAC	DLX6	DLX	230
chr1	10872509	10872516	8	+	MA0882.1	10.9492	1.79e-05	1	CCAATTAC	DLX6	DLX	403
chr1	13195697	13195704	8	+	MA0882.1	10.4407	7.93e-05	1	CCAATTAA	DLX6	DLX	559
chr1	13196620	13196627	8	+	MA0882.1	10.4407	7.93e-05	1	CCAATTAA	DLX6	DLX	560
chr1	13574143	13574150	8	+	MA0882.1	10.4407	7.93e-05	1	CTAATTAC	DLX6	DLX	599
chr1	14310370	14310377	8	+	MA0882.1	10.4407	7.93e-05	1	CCAATTAA	DLX6	DLX	654
chr1	15539229	15539236	8	+	MA0882.1	10.5085	3.58e-05	1	GCAATTAC	DLX6	DLX	700
chr1	15579449	15579456	8	+	MA0882.1	10.5085	3.58e-05	1	GCAATTAC	DLX6	DLX	708
chr1	15792160	15792167	8	+	MA0882.1	10.4407	7.93e-05	1	CCAATTAA	DLX6	DLX	736
chr1	16064135	16064142	8	+	MA0882.1	10.4407	7.93e-05	1	CCAATTAA	DLX6	DLX	757
chr1	16587008	16587015	8	+	MA0882.1	10.9492	1.79e-05	1	CCAATTAC	DLX6	DLX	814
chr1	20612966	20612973	8	+	MA0882.1	10.5085	3.58e-05	1	GCAATTAC	DLX6	DLX	965
chr1	22763867	22763874	8	+	MA0882.1	10.5085	3.58e-05	1	GCAATTAC	DLX6	DLX	1163
chr1	23920902	23920909	8	+	MA0882.1	10.4407	7.93e-05	1	CCAATTAA	DLX6	DLX	1258
chr1	24612761	24612768	8	+	MA0882.1	10.4407	7.93e-05	1	CTAATTAC	DLX6	DLX	1338
chr1	24677906	24677913	8	+	MA0882.1	10.4407	7.93e-05	1	CCAATTAA	DLX6	DLX	1347
chr1	25042122	25042129	8	+	MA0882.1	10.4407	7.93e-05	1	CTAATTAC	DLX6	DLX	1374
chr1	25044092	25044099	8	+	MA0882.1	10.4407	7.93e-05	1	CCAATTAA	DLX6	DLX	1375
chr1	25644733	25644740	8	+	MA0882.1	10.9492	1.79e-05	1	CCAATTAC	DLX6	DLX	1446
chr1	30871995	30872002	8	+	MA0882.1	10.9492	1.79e-05	1	CCAATTAC	DLX6	DLX	1615
chr1	31811840	31811847	8	+	MA0882.1	10.9492	1.79e-05	1	CCAATTAC	DLX6	DLX	1655
chr1	32295325	32295332	8	+	MA0882.1	10.4407	7.93e-05	1	CCAATTAA	DLX6	DLX	1672
chr1	32301479	32301486	8	+	MA0882.1	10.5085	3.58e-05	1	GCAATTAC	DLX6	DLX	1673
chr1	32565025	32565032	8	+	MA0882.1	10.4407	7.93e-05	1	CCAATTAA	DLX6	DLX	1699
chr1	32639500	32639507	8	+	MA0882.1	10.4407	7.93e-05	1	CTAATTAC	DLX6	DLX	1709
chr1	34459717	34459724	8	+	MA0882.1	10.9492	1.79e-05	1	CCAATTAC	DLX6	DLX	1908
chr1	34751195	34751202	8	+	MA0882.1	10.4407	7.93e-05	1	CTAATTAC	DLX6	DLX	1942
chr1	35242290	35242297	8	+	MA0882.1	10.4407	7.93e-05	1	CTAATTAC	DLX6	DLX	1993
chr1	35885784	35885791	8	+	MA0882.1	10.4407	7.93e-05	1	CCAATTAA	DLX6	DLX	2052
chr1	36557352	36557359	8	+	MA0882.1	10.9492	1.79e-05	1	CCAATTAC	DLX6	DLX	2154
chr1	37745591	37745598	8	+	MA0882.1	10.4407	7.93e-05	1	CCAATTAA	DLX6	DLX	2352
chr1	38384834	38384841	8	+	MA0882.1	10.5085	3.58e-05	1	GCAATTAC	DLX6	DLX	2413
chr1	38470309	38470316	8	+	MA0882.1	10.5085	3.58e-05	1	GCAATTAC	DLX6	DLX	2432
chr1	39046005	39046012	8	+	MA0882.1	10.4407	7.93e-05	1	CTAATTAC	DLX6	DLX	2500
chr1	39186733	39186740	8	+	MA0882.1	10.4407	7.93e-05	1	CTAATTAC	DLX6	DLX	2530
chr1	39636844	39636851	8	+	MA0882.1	10.9492	1.79e-05	1	CCAATTAC	DLX6	DLX	2620
chr1	41157120	41157127	8	+	MA0882.1	10.4407	7.93e-05	1	CTAATTAC	DLX6	DLX	2798
chr1	41811349	41811356	8	+	MA0882.1	10.5085	3.58e-05	1	GCAATTAC	DLX6	DLX	2817
chr1	42543638	42543645	8	+	MA0882.1	10.4407	7.93e-05	1	CTAATTAC	DLX6	DLX	2898
chr1	43311001	43311008	8	+	MA0882.1	10.4407	7.93e-05	1	CTAATTAC	DLX6	DLX	3016
chr1	43445375	43445382	8	+	MA0882.1	10.5085	3.58e-05	1	GCAATTAC	DLX6	DLX	3028
chr1	46580928	46580935	8	+	MA0882.1	10.4407	7.93e-05	1	CTAATTAC	DLX6	DLX	3181
chr1	46841607	46841614	8	+	MA0882.1	10.5085	3.58e-05	1	GCAATTAC	DLX6	DLX	3184
chr1	46843730	46843737	8	+	MA0882.1	10.9492	1.79e-05	1	CCAATTAC	DLX6	DLX	3186
chr1	50847415	50847422	8	+	MA0882.1	10.4407	7.93e-05	1	CTAATTAC	DLX6	DLX	3262
chr1	51192621	51192628	8	+	MA0882.1	10.9492	1.79e-05	1	CCAATTAC	DLX6	DLX	3301
chr1	51263012	51263019	8	+	MA0882.1	10.4407	7.93e-05	1	CCAATTAA	DLX6	DLX	3306
chr1	51323788	51323795	8	+	MA0882.1	10.4407	7.93e-05	1	CTAATTAC	DLX6	DLX	3311
chr1	51650594	51650601	8	+	MA0882.1	10.4407	7.93e-05	1	CTAATTAC	DLX6	DLX	3350
chr1	52454070	52454077	8	+	MA0882.1	10.4407	7.93e-05	1	CCAATTAA	DLX6	DLX	3467
chr1	52597502	52597509	8	+	MA0882.1	10.4407	7.93e-05	1	CCAATTAA	DLX6	DLX	3493
chr1	52726843	52726850	8	+	MA0882.1	10.9492	1.79e-05	1	CCAATTAC	DLX6	DLX	3519
chr1	52799731	52799738	8	+	MA0882.1	10.9492	1.79e-05	1	CCAATTAC	DLX6	DLX	3525
chr1	53015662	53015669	8	+	MA0882.1	10.4407	7.93e-05	1	CCAATTAA	DLX6	DLX	3563
chr1	53927745	53927752	8	+	MA0882.1	10.4407	7.93e-05	1	CTAATTAC	DLX6	DLX	3629
chr1	54381473	54381480	8	+	MA0882.1	10.9492	1.79e-05	1	CCAATTAC	DLX6	DLX	3690
chr1	54598055	54598062	8	+	MA0882.1	10.5085	3.58e-05	1	GCAATTAC	DLX6	DLX	3712
chr1	54690844	54690851	8	+	MA0882.1	10.4407	7.93e-05	1	CCAATTAA	DLX6	DLX	3715
chr1	57429068	57429075	8	+	MA0882.1	10.4407	7.93e-05	1	CCAATTAA	DLX6	DLX	3969
chr1	57891509	57891516	8	+	MA0882.1	10.4407	7.93e-05	1	CTAATTAC	DLX6	DLX	4022
chr1	58214538	58214545	8	+	MA0882.1	10.4407	7.93e-05	1	CCAATTAA	DLX6	DLX	4055
chr1	58415578	58415585	8	+	MA0882.1	10.4407	7.93e-05	1	CCAATTAA	DLX6	DLX	4086
chr1	58495007	58495014	8	+	MA0882.1	10.4407	7.93e-05	1	CTAATTAC	DLX6	DLX	4098
chr1	59535586	59535593	8	+	MA0882.1	10.4407	7.93e-05	1	CTAATTAC	DLX6	DLX	4216
chr1	59915799	59915806	8	+	MA0882.1	10.4407	7.93e-05	1	CTAATTAC	DLX6	DLX	4257
chr1	60566072	60566079	8	+	MA0882.1	10.5085	3.58e-05	1	GCAATTAC	DLX6	DLX	4305
chr1	60821582	60821589	8	+	MA0882.1	10.9492	1.79e-05	1	CCAATTAC	DLX6	DLX	4330
chr1	63658174	63658181	8	+	MA0882.1	10.5085	3.58e-05	1	GCAATTAC	DLX6	DLX	4565
chr1	63995956	63995963	8	+	MA0882.1	10.4407	7.93e-05	1	CCAATTAA	DLX6	DLX	4627
chr1	64067024	64067031	8	+	MA0882.1	10.9492	1.79e-05	1	CCAATTAC	DLX6	DLX	4646
chr1	64854919	64854926	8	+	MA0882.1	10.4407	7.93e-05	1	CTAATTAC	DLX6	DLX	4767
chr1	66292595	66292602	8	+	MA0882.1	10.9492	1.79e-05	1	CCAATTAC	DLX6	DLX	4870
chr1	66895838	66895845	8	+	MA0882.1	10.4407	7.93e-05	1	CCAATTAA	DLX6	DLX	4935
chr1	67022300	67022307	8	+	MA0882.1	10.4407	7.93e-05	1	CCAATTAA	DLX6	DLX	4945
chr1	67039235	67039242	8	+	MA0882.1	10.4407	7.93e-05	1	CTAATTAC	DLX6	DLX	4952
chr1	69790523	69790530	8	+	MA0882.1	10.4407	7.93e-05	1	CCAATTAA	DLX6	DLX	5018
chr1	70795236	70795243	8	+	MA0882.1	10.9492	1.79e-05	1	CCAATTAC	DLX6	DLX	5040
chr1	71370465	71370472	8	+	MA0882.1	10.9492	1.79e-05	1	CCAATTAC	DLX6	DLX	5072
chr1	72226461	72226468	8	+	MA0882.1	10.4407	7.93e-05	1	CTAATTAC	DLX6	DLX	5158
chr1	72364545	72364552	8	+	MA0882.1	10.4407	7.93e-05	1	CCAATTAA	DLX6	DLX	5190
chr1	72873364	72873371	8	+	MA0882.1	10.4407	7.93e-05	1	CCAATTAA	DLX6	DLX	5271
chr1	74807696	74807703	8	+	MA0882.1	10.9492	1.79e-05	1	CCAATTAC	DLX6	DLX	5483
chr1	75443869	75443876	8	+	MA0882.1	10.4407	7.93e-05	1	CTAATTAC	DLX6	DLX	5630
chr1	75445571	75445578	8	+	MA0882.1	10.5085	3.58e-05	1	GCAATTAC	DLX6	DLX	5632
chr1	77506458	77506465	8	+	MA0882.1	10.4407	7.93e-05	1	CTAATTAC	DLX6	DLX	5825
chr1	77545251	77545258	8	+	MA0882.1	10.5085	3.58e-05	1	GCAATTAC	DLX6	DLX	5835
chr1	78602154	78602161	8	+	MA0882.1	10.4407	7.93e-05	1	CTAATTAC	DLX6	DLX	5914
chr1	79496381	79496388	8	+	MA0882.1	10.4407	7.93e-05	1	CCAATTAA	DLX6	DLX	5976
chr1	80258060	80258067	8	+	MA0882.1	10.4407	7.93e-05	1	CTAATTAC	DLX6	DLX	6046
chr1	82294277	82294284	8	+	MA0882.1	10.9492	1.79e-05	1	CCAATTAC	DLX6	DLX	6180
chr1	82832092	82832099	8	+	MA0882.1	10.9492	1.79e-05	1	CCAATTAC	DLX6	DLX	6230
chr1	84128764	84128771	8	+	MA0882.1	10.5085	3.58e-05	1	GCAATTAC	DLX6	DLX	6335
chr1	84211868	84211875	8	+	MA0882.1	10.9492	1.79e-05	1	CCAATTAC	DLX6	DLX	6343
chr1	84837899	84837906	8	+	MA0882.1	10.4407	7.93e-05	1	CCAATTAA	DLX6	DLX	6428
chr1	85936007	85936014	8	+	MA0882.1	10.4407	7.93e-05	1	CCAATTAA	DLX6	DLX	6514
chr1	86468692	86468699	8	+	MA0882.1	10.9492	1.79e-05	1	CCAATTAC	DLX6	DLX	6631
chr1	87035827	87035834	8	+	MA0882.1	10.9492	1.79e-05	1	CCAATTAC	DLX6	DLX	6698
chr1	88669105	88669112	8	+	MA0882.1	10.4407	7.93e-05	1	CCAATTAA	DLX6	DLX	6920
chr1	88718765	88718772	8	+	MA0882.1	10.5085	3.58e-05	1	GCAATTAC	DLX6	DLX	6931
chr1	89015548	89015555	8	+	MA0882.1	10.4407	7.93e-05	1	CCAATTAA	DLX6	DLX	6961
chr1	89133161	89133168	8	+	MA0882.1	10.9492	1.79e-05	1	CCAATTAC	DLX6	DLX	6987
chr1	89382246	89382253	8	+	MA0882.1	10.9492	1.79e-05	1	CCAATTAC	DLX6	DLX	7014
chr1	90060690	90060697	8	+	MA0882.1	10.4407	7.93e-05	1	CCAATTAA	DLX6	DLX	7105
chr1	90734043	90734050	8	+	MA0882.1	10.4407	7.93e-05	1	CCAATTAA	DLX6	DLX	7168
chr1	91207400	91207407	8	+	MA0882.1	10.5085	3.58e-05	1	GCAATTAC	DLX6	DLX	7245
chr1	91399178	91399185	8	+	MA0882.1	10.9492	1.79e-05	1	CCAATTAC	DLX6	DLX	7274
chr1	91401154	91401161	8	+	MA0882.1	10.4407	7.93e-05	1	CTAATTAC	DLX6	DLX	7276
chr1	91456809	91456816	8	+	MA0882.1	10.5085	3.58e-05	1	GCAATTAC	DLX6	DLX	7285
chr1	92518527	92518534	8	+	MA0882.1	10.9492	1.79e-05	1	CCAATTAC	DLX6	DLX	7443
chr1	92730803	92730810	8	+	MA0882.1	10.9492	1.79e-05	1	CCAATTAC	DLX6	DLX	7472
chr1	92895292	92895299	8	+	MA0882.1	10.9492	1.79e-05	1	CCAATTAC	DLX6	DLX	7500
chr1	93824564	93824571	8	+	MA0882.1	10.5085	3.58e-05	1	GCAATTAC	DLX6	DLX	7625
chr1	94054247	94054254	8	+	MA0882.1	10.4407	7.93e-05	1	CTAATTAC	DLX6	DLX	7644
chr1	97555194	97555201	8	+	MA0882.1	10.4407	7.93e-05	1	CTAATTAC	DLX6	DLX	7716
chr1	97657831	97657838	8	+	MA0882.1	10.5085	3.58e-05	1	GCAATTAC	DLX6	DLX	7737
chr1	97753126	97753133	8	+	MA0882.1	10.5085	3.58e-05	1	GCAATTAC	DLX6	DLX	7747
chr1	98925040	98925047	8	+	MA0882.1	10.5085	3.58e-05	1	GCAATTAC	DLX6	DLX	7848
chr1	99285848	99285855	8	+	MA0882.1	10.9492	1.79e-05	1	CCAATTAC	DLX6	DLX	7855
chr1	101684357	101684364	8	+	MA0882.1	10.4407	7.93e-05	1	CTAATTAC	DLX6	DLX	7890
chr1	104773425	104773432	8	+	MA0882.1	10.4407	7.93e-05	1	CTAATTAC	DLX6	DLX	7938
chr1	105111356	105111363	8	+	MA0882.1	10.4407	7.93e-05	1	CCAATTAA	DLX6	DLX	7978
chr1	106072321	106072328	8	+	MA0882.1	10.4407	7.93e-05	1	CCAATTAA	DLX6	DLX	8073
chr1	107914986	107914993	8	+	MA0882.1	10.5085	3.58e-05	1	GCAATTAC	DLX6	DLX	8222
chr1	116476827	116476834	8	+	MA0882.1	10.5085	3.58e-05	1	GCAATTAC	DLX6	DLX	8336
chr1	118311416	118311423	8	+	MA0882.1	10.4407	7.93e-05	1	CCAATTAA	DLX6	DLX	8360
chr1	119082455	119082462	8	+	MA0882.1	10.9492	1.79e-05	1	CCAATTAC	DLX6	DLX	8458
chr1	121290169	121290176	8	+	MA0882.1	10.5085	3.58e-05	1	GCAATTAC	DLX6	DLX	8646
chr1	123629082	123629089	8	+	MA0882.1	10.5085	3.58e-05	1	GCAATTAC	DLX6	DLX	8726
chr1	123996555	123996562	8	+	MA0882.1	10.4407	7.93e-05	1	CTAATTAC	DLX6	DLX	8746
chr1	125483148	125483155	8	+	MA0882.1	10.9492	1.79e-05	1	CCAATTAC	DLX6	DLX	8821
chr1	126829985	126829992	8	+	MA0882.1	10.5085	3.58e-05	1	GCAATTAC	DLX6	DLX	8888
chr1	127153608	127153615	8	+	MA0882.1	10.4407	7.93e-05	1	CCAATTAA	DLX6	DLX	8908
chr1	127579410	127579417	8	+	MA0882.1	10.9492	1.79e-05	1	CCAATTAC	DLX6	DLX	8962
chr1	127579425	127579432	8	+	MA0882.1	10.4407	7.93e-05	1	CTAATTAC	DLX6	DLX	8962
chr1	127676637	127676644	8	+	MA0882.1	10.4407	7.93e-05	1	CCAATTAA	DLX6	DLX	8973
chr1	127678051	127678058	8	+	MA0882.1	10.4407	7.93e-05	1	CTAATTAC	DLX6	DLX	8974
chr1	128073860	128073867	8	+	MA0882.1	10.4407	7.93e-05	1	CCAATTAA	DLX6	DLX	9042
chr1	129712447	129712454	8	+	MA0882.1	10.9492	1.79e-05	1	CCAATTAC	DLX6	DLX	9150
chr1	132718736	132718743	8	+	MA0882.1	10.5085	3.58e-05	1	GCAATTAC	DLX6	DLX	9555
chr1	132918371	132918378	8	+	MA0882.1	10.4407	7.93e-05	1	CTAATTAC	DLX6	DLX	9604
chr1	133129906	133129913	8	+	MA0882.1	10.4407	7.93e-05	1	CTAATTAC	DLX6	DLX	9633
chr1	133176137	133176144	8	+	MA0882.1	10.4407	7.93e-05	1	CTAATTAC	DLX6	DLX	9646
chr1	133380874	133380881	8	+	MA0882.1	10.4407	7.93e-05	1	CCAATTAA	DLX6	DLX	9704
chr1	134889934	134889941	8	+	MA0882.1	10.9492	1.79e-05	1	CCAATTAC	DLX6	DLX	9966
chr1	135891414	135891421	8	+	MA0882.1	10.5085	3.58e-05	1	GCAATTAC	DLX6	DLX	10170
chr1	136525087	136525094	8	+	MA0882.1	10.4407	7.93e-05	1	CCAATTAA	DLX6	DLX	10313
chr1	136707146	136707153	8	+	MA0882.1	10.4407	7.93e-05	1	CTAATTAC	DLX6	DLX	10362
chr1	136952894	136952901	8	+	MA0882.1	10.5085	3.58e-05	1	GCAATTAC	DLX6	DLX	10393
chr1	137504962	137504969	8	+	MA0882.1	10.9492	1.79e-05	1	CCAATTAC	DLX6	DLX	10429
chr1	137900056	137900063	8	+	MA0882.1	10.4407	7.93e-05	1	CTAATTAC	DLX6	DLX	10461
chr1	138289672	138289679	8	+	MA0882.1	10.5085	3.58e-05	1	GCAATTAC	DLX6	DLX	10506
chr1	138504336	138504343	8	+	MA0882.1	10.9492	1.79e-05	1	CCAATTAC	DLX6	DLX	10520
chr1	138507550	138507557	8	+	MA0882.1	10.5085	3.58e-05	1	GCAATTAC	DLX6	DLX	10522
chr1	140561092	140561099	8	+	MA0882.1	10.4407	7.93e-05	1	CCAATTAA	DLX6	DLX	10663
chr1	143647262	143647269	8	+	MA0882.1	10.4407	7.93e-05	1	CTAATTAC	DLX6	DLX	10750
chr1	143917359	143917366	8	+	MA0882.1	10.5085	3.58e-05	1	GCAATTAC	DLX6	DLX	10788
chr1	146232160	146232167	8	+	MA0882.1	10.4407	7.93e-05	1	CCAATTAA	DLX6	DLX	10864
chr1	150097871	150097878	8	+	MA0882.1	10.9492	1.79e-05	1	CCAATTAC	DLX6	DLX	10947
chr1	150307871	150307878	8	+	MA0882.1	10.4407	7.93e-05	1	CCAATTAA	DLX6	DLX	10965
chr1	151514488	151514495	8	+	MA0882.1	10.4407	7.93e-05	1	CCAATTAA	DLX6	DLX	11055
chr1	151721821	151721828	8	+	MA0882.1	10.5085	3.58e-05	1	GCAATTAC	DLX6	DLX	11081
chr1	151944889	151944896	8	+	MA0882.1	10.5085	3.58e-05	1	GCAATTAC	DLX6	DLX	11106
chr1	151999067	151999074	8	+	MA0882.1	10.4407	7.93e-05	1	CTAATTAC	DLX6	DLX	11116
chr1	151999136	151999143	8	+	MA0882.1	10.5085	3.58e-05	1	GCAATTAC	DLX6	DLX	11116
chr1	153006015	153006022	8	+	MA0882.1	10.4407	7.93e-05	1	CCAATTAA	DLX6	DLX	11256
chr1	153846486	153846493	8	+	MA0882.1	10.4407	7.93e-05	1	CTAATTAC	DLX6	DLX	11414
chr1	154252582	154252589	8	+	MA0882.1	10.4407	7.93e-05	1	CCAATTAA	DLX6	DLX	11467
chr1	154790945	154790952	8	+	MA0882.1	10.5085	3.58e-05	1	GCAATTAC	DLX6	DLX	11552
chr1	154816326	154816333	8	+	MA0882.1	10.4407	7.93e-05	1	CTAATTAC	DLX6	DLX	11559
chr1	155086670	155086677	8	+	MA0882.1	10.5085	3.58e-05	1	GCAATTAC	DLX6	DLX	11617
chr1	156433778	156433785	8	+	MA0882.1	10.4407	7.93e-05	1	CTAATTAC	DLX6	DLX	11767
chr1	156784792	156784799	8	+	MA0882.1	10.9492	1.79e-05	1	CCAATTAC	DLX6	DLX	11821
chr1	157079612	157079619	8	+	MA0882.1	10.4407	7.93e-05	1	CTAATTAC	DLX6	DLX	11861
chr1	157507280	157507287	8	+	MA0882.1	10.5085	3.58e-05	1	GCAATTAC	DLX6	DLX	11936
chr1	158310771	158310778	8	+	MA0882.1	10.5085	3.58e-05	1	GCAATTAC	DLX6	DLX	12002
chr1	158400986	158400993	8	+	MA0882.1	10.4407	7.93e-05	1	CTAATTAC	DLX6	DLX	12022
chr1	158549981	158549988	8	+	MA0882.1	10.5085	3.58e-05	1	GCAATTAC	DLX6	DLX	12053
chr1	158654298	158654305	8	+	MA0882.1	10.5085	3.58e-05	1	GCAATTAC	DLX6	DLX	12069
chr1	159211077	159211084	8	+	MA0882.1	10.4407	7.93e-05	1	CTAATTAC	DLX6	DLX	12089
chr1	160100526	160100533	8	+	MA0882.1	10.9492	1.79e-05	1	CCAATTAC	DLX6	DLX	12202
chr1	160282970	160282977	8	+	MA0882.1	10.5085	3.58e-05	1	GCAATTAC	DLX6	DLX	12230
chr1	160350468	160350475	8	+	MA0882.1	10.9492	1.79e-05	1	CCAATTAC	DLX6	DLX	12245
chr1	161494615	161494622	8	+	MA0882.1	10.4407	7.93e-05	1	CTAATTAC	DLX6	DLX	12359
chr1	161958345	161958352	8	+	MA0882.1	10.9492	1.79e-05	1	CCAATTAC	DLX6	DLX	12390
chr1	161963330	161963337	8	+	MA0882.1	10.5085	3.58e-05	1	GCAATTAC	DLX6	DLX	12391
chr1	161968701	161968708	8	+	MA0882.1	10.5085	3.58e-05	1	GCAATTAC	DLX6	DLX	12392
chr1	162000122	162000129	8	+	MA0882.1	10.4407	7.93e-05	1	CCAATTAA	DLX6	DLX	12399
chr1	162476112	162476119	8	+	MA0882.1	10.5085	3.58e-05	1	GCAATTAC	DLX6	DLX	12463
chr1	163141668	163141675	8	+	MA0882.1	10.5085	3.58e-05	1	GCAATTAC	DLX6	DLX	12523
chr1	164307588	164307595	8	+	MA0882.1	10.4407	7.93e-05	1	CTAATTAC	DLX6	DLX	12612
chr1	164357968	164357975	8	+	MA0882.1	10.4407	7.93e-05	1	CCAATTAA	DLX6	DLX	12627
chr1	164777109	164777116	8	+	MA0882.1	10.4407	7.93e-05	1	CTAATTAC	DLX6	DLX	12707
chr1	164799259	164799266	8	+	MA0882.1	10.9492	1.79e-05	1	CCAATTAC	DLX6	DLX	12714
chr1	164799365	164799372	8	+	MA0882.1	10.5085	3.58e-05	1	GCAATTAC	DLX6	DLX	12714
chr1	165035653	165035660	8	+	MA0882.1	10.4407	7.93e-05	1	CTAATTAC	DLX6	DLX	12758
chr1	165105536	165105543	8	+	MA0882.1	10.9492	1.79e-05	1	CCAATTAC	DLX6	DLX	12787
chr1	165188352	165188359	8	+	MA0882.1	10.5085	3.58e-05	1	GCAATTAC	DLX6	DLX	12798
chr1	165536316	165536323	8	+	MA0882.1	10.5085	3.58e-05	1	GCAATTAC	DLX6	DLX	12832
chr1	166045732	166045739	8	+	MA0882.1	10.4407	7.93e-05	1	CCAATTAA	DLX6	DLX	12903
chr1	166181309	166181316	8	+	MA0882.1	10.4407	7.93e-05	1	CCAATTAA	DLX6	DLX	12914
chr1	167289443	167289450	8	+	MA0882.1	10.5085	3.58e-05	1	GCAATTAC	DLX6	DLX	13076
chr1	167339195	167339202	8	+	MA0882.1	10.9492	1.79e-05	1	CCAATTAC	DLX6	DLX	13085
chr1	167803015	167803022	8	+	MA0882.1	10.4407	7.93e-05	1	CCAATTAA	DLX6	DLX	13142
chr1	167885774	167885781	8	+	MA0882.1	10.9492	1.79e-05	1	CCAATTAC	DLX6	DLX	13143
chr1	168242163	168242170	8	+	MA0882.1	10.5085	3.58e-05	1	GCAATTAC	DLX6	DLX	13201
chr1	168425707	168425714	8	+	MA0882.1	10.4407	7.93e-05	1	CTAATTAC	DLX6	DLX	13259
chr1	169485493	169485500	8	+	MA0882.1	10.4407	7.93e-05	1	CTAATTAC	DLX6	DLX	13318
chr1	170186559	170186566	8	+	MA0882.1	10.4407	7.93e-05	1	CCAATTAA	DLX6	DLX	13416
chr1	171137704	171137711	8	+	MA0882.1	10.5085	3.58e-05	1	GCAATTAC	DLX6	DLX	13611
chr1	171383317	171383324	8	+	MA0882.1	10.9492	1.79e-05	1	CCAATTAC	DLX6	DLX	13676
chr1	172633202	172633209	8	+	MA0882.1	10.4407	7.93e-05	1	CCAATTAA	DLX6	DLX	13917
chr1	172684173	172684180	8	+	MA0882.1	10.5085	3.58e-05	1	GCAATTAC	DLX6	DLX	13922
chr1	176540018	176540025	8	+	MA0882.1	10.4407	7.93e-05	1	CCAATTAA	DLX6	DLX	14193
chr1	177641068	177641075	8	+	MA0882.1	10.9492	1.79e-05	1	CCAATTAC	DLX6	DLX	14364
chr1	177753628	177753635	8	+	MA0882.1	10.4407	7.93e-05	1	CTAATTAC	DLX6	DLX	14379
chr1	178320297	178320304	8	+	MA0882.1	10.9492	1.79e-05	1	CCAATTAC	DLX6	DLX	14411
chr1	178748422	178748429	8	+	MA0882.1	10.4407	7.93e-05	1	CTAATTAC	DLX6	DLX	14469
chr1	178850760	178850767	8	+	MA0882.1	10.4407	7.93e-05	1	CTAATTAC	DLX6	DLX	14479
chr1	179076774	179076781	8	+	MA0882.1	10.9492	1.79e-05	1	CCAATTAC	DLX6	DLX	14498
chr1	180481881	180481888	8	+	MA0882.1	10.4407	7.93e-05	1	CCAATTAA	DLX6	DLX	14665
chr1	180510632	180510639	8	+	MA0882.1	10.4407	7.93e-05	1	CCAATTAA	DLX6	DLX	14672
chr1	180536043	180536050	8	+	MA0882.1	10.4407	7.93e-05	1	CCAATTAA	DLX6	DLX	14679
chr1	180540922	180540929	8	+	MA0882.1	10.5085	3.58e-05	1	GCAATTAC	DLX6	DLX	14681
chr1	180548202	180548209	8	+	MA0882.1	10.9492	1.79e-05	1	CCAATTAC	DLX6	DLX	14682
chr1	181420384	181420391	8	+	MA0882.1	10.5085	3.58e-05	1	GCAATTAC	DLX6	DLX	14823
chr1	182021378	182021385	8	+	MA0882.1	10.4407	7.93e-05	1	CTAATTAC	DLX6	DLX	14892
chr1	182795445	182795452	8	+	MA0882.1	10.4407	7.93e-05	1	CCAATTAA	DLX6	DLX	14992
chr1	182897727	182897734	8	+	MA0882.1	10.4407	7.93e-05	1	CTAATTAC	DLX6	DLX	15012
chr1	184096490	184096497	8	+	MA0882.1	10.5085	3.58e-05	1	GCAATTAC	DLX6	DLX	15121
chr1	184846299	184846306	8	+	MA0882.1	10.4407	7.93e-05	1	CCAATTAA	DLX6	DLX	15180
chr1	184958285	184958292	8	+	MA0882.1	10.4407	7.93e-05	1	CCAATTAA	DLX6	DLX	15209
chr1	186695505	186695512	8	+	MA0882.1	10.4407	7.93e-05	1	CTAATTAC	DLX6	DLX	15383
chr1	186722304	186722311	8	+	MA0882.1	10.4407	7.93e-05	1	CTAATTAC	DLX6	DLX	15392
chr1	186926561	186926568	8	+	MA0882.1	10.4407	7.93e-05	1	CTAATTAC	DLX6	DLX	15405
chr1	188568411	188568418	8	+	MA0882.1	10.9492	1.79e-05	1	CCAATTAC	DLX6	DLX	15515
chr1	189023875	189023882	8	+	MA0882.1	10.4407	7.93e-05	1	CCAATTAA	DLX6	DLX	15555
chr1	189107656	189107663	8	+	MA0882.1	10.4407	7.93e-05	1	CTAATTAC	DLX6	DLX	15572
chr1	191592179	191592186	8	+	MA0882.1	10.4407	7.93e-05	1	CCAATTAA	DLX6	DLX	15908
chr1	192450543	192450550	8	+	MA0882.1	10.4407	7.93e-05	1	CCAATTAA	DLX6	DLX	16061
chr1	192824758	192824765	8	+	MA0882.1	10.4407	7.93e-05	1	CCAATTAA	DLX6	DLX	16125
chr1	193086677	193086684	8	+	MA0882.1	10.5085	3.58e-05	1	GCAATTAC	DLX6	DLX	16158
chr1	193370277	193370284	8	+	MA0882.1	10.4407	7.93e-05	1	CCAATTAA	DLX6	DLX	16230
chr1	193587577	193587584	8	+	MA0882.1	10.4407	7.93e-05	1	CTAATTAC	DLX6	DLX	16274
chr1	194738570	194738577	8	+	MA0882.1	10.4407	7.93e-05	1	CCAATTAA	DLX6	DLX	16371
chr1	194835483	194835490	8	+	MA0882.1	10.4407	7.93e-05	1	CTAATTAC	DLX6	DLX	16383
chr1	4785062	4785069	8	-	MA0882.1	10.5085	3.58e-05	1	GCAATTAC	DLX6	DLX	76
chr1	6729401	6729408	8	-	MA0882.1	10.4407	7.93e-05	1	CCAATTAA	DLX6	DLX	159
chr1	7117988	7117995	8	-	MA0882.1	10.4407	7.93e-05	1	CCAATTAA	DLX6	DLX	191
chr1	7535338	7535345	8	-	MA0882.1	10.5085	3.58e-05	1	GCAATTAC	DLX6	DLX	220
chr1	10231988	10231995	8	-	MA0882.1	10.5085	3.58e-05	1	GCAATTAC	DLX6	DLX	373
chr1	11278015	11278022	8	-	MA0882.1	10.4407	7.93e-05	1	CTAATTAC	DLX6	DLX	432
chr1	12510017	12510024	8	-	MA0882.1	10.4407	7.93e-05	1	CTAATTAC	DLX6	DLX	495
chr1	12837062	12837069	8	-	MA0882.1	10.4407	7.93e-05	1	CCAATTAA	DLX6	DLX	519
chr1	13018597	13018604	8	-	MA0882.1	10.4407	7.93e-05	1	CTAATTAC	DLX6	DLX	532
chr1	14184781	14184788	8	-	MA0882.1	10.4407	7.93e-05	1	CCAATTAA	DLX6	DLX	636
chr1	15617039	15617046	8	-	MA0882.1	10.4407	7.93e-05	1	CTAATTAC	DLX6	DLX	714
chr1	16759673	16759680	8	-	MA0882.1	10.4407	7.93e-05	1	CCAATTAA	DLX6	DLX	840
chr1	17096149	17096156	8	-	MA0882.1	10.4407	7.93e-05	1	CCAATTAA	DLX6	DLX	870
chr1	17146945	17146952	8	-	MA0882.1	10.5085	3.58e-05	1	GCAATTAC	DLX6	DLX	883
chr1	21684873	21684880	8	-	MA0882.1	10.4407	7.93e-05	1	CTAATTAC	DLX6	DLX	1078
chr1	22269099	22269106	8	-	MA0882.1	10.5085	3.58e-05	1	GCAATTAC	DLX6	DLX	1115
chr1	23948317	23948324	8	-	MA0882.1	10.4407	7.93e-05	1	CTAATTAC	DLX6	DLX	1269
chr1	23959299	23959306	8	-	MA0882.1	10.4407	7.93e-05	1	CCAATTAA	DLX6	DLX	1273
chr1	24241750	24241757	8	-	MA0882.1	10.5085	3.58e-05	1	GCAATTAC	DLX6	DLX	1310
chr1	24612938	24612945	8	-	MA0882.1	10.5085	3.58e-05	1	GCAATTAC	DLX6	DLX	1338
chr1	25085050	25085057	8	-	MA0882.1	10.4407	7.93e-05	1	CTAATTAC	DLX6	DLX	1386
chr1	25711573	25711580	8	-	MA0882.1	10.9492	1.79e-05	1	CCAATTAC	DLX6	DLX	1456
chr1	29217332	29217339	8	-	MA0882.1	10.4407	7.93e-05	1	CCAATTAA	DLX6	DLX	1543
chr1	30416419	30416426	8	-	MA0882.1	10.5085	3.58e-05	1	GCAATTAC	DLX6	DLX	1561
chr1	32348182	32348189	8	-	MA0882.1	10.4407	7.93e-05	1	CTAATTAC	DLX6	DLX	1680
chr1	32626352	32626359	8	-	MA0882.1	10.4407	7.93e-05	1	CCAATTAA	DLX6	DLX	1701
chr1	32632941	32632948	8	-	MA0882.1	10.9492	1.79e-05	1	CCAATTAC	DLX6	DLX	1702
chr1	33621985	33621992	8	-	MA0882.1	10.9492	1.79e-05	1	CCAATTAC	DLX6	DLX	1743
chr1	34433482	34433489	8	-	MA0882.1	10.9492	1.79e-05	1	CCAATTAC	DLX6	DLX	1897
chr1	34439733	34439740	8	-	MA0882.1	10.4407	7.93e-05	1	CCAATTAA	DLX6	DLX	1904
chr1	35750273	35750280	8	-	MA0882.1	10.9492	1.79e-05	1	CCAATTAC	DLX6	DLX	2030
chr1	35951244	35951251	8	-	MA0882.1	10.9492	1.79e-05	1	CCAATTAC	DLX6	DLX	2061
chr1	37097749	37097756	8	-	MA0882.1	10.9492	1.79e-05	1	CCAATTAC	DLX6	DLX	2238
chr1	37231669	37231676	8	-	MA0882.1	10.9492	1.79e-05	1	CCAATTAC	DLX6	DLX	2258
chr1	37256877	37256884	8	-	MA0882.1	10.4407	7.93e-05	1	CCAATTAA	DLX6	DLX	2262
chr1	38200556	38200563	8	-	MA0882.1	10.4407	7.93e-05	1	CCAATTAA	DLX6	DLX	2395
chr1	39196332	39196339	8	-	MA0882.1	10.4407	7.93e-05	1	CCAATTAA	DLX6	DLX	2535
chr1	39425073	39425080	8	-	MA0882.1	10.4407	7.93e-05	1	CCAATTAA	DLX6	DLX	2586
chr1	39439836	39439843	8	-	MA0882.1	10.9492	1.79e-05	1	CCAATTAC	DLX6	DLX	2587
chr1	39646484	39646491	8	-	MA0882.1	10.9492	1.79e-05	1	CCAATTAC	DLX6	DLX	2624
chr1	40680804	40680811	8	-	MA0882.1	10.4407	7.93e-05	1	CTAATTAC	DLX6	DLX	2753
chr1	41062109	41062116	8	-	MA0882.1	10.4407	7.93e-05	1	CTAATTAC	DLX6	DLX	2790
chr1	41821133	41821140	8	-	MA0882.1	10.5085	3.58e-05	1	GCAATTAC	DLX6	DLX	2820
chr1	41891986	41891993	8	-	MA0882.1	10.4407	7.93e-05	1	CTAATTAC	DLX6	DLX	2828
chr1	42543592	42543599	8	-	MA0882.1	10.4407	7.93e-05	1	CTAATTAC	DLX6	DLX	2898
chr1	42851961	42851968	8	-	MA0882.1	10.5085	3.58e-05	1	GCAATTAC	DLX6	DLX	2946
chr1	43411941	43411948	8	-	MA0882.1	10.9492	1.79e-05	1	CCAATTAC	DLX6	DLX	3022
chr1	43444135	43444142	8	-	MA0882.1	10.4407	7.93e-05	1	CCAATTAA	DLX6	DLX	3026
chr1	43504472	43504479	8	-	MA0882.1	10.4407	7.93e-05	1	CCAATTAA	DLX6	DLX	3046
chr1	43504525	43504532	8	-	MA0882.1	10.4407	7.93e-05	1	CCAATTAA	DLX6	DLX	3046
chr1	53940880	53940887	8	-	MA0882.1	10.4407	7.93e-05	1	CCAATTAA	DLX6	DLX	3634
chr1	54061420	54061427	8	-	MA0882.1	10.5085	3.58e-05	1	GCAATTAC	DLX6	DLX	3654
chr1	55526478	55526485	8	-	MA0882.1	10.9492	1.79e-05	1	CCAATTAC	DLX6	DLX	3801
chr1	55526755	55526762	8	-	MA0882.1	10.4407	7.93e-05	1	CCAATTAA	DLX6	DLX	3801
chr1	55570352	55570359	8	-	MA0882.1	10.4407	7.93e-05	1	CCAATTAA	DLX6	DLX	3805
chr1	56305907	56305914	8	-	MA0882.1	10.4407	7.93e-05	1	CTAATTAC	DLX6	DLX	3882
chr1	56898995	56899002	8	-	MA0882.1	10.9492	1.79e-05	1	CCAATTAC	DLX6	DLX	3906
chr1	57269799	57269806	8	-	MA0882.1	10.5085	3.58e-05	1	GCAATTAC	DLX6	DLX	3951
chr1	60581130	60581137	8	-	MA0882.1	10.4407	7.93e-05	1	CTAATTAC	DLX6	DLX	4308
chr1	60842667	60842674	8	-	MA0882.1	10.4407	7.93e-05	1	CTAATTAC	DLX6	DLX	4336
chr1	63658245	63658252	8	-	MA0882.1	10.5085	3.58e-05	1	GCAATTAC	DLX6	DLX	4565
chr1	63770339	63770346	8	-	MA0882.1	10.5085	3.58e-05	1	GCAATTAC	DLX6	DLX	4584
chr1	63994777	63994784	8	-	MA0882.1	10.4407	7.93e-05	1	CTAATTAC	DLX6	DLX	4625
chr1	64513922	64513929	8	-	MA0882.1	10.4407	7.93e-05	1	CCAATTAA	DLX6	DLX	4699
chr1	66468825	66468832	8	-	MA0882.1	10.9492	1.79e-05	1	CCAATTAC	DLX6	DLX	4905
chr1	66700448	66700455	8	-	MA0882.1	10.4407	7.93e-05	1	CCAATTAA	DLX6	DLX	4921
chr1	67902750	67902757	8	-	MA0882.1	10.4407	7.93e-05	1	CTAATTAC	DLX6	DLX	4969
chr1	70351590	70351597	8	-	MA0882.1	10.4407	7.93e-05	1	CTAATTAC	DLX6	DLX	5029
chr1	70857900	70857907	8	-	MA0882.1	10.4407	7.93e-05	1	CTAATTAC	DLX6	DLX	5048
chr1	72372710	72372717	8	-	MA0882.1	10.4407	7.93e-05	1	CCAATTAA	DLX6	DLX	5191
chr1	74285459	74285466	8	-	MA0882.1	10.4407	7.93e-05	1	CTAATTAC	DLX6	DLX	5409
chr1	75264731	75264738	8	-	MA0882.1	10.4407	7.93e-05	1	CTAATTAC	DLX6	DLX	5585
chr1	75896173	75896180	8	-	MA0882.1	10.4407	7.93e-05	1	CCAATTAA	DLX6	DLX	5721
chr1	76070849	76070856	8	-	MA0882.1	10.4407	7.93e-05	1	CCAATTAA	DLX6	DLX	5737
chr1	76513757	76513764	8	-	MA0882.1	10.4407	7.93e-05	1	CCAATTAA	DLX6	DLX	5764
chr1	77929265	77929272	8	-	MA0882.1	10.4407	7.93e-05	1	CTAATTAC	DLX6	DLX	5851
chr1	77972704	77972711	8	-	MA0882.1	10.5085	3.58e-05	1	GCAATTAC	DLX6	DLX	5856
chr1	78705247	78705254	8	-	MA0882.1	10.9492	1.79e-05	1	CCAATTAC	DLX6	DLX	5929
chr1	78727431	78727438	8	-	MA0882.1	10.4407	7.93e-05	1	CCAATTAA	DLX6	DLX	5935
chr1	79337673	79337680	8	-	MA0882.1	10.4407	7.93e-05	1	CCAATTAA	DLX6	DLX	5960
chr1	79824472	79824479	8	-	MA0882.1	10.9492	1.79e-05	1	CCAATTAC	DLX6	DLX	6012
chr1	80469302	80469309	8	-	MA0882.1	10.4407	7.93e-05	1	CCAATTAA	DLX6	DLX	6056
chr1	82093196	82093203	8	-	MA0882.1	10.4407	7.93e-05	1	CCAATTAA	DLX6	DLX	6151
chr1	82918679	82918686	8	-	MA0882.1	10.4407	7.93e-05	1	CCAATTAA	DLX6	DLX	6246
chr1	83871408	83871415	8	-	MA0882.1	10.5085	3.58e-05	1	GCAATTAC	DLX6	DLX	6329
chr1	84934277	84934284	8	-	MA0882.1	10.4407	7.93e-05	1	CCAATTAA	DLX6	DLX	6446
chr1	85916851	85916858	8	-	MA0882.1	10.4407	7.93e-05	1	CTAATTAC	DLX6	DLX	6499
chr1	86674627	86674634	8	-	MA0882.1	10.9492	1.79e-05	1	CCAATTAC	DLX6	DLX	6681
chr1	87050286	87050293	8	-	MA0882.1	10.4407	7.93e-05	1	CTAATTAC	DLX6	DLX	6701
chr1	87700788	87700795	8	-	MA0882.1	10.4407	7.93e-05	1	CTAATTAC	DLX6	DLX	6803
chr1	88752485	88752492	8	-	MA0882.1	10.5085	3.58e-05	1	GCAATTAC	DLX6	DLX	6939
chr1	88924412	88924419	8	-	MA0882.1	10.4407	7.93e-05	1	CCAATTAA	DLX6	DLX	6954
chr1	89136452	89136459	8	-	MA0882.1	10.9492	1.79e-05	1	CCAATTAC	DLX6	DLX	6988
chr1	89849228	89849235	8	-	MA0882.1	10.4407	7.93e-05	1	CCAATTAA	DLX6	DLX	7076
chr1	94413025	94413032	8	-	MA0882.1	10.5085	3.58e-05	1	GCAATTAC	DLX6	DLX	7654
chr1	97962133	97962140	8	-	MA0882.1	10.4407	7.93e-05	1	CCAATTAA	DLX6	DLX	7788
chr1	98048620	98048627	8	-	MA0882.1	10.5085	3.58e-05	1	GCAATTAC	DLX6	DLX	7805
chr1	98078579	98078586	8	-	MA0882.1	10.5085	3.58e-05	1	GCAATTAC	DLX6	DLX	7810
chr1	104912180	104912187	8	-	MA0882.1	10.5085	3.58e-05	1	GCAATTAC	DLX6	DLX	7951
chr1	105489823	105489830	8	-	MA0882.1	10.5085	3.58e-05	1	GCAATTAC	DLX6	DLX	8000
chr1	107914956	107914963	8	-	MA0882.1	10.9492	1.79e-05	1	CCAATTAC	DLX6	DLX	8222
chr1	115685709	115685716	8	-	MA0882.1	10.5085	3.58e-05	1	GCAATTAC	DLX6	DLX	8309
chr1	116706774	116706781	8	-	MA0882.1	10.4407	7.93e-05	1	CCAATTAA	DLX6	DLX	8341
chr1	118867886	118867893	8	-	MA0882.1	10.9492	1.79e-05	1	CCAATTAC	DLX6	DLX	8429
chr1	119682086	119682093	8	-	MA0882.1	10.5085	3.58e-05	1	GCAATTAC	DLX6	DLX	8524
chr1	126442106	126442113	8	-	MA0882.1	10.4407	7.93e-05	1	CCAATTAA	DLX6	DLX	8871
chr1	126449553	126449560	8	-	MA0882.1	10.4407	7.93e-05	1	CTAATTAC	DLX6	DLX	8872
chr1	126830797	126830804	8	-	MA0882.1	10.4407	7.93e-05	1	CCAATTAA	DLX6	DLX	8888
chr1	127168390	127168397	8	-	MA0882.1	10.4407	7.93e-05	1	CTAATTAC	DLX6	DLX	8912
chr1	127246519	127246526	8	-	MA0882.1	10.5085	3.58e-05	1	GCAATTAC	DLX6	DLX	8925
chr1	129169894	129169901	8	-	MA0882.1	10.9492	1.79e-05	1	CCAATTAC	DLX6	DLX	9127
chr1	132298520	132298527	8	-	MA0882.1	10.9492	1.79e-05	1	CCAATTAC	DLX6	DLX	9460
chr1	132851048	132851055	8	-	MA0882.1	10.4407	7.93e-05	1	CTAATTAC	DLX6	DLX	9586
chr1	132897886	132897893	8	-	MA0882.1	10.9492	1.79e-05	1	CCAATTAC	DLX6	DLX	9600
chr1	133840453	133840460	8	-	MA0882.1	10.5085	3.58e-05	1	GCAATTAC	DLX6	DLX	9755
chr1	133843076	133843083	8	-	MA0882.1	10.4407	7.93e-05	1	CTAATTAC	DLX6	DLX	9759
chr1	134079671	134079678	8	-	MA0882.1	10.5085	3.58e-05	1	GCAATTAC	DLX6	DLX	9813
chr1	134274341	134274348	8	-	MA0882.1	10.4407	7.93e-05	1	CCAATTAA	DLX6	DLX	9867
chr1	134822760	134822767	8	-	MA0882.1	10.5085	3.58e-05	1	GCAATTAC	DLX6	DLX	9956
chr1	135019481	135019488	8	-	MA0882.1	10.4407	7.93e-05	1	CCAATTAA	DLX6	DLX	9983
chr1	136554187	136554194	8	-	MA0882.1	10.5085	3.58e-05	1	GCAATTAC	DLX6	DLX	10318
chr1	137044475	137044482	8	-	MA0882.1	10.4407	7.93e-05	1	CCAATTAA	DLX6	DLX	10397
chr1	137566023	137566030	8	-	MA0882.1	10.9492	1.79e-05	1	CCAATTAC	DLX6	DLX	10431
chr1	137847415	137847422	8	-	MA0882.1	10.4407	7.93e-05	1	CCAATTAA	DLX6	DLX	10455
chr1	137903078	137903085	8	-	MA0882.1	10.4407	7.93e-05	1	CCAATTAA	DLX6	DLX	10465
chr1	138617459	138617466	8	-	MA0882.1	10.5085	3.58e-05	1	GCAATTAC	DLX6	DLX	10529
chr1	139268078	139268085	8	-	MA0882.1	10.4407	7.93e-05	1	CTAATTAC	DLX6	DLX	10594
chr1	143339063	143339070	8	-	MA0882.1	10.4407	7.93e-05	1	CCAATTAA	DLX6	DLX	10728
chr1	146496780	146496787	8	-	MA0882.1	10.4407	7.93e-05	1	CCAATTAA	DLX6	DLX	10877
chr1	146496887	146496894	8	-	MA0882.1	10.5085	3.58e-05	1	GCAATTAC	DLX6	DLX	10877
chr1	148823382	148823389	8	-	MA0882.1	10.4407	7.93e-05	1	CTAATTAC	DLX6	DLX	10902
chr1	151461178	151461185	8	-	MA0882.1	10.9492	1.79e-05	1	CCAATTAC	DLX6	DLX	11047
chr1	152990040	152990047	8	-	MA0882.1	10.9492	1.79e-05	1	CCAATTAC	DLX6	DLX	11248
chr1	153452835	153452842	8	-	MA0882.1	10.4407	7.93e-05	1	CTAATTAC	DLX6	DLX	11347
chr1	153846616	153846623	8	-	MA0882.1	10.5085	3.58e-05	1	GCAATTAC	DLX6	DLX	11414
chr1	154259284	154259291	8	-	MA0882.1	10.5085	3.58e-05	1	GCAATTAC	DLX6	DLX	11473
chr1	155502856	155502863	8	-	MA0882.1	10.4407	7.93e-05	1	CCAATTAA	DLX6	DLX	11691
chr1	156614360	156614367	8	-	MA0882.1	10.9492	1.79e-05	1	CCAATTAC	DLX6	DLX	11783
chr1	157434744	157434751	8	-	MA0882.1	10.5085	3.58e-05	1	GCAATTAC	DLX6	DLX	11910
chr1	157443234	157443241	8	-	MA0882.1	10.5085	3.58e-05	1	GCAATTAC	DLX6	DLX	11914
chr1	158548514	158548521	8	-	MA0882.1	10.4407	7.93e-05	1	CCAATTAA	DLX6	DLX	12051
chr1	159221927	159221934	8	-	MA0882.1	10.4407	7.93e-05	1	CCAATTAA	DLX6	DLX	12093
chr1	159461080	159461087	8	-	MA0882.1	10.4407	7.93e-05	1	CTAATTAC	DLX6	DLX	12117
chr1	159615082	159615089	8	-	MA0882.1	10.4407	7.93e-05	1	CTAATTAC	DLX6	DLX	12139
chr1	159779550	159779557	8	-	MA0882.1	10.4407	7.93e-05	1	CTAATTAC	DLX6	DLX	12164
chr1	160260127	160260134	8	-	MA0882.1	10.9492	1.79e-05	1	CCAATTAC	DLX6	DLX	12227
chr1	160350791	160350798	8	-	MA0882.1	10.4407	7.93e-05	1	CCAATTAA	DLX6	DLX	12245
chr1	160399566	160399573	8	-	MA0882.1	10.4407	7.93e-05	1	CCAATTAA	DLX6	DLX	12255
chr1	160574257	160574264	8	-	MA0882.1	10.9492	1.79e-05	1	CCAATTAC	DLX6	DLX	12266
chr1	161380254	161380261	8	-	MA0882.1	10.4407	7.93e-05	1	CTAATTAC	DLX6	DLX	12350
chr1	161972456	161972463	8	-	MA0882.1	10.9492	1.79e-05	1	CCAATTAC	DLX6	DLX	12395
chr1	162052342	162052349	8	-	MA0882.1	10.4407	7.93e-05	1	CTAATTAC	DLX6	DLX	12409
chr1	162356882	162356889	8	-	MA0882.1	10.4407	7.93e-05	1	CCAATTAA	DLX6	DLX	12447
chr1	162831973	162831980	8	-	MA0882.1	10.5085	3.58e-05	1	GCAATTAC	DLX6	DLX	12504
chr1	163129579	163129586	8	-	MA0882.1	10.4407	7.93e-05	1	CCAATTAA	DLX6	DLX	12521
chr1	164232376	164232383	8	-	MA0882.1	10.9492	1.79e-05	1	CCAATTAC	DLX6	DLX	12594
chr1	164358080	164358087	8	-	MA0882.1	10.4407	7.93e-05	1	CCAATTAA	DLX6	DLX	12627
chr1	164514040	164514047	8	-	MA0882.1	10.4407	7.93e-05	1	CCAATTAA	DLX6	DLX	12667
chr1	164900308	164900315	8	-	MA0882.1	10.5085	3.58e-05	1	GCAATTAC	DLX6	DLX	12728
chr1	166297109	166297116	8	-	MA0882.1	10.9492	1.79e-05	1	CCAATTAC	DLX6	DLX	12952
chr1	166430820	166430827	8	-	MA0882.1	10.4407	7.93e-05	1	CCAATTAA	DLX6	DLX	12987
chr1	168061507	168061514	8	-	MA0882.1	10.4407	7.93e-05	1	CTAATTAC	DLX6	DLX	13173
chr1	168169593	168169600	8	-	MA0882.1	10.5085	3.58e-05	1	GCAATTAC	DLX6	DLX	13185
chr1	168908863	168908870	8	-	MA0882.1	10.4407	7.93e-05	1	CCAATTAA	DLX6	DLX	13286
chr1	169346834	169346841	8	-	MA0882.1	10.5085	3.58e-05	1	GCAATTAC	DLX6	DLX	13302
chr1	169438146	169438153	8	-	MA0882.1	10.4407	7.93e-05	1	CTAATTAC	DLX6	DLX	13314
chr1	169764287	169764294	8	-	MA0882.1	10.4407	7.93e-05	1	CTAATTAC	DLX6	DLX	13349
chr1	171631544	171631551	8	-	MA0882.1	10.4407	7.93e-05	1	CTAATTAC	DLX6	DLX	13702
chr1	172483378	172483385	8	-	MA0882.1	10.4407	7.93e-05	1	CTAATTAC	DLX6	DLX	13876
chr1	172549694	172549701	8	-	MA0882.1	10.4407	7.93e-05	1	CCAATTAA	DLX6	DLX	13901
chr1	174508939	174508946	8	-	MA0882.1	10.5085	3.58e-05	1	GCAATTAC	DLX6	DLX	14006
chr1	175841614	175841621	8	-	MA0882.1	10.9492	1.79e-05	1	CCAATTAC	DLX6	DLX	14160
chr1	176980840	176980847	8	-	MA0882.1	10.9492	1.79e-05	1	CCAATTAC	DLX6	DLX	14250
chr1	177150774	177150781	8	-	MA0882.1	10.4407	7.93e-05	1	CTAATTAC	DLX6	DLX	14282
chr1	177361978	177361985	8	-	MA0882.1	10.4407	7.93e-05	1	CCAATTAA	DLX6	DLX	14302
chr1	177428694	177428701	8	-	MA0882.1	10.5085	3.58e-05	1	GCAATTAC	DLX6	DLX	14315
chr1	177459673	177459680	8	-	MA0882.1	10.4407	7.93e-05	1	CCAATTAA	DLX6	DLX	14333
chr1	178799032	178799039	8	-	MA0882.1	10.9492	1.79e-05	1	CCAATTAC	DLX6	DLX	14471
chr1	179663330	179663337	8	-	MA0882.1	10.4407	7.93e-05	1	CTAATTAC	DLX6	DLX	14555
chr1	180103780	180103787	8	-	MA0882.1	10.9492	1.79e-05	1	CCAATTAC	DLX6	DLX	14596
chr1	180464806	180464813	8	-	MA0882.1	10.4407	7.93e-05	1	CCAATTAA	DLX6	DLX	14661
chr1	180911939	180911946	8	-	MA0882.1	10.4407	7.93e-05	1	CCAATTAA	DLX6	DLX	14748
chr1	181462936	181462943	8	-	MA0882.1	10.5085	3.58e-05	1	GCAATTAC	DLX6	DLX	14838
chr1	181521794	181521801	8	-	MA0882.1	10.5085	3.58e-05	1	GCAATTAC	DLX6	DLX	14846
chr1	181560942	181560949	8	-	MA0882.1	10.9492	1.79e-05	1	CCAATTAC	DLX6	DLX	14854
chr1	183299222	183299229	8	-	MA0882.1	10.4407	7.93e-05	1	CCAATTAA	DLX6	DLX	15071
chr1	184090163	184090170	8	-	MA0882.1	10.4407	7.93e-05	1	CCAATTAA	DLX6	DLX	15119
chr1	184984633	184984640	8	-	MA0882.1	10.5085	3.58e-05	1	GCAATTAC	DLX6	DLX	15220
chr1	185203291	185203298	8	-	MA0882.1	10.5085	3.58e-05	1	GCAATTAC	DLX6	DLX	15255
chr1	185204833	185204840	8	-	MA0882.1	10.4407	7.93e-05	1	CCAATTAA	DLX6	DLX	15258
chr1	185209112	185209119	8	-	MA0882.1	10.5085	3.58e-05	1	GCAATTAC	DLX6	DLX	15260
chr1	189293421	189293428	8	-	MA0882.1	10.9492	1.79e-05	1	CCAATTAC	DLX6	DLX	15609
chr1	190419886	190419893	8	-	MA0882.1	10.9492	1.79e-05	1	CCAATTAC	DLX6	DLX	15730
chr1	191397727	191397734	8	-	MA0882.1	10.9492	1.79e-05	1	CCAATTAC	DLX6	DLX	15867
chr1	192401172	192401179	8	-	MA0882.1	10.5085	3.58e-05	1	GCAATTAC	DLX6	DLX	16049
chr1	192450547	192450554	8	-	MA0882.1	10.4407	7.93e-05	1	CCAATTAA	DLX6	DLX	16061
chr1	192807321	192807328	8	-	MA0882.1	10.5085	3.58e-05	1	GCAATTAC	DLX6	DLX	16122
chr1	193327380	193327387	8	-	MA0882.1	10.4407	7.93e-05	1	CCAATTAA	DLX6	DLX	16209
chr1	193752289	193752296	8	-	MA0882.1	10.5085	3.58e-05	1	GCAATTAC	DLX6	DLX	16299
chr1	194616216	194616223	8	-	MA0882.1	10.4407	7.93e-05	1	CCAATTAA	DLX6	DLX	16336
chr10	5381828	5381835	8	+	MA0882.1	10.4407	7.93e-05	1	CCAATTAA	DLX6	DLX	16619
chr10	6871584	6871591	8	+	MA0882.1	10.5085	3.58e-05	1	GCAATTAC	DLX6	DLX	16710
chr10	6975153	6975160	8	+	MA0882.1	10.4407	7.93e-05	1	CCAATTAA	DLX6	DLX	16731
chr10	8339802	8339809	8	+	MA0882.1	10.4407	7.93e-05	1	CTAATTAC	DLX6	DLX	16886
chr10	8873727	8873734	8	+	MA0882.1	10.4407	7.93e-05	1	CCAATTAA	DLX6	DLX	16947
chr10	8885513	8885520	8	+	MA0882.1	10.4407	7.93e-05	1	CTAATTAC	DLX6	DLX	16952
chr10	9166109	9166116	8	+	MA0882.1	10.5085	3.58e-05	1	GCAATTAC	DLX6	DLX	16975
chr10	9650552	9650559	8	+	MA0882.1	10.5085	3.58e-05	1	GCAATTAC	DLX6	DLX	17029
chr10	10950020	10950027	8	+	MA0882.1	10.4407	7.93e-05	1	CTAATTAC	DLX6	DLX	17145
chr10	11167281	11167288	8	+	MA0882.1	10.5085	3.58e-05	1	GCAATTAC	DLX6	DLX	17171
chr10	11449768	11449775	8	+	MA0882.1	10.9492	1.79e-05	1	CCAATTAC	DLX6	DLX	17199
chr10	11938335	11938342	8	+	MA0882.1	10.5085	3.58e-05	1	GCAATTAC	DLX6	DLX	17233
chr10	12019292	12019299	8	+	MA0882.1	10.4407	7.93e-05	1	CTAATTAC	DLX6	DLX	17237
chr10	12545801	12545808	8	+	MA0882.1	10.9492	1.79e-05	1	CCAATTAC	DLX6	DLX	17276
chr10	13502055	13502062	8	+	MA0882.1	10.4407	7.93e-05	1	CCAATTAA	DLX6	DLX	17407
chr10	13569946	13569953	8	+	MA0882.1	10.4407	7.93e-05	1	CTAATTAC	DLX6	DLX	17414
chr10	13869486	13869493	8	+	MA0882.1	10.5085	3.58e-05	1	GCAATTAC	DLX6	DLX	17478
chr10	13968771	13968778	8	+	MA0882.1	10.4407	7.93e-05	1	CTAATTAC	DLX6	DLX	17493
chr10	14214061	14214068	8	+	MA0882.1	10.5085	3.58e-05	1	GCAATTAC	DLX6	DLX	17567
chr10	17024250	17024257	8	+	MA0882.1	10.4407	7.93e-05	1	CTAATTAC	DLX6	DLX	17655
chr10	17332580	17332587	8	+	MA0882.1	10.9492	1.79e-05	1	CCAATTAC	DLX6	DLX	17669
chr10	17529990	17529997	8	+	MA0882.1	10.4407	7.93e-05	1	CTAATTAC	DLX6	DLX	17688
chr10	18741908	18741915	8	+	MA0882.1	10.4407	7.93e-05	1	CTAATTAC	DLX6	DLX	17875
chr10	19906480	19906487	8	+	MA0882.1	10.4407	7.93e-05	1	CTAATTAC	DLX6	DLX	17952
chr10	20167102	20167109	8	+	MA0882.1	10.4407	7.93e-05	1	CCAATTAA	DLX6	DLX	18011
chr10	20171136	20171143	8	+	MA0882.1	10.5085	3.58e-05	1	GCAATTAC	DLX6	DLX	18016
chr10	20244895	20244902	8	+	MA0882.1	10.4407	7.93e-05	1	CCAATTAA	DLX6	DLX	18032
chr10	20311565	20311572	8	+	MA0882.1	10.4407	7.93e-05	1	CCAATTAA	DLX6	DLX	18044
chr10	21095559	21095566	8	+	MA0882.1	10.5085	3.58e-05	1	GCAATTAC	DLX6	DLX	18125
chr10	21189532	21189539	8	+	MA0882.1	10.4407	7.93e-05	1	CCAATTAA	DLX6	DLX	18136
chr10	21604401	21604408	8	+	MA0882.1	10.4407	7.93e-05	1	CCAATTAA	DLX6	DLX	18217
chr10	21702445	21702452	8	+	MA0882.1	10.4407	7.93e-05	1	CCAATTAA	DLX6	DLX	18234
chr10	23177241	23177248	8	+	MA0882.1	10.4407	7.93e-05	1	CCAATTAA	DLX6	DLX	18381
chr10	23203603	23203610	8	+	MA0882.1	10.4407	7.93e-05	1	CTAATTAC	DLX6	DLX	18384
chr10	25068641	25068648	8	+	MA0882.1	10.4407	7.93e-05	1	CCAATTAA	DLX6	DLX	18536
chr10	25200369	25200376	8	+	MA0882.1	10.5085	3.58e-05	1	GCAATTAC	DLX6	DLX	18568
chr10	25959543	25959550	8	+	MA0882.1	10.4407	7.93e-05	1	CTAATTAC	DLX6	DLX	18664
chr10	26119586	26119593	8	+	MA0882.1	10.5085	3.58e-05	1	GCAATTAC	DLX6	DLX	18683
chr10	26178741	26178748	8	+	MA0882.1	10.4407	7.93e-05	1	CCAATTAA	DLX6	DLX	18689
chr10	26373009	26373016	8	+	MA0882.1	10.4407	7.93e-05	1	CTAATTAC	DLX6	DLX	18725
chr10	27158348	27158355	8	+	MA0882.1	10.4407	7.93e-05	1	CTAATTAC	DLX6	DLX	18777
chr10	28156151	28156158	8	+	MA0882.1	10.9492	1.79e-05	1	CCAATTAC	DLX6	DLX	18833
chr10	28436251	28436258	8	+	MA0882.1	10.5085	3.58e-05	1	GCAATTAC	DLX6	DLX	18849
chr10	29176477	29176484	8	+	MA0882.1	10.4407	7.93e-05	1	CCAATTAA	DLX6	DLX	18895
chr10	30199952	30199959	8	+	MA0882.1	10.4407	7.93e-05	1	CCAATTAA	DLX6	DLX	18962
chr10	30725112	30725119	8	+	MA0882.1	10.4407	7.93e-05	1	CTAATTAC	DLX6	DLX	18996
chr10	33366748	33366755	8	+	MA0882.1	10.4407	7.93e-05	1	CCAATTAA	DLX6	DLX	19098
chr10	34271629	34271636	8	+	MA0882.1	10.4407	7.93e-05	1	CCAATTAA	DLX6	DLX	19165
chr10	34419252	34419259	8	+	MA0882.1	10.4407	7.93e-05	1	CCAATTAA	DLX6	DLX	19196
chr10	35057884	35057891	8	+	MA0882.1	10.9492	1.79e-05	1	CCAATTAC	DLX6	DLX	19209
chr10	35835396	35835403	8	+	MA0882.1	10.4407	7.93e-05	1	CCAATTAA	DLX6	DLX	19216
chr10	36555546	36555553	8	+	MA0882.1	10.5085	3.58e-05	1	GCAATTAC	DLX6	DLX	19229
chr10	37139694	37139701	8	+	MA0882.1	10.9492	1.79e-05	1	CCAATTAC	DLX6	DLX	19277
chr10	40348746	40348753	8	+	MA0882.1	10.9492	1.79e-05	1	CCAATTAC	DLX6	DLX	19551
chr10	40619823	40619830	8	+	MA0882.1	10.4407	7.93e-05	1	CCAATTAA	DLX6	DLX	19584
chr10	40629473	40629480	8	+	MA0882.1	10.9492	1.79e-05	1	CCAATTAC	DLX6	DLX	19585
chr10	40632131	40632138	8	+	MA0882.1	10.5085	3.58e-05	1	GCAATTAC	DLX6	DLX	19588
chr10	41663547	41663554	8	+	MA0882.1	10.5085	3.58e-05	1	GCAATTAC	DLX6	DLX	19766
chr10	42188913	42188920	8	+	MA0882.1	10.4407	7.93e-05	1	CCAATTAA	DLX6	DLX	19846
chr10	42945526	42945533	8	+	MA0882.1	10.4407	7.93e-05	1	CCAATTAA	DLX6	DLX	19922
chr10	43093345	43093352	8	+	MA0882.1	10.4407	7.93e-05	1	CTAATTAC	DLX6	DLX	19952
chr10	43427297	43427304	8	+	MA0882.1	10.4407	7.93e-05	1	CCAATTAA	DLX6	DLX	20007
chr10	43551611	43551618	8	+	MA0882.1	10.9492	1.79e-05	1	CCAATTAC	DLX6	DLX	20031
chr10	44527258	44527265	8	+	MA0882.1	10.9492	1.79e-05	1	CCAATTAC	DLX6	DLX	20117
chr10	45889850	45889857	8	+	MA0882.1	10.9492	1.79e-05	1	CCAATTAC	DLX6	DLX	20188
chr10	46294547	46294554	8	+	MA0882.1	10.9492	1.79e-05	1	CCAATTAC	DLX6	DLX	20201
chr10	52416671	52416678	8	+	MA0882.1	10.4407	7.93e-05	1	CCAATTAA	DLX6	DLX	20357
chr10	52416780	52416787	8	+	MA0882.1	10.4407	7.93e-05	1	CCAATTAA	DLX6	DLX	20357
chr10	53414742	53414749	8	+	MA0882.1	10.4407	7.93e-05	1	CTAATTAC	DLX6	DLX	20452
chr10	53580889	53580896	8	+	MA0882.1	10.9492	1.79e-05	1	CCAATTAC	DLX6	DLX	20471
chr10	53935419	53935426	8	+	MA0882.1	10.9492	1.79e-05	1	CCAATTAC	DLX6	DLX	20508
chr10	56116432	56116439	8	+	MA0882.1	10.9492	1.79e-05	1	CCAATTAC	DLX6	DLX	20563
chr10	58834169	58834176	8	+	MA0882.1	10.4407	7.93e-05	1	CTAATTAC	DLX6	DLX	20733
chr10	59964478	59964485	8	+	MA0882.1	10.4407	7.93e-05	1	CCAATTAA	DLX6	DLX	20934
chr10	62102216	62102223	8	+	MA0882.1	10.9492	1.79e-05	1	CCAATTAC	DLX6	DLX	21220
chr10	62338642	62338649	8	+	MA0882.1	10.5085	3.58e-05	1	GCAATTAC	DLX6	DLX	21266
chr10	63410605	63410612	8	+	MA0882.1	10.4407	7.93e-05	1	CCAATTAA	DLX6	DLX	21413
chr10	66879150	66879157	8	+	MA0882.1	10.4407	7.93e-05	1	CCAATTAA	DLX6	DLX	21575
chr10	67056308	67056315	8	+	MA0882.1	10.5085	3.58e-05	1	GCAATTAC	DLX6	DLX	21622
chr10	67107129	67107136	8	+	MA0882.1	10.9492	1.79e-05	1	CCAATTAC	DLX6	DLX	21644
chr10	67492323	67492330	8	+	MA0882.1	10.9492	1.79e-05	1	CCAATTAC	DLX6	DLX	21691
chr10	68105430	68105437	8	+	MA0882.1	10.9492	1.79e-05	1	CCAATTAC	DLX6	DLX	21787
chr10	68191833	68191840	8	+	MA0882.1	10.4407	7.93e-05	1	CTAATTAC	DLX6	DLX	21813
chr10	68275729	68275736	8	+	MA0882.1	10.4407	7.93e-05	1	CTAATTAC	DLX6	DLX	21827
chr10	68280695	68280702	8	+	MA0882.1	10.9492	1.79e-05	1	CCAATTAC	DLX6	DLX	21836
chr10	68356103	68356110	8	+	MA0882.1	10.4407	7.93e-05	1	CTAATTAC	DLX6	DLX	21846
chr10	69452612	69452619	8	+	MA0882.1	10.9492	1.79e-05	1	CCAATTAC	DLX6	DLX	21950
chr10	69763406	69763413	8	+	MA0882.1	10.5085	3.58e-05	1	GCAATTAC	DLX6	DLX	22041
chr10	69845406	69845413	8	+	MA0882.1	10.4407	7.93e-05	1	CCAATTAA	DLX6	DLX	22064
chr10	70555223	70555230	8	+	MA0882.1	10.9492	1.79e-05	1	CCAATTAC	DLX6	DLX	22200
chr10	70778627	70778634	8	+	MA0882.1	10.4407	7.93e-05	1	CCAATTAA	DLX6	DLX	22227
chr10	70949541	70949548	8	+	MA0882.1	10.5085	3.58e-05	1	GCAATTAC	DLX6	DLX	22249
chr10	72744136	72744143	8	+	MA0882.1	10.4407	7.93e-05	1	CTAATTAC	DLX6	DLX	22404
chr10	72748186	72748193	8	+	MA0882.1	10.4407	7.93e-05	1	CCAATTAA	DLX6	DLX	22406
chr10	75774064	75774071	8	+	MA0882.1	10.9492	1.79e-05	1	CCAATTAC	DLX6	DLX	22637
chr10	76246838	76246845	8	+	MA0882.1	10.9492	1.79e-05	1	CCAATTAC	DLX6	DLX	22708
chr10	76873721	76873728	8	+	MA0882.1	10.4407	7.93e-05	1	CCAATTAA	DLX6	DLX	22808
chr10	77677776	77677783	8	+	MA0882.1	10.4407	7.93e-05	1	CTAATTAC	DLX6	DLX	22964
chr10	78169467	78169474	8	+	MA0882.1	10.5085	3.58e-05	1	GCAATTAC	DLX6	DLX	23036
chr10	78352988	78352995	8	+	MA0882.1	10.4407	7.93e-05	1	CCAATTAA	DLX6	DLX	23073
chr10	79608205	79608212	8	+	MA0882.1	10.5085	3.58e-05	1	GCAATTAC	DLX6	DLX	23165
chr10	80569856	80569863	8	+	MA0882.1	10.5085	3.58e-05	1	GCAATTAC	DLX6	DLX	23461
chr10	81466917	81466924	8	+	MA0882.1	10.9492	1.79e-05	1	CCAATTAC	DLX6	DLX	23786
chr10	83336471	83336478	8	+	MA0882.1	10.4407	7.93e-05	1	CTAATTAC	DLX6	DLX	24009
chr10	84229371	84229378	8	+	MA0882.1	10.5085	3.58e-05	1	GCAATTAC	DLX6	DLX	24082
chr10	84322973	84322980	8	+	MA0882.1	10.4407	7.93e-05	1	CTAATTAC	DLX6	DLX	24092
chr10	85597931	85597938	8	+	MA0882.1	10.4407	7.93e-05	1	CCAATTAA	DLX6	DLX	24254
chr10	86019023	86019030	8	+	MA0882.1	10.4407	7.93e-05	1	CTAATTAC	DLX6	DLX	24279
chr10	86498837	86498844	8	+	MA0882.1	10.9492	1.79e-05	1	CCAATTAC	DLX6	DLX	24341
chr10	86636860	86636867	8	+	MA0882.1	10.4407	7.93e-05	1	CCAATTAA	DLX6	DLX	24346
chr10	88709378	88709385	8	+	MA0882.1	10.4407	7.93e-05	1	CCAATTAA	DLX6	DLX	24555
chr10	89731606	89731613	8	+	MA0882.1	10.4407	7.93e-05	1	CTAATTAC	DLX6	DLX	24653
chr10	90345748	90345755	8	+	MA0882.1	10.4407	7.93e-05	1	CTAATTAC	DLX6	DLX	24702
chr10	90923186	90923193	8	+	MA0882.1	10.5085	3.58e-05	1	GCAATTAC	DLX6	DLX	24825
chr10	93083289	93083296	8	+	MA0882.1	10.4407	7.93e-05	1	CCAATTAA	DLX6	DLX	25005
chr10	94098264	94098271	8	+	MA0882.1	10.4407	7.93e-05	1	CCAATTAA	DLX6	DLX	25164
chr10	94595353	94595360	8	+	MA0882.1	10.4407	7.93e-05	1	CCAATTAA	DLX6	DLX	25226
chr10	94905325	94905332	8	+	MA0882.1	10.9492	1.79e-05	1	CCAATTAC	DLX6	DLX	25259
chr10	96504497	96504504	8	+	MA0882.1	10.4407	7.93e-05	1	CTAATTAC	DLX6	DLX	25522
chr10	97851642	97851649	8	+	MA0882.1	10.4407	7.93e-05	1	CTAATTAC	DLX6	DLX	25597
chr10	98349396	98349403	8	+	MA0882.1	10.5085	3.58e-05	1	GCAATTAC	DLX6	DLX	25616
chr10	98700590	98700597	8	+	MA0882.1	10.9492	1.79e-05	1	CCAATTAC	DLX6	DLX	25657
chr10	99085721	99085728	8	+	MA0882.1	10.9492	1.79e-05	1	CCAATTAC	DLX6	DLX	25726
chr10	99165955	99165962	8	+	MA0882.1	10.4407	7.93e-05	1	CCAATTAA	DLX6	DLX	25742
chr10	99419715	99419722	8	+	MA0882.1	10.9492	1.79e-05	1	CCAATTAC	DLX6	DLX	25811
chr10	99476374	99476381	8	+	MA0882.1	10.4407	7.93e-05	1	CCAATTAA	DLX6	DLX	25826
chr10	99488994	99489001	8	+	MA0882.1	10.9492	1.79e-05	1	CCAATTAC	DLX6	DLX	25832
chr10	99603792	99603799	8	+	MA0882.1	10.9492	1.79e-05	1	CCAATTAC	DLX6	DLX	25858
chr10	99615571	99615578	8	+	MA0882.1	10.5085	3.58e-05	1	GCAATTAC	DLX6	DLX	25863
chr10	99617857	99617864	8	+	MA0882.1	10.9492	1.79e-05	1	CCAATTAC	DLX6	DLX	25865
chr10	99826054	99826061	8	+	MA0882.1	10.9492	1.79e-05	1	CCAATTAC	DLX6	DLX	25875
chr10	100019540	100019547	8	+	MA0882.1	10.4407	7.93e-05	1	CCAATTAA	DLX6	DLX	25890
chr10	100741426	100741433	8	+	MA0882.1	10.9492	1.79e-05	1	CCAATTAC	DLX6	DLX	25939
chr10	103030151	103030158	8	+	MA0882.1	10.5085	3.58e-05	1	GCAATTAC	DLX6	DLX	25984
chr10	105789220	105789227	8	+	MA0882.1	10.4407	7.93e-05	1	CTAATTAC	DLX6	DLX	26054
chr10	107205594	107205601	8	+	MA0882.1	10.4407	7.93e-05	1	CTAATTAC	DLX6	DLX	26144
chr10	107922906	107922913	8	+	MA0882.1	10.4407	7.93e-05	1	CCAATTAA	DLX6	DLX	26182
chr10	107940291	107940298	8	+	MA0882.1	10.4407	7.93e-05	1	CTAATTAC	DLX6	DLX	26185
chr10	108452004	108452011	8	+	MA0882.1	10.5085	3.58e-05	1	GCAATTAC	DLX6	DLX	26266
chr10	108775624	108775631	8	+	MA0882.1	10.4407	7.93e-05	1	CCAATTAA	DLX6	DLX	26343
chr10	109004775	109004782	8	+	MA0882.1	10.5085	3.58e-05	1	GCAATTAC	DLX6	DLX	26367
chr10	109713237	109713244	8	+	MA0882.1	10.5085	3.58e-05	1	GCAATTAC	DLX6	DLX	26445
chr10	109759171	109759178	8	+	MA0882.1	10.4407	7.93e-05	1	CTAATTAC	DLX6	DLX	26453
chr10	110452631	110452638	8	+	MA0882.1	10.5085	3.58e-05	1	GCAATTAC	DLX6	DLX	26521
chr10	110919065	110919072	8	+	MA0882.1	10.5085	3.58e-05	1	GCAATTAC	DLX6	DLX	26572
chr10	111144976	111144983	8	+	MA0882.1	10.4407	7.93e-05	1	CTAATTAC	DLX6	DLX	26615
chr10	111317303	111317310	8	+	MA0882.1	10.4407	7.93e-05	1	CCAATTAA	DLX6	DLX	26652
chr10	111699983	111699990	8	+	MA0882.1	10.4407	7.93e-05	1	CCAATTAA	DLX6	DLX	26726
chr10	112229690	112229697	8	+	MA0882.1	10.4407	7.93e-05	1	CTAATTAC	DLX6	DLX	26767
chr10	114797094	114797101	8	+	MA0882.1	10.5085	3.58e-05	1	GCAATTAC	DLX6	DLX	26861
chr10	114841136	114841143	8	+	MA0882.1	10.5085	3.58e-05	1	GCAATTAC	DLX6	DLX	26873
chr10	118799966	118799973	8	+	MA0882.1	10.5085	3.58e-05	1	GCAATTAC	DLX6	DLX	27325
chr10	119483869	119483876	8	+	MA0882.1	10.4407	7.93e-05	1	CTAATTAC	DLX6	DLX	27407
chr10	119691756	119691763	8	+	MA0882.1	10.4407	7.93e-05	1	CCAATTAA	DLX6	DLX	27421
chr10	120038449	120038456	8	+	MA0882.1	10.4407	7.93e-05	1	CCAATTAA	DLX6	DLX	27465
chr10	120247637	120247644	8	+	MA0882.1	10.5085	3.58e-05	1	GCAATTAC	DLX6	DLX	27495
chr10	121300701	121300708	8	+	MA0882.1	10.9492	1.79e-05	1	CCAATTAC	DLX6	DLX	27580
chr10	121315654	121315661	8	+	MA0882.1	10.5085	3.58e-05	1	GCAATTAC	DLX6	DLX	27586
chr10	121426724	121426731	8	+	MA0882.1	10.5085	3.58e-05	1	GCAATTAC	DLX6	DLX	27606
chr10	121640625	121640632	8	+	MA0882.1	10.5085	3.58e-05	1	GCAATTAC	DLX6	DLX	27667
chr10	122718008	122718015	8	+	MA0882.1	10.4407	7.93e-05	1	CTAATTAC	DLX6	DLX	27763
chr10	122792135	122792142	8	+	MA0882.1	10.4407	7.93e-05	1	CTAATTAC	DLX6	DLX	27786
chr10	122808499	122808506	8	+	MA0882.1	10.4407	7.93e-05	1	CTAATTAC	DLX6	DLX	27796
chr10	122856442	122856449	8	+	MA0882.1	10.4407	7.93e-05	1	CTAATTAC	DLX6	DLX	27805
chr10	123813378	123813385	8	+	MA0882.1	10.5085	3.58e-05	1	GCAATTAC	DLX6	DLX	27952
chr10	125693741	125693748	8	+	MA0882.1	10.4407	7.93e-05	1	CTAATTAC	DLX6	DLX	28010
chr10	127189235	127189242	8	+	MA0882.1	10.4407	7.93e-05	1	CCAATTAA	DLX6	DLX	28210
chr10	127513915	127513922	8	+	MA0882.1	10.4407	7.93e-05	1	CTAATTAC	DLX6	DLX	28307
chr10	127945437	127945444	8	+	MA0882.1	10.4407	7.93e-05	1	CTAATTAC	DLX6	DLX	28370
chr10	128083119	128083126	8	+	MA0882.1	10.4407	7.93e-05	1	CCAATTAA	DLX6	DLX	28388
chr10	128083232	128083239	8	+	MA0882.1	10.9492	1.79e-05	1	CCAATTAC	DLX6	DLX	28388
chr10	128213038	128213045	8	+	MA0882.1	10.4407	7.93e-05	1	CTAATTAC	DLX6	DLX	28422
chr10	128526193	128526200	8	+	MA0882.1	10.4407	7.93e-05	1	CTAATTAC	DLX6	DLX	28506
chr10	3997090	3997097	8	-	MA0882.1	10.5085	3.58e-05	1	GCAATTAC	DLX6	DLX	16492
chr10	4087679	4087686	8	-	MA0882.1	10.5085	3.58e-05	1	GCAATTAC	DLX6	DLX	16499
chr10	4087816	4087823	8	-	MA0882.1	10.4407	7.93e-05	1	CCAATTAA	DLX6	DLX	16499
chr10	6719169	6719176	8	-	MA0882.1	10.5085	3.58e-05	1	GCAATTAC	DLX6	DLX	16704
chr10	8782428	8782435	8	-	MA0882.1	10.4407	7.93e-05	1	CTAATTAC	DLX6	DLX	16927
chr10	9117951	9117958	8	-	MA0882.1	10.4407	7.93e-05	1	CTAATTAC	DLX6	DLX	16972
chr10	9292082	9292089	8	-	MA0882.1	10.5085	3.58e-05	1	GCAATTAC	DLX6	DLX	16988
chr10	9557240	9557247	8	-	MA0882.1	10.5085	3.58e-05	1	GCAATTAC	DLX6	DLX	17008
chr10	11150287	11150294	8	-	MA0882.1	10.4407	7.93e-05	1	CCAATTAA	DLX6	DLX	17170
chr10	11875858	11875865	8	-	MA0882.1	10.9492	1.79e-05	1	CCAATTAC	DLX6	DLX	17225
chr10	11875998	11876005	8	-	MA0882.1	10.4407	7.93e-05	1	CCAATTAA	DLX6	DLX	17225
chr10	12080186	12080193	8	-	MA0882.1	10.9492	1.79e-05	1	CCAATTAC	DLX6	DLX	17242
chr10	12574918	12574925	8	-	MA0882.1	10.4407	7.93e-05	1	CTAATTAC	DLX6	DLX	17287
chr10	13429947	13429954	8	-	MA0882.1	10.4407	7.93e-05	1	CCAATTAA	DLX6	DLX	17397
chr10	13553530	13553537	8	-	MA0882.1	10.9492	1.79e-05	1	CCAATTAC	DLX6	DLX	17410
chr10	13569955	13569962	8	-	MA0882.1	10.4407	7.93e-05	1	CTAATTAC	DLX6	DLX	17414
chr10	13684135	13684142	8	-	MA0882.1	10.5085	3.58e-05	1	GCAATTAC	DLX6	DLX	17437
chr10	14192208	14192215	8	-	MA0882.1	10.4407	7.93e-05	1	CTAATTAC	DLX6	DLX	17545
chr10	14192513	14192520	8	-	MA0882.1	10.4407	7.93e-05	1	CTAATTAC	DLX6	DLX	17545
chr10	14234290	14234297	8	-	MA0882.1	10.9492	1.79e-05	1	CCAATTAC	DLX6	DLX	17573
chr10	15300302	15300309	8	-	MA0882.1	10.4407	7.93e-05	1	CTAATTAC	DLX6	DLX	17627
chr10	18071018	18071025	8	-	MA0882.1	10.5085	3.58e-05	1	GCAATTAC	DLX6	DLX	17771
chr10	19852396	19852403	8	-	MA0882.1	10.5085	3.58e-05	1	GCAATTAC	DLX6	DLX	17943
chr10	19937161	19937168	8	-	MA0882.1	10.5085	3.58e-05	1	GCAATTAC	DLX6	DLX	17961
chr10	21764280	21764287	8	-	MA0882.1	10.9492	1.79e-05	1	CCAATTAC	DLX6	DLX	18244
chr10	23513459	23513466	8	-	MA0882.1	10.4407	7.93e-05	1	CCAATTAA	DLX6	DLX	18393
chr10	24597283	24597290	8	-	MA0882.1	10.5085	3.58e-05	1	GCAATTAC	DLX6	DLX	18480
chr10	24988248	24988255	8	-	MA0882.1	10.4407	7.93e-05	1	CCAATTAA	DLX6	DLX	18519
chr10	26035086	26035093	8	-	MA0882.1	10.9492	1.79e-05	1	CCAATTAC	DLX6	DLX	18670
chr10	26306057	26306064	8	-	MA0882.1	10.9492	1.79e-05	1	CCAATTAC	DLX6	DLX	18709
chr10	26804956	26804963	8	-	MA0882.1	10.5085	3.58e-05	1	GCAATTAC	DLX6	DLX	18747
chr10	30729703	30729710	8	-	MA0882.1	10.4407	7.93e-05	1	CTAATTAC	DLX6	DLX	18998
chr10	34317785	34317792	8	-	MA0882.1	10.9492	1.79e-05	1	CCAATTAC	DLX6	DLX	19189
chr10	38553644	38553651	8	-	MA0882.1	10.9492	1.79e-05	1	CCAATTAC	DLX6	DLX	19315
chr10	40107697	40107704	8	-	MA0882.1	10.9492	1.79e-05	1	CCAATTAC	DLX6	DLX	19514
chr10	40758197	40758204	8	-	MA0882.1	10.4407	7.93e-05	1	CCAATTAA	DLX6	DLX	19632
chr10	41087663	41087670	8	-	MA0882.1	10.5085	3.58e-05	1	GCAATTAC	DLX6	DLX	19698
chr10	41519914	41519921	8	-	MA0882.1	10.9492	1.79e-05	1	CCAATTAC	DLX6	DLX	19751
chr10	41583129	41583136	8	-	MA0882.1	10.9492	1.79e-05	1	CCAATTAC	DLX6	DLX	19761
chr10	41935725	41935732	8	-	MA0882.1	10.4407	7.93e-05	1	CCAATTAA	DLX6	DLX	19816
chr10	42418074	42418081	8	-	MA0882.1	10.4407	7.93e-05	1	CTAATTAC	DLX6	DLX	19871
chr10	42591888	42591895	8	-	MA0882.1	10.4407	7.93e-05	1	CCAATTAA	DLX6	DLX	19889
chr10	43428068	43428075	8	-	MA0882.1	10.4407	7.93e-05	1	CCAATTAA	DLX6	DLX	20008
chr10	43439572	43439579	8	-	MA0882.1	10.9492	1.79e-05	1	CCAATTAC	DLX6	DLX	20010
chr10	51270119	51270126	8	-	MA0882.1	10.4407	7.93e-05	1	CTAATTAC	DLX6	DLX	20292
chr10	52106305	52106312	8	-	MA0882.1	10.5085	3.58e-05	1	GCAATTAC	DLX6	DLX	20324
chr10	53512818	53512825	8	-	MA0882.1	10.9492	1.79e-05	1	CCAATTAC	DLX6	DLX	20466
chr10	56378531	56378538	8	-	MA0882.1	10.4407	7.93e-05	1	CCAATTAA	DLX6	DLX	20575
chr10	58383031	58383038	8	-	MA0882.1	10.5085	3.58e-05	1	GCAATTAC	DLX6	DLX	20667
chr10	58498283	58498290	8	-	MA0882.1	10.5085	3.58e-05	1	GCAATTAC	DLX6	DLX	20690
chr10	58935712	58935719	8	-	MA0882.1	10.5085	3.58e-05	1	GCAATTAC	DLX6	DLX	20756
chr10	59090732	59090739	8	-	MA0882.1	10.5085	3.58e-05	1	GCAATTAC	DLX6	DLX	20779
chr10	59327007	59327014	8	-	MA0882.1	10.4407	7.93e-05	1	CCAATTAA	DLX6	DLX	20821
chr10	59387180	59387187	8	-	MA0882.1	10.4407	7.93e-05	1	CCAATTAA	DLX6	DLX	20824
chr10	60084206	60084213	8	-	MA0882.1	10.9492	1.79e-05	1	CCAATTAC	DLX6	DLX	20956
chr10	60305406	60305413	8	-	MA0882.1	10.4407	7.93e-05	1	CCAATTAA	DLX6	DLX	21024
chr10	60794496	60794503	8	-	MA0882.1	10.4407	7.93e-05	1	CTAATTAC	DLX6	DLX	21058
chr10	62590498	62590505	8	-	MA0882.1	10.4407	7.93e-05	1	CCAATTAA	DLX6	DLX	21295
chr10	63307386	63307393	8	-	MA0882.1	10.4407	7.93e-05	1	CCAATTAA	DLX6	DLX	21393
chr10	64320347	64320354	8	-	MA0882.1	10.5085	3.58e-05	1	GCAATTAC	DLX6	DLX	21501
chr10	68039547	68039554	8	-	MA0882.1	10.4407	7.93e-05	1	CCAATTAA	DLX6	DLX	21779
chr10	68137414	68137421	8	-	MA0882.1	10.4407	7.93e-05	1	CCAATTAA	DLX6	DLX	21796
chr10	68396201	68396208	8	-	MA0882.1	10.9492	1.79e-05	1	CCAATTAC	DLX6	DLX	21849
chr10	68396569	68396576	8	-	MA0882.1	10.5085	3.58e-05	1	GCAATTAC	DLX6	DLX	21849
chr10	68724331	68724338	8	-	MA0882.1	10.4407	7.93e-05	1	CCAATTAA	DLX6	DLX	21875
chr10	69334936	69334943	8	-	MA0882.1	10.4407	7.93e-05	1	CTAATTAC	DLX6	DLX	21932
chr10	69335077	69335084	8	-	MA0882.1	10.9492	1.79e-05	1	CCAATTAC	DLX6	DLX	21932
chr10	69365759	69365766	8	-	MA0882.1	10.4407	7.93e-05	1	CTAATTAC	DLX6	DLX	21937
chr10	69439754	69439761	8	-	MA0882.1	10.9492	1.79e-05	1	CCAATTAC	DLX6	DLX	21948
chr10	69563864	69563871	8	-	MA0882.1	10.4407	7.93e-05	1	CTAATTAC	DLX6	DLX	21980
chr10	69573322	69573329	8	-	MA0882.1	10.5085	3.58e-05	1	GCAATTAC	DLX6	DLX	21986
chr10	69655573	69655580	8	-	MA0882.1	10.5085	3.58e-05	1	GCAATTAC	DLX6	DLX	22013
chr10	69660065	69660072	8	-	MA0882.1	10.4407	7.93e-05	1	CCAATTAA	DLX6	DLX	22017
chr10	69844836	69844843	8	-	MA0882.1	10.4407	7.93e-05	1	CCAATTAA	DLX6	DLX	22063
chr10	70515097	70515104	8	-	MA0882.1	10.5085	3.58e-05	1	GCAATTAC	DLX6	DLX	22185
chr10	70684913	70684920	8	-	MA0882.1	10.4407	7.93e-05	1	CTAATTAC	DLX6	DLX	22208
chr10	70789358	70789365	8	-	MA0882.1	10.9492	1.79e-05	1	CCAATTAC	DLX6	DLX	22228
chr10	73896217	73896224	8	-	MA0882.1	10.5085	3.58e-05	1	GCAATTAC	DLX6	DLX	22444
chr10	75486533	75486540	8	-	MA0882.1	10.5085	3.58e-05	1	GCAATTAC	DLX6	DLX	22579
chr10	75849455	75849462	8	-	MA0882.1	10.4407	7.93e-05	1	CCAATTAA	DLX6	DLX	22654
chr10	75850939	75850946	8	-	MA0882.1	10.9492	1.79e-05	1	CCAATTAC	DLX6	DLX	22656
chr10	76202197	76202204	8	-	MA0882.1	10.4407	7.93e-05	1	CTAATTAC	DLX6	DLX	22700
chr10	76213720	76213727	8	-	MA0882.1	10.4407	7.93e-05	1	CCAATTAA	DLX6	DLX	22702
chr10	77591621	77591628	8	-	MA0882.1	10.4407	7.93e-05	1	CTAATTAC	DLX6	DLX	22939
chr10	77666395	77666402	8	-	MA0882.1	10.9492	1.79e-05	1	CCAATTAC	DLX6	DLX	22961
chr10	80316468	80316475	8	-	MA0882.1	10.4407	7.93e-05	1	CTAATTAC	DLX6	DLX	23398
chr10	80316483	80316490	8	-	MA0882.1	10.9492	1.79e-05	1	CCAATTAC	DLX6	DLX	23398
chr10	80562105	80562112	8	-	MA0882.1	10.4407	7.93e-05	1	CCAATTAA	DLX6	DLX	23458
chr10	80939269	80939276	8	-	MA0882.1	10.4407	7.93e-05	1	CTAATTAC	DLX6	DLX	23593
chr10	81138527	81138534	8	-	MA0882.1	10.9492	1.79e-05	1	CCAATTAC	DLX6	DLX	23656
chr10	81198359	81198366	8	-	MA0882.1	10.9492	1.79e-05	1	CCAATTAC	DLX6	DLX	23682
chr10	81245343	81245350	8	-	MA0882.1	10.4407	7.93e-05	1	CCAATTAA	DLX6	DLX	23694
chr10	81414015	81414022	8	-	MA0882.1	10.9492	1.79e-05	1	CCAATTAC	DLX6	DLX	23769
chr10	82083511	82083518	8	-	MA0882.1	10.5085	3.58e-05	1	GCAATTAC	DLX6	DLX	23867
chr10	84939300	84939307	8	-	MA0882.1	10.4407	7.93e-05	1	CCAATTAA	DLX6	DLX	24200
chr10	85386732	85386739	8	-	MA0882.1	10.4407	7.93e-05	1	CTAATTAC	DLX6	DLX	24236
chr10	86853529	86853536	8	-	MA0882.1	10.4407	7.93e-05	1	CCAATTAA	DLX6	DLX	24384
chr10	87111147	87111154	8	-	MA0882.1	10.4407	7.93e-05	1	CTAATTAC	DLX6	DLX	24430
chr10	89019205	89019212	8	-	MA0882.1	10.4407	7.93e-05	1	CTAATTAC	DLX6	DLX	24583
chr10	90081696	90081703	8	-	MA0882.1	10.4407	7.93e-05	1	CTAATTAC	DLX6	DLX	24691
chr10	90381172	90381179	8	-	MA0882.1	10.4407	7.93e-05	1	CTAATTAC	DLX6	DLX	24708
chr10	90494068	90494075	8	-	MA0882.1	10.4407	7.93e-05	1	CCAATTAA	DLX6	DLX	24719
chr10	90947271	90947278	8	-	MA0882.1	10.5085	3.58e-05	1	GCAATTAC	DLX6	DLX	24835
chr10	92932520	92932527	8	-	MA0882.1	10.4407	7.93e-05	1	CTAATTAC	DLX6	DLX	24977
chr10	93589057	93589064	8	-	MA0882.1	10.5085	3.58e-05	1	GCAATTAC	DLX6	DLX	25103
chr10	94689313	94689320	8	-	MA0882.1	10.4407	7.93e-05	1	CCAATTAA	DLX6	DLX	25239
chr10	95083129	95083136	8	-	MA0882.1	10.4407	7.93e-05	1	CCAATTAA	DLX6	DLX	25305
chr10	95550600	95550607	8	-	MA0882.1	10.9492	1.79e-05	1	CCAATTAC	DLX6	DLX	25384
chr10	95709707	95709714	8	-	MA0882.1	10.5085	3.58e-05	1	GCAATTAC	DLX6	DLX	25446
chr10	96461073	96461080	8	-	MA0882.1	10.4407	7.93e-05	1	CTAATTAC	DLX6	DLX	25513
chr10	98210842	98210849	8	-	MA0882.1	10.4407	7.93e-05	1	CCAATTAA	DLX6	DLX	25609
chr10	98418577	98418584	8	-	MA0882.1	10.4407	7.93e-05	1	CTAATTAC	DLX6	DLX	25620
chr10	98635523	98635530	8	-	MA0882.1	10.5085	3.58e-05	1	GCAATTAC	DLX6	DLX	25649
chr10	98701196	98701203	8	-	MA0882.1	10.4407	7.93e-05	1	CCAATTAA	DLX6	DLX	25659
chr10	98942226	98942233	8	-	MA0882.1	10.9492	1.79e-05	1	CCAATTAC	DLX6	DLX	25695
chr10	106959085	106959092	8	-	MA0882.1	10.4407	7.93e-05	1	CTAATTAC	DLX6	DLX	26130
chr10	108163255	108163262	8	-	MA0882.1	10.4407	7.93e-05	1	CTAATTAC	DLX6	DLX	26221
chr10	108651602	108651609	8	-	MA0882.1	10.9492	1.79e-05	1	CCAATTAC	DLX6	DLX	26312
chr10	108679713	108679720	8	-	MA0882.1	10.9492	1.79e-05	1	CCAATTAC	DLX6	DLX	26321
chr10	108836257	108836264	8	-	MA0882.1	10.5085	3.58e-05	1	GCAATTAC	DLX6	DLX	26349
chr10	109684201	109684208	8	-	MA0882.1	10.9492	1.79e-05	1	CCAATTAC	DLX6	DLX	26441
chr10	109685166	109685173	8	-	MA0882.1	10.9492	1.79e-05	1	CCAATTAC	DLX6	DLX	26443
chr10	109741989	109741996	8	-	MA0882.1	10.9492	1.79e-05	1	CCAATTAC	DLX6	DLX	26449
chr10	110931471	110931478	8	-	MA0882.1	10.9492	1.79e-05	1	CCAATTAC	DLX6	DLX	26576
chr10	111130086	111130093	8	-	MA0882.1	10.4407	7.93e-05	1	CTAATTAC	DLX6	DLX	26611
chr10	111503684	111503691	8	-	MA0882.1	10.4407	7.93e-05	1	CTAATTAC	DLX6	DLX	26697
chr10	111882253	111882260	8	-	MA0882.1	10.4407	7.93e-05	1	CTAATTAC	DLX6	DLX	26744
chr10	112482011	112482018	8	-	MA0882.1	10.4407	7.93e-05	1	CCAATTAA	DLX6	DLX	26791
chr10	113947415	113947422	8	-	MA0882.1	10.4407	7.93e-05	1	CTAATTAC	DLX6	DLX	26830
chr10	116017357	116017364	8	-	MA0882.1	10.4407	7.93e-05	1	CTAATTAC	DLX6	DLX	26978
chr10	116718100	116718107	8	-	MA0882.1	10.4407	7.93e-05	1	CCAATTAA	DLX6	DLX	27074
chr10	117149896	117149903	8	-	MA0882.1	10.5085	3.58e-05	1	GCAATTAC	DLX6	DLX	27133
chr10	118123233	118123240	8	-	MA0882.1	10.4407	7.93e-05	1	CCAATTAA	DLX6	DLX	27254
chr10	118161243	118161250	8	-	MA0882.1	10.9492	1.79e-05	1	CCAATTAC	DLX6	DLX	27263
chr10	118165278	118165285	8	-	MA0882.1	10.9492	1.79e-05	1	CCAATTAC	DLX6	DLX	27265
chr10	118564956	118564963	8	-	MA0882.1	10.4407	7.93e-05	1	CTAATTAC	DLX6	DLX	27290
chr10	118565014	118565021	8	-	MA0882.1	10.4407	7.93e-05	1	CCAATTAA	DLX6	DLX	27290
chr10	120475031	120475038	8	-	MA0882.1	10.4407	7.93e-05	1	CCAATTAA	DLX6	DLX	27508
chr10	121297151	121297158	8	-	MA0882.1	10.5085	3.58e-05	1	GCAATTAC	DLX6	DLX	27579
chr10	121467566	121467573	8	-	MA0882.1	10.4407	7.93e-05	1	CTAATTAC	DLX6	DLX	27619
chr10	121487950	121487957	8	-	MA0882.1	10.4407	7.93e-05	1	CTAATTAC	DLX6	DLX	27630
chr10	121653361	121653368	8	-	MA0882.1	10.5085	3.58e-05	1	GCAATTAC	DLX6	DLX	27671
chr10	122894819	122894826	8	-	MA0882.1	10.4407	7.93e-05	1	CCAATTAA	DLX6	DLX	27819
chr10	122990418	122990425	8	-	MA0882.1	10.5085	3.58e-05	1	GCAATTAC	DLX6	DLX	27856
chr10	123360650	123360657	8	-	MA0882.1	10.4407	7.93e-05	1	CTAATTAC	DLX6	DLX	27915
chr10	123476386	123476393	8	-	MA0882.1	10.9492	1.79e-05	1	CCAATTAC	DLX6	DLX	27930
chr10	125177299	125177306	8	-	MA0882.1	10.9492	1.79e-05	1	CCAATTAC	DLX6	DLX	27984
chr10	125388472	125388479	8	-	MA0882.1	10.5085	3.58e-05	1	GCAATTAC	DLX6	DLX	28004
chr10	125390307	125390314	8	-	MA0882.1	10.4407	7.93e-05	1	CCAATTAA	DLX6	DLX	28006
chr10	127123602	127123609	8	-	MA0882.1	10.4407	7.93e-05	1	CTAATTAC	DLX6	DLX	28193
chr10	127510361	127510368	8	-	MA0882.1	10.4407	7.93e-05	1	CCAATTAA	DLX6	DLX	28302
chr10	128082083	128082090	8	-	MA0882.1	10.5085	3.58e-05	1	GCAATTAC	DLX6	DLX	28386
chr10	128410944	128410951	8	-	MA0882.1	10.5085	3.58e-05	1	GCAATTAC	DLX6	DLX	28471
chr10	128455561	128455568	8	-	MA0882.1	10.4407	7.93e-05	1	CCAATTAA	DLX6	DLX	28479
chr11	4086861	4086868	8	+	MA0882.1	10.4407	7.93e-05	1	CCAATTAA	DLX6	DLX	28846
chr11	4190897	4190904	8	+	MA0882.1	10.9492	1.79e-05	1	CCAATTAC	DLX6	DLX	28880
chr11	4946597	4946604	8	+	MA0882.1	10.5085	3.58e-05	1	GCAATTAC	DLX6	DLX	28957
chr11	5271771	5271778	8	+	MA0882.1	10.4407	7.93e-05	1	CTAATTAC	DLX6	DLX	29032
chr11	6018691	6018698	8	+	MA0882.1	10.9492	1.79e-05	1	CCAATTAC	DLX6	DLX	29130
chr11	6889727	6889734	8	+	MA0882.1	10.4407	7.93e-05	1	CTAATTAC	DLX6	DLX	29296
chr11	6964747	6964754	8	+	MA0882.1	10.4407	7.93e-05	1	CTAATTAC	DLX6	DLX	29307
chr11	12843839	12843846	8	+	MA0882.1	10.9492	1.79e-05	1	CCAATTAC	DLX6	DLX	29617
chr11	16300884	16300891	8	+	MA0882.1	10.4407	7.93e-05	1	CTAATTAC	DLX6	DLX	29682
chr11	16345931	16345938	8	+	MA0882.1	10.4407	7.93e-05	1	CCAATTAA	DLX6	DLX	29685
chr11	19714406	19714413	8	+	MA0882.1	10.9492	1.79e-05	1	CCAATTAC	DLX6	DLX	29858
chr11	21024331	21024338	8	+	MA0882.1	10.5085	3.58e-05	1	GCAATTAC	DLX6	DLX	30068
chr11	23976912	23976919	8	+	MA0882.1	10.4407	7.93e-05	1	CCAATTAA	DLX6	DLX	30325
chr11	24305736	24305743	8	+	MA0882.1	10.5085	3.58e-05	1	GCAATTAC	DLX6	DLX	30391
chr11	25768102	25768109	8	+	MA0882.1	10.9492	1.79e-05	1	CCAATTAC	DLX6	DLX	30482
chr11	26072163	26072170	8	+	MA0882.1	10.4407	7.93e-05	1	CCAATTAA	DLX6	DLX	30516
chr11	26688315	26688322	8	+	MA0882.1	10.5085	3.58e-05	1	GCAATTAC	DLX6	DLX	30555
chr11	27220089	27220096	8	+	MA0882.1	10.5085	3.58e-05	1	GCAATTAC	DLX6	DLX	30580
chr11	28572924	28572931	8	+	MA0882.1	10.4407	7.93e-05	1	CCAATTAA	DLX6	DLX	30601
chr11	30985975	30985982	8	+	MA0882.1	10.4407	7.93e-05	1	CTAATTAC	DLX6	DLX	30816
chr11	32000682	32000689	8	+	MA0882.1	10.4407	7.93e-05	1	CTAATTAC	DLX6	DLX	30928
chr11	32018805	32018812	8	+	MA0882.1	10.4407	7.93e-05	1	CCAATTAA	DLX6	DLX	30938
chr11	32019311	32019318	8	+	MA0882.1	10.4407	7.93e-05	1	CCAATTAA	DLX6	DLX	30939
chr11	32222866	32222873	8	+	MA0882.1	10.5085	3.58e-05	1	GCAATTAC	DLX6	DLX	30985
chr11	32341756	32341763	8	+	MA0882.1	10.9492	1.79e-05	1	CCAATTAC	DLX6	DLX	31023
chr11	32709789	32709796	8	+	MA0882.1	10.4407	7.93e-05	1	CCAATTAA	DLX6	DLX	31095
chr11	33170700	33170707	8	+	MA0882.1	10.5085	3.58e-05	1	GCAATTAC	DLX6	DLX	31152
chr11	35603380	35603387	8	+	MA0882.1	10.9492	1.79e-05	1	CCAATTAC	DLX6	DLX	31385
chr11	35612597	35612604	8	+	MA0882.1	10.9492	1.79e-05	1	CCAATTAC	DLX6	DLX	31390
chr11	35663830	35663837	8	+	MA0882.1	10.4407	7.93e-05	1	CTAATTAC	DLX6	DLX	31393
chr11	36142117	36142124	8	+	MA0882.1	10.4407	7.93e-05	1	CTAATTAC	DLX6	DLX	31495
chr11	36353383	36353390	8	+	MA0882.1	10.4407	7.93e-05	1	CCAATTAA	DLX6	DLX	31542
chr11	36671300	36671307	8	+	MA0882.1	10.9492	1.79e-05	1	CCAATTAC	DLX6	DLX	31588
chr11	36873321	36873328	8	+	MA0882.1	10.4407	7.93e-05	1	CCAATTAA	DLX6	DLX	31616
chr11	37117240	37117247	8	+	MA0882.1	10.5085	3.58e-05	1	GCAATTAC	DLX6	DLX	31629
chr11	38075538	38075545	8	+	MA0882.1	10.5085	3.58e-05	1	GCAATTAC	DLX6	DLX	31665
chr11	40551892	40551899	8	+	MA0882.1	10.9492	1.79e-05	1	CCAATTAC	DLX6	DLX	31702
chr11	40555363	40555370	8	+	MA0882.1	10.5085	3.58e-05	1	GCAATTAC	DLX6	DLX	31706
chr11	40563010	40563017	8	+	MA0882.1	10.5085	3.58e-05	1	GCAATTAC	DLX6	DLX	31709
chr11	40563041	40563048	8	+	MA0882.1	10.5085	3.58e-05	1	GCAATTAC	DLX6	DLX	31709
chr11	40691686	40691693	8	+	MA0882.1	10.4407	7.93e-05	1	CCAATTAA	DLX6	DLX	31728
chr11	40835799	40835806	8	+	MA0882.1	10.9492	1.79e-05	1	CCAATTAC	DLX6	DLX	31760
chr11	40846926	40846933	8	+	MA0882.1	10.4407	7.93e-05	1	CTAATTAC	DLX6	DLX	31761
chr11	42775194	42775201	8	+	MA0882.1	10.4407	7.93e-05	1	CTAATTAC	DLX6	DLX	31891
chr11	43578744	43578751	8	+	MA0882.1	10.4407	7.93e-05	1	CCAATTAA	DLX6	DLX	31966
chr11	44251734	44251741	8	+	MA0882.1	10.4407	7.93e-05	1	CTAATTAC	DLX6	DLX	32031
chr11	46571454	46571461	8	+	MA0882.1	10.9492	1.79e-05	1	CCAATTAC	DLX6	DLX	32256
chr11	48599813	48599820	8	+	MA0882.1	10.4407	7.93e-05	1	CTAATTAC	DLX6	DLX	32318
chr11	48856561	48856568	8	+	MA0882.1	10.9492	1.79e-05	1	CCAATTAC	DLX6	DLX	32363
chr11	49243425	49243432	8	+	MA0882.1	10.9492	1.79e-05	1	CCAATTAC	DLX6	DLX	32396
chr11	49265523	49265530	8	+	MA0882.1	10.5085	3.58e-05	1	GCAATTAC	DLX6	DLX	32404
chr11	50024453	50024460	8	+	MA0882.1	10.9492	1.79e-05	1	CCAATTAC	DLX6	DLX	32496
chr11	51338057	51338064	8	+	MA0882.1	10.4407	7.93e-05	1	CCAATTAA	DLX6	DLX	32650
chr11	51809766	51809773	8	+	MA0882.1	10.4407	7.93e-05	1	CCAATTAA	DLX6	DLX	32723
chr11	52254136	52254143	8	+	MA0882.1	10.5085	3.58e-05	1	GCAATTAC	DLX6	DLX	32787
chr11	52815125	52815132	8	+	MA0882.1	10.4407	7.93e-05	1	CCAATTAA	DLX6	DLX	32869
chr11	53350083	53350090	8	+	MA0882.1	10.4407	7.93e-05	1	CTAATTAC	DLX6	DLX	32912
chr11	53350096	53350103	8	+	MA0882.1	10.4407	7.93e-05	1	CCAATTAA	DLX6	DLX	32912
chr11	53480220	53480227	8	+	MA0882.1	10.4407	7.93e-05	1	CCAATTAA	DLX6	DLX	32938
chr11	55607321	55607328	8	+	MA0882.1	10.4407	7.93e-05	1	CCAATTAA	DLX6	DLX	33217
chr11	56254726	56254733	8	+	MA0882.1	10.9492	1.79e-05	1	CCAATTAC	DLX6	DLX	33251
chr11	56285792	56285799	8	+	MA0882.1	10.4407	7.93e-05	1	CTAATTAC	DLX6	DLX	33254
chr11	57042045	57042052	8	+	MA0882.1	10.4407	7.93e-05	1	CCAATTAA	DLX6	DLX	33300
chr11	57271086	57271093	8	+	MA0882.1	10.4407	7.93e-05	1	CTAATTAC	DLX6	DLX	33326
chr11	57474983	57474990	8	+	MA0882.1	10.4407	7.93e-05	1	CCAATTAA	DLX6	DLX	33348
chr11	57674519	57674526	8	+	MA0882.1	10.5085	3.58e-05	1	GCAATTAC	DLX6	DLX	33374
chr11	58953547	58953554	8	+	MA0882.1	10.4407	7.93e-05	1	CTAATTAC	DLX6	DLX	33500
chr11	59191078	59191085	8	+	MA0882.1	10.9492	1.79e-05	1	CCAATTAC	DLX6	DLX	33548
chr11	60140044	60140051	8	+	MA0882.1	10.4407	7.93e-05	1	CTAATTAC	DLX6	DLX	33718
chr11	60177232	60177239	8	+	MA0882.1	10.9492	1.79e-05	1	CCAATTAC	DLX6	DLX	33725
chr11	60537635	60537642	8	+	MA0882.1	10.4407	7.93e-05	1	CCAATTAA	DLX6	DLX	33793
chr11	60932976	60932983	8	+	MA0882.1	10.4407	7.93e-05	1	CCAATTAA	DLX6	DLX	33834
chr11	62215190	62215197	8	+	MA0882.1	10.9492	1.79e-05	1	CCAATTAC	DLX6	DLX	33989
chr11	62612824	62612831	8	+	MA0882.1	10.4407	7.93e-05	1	CTAATTAC	DLX6	DLX	34044
chr11	63952526	63952533	8	+	MA0882.1	10.4407	7.93e-05	1	CTAATTAC	DLX6	DLX	34170
chr11	65598563	65598570	8	+	MA0882.1	10.4407	7.93e-05	1	CCAATTAA	DLX6	DLX	34278
chr11	66981527	66981534	8	+	MA0882.1	10.9492	1.79e-05	1	CCAATTAC	DLX6	DLX	34362
chr11	67101932	67101939	8	+	MA0882.1	10.5085	3.58e-05	1	GCAATTAC	DLX6	DLX	34395
chr11	67475916	67475923	8	+	MA0882.1	10.9492	1.79e-05	1	CCAATTAC	DLX6	DLX	34434
chr11	68400890	68400897	8	+	MA0882.1	10.5085	3.58e-05	1	GCAATTAC	DLX6	DLX	34569
chr11	69037132	69037139	8	+	MA0882.1	10.4407	7.93e-05	1	CTAATTAC	DLX6	DLX	34674
chr11	69112166	69112173	8	+	MA0882.1	10.9492	1.79e-05	1	CCAATTAC	DLX6	DLX	34727
chr11	69324670	69324677	8	+	MA0882.1	10.5085	3.58e-05	1	GCAATTAC	DLX6	DLX	34778
chr11	69340020	69340027	8	+	MA0882.1	10.4407	7.93e-05	1	CCAATTAA	DLX6	DLX	34786
chr11	69341688	69341695	8	+	MA0882.1	10.5085	3.58e-05	1	GCAATTAC	DLX6	DLX	34789
chr11	69858829	69858836	8	+	MA0882.1	10.4407	7.93e-05	1	CCAATTAA	DLX6	DLX	34940
chr11	70687997	70688004	8	+	MA0882.1	10.4407	7.93e-05	1	CCAATTAA	DLX6	DLX	35088
chr11	71032774	71032781	8	+	MA0882.1	10.4407	7.93e-05	1	CTAATTAC	DLX6	DLX	35130
chr11	71444214	71444221	8	+	MA0882.1	10.9492	1.79e-05	1	CCAATTAC	DLX6	DLX	35145
chr11	71820761	71820768	8	+	MA0882.1	10.9492	1.79e-05	1	CCAATTAC	DLX6	DLX	35178
chr11	72080646	72080653	8	+	MA0882.1	10.4407	7.93e-05	1	CTAATTAC	DLX6	DLX	35217
chr11	72522770	72522777	8	+	MA0882.1	10.4407	7.93e-05	1	CTAATTAC	DLX6	DLX	35311
chr11	75291896	75291903	8	+	MA0882.1	10.4407	7.93e-05	1	CTAATTAC	DLX6	DLX	35591
chr11	75468588	75468595	8	+	MA0882.1	10.4407	7.93e-05	1	CCAATTAA	DLX6	DLX	35619
chr11	76425904	76425911	8	+	MA0882.1	10.4407	7.93e-05	1	CTAATTAC	DLX6	DLX	35758
chr11	76508343	76508350	8	+	MA0882.1	10.4407	7.93e-05	1	CTAATTAC	DLX6	DLX	35787
chr11	77214994	77215001	8	+	MA0882.1	10.4407	7.93e-05	1	CTAATTAC	DLX6	DLX	35873
chr11	78697686	78697693	8	+	MA0882.1	10.4407	7.93e-05	1	CCAATTAA	DLX6	DLX	36114
chr11	80779079	80779086	8	+	MA0882.1	10.4407	7.93e-05	1	CTAATTAC	DLX6	DLX	36406
chr11	80887550	80887557	8	+	MA0882.1	10.4407	7.93e-05	1	CCAATTAA	DLX6	DLX	36427
chr11	81132745	81132752	8	+	MA0882.1	10.5085	3.58e-05	1	GCAATTAC	DLX6	DLX	36468
chr11	81323103	81323110	8	+	MA0882.1	10.9492	1.79e-05	1	CCAATTAC	DLX6	DLX	36489
chr11	81449438	81449445	8	+	MA0882.1	10.4407	7.93e-05	1	CCAATTAA	DLX6	DLX	36498
chr11	82035886	82035893	8	+	MA0882.1	10.9492	1.79e-05	1	CCAATTAC	DLX6	DLX	36565
chr11	82831719	82831726	8	+	MA0882.1	10.4407	7.93e-05	1	CCAATTAA	DLX6	DLX	36632
chr11	87319516	87319523	8	+	MA0882.1	10.4407	7.93e-05	1	CTAATTAC	DLX6	DLX	37091
chr11	87337431	87337438	8	+	MA0882.1	10.4407	7.93e-05	1	CCAATTAA	DLX6	DLX	37094
chr11	87394115	87394122	8	+	MA0882.1	10.4407	7.93e-05	1	CCAATTAA	DLX6	DLX	37099
chr11	87662685	87662692	8	+	MA0882.1	10.9492	1.79e-05	1	CCAATTAC	DLX6	DLX	37141
chr11	88585454	88585461	8	+	MA0882.1	10.4407	7.93e-05	1	CTAATTAC	DLX6	DLX	37268
chr11	88951009	88951016	8	+	MA0882.1	10.4407	7.93e-05	1	CTAATTAC	DLX6	DLX	37311
chr11	90175366	90175373	8	+	MA0882.1	10.5085	3.58e-05	1	GCAATTAC	DLX6	DLX	37399
chr11	90317615	90317622	8	+	MA0882.1	10.5085	3.58e-05	1	GCAATTAC	DLX6	DLX	37429
chr11	90417462	90417469	8	+	MA0882.1	10.5085	3.58e-05	1	GCAATTAC	DLX6	DLX	37456
chr11	90512848	90512855	8	+	MA0882.1	10.5085	3.58e-05	1	GCAATTAC	DLX6	DLX	37463
chr11	90513050	90513057	8	+	MA0882.1	10.4407	7.93e-05	1	CCAATTAA	DLX6	DLX	37463
chr11	90548592	90548599	8	+	MA0882.1	10.4407	7.93e-05	1	CCAATTAA	DLX6	DLX	37465
chr11	91051732	91051739	8	+	MA0882.1	10.4407	7.93e-05	1	CCAATTAA	DLX6	DLX	37494
chr11	91098267	91098274	8	+	MA0882.1	10.5085	3.58e-05	1	GCAATTAC	DLX6	DLX	37496
chr11	93488159	93488166	8	+	MA0882.1	10.4407	7.93e-05	1	CTAATTAC	DLX6	DLX	37565
chr11	95309794	95309801	8	+	MA0882.1	10.4407	7.93e-05	1	CCAATTAA	DLX6	DLX	37877
chr11	95525459	95525466	8	+	MA0882.1	10.4407	7.93e-05	1	CTAATTAC	DLX6	DLX	37921
chr11	98053192	98053199	8	+	MA0882.1	10.5085	3.58e-05	1	GCAATTAC	DLX6	DLX	38387
chr11	98265259	98265266	8	+	MA0882.1	10.4407	7.93e-05	1	CCAATTAA	DLX6	DLX	38411
chr11	98294226	98294233	8	+	MA0882.1	10.4407	7.93e-05	1	CTAATTAC	DLX6	DLX	38421
chr11	98748148	98748155	8	+	MA0882.1	10.9492	1.79e-05	1	CCAATTAC	DLX6	DLX	38514
chr11	101087011	101087018	8	+	MA0882.1	10.4407	7.93e-05	1	CTAATTAC	DLX6	DLX	38883
chr11	101140712	101140719	8	+	MA0882.1	10.4407	7.93e-05	1	CCAATTAA	DLX6	DLX	38896
chr11	102447821	102447828	8	+	MA0882.1	10.5085	3.58e-05	1	GCAATTAC	DLX6	DLX	39181
chr11	102603662	102603669	8	+	MA0882.1	10.5085	3.58e-05	1	GCAATTAC	DLX6	DLX	39202
chr11	102819776	102819783	8	+	MA0882.1	10.9492	1.79e-05	1	CCAATTAC	DLX6	DLX	39247
chr11	103005841	103005848	8	+	MA0882.1	10.4407	7.93e-05	1	CTAATTAC	DLX6	DLX	39279
chr11	103170596	103170603	8	+	MA0882.1	10.5085	3.58e-05	1	GCAATTAC	DLX6	DLX	39326
chr11	104558412	104558419	8	+	MA0882.1	10.4407	7.93e-05	1	CCAATTAA	DLX6	DLX	39565
chr11	105126063	105126070	8	+	MA0882.1	10.4407	7.93e-05	1	CCAATTAA	DLX6	DLX	39599
chr11	105495713	105495720	8	+	MA0882.1	10.5085	3.58e-05	1	GCAATTAC	DLX6	DLX	39659
chr11	106727273	106727280	8	+	MA0882.1	10.9492	1.79e-05	1	CCAATTAC	DLX6	DLX	39837
chr11	106820322	106820329	8	+	MA0882.1	10.4407	7.93e-05	1	CTAATTAC	DLX6	DLX	39858
chr11	108312971	108312978	8	+	MA0882.1	10.4407	7.93e-05	1	CCAATTAA	DLX6	DLX	40079
chr11	108424814	108424821	8	+	MA0882.1	10.9492	1.79e-05	1	CCAATTAC	DLX6	DLX	40093
chr11	108949517	108949524	8	+	MA0882.1	10.4407	7.93e-05	1	CCAATTAA	DLX6	DLX	40138
chr11	110588229	110588236	8	+	MA0882.1	10.4407	7.93e-05	1	CCAATTAA	DLX6	DLX	40346
chr11	111536245	111536252	8	+	MA0882.1	10.4407	7.93e-05	1	CCAATTAA	DLX6	DLX	40403
chr11	112056486	112056493	8	+	MA0882.1	10.4407	7.93e-05	1	CTAATTAC	DLX6	DLX	40426
chr11	112121115	112121122	8	+	MA0882.1	10.9492	1.79e-05	1	CCAATTAC	DLX6	DLX	40431
chr11	112122035	112122042	8	+	MA0882.1	10.4407	7.93e-05	1	CTAATTAC	DLX6	DLX	40432
chr11	112140730	112140737	8	+	MA0882.1	10.9492	1.79e-05	1	CCAATTAC	DLX6	DLX	40435
chr11	112812049	112812056	8	+	MA0882.1	10.4407	7.93e-05	1	CTAATTAC	DLX6	DLX	40489
chr11	113378504	113378511	8	+	MA0882.1	10.4407	7.93e-05	1	CCAATTAA	DLX6	DLX	40576
chr11	113786028	113786035	8	+	MA0882.1	10.5085	3.58e-05	1	GCAATTAC	DLX6	DLX	40671
chr11	114423519	114423526	8	+	MA0882.1	10.9492	1.79e-05	1	CCAATTAC	DLX6	DLX	40764
chr11	114563755	114563762	8	+	MA0882.1	10.9492	1.79e-05	1	CCAATTAC	DLX6	DLX	40795
chr11	115670535	115670542	8	+	MA0882.1	10.4407	7.93e-05	1	CTAATTAC	DLX6	DLX	40987
chr11	117101403	117101410	8	+	MA0882.1	10.4407	7.93e-05	1	CTAATTAC	DLX6	DLX	41278
chr11	117485034	117485041	8	+	MA0882.1	10.4407	7.93e-05	1	CCAATTAA	DLX6	DLX	41378
chr11	117552135	117552142	8	+	MA0882.1	10.9492	1.79e-05	1	CCAATTAC	DLX6	DLX	41389
chr11	118755133	118755140	8	+	MA0882.1	10.5085	3.58e-05	1	GCAATTAC	DLX6	DLX	41631
chr11	119515666	119515673	8	+	MA0882.1	10.9492	1.79e-05	1	CCAATTAC	DLX6	DLX	41799
chr11	120098843	120098850	8	+	MA0882.1	10.9492	1.79e-05	1	CCAATTAC	DLX6	DLX	41923
chr11	121679671	121679678	8	+	MA0882.1	10.4407	7.93e-05	1	CTAATTAC	DLX6	DLX	42218
chr11	6075893	6075900	8	-	MA0882.1	10.4407	7.93e-05	1	CTAATTAC	DLX6	DLX	29151
chr11	6547790	6547797	8	-	MA0882.1	10.4407	7.93e-05	1	CCAATTAA	DLX6	DLX	29244
chr11	6964733	6964740	8	-	MA0882.1	10.5085	3.58e-05	1	GCAATTAC	DLX6	DLX	29307
chr11	7017179	7017186	8	-	MA0882.1	10.4407	7.93e-05	1	CCAATTAA	DLX6	DLX	29315
chr11	11114702	11114709	8	-	MA0882.1	10.4407	7.93e-05	1	CCAATTAA	DLX6	DLX	29486
chr11	11829634	11829641	8	-	MA0882.1	10.4407	7.93e-05	1	CCAATTAA	DLX6	DLX	29527
chr11	12464431	12464438	8	-	MA0882.1	10.5085	3.58e-05	1	GCAATTAC	DLX6	DLX	29587
chr11	16525215	16525222	8	-	MA0882.1	10.5085	3.58e-05	1	GCAATTAC	DLX6	DLX	29695
chr11	17084219	17084226	8	-	MA0882.1	10.4407	7.93e-05	1	CCAATTAA	DLX6	DLX	29749
chr11	17192532	17192539	8	-	MA0882.1	10.4407	7.93e-05	1	CTAATTAC	DLX6	DLX	29766
chr11	19714460	19714467	8	-	MA0882.1	10.4407	7.93e-05	1	CTAATTAC	DLX6	DLX	29858
chr11	22698779	22698786	8	-	MA0882.1	10.9492	1.79e-05	1	CCAATTAC	DLX6	DLX	30218
chr11	22856810	22856817	8	-	MA0882.1	10.5085	3.58e-05	1	GCAATTAC	DLX6	DLX	30231
chr11	22972812	22972819	8	-	MA0882.1	10.5085	3.58e-05	1	GCAATTAC	DLX6	DLX	30249
chr11	23063937	23063944	8	-	MA0882.1	10.9492	1.79e-05	1	CCAATTAC	DLX6	DLX	30265
chr11	24141069	24141076	8	-	MA0882.1	10.5085	3.58e-05	1	GCAATTAC	DLX6	DLX	30370
chr11	24452352	24452359	8	-	MA0882.1	10.4407	7.93e-05	1	CTAATTAC	DLX6	DLX	30395
chr11	24630627	24630634	8	-	MA0882.1	10.4407	7.93e-05	1	CCAATTAA	DLX6	DLX	30408
chr11	24727645	24727652	8	-	MA0882.1	10.9492	1.79e-05	1	CCAATTAC	DLX6	DLX	30424
chr11	25646629	25646636	8	-	MA0882.1	10.4407	7.93e-05	1	CCAATTAA	DLX6	DLX	30469
chr11	26073978	26073985	8	-	MA0882.1	10.4407	7.93e-05	1	CCAATTAA	DLX6	DLX	30518
chr11	26591554	26591561	8	-	MA0882.1	10.4407	7.93e-05	1	CTAATTAC	DLX6	DLX	30547
chr11	28649730	28649737	8	-	MA0882.1	10.9492	1.79e-05	1	CCAATTAC	DLX6	DLX	30612
chr11	29861927	29861934	8	-	MA0882.1	10.4407	7.93e-05	1	CTAATTAC	DLX6	DLX	30722
chr11	30269939	30269946	8	-	MA0882.1	10.4407	7.93e-05	1	CTAATTAC	DLX6	DLX	30771
chr11	30750397	30750404	8	-	MA0882.1	10.9492	1.79e-05	1	CCAATTAC	DLX6	DLX	30798
chr11	31822261	31822268	8	-	MA0882.1	10.5085	3.58e-05	1	GCAATTAC	DLX6	DLX	30898
chr11	31855081	31855088	8	-	MA0882.1	10.4407	7.93e-05	1	CTAATTAC	DLX6	DLX	30903
chr11	31936395	31936402	8	-	MA0882.1	10.4407	7.93e-05	1	CCAATTAA	DLX6	DLX	30912
chr11	34113812	34113819	8	-	MA0882.1	10.4407	7.93e-05	1	CCAATTAA	DLX6	DLX	31234
chr11	34118116	34118123	8	-	MA0882.1	10.5085	3.58e-05	1	GCAATTAC	DLX6	DLX	31236
chr11	35282329	35282336	8	-	MA0882.1	10.4407	7.93e-05	1	CCAATTAA	DLX6	DLX	31336
chr11	35759172	35759179	8	-	MA0882.1	10.4407	7.93e-05	1	CTAATTAC	DLX6	DLX	31414
chr11	36109756	36109763	8	-	MA0882.1	10.4407	7.93e-05	1	CTAATTAC	DLX6	DLX	31488
chr11	36850532	36850539	8	-	MA0882.1	10.5085	3.58e-05	1	GCAATTAC	DLX6	DLX	31614
chr11	39524967	39524974	8	-	MA0882.1	10.4407	7.93e-05	1	CCAATTAA	DLX6	DLX	31681
chr11	40865919	40865926	8	-	MA0882.1	10.4407	7.93e-05	1	CCAATTAA	DLX6	DLX	31767
chr11	41808968	41808975	8	-	MA0882.1	10.4407	7.93e-05	1	CCAATTAA	DLX6	DLX	31797
chr11	41953639	41953646	8	-	MA0882.1	10.4407	7.93e-05	1	CCAATTAA	DLX6	DLX	31803
chr11	42528064	42528071	8	-	MA0882.1	10.5085	3.58e-05	1	GCAATTAC	DLX6	DLX	31865
chr11	43099088	43099095	8	-	MA0882.1	10.4407	7.93e-05	1	CCAATTAA	DLX6	DLX	31909
chr11	43236492	43236499	8	-	MA0882.1	10.4407	7.93e-05	1	CTAATTAC	DLX6	DLX	31924
chr11	47334072	47334079	8	-	MA0882.1	10.4407	7.93e-05	1	CTAATTAC	DLX6	DLX	32279
chr11	48856383	48856390	8	-	MA0882.1	10.4407	7.93e-05	1	CTAATTAC	DLX6	DLX	32362
chr11	49927337	49927344	8	-	MA0882.1	10.9492	1.79e-05	1	CCAATTAC	DLX6	DLX	32472
chr11	50378582	50378589	8	-	MA0882.1	10.5085	3.58e-05	1	GCAATTAC	DLX6	DLX	32567
chr11	50769523	50769530	8	-	MA0882.1	10.4407	7.93e-05	1	CCAATTAA	DLX6	DLX	32609
chr11	51636541	51636548	8	-	MA0882.1	10.5085	3.58e-05	1	GCAATTAC	DLX6	DLX	32698
chr11	52889924	52889931	8	-	MA0882.1	10.9492	1.79e-05	1	CCAATTAC	DLX6	DLX	32883
chr11	53528391	53528398	8	-	MA0882.1	10.5085	3.58e-05	1	GCAATTAC	DLX6	DLX	32958
chr11	54269367	54269374	8	-	MA0882.1	10.9492	1.79e-05	1	CCAATTAC	DLX6	DLX	33051
chr11	54727940	54727947	8	-	MA0882.1	10.4407	7.93e-05	1	CCAATTAA	DLX6	DLX	33097
chr11	54833887	54833894	8	-	MA0882.1	10.4407	7.93e-05	1	CTAATTAC	DLX6	DLX	33117
chr11	55016368	55016375	8	-	MA0882.1	10.5085	3.58e-05	1	GCAATTAC	DLX6	DLX	33147
chr11	55016608	55016615	8	-	MA0882.1	10.9492	1.79e-05	1	CCAATTAC	DLX6	DLX	33148
chr11	56889706	56889713	8	-	MA0882.1	10.9492	1.79e-05	1	CCAATTAC	DLX6	DLX	33282
chr11	57010848	57010855	8	-	MA0882.1	10.5085	3.58e-05	1	GCAATTAC	DLX6	DLX	33288
chr11	57521260	57521267	8	-	MA0882.1	10.4407	7.93e-05	1	CCAATTAA	DLX6	DLX	33353
chr11	57522237	57522244	8	-	MA0882.1	10.9492	1.79e-05	1	CCAATTAC	DLX6	DLX	33354
chr11	57696225	57696232	8	-	MA0882.1	10.5085	3.58e-05	1	GCAATTAC	DLX6	DLX	33376
chr11	57696760	57696767	8	-	MA0882.1	10.4407	7.93e-05	1	CCAATTAA	DLX6	DLX	33377
chr11	58168052	58168059	8	-	MA0882.1	10.5085	3.58e-05	1	GCAATTAC	DLX6	DLX	33426
chr11	58801102	58801109	8	-	MA0882.1	10.4407	7.93e-05	1	CCAATTAA	DLX6	DLX	33476
chr11	58867644	58867651	8	-	MA0882.1	10.5085	3.58e-05	1	GCAATTAC	DLX6	DLX	33481
chr11	59239241	59239248	8	-	MA0882.1	10.4407	7.93e-05	1	CCAATTAA	DLX6	DLX	33571
chr11	62576892	62576899	8	-	MA0882.1	10.9492	1.79e-05	1	CCAATTAC	DLX6	DLX	34032
chr11	65679165	65679172	8	-	MA0882.1	10.5085	3.58e-05	1	GCAATTAC	DLX6	DLX	34287
chr11	65802778	65802785	8	-	MA0882.1	10.4407	7.93e-05	1	CCAATTAA	DLX6	DLX	34306
chr11	65918703	65918710	8	-	MA0882.1	10.4407	7.93e-05	1	CTAATTAC	DLX6	DLX	34315
chr11	66914392	66914399	8	-	MA0882.1	10.4407	7.93e-05	1	CTAATTAC	DLX6	DLX	34359
chr11	66914467	66914474	8	-	MA0882.1	10.4407	7.93e-05	1	CCAATTAA	DLX6	DLX	34359
chr11	67445061	67445068	8	-	MA0882.1	10.4407	7.93e-05	1	CTAATTAC	DLX6	DLX	34429
chr11	67527195	67527202	8	-	MA0882.1	10.5085	3.58e-05	1	GCAATTAC	DLX6	DLX	34442
chr11	68114151	68114158	8	-	MA0882.1	10.5085	3.58e-05	1	GCAATTAC	DLX6	DLX	34552
chr11	69865867	69865874	8	-	MA0882.1	10.4407	7.93e-05	1	CCAATTAA	DLX6	DLX	34941
chr11	70564284	70564291	8	-	MA0882.1	10.4407	7.93e-05	1	CCAATTAA	DLX6	DLX	35058
chr11	73039434	73039441	8	-	MA0882.1	10.9492	1.79e-05	1	CCAATTAC	DLX6	DLX	35366
chr11	73047288	73047295	8	-	MA0882.1	10.9492	1.79e-05	1	CCAATTAC	DLX6	DLX	35367
chr11	73894316	73894323	8	-	MA0882.1	10.4407	7.93e-05	1	CCAATTAA	DLX6	DLX	35398
chr11	74557704	74557711	8	-	MA0882.1	10.4407	7.93e-05	1	CCAATTAA	DLX6	DLX	35440
chr11	75242957	75242964	8	-	MA0882.1	10.9492	1.79e-05	1	CCAATTAC	DLX6	DLX	35574
chr11	75282132	75282139	8	-	MA0882.1	10.5085	3.58e-05	1	GCAATTAC	DLX6	DLX	35587
chr11	75292549	75292556	8	-	MA0882.1	10.4407	7.93e-05	1	CTAATTAC	DLX6	DLX	35592
chr11	75431485	75431492	8	-	MA0882.1	10.4407	7.93e-05	1	CTAATTAC	DLX6	DLX	35605
chr11	75846334	75846341	8	-	MA0882.1	10.4407	7.93e-05	1	CCAATTAA	DLX6	DLX	35686
chr11	76763527	76763534	8	-	MA0882.1	10.5085	3.58e-05	1	GCAATTAC	DLX6	DLX	35835
chr11	76847717	76847724	8	-	MA0882.1	10.4407	7.93e-05	1	CCAATTAA	DLX6	DLX	35845
chr11	77965575	77965582	8	-	MA0882.1	10.4407	7.93e-05	1	CTAATTAC	DLX6	DLX	35994
chr11	80578223	80578230	8	-	MA0882.1	10.4407	7.93e-05	1	CCAATTAA	DLX6	DLX	36378
chr11	81987054	81987061	8	-	MA0882.1	10.9492	1.79e-05	1	CCAATTAC	DLX6	DLX	36561
chr11	82403418	82403425	8	-	MA0882.1	10.4407	7.93e-05	1	CCAATTAA	DLX6	DLX	36585
chr11	82631743	82631750	8	-	MA0882.1	10.4407	7.93e-05	1	CCAATTAA	DLX6	DLX	36615
chr11	83271831	83271838	8	-	MA0882.1	10.4407	7.93e-05	1	CCAATTAA	DLX6	DLX	36653
chr11	83298124	83298131	8	-	MA0882.1	10.9492	1.79e-05	1	CCAATTAC	DLX6	DLX	36660
chr11	87074783	87074790	8	-	MA0882.1	10.4407	7.93e-05	1	CTAATTAC	DLX6	DLX	37052
chr11	87590929	87590936	8	-	MA0882.1	10.4407	7.93e-05	1	CTAATTAC	DLX6	DLX	37132
chr11	88482359	88482366	8	-	MA0882.1	10.9492	1.79e-05	1	CCAATTAC	DLX6	DLX	37251
chr11	89721003	89721010	8	-	MA0882.1	10.4407	7.93e-05	1	CCAATTAA	DLX6	DLX	37374
chr11	90391674	90391681	8	-	MA0882.1	10.4407	7.93e-05	1	CTAATTAC	DLX6	DLX	37455
chr11	91098372	91098379	8	-	MA0882.1	10.4407	7.93e-05	1	CTAATTAC	DLX6	DLX	37496
chr11	93026213	93026220	8	-	MA0882.1	10.5085	3.58e-05	1	GCAATTAC	DLX6	DLX	37528
chr11	93488121	93488128	8	-	MA0882.1	10.4407	7.93e-05	1	CTAATTAC	DLX6	DLX	37565
chr11	94160355	94160362	8	-	MA0882.1	10.9492	1.79e-05	1	CCAATTAC	DLX6	DLX	37678
chr11	96465694	96465701	8	-	MA0882.1	10.4407	7.93e-05	1	CCAATTAA	DLX6	DLX	38003
chr11	98267109	98267116	8	-	MA0882.1	10.4407	7.93e-05	1	CCAATTAA	DLX6	DLX	38413
chr11	98740744	98740751	8	-	MA0882.1	10.4407	7.93e-05	1	CTAATTAC	DLX6	DLX	38503
chr11	98872179	98872186	8	-	MA0882.1	10.9492	1.79e-05	1	CCAATTAC	DLX6	DLX	38568
chr11	100673301	100673308	8	-	MA0882.1	10.5085	3.58e-05	1	GCAATTAC	DLX6	DLX	38800
chr11	101008713	101008720	8	-	MA0882.1	10.4407	7.93e-05	1	CCAATTAA	DLX6	DLX	38859
chr11	101058040	101058047	8	-	MA0882.1	10.4407	7.93e-05	1	CCAATTAA	DLX6	DLX	38872
chr11	101700382	101700389	8	-	MA0882.1	10.9492	1.79e-05	1	CCAATTAC	DLX6	DLX	39008
chr11	102394021	102394028	8	-	MA0882.1	10.4407	7.93e-05	1	CCAATTAA	DLX6	DLX	39153
chr11	102396440	102396447	8	-	MA0882.1	10.4407	7.93e-05	1	CTAATTAC	DLX6	DLX	39157
chr11	103115960	103115967	8	-	MA0882.1	10.9492	1.79e-05	1	CCAATTAC	DLX6	DLX	39309
chr11	103332678	103332685	8	-	MA0882.1	10.4407	7.93e-05	1	CTAATTAC	DLX6	DLX	39366
chr11	103667233	103667240	8	-	MA0882.1	10.4407	7.93e-05	1	CCAATTAA	DLX6	DLX	39409
chr11	105183121	105183128	8	-	MA0882.1	10.4407	7.93e-05	1	CCAATTAA	DLX6	DLX	39609
chr11	105456145	105456152	8	-	MA0882.1	10.9492	1.79e-05	1	CCAATTAC	DLX6	DLX	39650
chr11	106216863	106216870	8	-	MA0882.1	10.4407	7.93e-05	1	CCAATTAA	DLX6	DLX	39764
chr11	106501866	106501873	8	-	MA0882.1	10.4407	7.93e-05	1	CCAATTAA	DLX6	DLX	39797
chr11	106724496	106724503	8	-	MA0882.1	10.9492	1.79e-05	1	CCAATTAC	DLX6	DLX	39836
chr11	106921167	106921174	8	-	MA0882.1	10.5085	3.58e-05	1	GCAATTAC	DLX6	DLX	39868
chr11	107102600	107102607	8	-	MA0882.1	10.5085	3.58e-05	1	GCAATTAC	DLX6	DLX	39892
chr11	107469610	107469617	8	-	MA0882.1	10.4407	7.93e-05	1	CCAATTAA	DLX6	DLX	39952
chr11	108987431	108987438	8	-	MA0882.1	10.4407	7.93e-05	1	CTAATTAC	DLX6	DLX	40145
chr11	110358058	110358065	8	-	MA0882.1	10.4407	7.93e-05	1	CCAATTAA	DLX6	DLX	40312
chr11	110563194	110563201	8	-	MA0882.1	10.4407	7.93e-05	1	CCAATTAA	DLX6	DLX	40342
chr11	111069188	111069195	8	-	MA0882.1	10.4407	7.93e-05	1	CCAATTAA	DLX6	DLX	40375
chr11	111523188	111523195	8	-	MA0882.1	10.4407	7.93e-05	1	CCAATTAA	DLX6	DLX	40398
chr11	113046371	113046378	8	-	MA0882.1	10.4407	7.93e-05	1	CCAATTAA	DLX6	DLX	40513
chr11	113851781	113851788	8	-	MA0882.1	10.9492	1.79e-05	1	CCAATTAC	DLX6	DLX	40682
chr11	116432906	116432913	8	-	MA0882.1	10.4407	7.93e-05	1	CTAATTAC	DLX6	DLX	41136
chr11	116656155	116656162	8	-	MA0882.1	10.4407	7.93e-05	1	CTAATTAC	DLX6	DLX	41187
chr11	117031064	117031071	8	-	MA0882.1	10.9492	1.79e-05	1	CCAATTAC	DLX6	DLX	41255
chr11	117656143	117656150	8	-	MA0882.1	10.4407	7.93e-05	1	CTAATTAC	DLX6	DLX	41412
chr11	117888983	117888990	8	-	MA0882.1	10.9492	1.79e-05	1	CCAATTAC	DLX6	DLX	41454
chr11	118897758	118897765	8	-	MA0882.1	10.4407	7.93e-05	1	CTAATTAC	DLX6	DLX	41680
chr11	119339936	119339943	8	-	MA0882.1	10.9492	1.79e-05	1	CCAATTAC	DLX6	DLX	41781
chr11	119913194	119913201	8	-	MA0882.1	10.9492	1.79e-05	1	CCAATTAC	DLX6	DLX	41869
chr11	119956750	119956757	8	-	MA0882.1	10.9492	1.79e-05	1	CCAATTAC	DLX6	DLX	41889
chr11	120231601	120231608	8	-	MA0882.1	10.5085	3.58e-05	1	GCAATTAC	DLX6	DLX	41951
chr11	120259949	120259956	8	-	MA0882.1	10.5085	3.58e-05	1	GCAATTAC	DLX6	DLX	41968
chr11	121232163	121232170	8	-	MA0882.1	10.9492	1.79e-05	1	CCAATTAC	DLX6	DLX	42141
chr12	3377276	3377283	8	+	MA0882.1	10.9492	1.79e-05	1	CCAATTAC	DLX6	DLX	42256
chr12	3550630	3550637	8	+	MA0882.1	10.4407	7.93e-05	1	CCAATTAA	DLX6	DLX	42275
chr12	4294113	4294120	8	+	MA0882.1	10.5085	3.58e-05	1	GCAATTAC	DLX6	DLX	42424
chr12	7750020	7750027	8	+	MA0882.1	10.4407	7.93e-05	1	CCAATTAA	DLX6	DLX	42665
chr12	8232846	8232853	8	+	MA0882.1	10.5085	3.58e-05	1	GCAATTAC	DLX6	DLX	42686
chr12	8466568	8466575	8	+	MA0882.1	10.4407	7.93e-05	1	CTAATTAC	DLX6	DLX	42735
chr12	8471054	8471061	8	+	MA0882.1	10.4407	7.93e-05	1	CCAATTAA	DLX6	DLX	42739
chr12	8771959	8771966	8	+	MA0882.1	10.4407	7.93e-05	1	CCAATTAA	DLX6	DLX	42780
chr12	8973932	8973939	8	+	MA0882.1	10.9492	1.79e-05	1	CCAATTAC	DLX6	DLX	42805
chr12	11129345	11129352	8	+	MA0882.1	10.9492	1.79e-05	1	CCAATTAC	DLX6	DLX	42894
chr12	11802478	11802485	8	+	MA0882.1	10.4407	7.93e-05	1	CCAATTAA	DLX6	DLX	42958
chr12	12792176	12792183	8	+	MA0882.1	10.4407	7.93e-05	1	CTAATTAC	DLX6	DLX	43114
chr12	12877757	12877764	8	+	MA0882.1	10.5085	3.58e-05	1	GCAATTAC	DLX6	DLX	43124
chr12	12940976	12940983	8	+	MA0882.1	10.5085	3.58e-05	1	GCAATTAC	DLX6	DLX	43134
chr12	13194520	13194527	8	+	MA0882.1	10.5085	3.58e-05	1	GCAATTAC	DLX6	DLX	43183
chr12	13194546	13194553	8	+	MA0882.1	10.5085	3.58e-05	1	GCAATTAC	DLX6	DLX	43183
chr12	13484012	13484019	8	+	MA0882.1	10.5085	3.58e-05	1	GCAATTAC	DLX6	DLX	43221
chr12	13598867	13598874	8	+	MA0882.1	10.5085	3.58e-05	1	GCAATTAC	DLX6	DLX	43232
chr12	13612914	13612921	8	+	MA0882.1	10.4407	7.93e-05	1	CCAATTAA	DLX6	DLX	43235
chr12	21286772	21286779	8	+	MA0882.1	10.4407	7.93e-05	1	CCAATTAA	DLX6	DLX	43677
chr12	24951893	24951900	8	+	MA0882.1	10.4407	7.93e-05	1	CCAATTAA	DLX6	DLX	43778
chr12	26468611	26468618	8	+	MA0882.1	10.5085	3.58e-05	1	GCAATTAC	DLX6	DLX	43970
chr12	26809705	26809712	8	+	MA0882.1	10.9492	1.79e-05	1	CCAATTAC	DLX6	DLX	43991
chr12	28238058	28238065	8	+	MA0882.1	10.4407	7.93e-05	1	CTAATTAC	DLX6	DLX	44077
chr12	28863181	28863188	8	+	MA0882.1	10.4407	7.93e-05	1	CTAATTAC	DLX6	DLX	44167
chr12	29649600	29649607	8	+	MA0882.1	10.9492	1.79e-05	1	CCAATTAC	DLX6	DLX	44293
chr12	29654979	29654986	8	+	MA0882.1	10.9492	1.79e-05	1	CCAATTAC	DLX6	DLX	44294
chr12	29664567	29664574	8	+	MA0882.1	10.4407	7.93e-05	1	CTAATTAC	DLX6	DLX	44300
chr12	30004393	30004400	8	+	MA0882.1	10.4407	7.93e-05	1	CTAATTAC	DLX6	DLX	44382
chr12	30346897	30346904	8	+	MA0882.1	10.9492	1.79e-05	1	CCAATTAC	DLX6	DLX	44427
chr12	31265955	31265962	8	+	MA0882.1	10.9492	1.79e-05	1	CCAATTAC	DLX6	DLX	44483
chr12	31984339	31984346	8	+	MA0882.1	10.9492	1.79e-05	1	CCAATTAC	DLX6	DLX	44598
chr12	33041840	33041847	8	+	MA0882.1	10.5085	3.58e-05	1	GCAATTAC	DLX6	DLX	44723
chr12	33966551	33966558	8	+	MA0882.1	10.4407	7.93e-05	1	CCAATTAA	DLX6	DLX	44830
chr12	34497158	34497165	8	+	MA0882.1	10.4407	7.93e-05	1	CCAATTAA	DLX6	DLX	44866
chr12	34528588	34528595	8	+	MA0882.1	10.9492	1.79e-05	1	CCAATTAC	DLX6	DLX	44873
chr12	34617734	34617741	8	+	MA0882.1	10.5085	3.58e-05	1	GCAATTAC	DLX6	DLX	44881
chr12	38783373	38783380	8	+	MA0882.1	10.4407	7.93e-05	1	CCAATTAA	DLX6	DLX	45091
chr12	40472068	40472075	8	+	MA0882.1	10.4407	7.93e-05	1	CCAATTAA	DLX6	DLX	45215
chr12	43642077	43642084	8	+	MA0882.1	10.4407	7.93e-05	1	CTAATTAC	DLX6	DLX	45343
chr12	44292499	44292506	8	+	MA0882.1	10.9492	1.79e-05	1	CCAATTAC	DLX6	DLX	45381
chr12	45013273	45013280	8	+	MA0882.1	10.5085	3.58e-05	1	GCAATTAC	DLX6	DLX	45461
chr12	45342883	45342890	8	+	MA0882.1	10.4407	7.93e-05	1	CCAATTAA	DLX6	DLX	45492
chr12	46111621	46111628	8	+	MA0882.1	10.4407	7.93e-05	1	CCAATTAA	DLX6	DLX	45530
chr12	46324218	46324225	8	+	MA0882.1	10.4407	7.93e-05	1	CTAATTAC	DLX6	DLX	45533
chr12	46568709	46568716	8	+	MA0882.1	10.9492	1.79e-05	1	CCAATTAC	DLX6	DLX	45543
chr12	46817179	46817186	8	+	MA0882.1	10.9492	1.79e-05	1	CCAATTAC	DLX6	DLX	45553
chr12	49375835	49375842	8	+	MA0882.1	10.9492	1.79e-05	1	CCAATTAC	DLX6	DLX	45583
chr12	50451860	50451867	8	+	MA0882.1	10.5085	3.58e-05	1	GCAATTAC	DLX6	DLX	45676
chr12	50769272	50769279	8	+	MA0882.1	10.4407	7.93e-05	1	CCAATTAA	DLX6	DLX	45704
chr12	50873794	50873801	8	+	MA0882.1	10.4407	7.93e-05	1	CTAATTAC	DLX6	DLX	45706
chr12	51099910	51099917	8	+	MA0882.1	10.4407	7.93e-05	1	CCAATTAA	DLX6	DLX	45741
chr12	52389722	52389729	8	+	MA0882.1	10.4407	7.93e-05	1	CTAATTAC	DLX6	DLX	45878
chr12	52796369	52796376	8	+	MA0882.1	10.9492	1.79e-05	1	CCAATTAC	DLX6	DLX	45942
chr12	53587689	53587696	8	+	MA0882.1	10.4407	7.93e-05	1	CTAATTAC	DLX6	DLX	46006
chr12	54192262	54192269	8	+	MA0882.1	10.5085	3.58e-05	1	GCAATTAC	DLX6	DLX	46047
chr12	55834091	55834098	8	+	MA0882.1	10.5085	3.58e-05	1	GCAATTAC	DLX6	DLX	46197
chr12	56695548	56695555	8	+	MA0882.1	10.9492	1.79e-05	1	CCAATTAC	DLX6	DLX	46266
chr12	59060306	59060313	8	+	MA0882.1	10.5085	3.58e-05	1	GCAATTAC	DLX6	DLX	46405
chr12	67220153	67220160	8	+	MA0882.1	10.4407	7.93e-05	1	CCAATTAA	DLX6	DLX	46663
chr12	68208667	68208674	8	+	MA0882.1	10.5085	3.58e-05	1	GCAATTAC	DLX6	DLX	46673
chr12	69537908	69537915	8	+	MA0882.1	10.4407	7.93e-05	1	CTAATTAC	DLX6	DLX	46767
chr12	70103443	70103450	8	+	MA0882.1	10.5085	3.58e-05	1	GCAATTAC	DLX6	DLX	46867
chr12	70192381	70192388	8	+	MA0882.1	10.5085	3.58e-05	1	GCAATTAC	DLX6	DLX	46891
chr12	70608275	70608282	8	+	MA0882.1	10.9492	1.79e-05	1	CCAATTAC	DLX6	DLX	46975
chr12	70883478	70883485	8	+	MA0882.1	10.9492	1.79e-05	1	CCAATTAC	DLX6	DLX	47036
chr12	72393020	72393027	8	+	MA0882.1	10.4407	7.93e-05	1	CCAATTAA	DLX6	DLX	47244
chr12	72650004	72650011	8	+	MA0882.1	10.4407	7.93e-05	1	CTAATTAC	DLX6	DLX	47264
chr12	73793863	73793870	8	+	MA0882.1	10.4407	7.93e-05	1	CTAATTAC	DLX6	DLX	47380
chr12	75389689	75389696	8	+	MA0882.1	10.4407	7.93e-05	1	CCAATTAA	DLX6	DLX	47546
chr12	75670042	75670049	8	+	MA0882.1	10.5085	3.58e-05	1	GCAATTAC	DLX6	DLX	47586
chr12	76308274	76308281	8	+	MA0882.1	10.4407	7.93e-05	1	CTAATTAC	DLX6	DLX	47663
chr12	76623402	76623409	8	+	MA0882.1	10.9492	1.79e-05	1	CCAATTAC	DLX6	DLX	47729
chr12	77529012	77529019	8	+	MA0882.1	10.4407	7.93e-05	1	CTAATTAC	DLX6	DLX	47849
chr12	80724929	80724936	8	+	MA0882.1	10.4407	7.93e-05	1	CCAATTAA	DLX6	DLX	48148
chr12	81019318	81019325	8	+	MA0882.1	10.9492	1.79e-05	1	CCAATTAC	DLX6	DLX	48193
chr12	81227407	81227414	8	+	MA0882.1	10.4407	7.93e-05	1	CCAATTAA	DLX6	DLX	48208
chr12	81532686	81532693	8	+	MA0882.1	10.5085	3.58e-05	1	GCAATTAC	DLX6	DLX	48230
chr12	81775990	81775997	8	+	MA0882.1	10.4407	7.93e-05	1	CTAATTAC	DLX6	DLX	48260
chr12	82400430	82400437	8	+	MA0882.1	10.4407	7.93e-05	1	CTAATTAC	DLX6	DLX	48385
chr12	82416387	82416394	8	+	MA0882.1	10.5085	3.58e-05	1	GCAATTAC	DLX6	DLX	48393
chr12	82750536	82750543	8	+	MA0882.1	10.4407	7.93e-05	1	CCAATTAA	DLX6	DLX	48436
chr12	83303008	83303015	8	+	MA0882.1	10.5085	3.58e-05	1	GCAATTAC	DLX6	DLX	48511
chr12	83328909	83328916	8	+	MA0882.1	10.4407	7.93e-05	1	CCAATTAA	DLX6	DLX	48516
chr12	83487446	83487453	8	+	MA0882.1	10.4407	7.93e-05	1	CCAATTAA	DLX6	DLX	48530
chr12	85338767	85338774	8	+	MA0882.1	10.4407	7.93e-05	1	CCAATTAA	DLX6	DLX	48774
chr12	85455213	85455220	8	+	MA0882.1	10.4407	7.93e-05	1	CTAATTAC	DLX6	DLX	48794
chr12	86182338	86182345	8	+	MA0882.1	10.9492	1.79e-05	1	CCAATTAC	DLX6	DLX	48914
chr12	86255206	86255213	8	+	MA0882.1	10.4407	7.93e-05	1	CTAATTAC	DLX6	DLX	48925
chr12	87238826	87238833	8	+	MA0882.1	10.5085	3.58e-05	1	GCAATTAC	DLX6	DLX	49128
chr12	87328317	87328324	8	+	MA0882.1	10.5085	3.58e-05	1	GCAATTAC	DLX6	DLX	49140
chr12	89854598	89854605	8	+	MA0882.1	10.5085	3.58e-05	1	GCAATTAC	DLX6	DLX	49315
chr12	91606979	91606986	8	+	MA0882.1	10.4407	7.93e-05	1	CTAATTAC	DLX6	DLX	49391
chr12	91723982	91723989	8	+	MA0882.1	10.4407	7.93e-05	1	CCAATTAA	DLX6	DLX	49410
chr12	92295033	92295040	8	+	MA0882.1	10.4407	7.93e-05	1	CTAATTAC	DLX6	DLX	49463
chr12	97047928	97047935	8	+	MA0882.1	10.5085	3.58e-05	1	GCAATTAC	DLX6	DLX	49562
chr12	98046696	98046703	8	+	MA0882.1	10.5085	3.58e-05	1	GCAATTAC	DLX6	DLX	49627
chr12	98072798	98072805	8	+	MA0882.1	10.9492	1.79e-05	1	CCAATTAC	DLX6	DLX	49632
chr12	98240901	98240908	8	+	MA0882.1	10.5085	3.58e-05	1	GCAATTAC	DLX6	DLX	49649
chr12	98738431	98738438	8	+	MA0882.1	10.4407	7.93e-05	1	CTAATTAC	DLX6	DLX	49733
chr12	99361597	99361604	8	+	MA0882.1	10.5085	3.58e-05	1	GCAATTAC	DLX6	DLX	49839
chr12	100390056	100390063	8	+	MA0882.1	10.5085	3.58e-05	1	GCAATTAC	DLX6	DLX	50048
chr12	100392579	100392586	8	+	MA0882.1	10.5085	3.58e-05	1	GCAATTAC	DLX6	DLX	50050
chr12	100587049	100587056	8	+	MA0882.1	10.4407	7.93e-05	1	CCAATTAA	DLX6	DLX	50116
chr12	100965931	100965938	8	+	MA0882.1	10.9492	1.79e-05	1	CCAATTAC	DLX6	DLX	50183
chr12	102703080	102703087	8	+	MA0882.1	10.4407	7.93e-05	1	CTAATTAC	DLX6	DLX	50387
chr12	103189307	103189314	8	+	MA0882.1	10.4407	7.93e-05	1	CTAATTAC	DLX6	DLX	50454
chr12	103570155	103570162	8	+	MA0882.1	10.9492	1.79e-05	1	CCAATTAC	DLX6	DLX	50531
chr12	105438358	105438365	8	+	MA0882.1	10.4407	7.93e-05	1	CCAATTAA	DLX6	DLX	50700
chr12	105460584	105460591	8	+	MA0882.1	10.4407	7.93e-05	1	CTAATTAC	DLX6	DLX	50710
chr12	105849297	105849304	8	+	MA0882.1	10.4407	7.93e-05	1	CTAATTAC	DLX6	DLX	50776
chr12	105981603	105981610	8	+	MA0882.1	10.9492	1.79e-05	1	CCAATTAC	DLX6	DLX	50800
chr12	108326597	108326604	8	+	MA0882.1	10.4407	7.93e-05	1	CCAATTAA	DLX6	DLX	51039
chr12	108528496	108528503	8	+	MA0882.1	10.9492	1.79e-05	1	CCAATTAC	DLX6	DLX	51094
chr12	108546461	108546468	8	+	MA0882.1	10.4407	7.93e-05	1	CCAATTAA	DLX6	DLX	51107
chr12	111725883	111725890	8	+	MA0882.1	10.9492	1.79e-05	1	CCAATTAC	DLX6	DLX	51576
chr12	111813439	111813446	8	+	MA0882.1	10.9492	1.79e-05	1	CCAATTAC	DLX6	DLX	51606
chr12	111910320	111910327	8	+	MA0882.1	10.5085	3.58e-05	1	GCAATTAC	DLX6	DLX	51623
chr12	112101298	112101305	8	+	MA0882.1	10.9492	1.79e-05	1	CCAATTAC	DLX6	DLX	51654
chr12	116594129	116594136	8	+	MA0882.1	10.4407	7.93e-05	1	CCAATTAA	DLX6	DLX	51986
chr12	116721195	116721202	8	+	MA0882.1	10.4407	7.93e-05	1	CCAATTAA	DLX6	DLX	52019
chr12	118661672	118661679	8	+	MA0882.1	10.5085	3.58e-05	1	GCAATTAC	DLX6	DLX	52284
chr12	3407250	3407257	8	-	MA0882.1	10.4407	7.93e-05	1	CTAATTAC	DLX6	DLX	42263
chr12	3867097	3867104	8	-	MA0882.1	10.4407	7.93e-05	1	CCAATTAA	DLX6	DLX	42334
chr12	3885120	3885127	8	-	MA0882.1	10.9492	1.79e-05	1	CCAATTAC	DLX6	DLX	42338
chr12	4083136	4083143	8	-	MA0882.1	10.4407	7.93e-05	1	CTAATTAC	DLX6	DLX	42391
chr12	5156892	5156899	8	-	MA0882.1	10.9492	1.79e-05	1	CCAATTAC	DLX6	DLX	42525
chr12	5257427	5257434	8	-	MA0882.1	10.4407	7.93e-05	1	CTAATTAC	DLX6	DLX	42558
chr12	8042852	8042859	8	-	MA0882.1	10.4407	7.93e-05	1	CCAATTAA	DLX6	DLX	42680
chr12	8454906	8454913	8	-	MA0882.1	10.4407	7.93e-05	1	CTAATTAC	DLX6	DLX	42729
chr12	8743982	8743989	8	-	MA0882.1	10.4407	7.93e-05	1	CCAATTAA	DLX6	DLX	42773
chr12	9585084	9585091	8	-	MA0882.1	10.5085	3.58e-05	1	GCAATTAC	DLX6	DLX	42843
chr12	10513697	10513704	8	-	MA0882.1	10.9492	1.79e-05	1	CCAATTAC	DLX6	DLX	42868
chr12	11434454	11434461	8	-	MA0882.1	10.4407	7.93e-05	1	CCAATTAA	DLX6	DLX	42933
chr12	12264164	12264171	8	-	MA0882.1	10.4407	7.93e-05	1	CTAATTAC	DLX6	DLX	43017
chr12	12581487	12581494	8	-	MA0882.1	10.4407	7.93e-05	1	CTAATTAC	DLX6	DLX	43083
chr12	12709322	12709329	8	-	MA0882.1	10.5085	3.58e-05	1	GCAATTAC	DLX6	DLX	43098
chr12	13810499	13810506	8	-	MA0882.1	10.4407	7.93e-05	1	CTAATTAC	DLX6	DLX	43248
chr12	15704704	15704711	8	-	MA0882.1	10.5085	3.58e-05	1	GCAATTAC	DLX6	DLX	43312
chr12	15896763	15896770	8	-	MA0882.1	10.4407	7.93e-05	1	CTAATTAC	DLX6	DLX	43349
chr12	17139852	17139859	8	-	MA0882.1	10.9492	1.79e-05	1	CCAATTAC	DLX6	DLX	43515
chr12	17545775	17545782	8	-	MA0882.1	10.4407	7.93e-05	1	CCAATTAA	DLX6	DLX	43578
chr12	17549642	17549649	8	-	MA0882.1	10.4407	7.93e-05	1	CTAATTAC	DLX6	DLX	43579
chr12	24573432	24573439	8	-	MA0882.1	10.5085	3.58e-05	1	GCAATTAC	DLX6	DLX	43726
chr12	25189693	25189700	8	-	MA0882.1	10.5085	3.58e-05	1	GCAATTAC	DLX6	DLX	43832
chr12	25190592	25190599	8	-	MA0882.1	10.9492	1.79e-05	1	CCAATTAC	DLX6	DLX	43834
chr12	25365270	25365277	8	-	MA0882.1	10.5085	3.58e-05	1	GCAATTAC	DLX6	DLX	43844
chr12	25526793	25526800	8	-	MA0882.1	10.5085	3.58e-05	1	GCAATTAC	DLX6	DLX	43858
chr12	26078905	26078912	8	-	MA0882.1	10.4407	7.93e-05	1	CCAATTAA	DLX6	DLX	43902
chr12	26227178	26227185	8	-	MA0882.1	10.4407	7.93e-05	1	CTAATTAC	DLX6	DLX	43937
chr12	28171929	28171936	8	-	MA0882.1	10.4407	7.93e-05	1	CTAATTAC	DLX6	DLX	44074
chr12	30004128	30004135	8	-	MA0882.1	10.4407	7.93e-05	1	CCAATTAA	DLX6	DLX	44381
chr12	30200697	30200704	8	-	MA0882.1	10.4407	7.93e-05	1	CTAATTAC	DLX6	DLX	44411
chr12	30618930	30618937	8	-	MA0882.1	10.4407	7.93e-05	1	CCAATTAA	DLX6	DLX	44446
chr12	30618971	30618978	8	-	MA0882.1	10.4407	7.93e-05	1	CTAATTAC	DLX6	DLX	44446
chr12	31950289	31950296	8	-	MA0882.1	10.4407	7.93e-05	1	CCAATTAA	DLX6	DLX	44582
chr12	34498477	34498484	8	-	MA0882.1	10.4407	7.93e-05	1	CCAATTAA	DLX6	DLX	44868
chr12	35538953	35538960	8	-	MA0882.1	10.5085	3.58e-05	1	GCAATTAC	DLX6	DLX	44935
chr12	37774225	37774232	8	-	MA0882.1	10.4407	7.93e-05	1	CTAATTAC	DLX6	DLX	45051
chr12	38356602	38356609	8	-	MA0882.1	10.4407	7.93e-05	1	CCAATTAA	DLX6	DLX	45073
chr12	38780768	38780775	8	-	MA0882.1	10.4407	7.93e-05	1	CTAATTAC	DLX6	DLX	45088
chr12	40842804	40842811	8	-	MA0882.1	10.9492	1.79e-05	1	CCAATTAC	DLX6	DLX	45257
chr12	41559421	41559428	8	-	MA0882.1	10.9492	1.79e-05	1	CCAATTAC	DLX6	DLX	45307
chr12	41560052	41560059	8	-	MA0882.1	10.5085	3.58e-05	1	GCAATTAC	DLX6	DLX	45308
chr12	43327221	43327228	8	-	MA0882.1	10.9492	1.79e-05	1	CCAATTAC	DLX6	DLX	45337
chr12	44371156	44371163	8	-	MA0882.1	10.4407	7.93e-05	1	CTAATTAC	DLX6	DLX	45395
chr12	44398133	44398140	8	-	MA0882.1	10.4407	7.93e-05	1	CTAATTAC	DLX6	DLX	45402
chr12	44804359	44804366	8	-	MA0882.1	10.9492	1.79e-05	1	CCAATTAC	DLX6	DLX	45446
chr12	45833614	45833621	8	-	MA0882.1	10.5085	3.58e-05	1	GCAATTAC	DLX6	DLX	45510
chr12	46417077	46417084	8	-	MA0882.1	10.4407	7.93e-05	1	CCAATTAA	DLX6	DLX	45540
chr12	46635613	46635620	8	-	MA0882.1	10.4407	7.93e-05	1	CTAATTAC	DLX6	DLX	45545
chr12	49376712	49376719	8	-	MA0882.1	10.4407	7.93e-05	1	CCAATTAA	DLX6	DLX	45584
chr12	49740168	49740175	8	-	MA0882.1	10.4407	7.93e-05	1	CTAATTAC	DLX6	DLX	45617
chr12	50109338	50109345	8	-	MA0882.1	10.9492	1.79e-05	1	CCAATTAC	DLX6	DLX	45648
chr12	50111446	50111453	8	-	MA0882.1	10.9492	1.79e-05	1	CCAATTAC	DLX6	DLX	45652
chr12	51623260	51623267	8	-	MA0882.1	10.9492	1.79e-05	1	CCAATTAC	DLX6	DLX	45809
chr12	52854903	52854910	8	-	MA0882.1	10.5085	3.58e-05	1	GCAATTAC	DLX6	DLX	45959
chr12	52950947	52950954	8	-	MA0882.1	10.9492	1.79e-05	1	CCAATTAC	DLX6	DLX	45974
chr12	53910430	53910437	8	-	MA0882.1	10.5085	3.58e-05	1	GCAATTAC	DLX6	DLX	46026
chr12	54830712	54830719	8	-	MA0882.1	10.5085	3.58e-05	1	GCAATTAC	DLX6	DLX	46098
chr12	54835248	54835255	8	-	MA0882.1	10.4407	7.93e-05	1	CCAATTAA	DLX6	DLX	46100
chr12	56234478	56234485	8	-	MA0882.1	10.4407	7.93e-05	1	CCAATTAA	DLX6	DLX	46219
chr12	56302159	56302166	8	-	MA0882.1	10.5085	3.58e-05	1	GCAATTAC	DLX6	DLX	46232
chr12	56535225	56535232	8	-	MA0882.1	10.4407	7.93e-05	1	CCAATTAA	DLX6	DLX	46248
chr12	56541342	56541349	8	-	MA0882.1	10.9492	1.79e-05	1	CCAATTAC	DLX6	DLX	46251
chr12	59071827	59071834	8	-	MA0882.1	10.5085	3.58e-05	1	GCAATTAC	DLX6	DLX	46413
chr12	59228891	59228898	8	-	MA0882.1	10.4407	7.93e-05	1	CTAATTAC	DLX6	DLX	46440
chr12	59798533	59798540	8	-	MA0882.1	10.4407	7.93e-05	1	CTAATTAC	DLX6	DLX	46481
chr12	65037799	65037806	8	-	MA0882.1	10.4407	7.93e-05	1	CCAATTAA	DLX6	DLX	46572
chr12	65428354	65428361	8	-	MA0882.1	10.4407	7.93e-05	1	CTAATTAC	DLX6	DLX	46612
chr12	69297695	69297702	8	-	MA0882.1	10.9492	1.79e-05	1	CCAATTAC	DLX6	DLX	46726
chr12	70113754	70113761	8	-	MA0882.1	10.4407	7.93e-05	1	CTAATTAC	DLX6	DLX	46878
chr12	70409785	70409792	8	-	MA0882.1	10.4407	7.93e-05	1	CTAATTAC	DLX6	DLX	46949
chr12	71050206	71050213	8	-	MA0882.1	10.5085	3.58e-05	1	GCAATTAC	DLX6	DLX	47071
chr12	71249910	71249917	8	-	MA0882.1	10.4407	7.93e-05	1	CCAATTAA	DLX6	DLX	47087
chr12	71928278	71928285	8	-	MA0882.1	10.5085	3.58e-05	1	GCAATTAC	DLX6	DLX	47163
chr12	72442222	72442229	8	-	MA0882.1	10.4407	7.93e-05	1	CCAATTAA	DLX6	DLX	47254
chr12	72734257	72734264	8	-	MA0882.1	10.4407	7.93e-05	1	CTAATTAC	DLX6	DLX	47272
chr12	73763231	73763238	8	-	MA0882.1	10.4407	7.93e-05	1	CCAATTAA	DLX6	DLX	47376
chr12	73997004	73997011	8	-	MA0882.1	10.9492	1.79e-05	1	CCAATTAC	DLX6	DLX	47407
chr12	74055685	74055692	8	-	MA0882.1	10.5085	3.58e-05	1	GCAATTAC	DLX6	DLX	47425
chr12	74744986	74744993	8	-	MA0882.1	10.4407	7.93e-05	1	CTAATTAC	DLX6	DLX	47509
chr12	76300482	76300489	8	-	MA0882.1	10.5085	3.58e-05	1	GCAATTAC	DLX6	DLX	47658
chr12	76305102	76305109	8	-	MA0882.1	10.4407	7.93e-05	1	CCAATTAA	DLX6	DLX	47661
chr12	78931776	78931783	8	-	MA0882.1	10.5085	3.58e-05	1	GCAATTAC	DLX6	DLX	47938
chr12	80114526	80114533	8	-	MA0882.1	10.4407	7.93e-05	1	CTAATTAC	DLX6	DLX	48035
chr12	80804061	80804068	8	-	MA0882.1	10.9492	1.79e-05	1	CCAATTAC	DLX6	DLX	48171
chr12	82168604	82168611	8	-	MA0882.1	10.4407	7.93e-05	1	CTAATTAC	DLX6	DLX	48351
chr12	82208738	82208745	8	-	MA0882.1	10.5085	3.58e-05	1	GCAATTAC	DLX6	DLX	48357
chr12	82394642	82394649	8	-	MA0882.1	10.4407	7.93e-05	1	CTAATTAC	DLX6	DLX	48383
chr12	82670809	82670816	8	-	MA0882.1	10.5085	3.58e-05	1	GCAATTAC	DLX6	DLX	48425
chr12	82999402	82999409	8	-	MA0882.1	10.9492	1.79e-05	1	CCAATTAC	DLX6	DLX	48478
chr12	83004233	83004240	8	-	MA0882.1	10.5085	3.58e-05	1	GCAATTAC	DLX6	DLX	48480
chr12	83592224	83592231	8	-	MA0882.1	10.9492	1.79e-05	1	CCAATTAC	DLX6	DLX	48546
chr12	83922076	83922083	8	-	MA0882.1	10.9492	1.79e-05	1	CCAATTAC	DLX6	DLX	48582
chr12	86093374	86093381	8	-	MA0882.1	10.9492	1.79e-05	1	CCAATTAC	DLX6	DLX	48902
chr12	86402113	86402120	8	-	MA0882.1	10.9492	1.79e-05	1	CCAATTAC	DLX6	DLX	48933
chr12	86493083	86493090	8	-	MA0882.1	10.9492	1.79e-05	1	CCAATTAC	DLX6	DLX	48942
chr12	86772320	86772327	8	-	MA0882.1	10.9492	1.79e-05	1	CCAATTAC	DLX6	DLX	48982
chr12	86911655	86911662	8	-	MA0882.1	10.9492	1.79e-05	1	CCAATTAC	DLX6	DLX	49050
chr12	87335069	87335076	8	-	MA0882.1	10.9492	1.79e-05	1	CCAATTAC	DLX6	DLX	49145
chr12	88726013	88726020	8	-	MA0882.1	10.4407	7.93e-05	1	CTAATTAC	DLX6	DLX	49198
chr12	88784496	88784503	8	-	MA0882.1	10.5085	3.58e-05	1	GCAATTAC	DLX6	DLX	49215
chr12	88882085	88882092	8	-	MA0882.1	10.5085	3.58e-05	1	GCAATTAC	DLX6	DLX	49220
chr12	88926357	88926364	8	-	MA0882.1	10.4407	7.93e-05	1	CCAATTAA	DLX6	DLX	49223
chr12	91326214	91326221	8	-	MA0882.1	10.5085	3.58e-05	1	GCAATTAC	DLX6	DLX	49363
chr12	91551952	91551959	8	-	MA0882.1	10.4407	7.93e-05	1	CCAATTAA	DLX6	DLX	49380
chr12	92589889	92589896	8	-	MA0882.1	10.5085	3.58e-05	1	GCAATTAC	DLX6	DLX	49466
chr12	92748878	92748885	8	-	MA0882.1	10.5085	3.58e-05	1	GCAATTAC	DLX6	DLX	49470
chr12	93464715	93464722	8	-	MA0882.1	10.5085	3.58e-05	1	GCAATTAC	DLX6	DLX	49482
chr12	95268521	95268528	8	-	MA0882.1	10.4407	7.93e-05	1	CTAATTAC	DLX6	DLX	49506
chr12	98745668	98745675	8	-	MA0882.1	10.9492	1.79e-05	1	CCAATTAC	DLX6	DLX	49734
chr12	98996164	98996171	8	-	MA0882.1	10.4407	7.93e-05	1	CTAATTAC	DLX6	DLX	49769
chr12	100481498	100481505	8	-	MA0882.1	10.5085	3.58e-05	1	GCAATTAC	DLX6	DLX	50084
chr12	100910319	100910326	8	-	MA0882.1	10.4407	7.93e-05	1	CTAATTAC	DLX6	DLX	50167
chr12	102468446	102468453	8	-	MA0882.1	10.4407	7.93e-05	1	CCAATTAA	DLX6	DLX	50330
chr12	102685707	102685714	8	-	MA0882.1	10.4407	7.93e-05	1	CTAATTAC	DLX6	DLX	50379
chr12	102706523	102706530	8	-	MA0882.1	10.4407	7.93e-05	1	CCAATTAA	DLX6	DLX	50393
chr12	104593546	104593553	8	-	MA0882.1	10.4407	7.93e-05	1	CCAATTAA	DLX6	DLX	50588
chr12	104817686	104817693	8	-	MA0882.1	10.4407	7.93e-05	1	CTAATTAC	DLX6	DLX	50604
chr12	105877081	105877088	8	-	MA0882.1	10.4407	7.93e-05	1	CCAATTAA	DLX6	DLX	50782
chr12	106030795	106030802	8	-	MA0882.1	10.5085	3.58e-05	1	GCAATTAC	DLX6	DLX	50818
chr12	107011359	107011366	8	-	MA0882.1	10.4407	7.93e-05	1	CTAATTAC	DLX6	DLX	50900
chr12	108959694	108959701	8	-	MA0882.1	10.4407	7.93e-05	1	CCAATTAA	DLX6	DLX	51180
chr12	110908347	110908354	8	-	MA0882.1	10.5085	3.58e-05	1	GCAATTAC	DLX6	DLX	51399
chr12	111437401	111437408	8	-	MA0882.1	10.9492	1.79e-05	1	CCAATTAC	DLX6	DLX	51491
chr12	111560128	111560135	8	-	MA0882.1	10.5085	3.58e-05	1	GCAATTAC	DLX6	DLX	51521
chr12	112001243	112001250	8	-	MA0882.1	10.5085	3.58e-05	1	GCAATTAC	DLX6	DLX	51639
chr12	112253618	112253625	8	-	MA0882.1	10.5085	3.58e-05	1	GCAATTAC	DLX6	DLX	51682
chr12	116660417	116660424	8	-	MA0882.1	10.4407	7.93e-05	1	CCAATTAA	DLX6	DLX	52010
chr12	116805521	116805528	8	-	MA0882.1	10.9492	1.79e-05	1	CCAATTAC	DLX6	DLX	52034
chr12	116938294	116938301	8	-	MA0882.1	10.4407	7.93e-05	1	CCAATTAA	DLX6	DLX	52065
chr12	117153106	117153113	8	-	MA0882.1	10.9492	1.79e-05	1	CCAATTAC	DLX6	DLX	52100
chr12	117235349	117235356	8	-	MA0882.1	10.4407	7.93e-05	1	CTAATTAC	DLX6	DLX	52128
chr12	117527393	117527400	8	-	MA0882.1	10.5085	3.58e-05	1	GCAATTAC	DLX6	DLX	52192
chr13	5060292	5060299	8	+	MA0882.1	10.4407	7.93e-05	1	CCAATTAA	DLX6	DLX	52470
chr13	6192242	6192249	8	+	MA0882.1	10.9492	1.79e-05	1	CCAATTAC	DLX6	DLX	52569
chr13	6305971	6305978	8	+	MA0882.1	10.4407	7.93e-05	1	CTAATTAC	DLX6	DLX	52579
chr13	6365356	6365363	8	+	MA0882.1	10.4407	7.93e-05	1	CCAATTAA	DLX6	DLX	52593
chr13	6473234	6473241	8	+	MA0882.1	10.4407	7.93e-05	1	CCAATTAA	DLX6	DLX	52606
chr13	6493227	6493234	8	+	MA0882.1	10.5085	3.58e-05	1	GCAATTAC	DLX6	DLX	52614
chr13	7206865	7206872	8	+	MA0882.1	10.5085	3.58e-05	1	GCAATTAC	DLX6	DLX	52664
chr13	9951450	9951457	8	+	MA0882.1	10.4407	7.93e-05	1	CCAATTAA	DLX6	DLX	52818
chr13	10158427	10158434	8	+	MA0882.1	10.4407	7.93e-05	1	CCAATTAA	DLX6	DLX	52838
chr13	14006306	14006313	8	+	MA0882.1	10.4407	7.93e-05	1	CTAATTAC	DLX6	DLX	53108
chr13	14520360	14520367	8	+	MA0882.1	10.4407	7.93e-05	1	CTAATTAC	DLX6	DLX	53146
chr13	16023921	16023928	8	+	MA0882.1	10.4407	7.93e-05	1	CCAATTAA	DLX6	DLX	53227
chr13	16696970	16696977	8	+	MA0882.1	10.4407	7.93e-05	1	CCAATTAA	DLX6	DLX	53250
chr13	18456646	18456653	8	+	MA0882.1	10.9492	1.79e-05	1	CCAATTAC	DLX6	DLX	53334
chr13	19151130	19151137	8	+	MA0882.1	10.5085	3.58e-05	1	GCAATTAC	DLX6	DLX	53405
chr13	20901272	20901279	8	+	MA0882.1	10.5085	3.58e-05	1	GCAATTAC	DLX6	DLX	53580
chr13	21169208	21169215	8	+	MA0882.1	10.5085	3.58e-05	1	GCAATTAC	DLX6	DLX	53605
chr13	21215427	21215434	8	+	MA0882.1	10.4407	7.93e-05	1	CCAATTAA	DLX6	DLX	53622
chr13	21323326	21323333	8	+	MA0882.1	10.9492	1.79e-05	1	CCAATTAC	DLX6	DLX	53653
chr13	21717545	21717552	8	+	MA0882.1	10.4407	7.93e-05	1	CCAATTAA	DLX6	DLX	53696
chr13	21754911	21754918	8	+	MA0882.1	10.9492	1.79e-05	1	CCAATTAC	DLX6	DLX	53712
chr13	21782513	21782520	8	+	MA0882.1	10.4407	7.93e-05	1	CTAATTAC	DLX6	DLX	53717
chr13	21882270	21882277	8	+	MA0882.1	10.9492	1.79e-05	1	CCAATTAC	DLX6	DLX	53731
chr13	22403171	22403178	8	+	MA0882.1	10.5085	3.58e-05	1	GCAATTAC	DLX6	DLX	53797
chr13	23498051	23498058	8	+	MA0882.1	10.4407	7.93e-05	1	CTAATTAC	DLX6	DLX	53883
chr13	23544363	23544370	8	+	MA0882.1	10.9492	1.79e-05	1	CCAATTAC	DLX6	DLX	53914
chr13	23740144	23740151	8	+	MA0882.1	10.9492	1.79e-05	1	CCAATTAC	DLX6	DLX	53979
chr13	24520931	24520938	8	+	MA0882.1	10.4407	7.93e-05	1	CCAATTAA	DLX6	DLX	54076
chr13	25195355	25195362	8	+	MA0882.1	10.5085	3.58e-05	1	GCAATTAC	DLX6	DLX	54186
chr13	25195697	25195704	8	+	MA0882.1	10.5085	3.58e-05	1	GCAATTAC	DLX6	DLX	54187
chr13	25269268	25269275	8	+	MA0882.1	10.4407	7.93e-05	1	CCAATTAA	DLX6	DLX	54203
chr13	28417733	28417740	8	+	MA0882.1	10.4407	7.93e-05	1	CTAATTAC	DLX6	DLX	54271
chr13	29234124	29234131	8	+	MA0882.1	10.4407	7.93e-05	1	CCAATTAA	DLX6	DLX	54370
chr13	30046252	30046259	8	+	MA0882.1	10.9492	1.79e-05	1	CCAATTAC	DLX6	DLX	54453
chr13	30864915	30864922	8	+	MA0882.1	10.5085	3.58e-05	1	GCAATTAC	DLX6	DLX	54534
chr13	30978522	30978529	8	+	MA0882.1	10.4407	7.93e-05	1	CTAATTAC	DLX6	DLX	54549
chr13	33894347	33894354	8	+	MA0882.1	10.9492	1.79e-05	1	CCAATTAC	DLX6	DLX	54669
chr13	34137164	34137171	8	+	MA0882.1	10.5085	3.58e-05	1	GCAATTAC	DLX6	DLX	54721
chr13	36582564	36582571	8	+	MA0882.1	10.4407	7.93e-05	1	CCAATTAA	DLX6	DLX	55009
chr13	37081547	37081554	8	+	MA0882.1	10.4407	7.93e-05	1	CCAATTAA	DLX6	DLX	55057
chr13	37134773	37134780	8	+	MA0882.1	10.9492	1.79e-05	1	CCAATTAC	DLX6	DLX	55062
chr13	37657390	37657397	8	+	MA0882.1	10.4407	7.93e-05	1	CCAATTAA	DLX6	DLX	55128
chr13	38756959	38756966	8	+	MA0882.1	10.5085	3.58e-05	1	GCAATTAC	DLX6	DLX	55235
chr13	41042243	41042250	8	+	MA0882.1	10.5085	3.58e-05	1	GCAATTAC	DLX6	DLX	55339
chr13	42174927	42174934	8	+	MA0882.1	10.5085	3.58e-05	1	GCAATTAC	DLX6	DLX	55469
chr13	42852457	42852464	8	+	MA0882.1	10.9492	1.79e-05	1	CCAATTAC	DLX6	DLX	55576
chr13	43063518	43063525	8	+	MA0882.1	10.4407	7.93e-05	1	CTAATTAC	DLX6	DLX	55622
chr13	43111925	43111932	8	+	MA0882.1	10.4407	7.93e-05	1	CCAATTAA	DLX6	DLX	55634
chr13	43152413	43152420	8	+	MA0882.1	10.4407	7.93e-05	1	CTAATTAC	DLX6	DLX	55638
chr13	44321453	44321460	8	+	MA0882.1	10.4407	7.93e-05	1	CTAATTAC	DLX6	DLX	55836
chr13	45962177	45962184	8	+	MA0882.1	10.4407	7.93e-05	1	CTAATTAC	DLX6	DLX	56089
chr13	45965601	45965608	8	+	MA0882.1	10.4407	7.93e-05	1	CTAATTAC	DLX6	DLX	56092
chr13	46043821	46043828	8	+	MA0882.1	10.4407	7.93e-05	1	CTAATTAC	DLX6	DLX	56120
chr13	46060084	46060091	8	+	MA0882.1	10.4407	7.93e-05	1	CTAATTAC	DLX6	DLX	56124
chr13	47354624	47354631	8	+	MA0882.1	10.4407	7.93e-05	1	CTAATTAC	DLX6	DLX	56339
chr13	48653896	48653903	8	+	MA0882.1	10.4407	7.93e-05	1	CTAATTAC	DLX6	DLX	56406
chr13	51565766	51565773	8	+	MA0882.1	10.4407	7.93e-05	1	CCAATTAA	DLX6	DLX	56635
chr13	51777201	51777208	8	+	MA0882.1	10.4407	7.93e-05	1	CTAATTAC	DLX6	DLX	56678
chr13	52481958	52481965	8	+	MA0882.1	10.9492	1.79e-05	1	CCAATTAC	DLX6	DLX	56799
chr13	53178890	53178897	8	+	MA0882.1	10.4407	7.93e-05	1	CTAATTAC	DLX6	DLX	56895
chr13	53815923	53815930	8	+	MA0882.1	10.9492	1.79e-05	1	CCAATTAC	DLX6	DLX	56943
chr13	54027435	54027442	8	+	MA0882.1	10.5085	3.58e-05	1	GCAATTAC	DLX6	DLX	56962
chr13	54877749	54877756	8	+	MA0882.1	10.4407	7.93e-05	1	CCAATTAA	DLX6	DLX	57151
chr13	55622686	55622693	8	+	MA0882.1	10.5085	3.58e-05	1	GCAATTAC	DLX6	DLX	57324
chr13	56197254	56197261	8	+	MA0882.1	10.4407	7.93e-05	1	CTAATTAC	DLX6	DLX	57373
chr13	57216319	57216326	8	+	MA0882.1	10.4407	7.93e-05	1	CTAATTAC	DLX6	DLX	57463
chr13	57937992	57937999	8	+	MA0882.1	10.4407	7.93e-05	1	CTAATTAC	DLX6	DLX	57574
chr13	58216347	58216354	8	+	MA0882.1	10.4407	7.93e-05	1	CCAATTAA	DLX6	DLX	57636
chr13	59145792	59145799	8	+	MA0882.1	10.9492	1.79e-05	1	CCAATTAC	DLX6	DLX	57755
chr13	59149060	59149067	8	+	MA0882.1	10.5085	3.58e-05	1	GCAATTAC	DLX6	DLX	57759
chr13	59393533	59393540	8	+	MA0882.1	10.9492	1.79e-05	1	CCAATTAC	DLX6	DLX	57799
chr13	59563720	59563727	8	+	MA0882.1	10.9492	1.79e-05	1	CCAATTAC	DLX6	DLX	57837
chr13	59971379	59971386	8	+	MA0882.1	10.4407	7.93e-05	1	CTAATTAC	DLX6	DLX	57884
chr13	60570436	60570443	8	+	MA0882.1	10.4407	7.93e-05	1	CCAATTAA	DLX6	DLX	57941
chr13	60744224	60744231	8	+	MA0882.1	10.4407	7.93e-05	1	CCAATTAA	DLX6	DLX	57987
chr13	60748660	60748667	8	+	MA0882.1	10.4407	7.93e-05	1	CTAATTAC	DLX6	DLX	57989
chr13	62907915	62907922	8	+	MA0882.1	10.5085	3.58e-05	1	GCAATTAC	DLX6	DLX	58030
chr13	64527048	64527055	8	+	MA0882.1	10.4407	7.93e-05	1	CTAATTAC	DLX6	DLX	58218
chr13	69236671	69236678	8	+	MA0882.1	10.9492	1.79e-05	1	CCAATTAC	DLX6	DLX	58406
chr13	69721387	69721394	8	+	MA0882.1	10.5085	3.58e-05	1	GCAATTAC	DLX6	DLX	58485
chr13	70192851	70192858	8	+	MA0882.1	10.4407	7.93e-05	1	CTAATTAC	DLX6	DLX	58547
chr13	70676366	70676373	8	+	MA0882.1	10.5085	3.58e-05	1	GCAATTAC	DLX6	DLX	58599
chr13	71376176	71376183	8	+	MA0882.1	10.4407	7.93e-05	1	CTAATTAC	DLX6	DLX	58655
chr13	72490563	72490570	8	+	MA0882.1	10.5085	3.58e-05	1	GCAATTAC	DLX6	DLX	58700
chr13	75462963	75462970	8	+	MA0882.1	10.4407	7.93e-05	1	CTAATTAC	DLX6	DLX	58909
chr13	75726929	75726936	8	+	MA0882.1	10.9492	1.79e-05	1	CCAATTAC	DLX6	DLX	58925
chr13	75944188	75944195	8	+	MA0882.1	10.4407	7.93e-05	1	CCAATTAA	DLX6	DLX	58962
chr13	76878004	76878011	8	+	MA0882.1	10.4407	7.93e-05	1	CTAATTAC	DLX6	DLX	59048
chr13	78209141	78209148	8	+	MA0882.1	10.4407	7.93e-05	1	CTAATTAC	DLX6	DLX	59123
chr13	78698334	78698341	8	+	MA0882.1	10.4407	7.93e-05	1	CTAATTAC	DLX6	DLX	59162
chr13	81828315	81828322	8	+	MA0882.1	10.5085	3.58e-05	1	GCAATTAC	DLX6	DLX	59302
chr13	82317073	82317080	8	+	MA0882.1	10.4407	7.93e-05	1	CCAATTAA	DLX6	DLX	59332
chr13	83656907	83656914	8	+	MA0882.1	10.4407	7.93e-05	1	CTAATTAC	DLX6	DLX	59467
chr13	89324816	89324823	8	+	MA0882.1	10.9492	1.79e-05	1	CCAATTAC	DLX6	DLX	59704
chr13	89741968	89741975	8	+	MA0882.1	10.9492	1.79e-05	1	CCAATTAC	DLX6	DLX	59737
chr13	91178929	91178936	8	+	MA0882.1	10.4407	7.93e-05	1	CTAATTAC	DLX6	DLX	59829
chr13	91179626	91179633	8	+	MA0882.1	10.4407	7.93e-05	1	CCAATTAA	DLX6	DLX	59831
chr13	91874988	91874995	8	+	MA0882.1	10.9492	1.79e-05	1	CCAATTAC	DLX6	DLX	59909
chr13	92274637	92274644	8	+	MA0882.1	10.9492	1.79e-05	1	CCAATTAC	DLX6	DLX	59971
chr13	92327994	92328001	8	+	MA0882.1	10.4407	7.93e-05	1	CCAATTAA	DLX6	DLX	59975
chr13	94267322	94267329	8	+	MA0882.1	10.9492	1.79e-05	1	CCAATTAC	DLX6	DLX	60227
chr13	95083015	95083022	8	+	MA0882.1	10.5085	3.58e-05	1	GCAATTAC	DLX6	DLX	60295
chr13	95135943	95135950	8	+	MA0882.1	10.5085	3.58e-05	1	GCAATTAC	DLX6	DLX	60314
chr13	95524756	95524763	8	+	MA0882.1	10.9492	1.79e-05	1	CCAATTAC	DLX6	DLX	60377
chr13	95843531	95843538	8	+	MA0882.1	10.5085	3.58e-05	1	GCAATTAC	DLX6	DLX	60413
chr13	97274204	97274211	8	+	MA0882.1	10.5085	3.58e-05	1	GCAATTAC	DLX6	DLX	60592
chr13	97393674	97393681	8	+	MA0882.1	10.4407	7.93e-05	1	CCAATTAA	DLX6	DLX	60606
chr13	97435451	97435458	8	+	MA0882.1	10.4407	7.93e-05	1	CTAATTAC	DLX6	DLX	60617
chr13	97939616	97939623	8	+	MA0882.1	10.9492	1.79e-05	1	CCAATTAC	DLX6	DLX	60729
chr13	98977796	98977803	8	+	MA0882.1	10.4407	7.93e-05	1	CCAATTAA	DLX6	DLX	60845
chr13	99285085	99285092	8	+	MA0882.1	10.5085	3.58e-05	1	GCAATTAC	DLX6	DLX	60906
chr13	99367360	99367367	8	+	MA0882.1	10.4407	7.93e-05	1	CCAATTAA	DLX6	DLX	60923
chr13	99441910	99441917	8	+	MA0882.1	10.4407	7.93e-05	1	CTAATTAC	DLX6	DLX	60938
chr13	99608808	99608815	8	+	MA0882.1	10.4407	7.93e-05	1	CCAATTAA	DLX6	DLX	60984
chr13	100744741	100744748	8	+	MA0882.1	10.9492	1.79e-05	1	CCAATTAC	DLX6	DLX	61074
chr13	101092485	101092492	8	+	MA0882.1	10.9492	1.79e-05	1	CCAATTAC	DLX6	DLX	61128
chr13	101317207	101317214	8	+	MA0882.1	10.4407	7.93e-05	1	CCAATTAA	DLX6	DLX	61160
chr13	101689372	101689379	8	+	MA0882.1	10.5085	3.58e-05	1	GCAATTAC	DLX6	DLX	61213
chr13	102345074	102345081	8	+	MA0882.1	10.4407	7.93e-05	1	CTAATTAC	DLX6	DLX	61282
chr13	102533887	102533894	8	+	MA0882.1	10.4407	7.93e-05	1	CTAATTAC	DLX6	DLX	61286
chr13	102748445	102748452	8	+	MA0882.1	10.5085	3.58e-05	1	GCAATTAC	DLX6	DLX	61314
chr13	104285177	104285184	8	+	MA0882.1	10.4407	7.93e-05	1	CCAATTAA	DLX6	DLX	61496
chr13	105293786	105293793	8	+	MA0882.1	10.4407	7.93e-05	1	CTAATTAC	DLX6	DLX	61618
chr13	106525596	106525603	8	+	MA0882.1	10.4407	7.93e-05	1	CCAATTAA	DLX6	DLX	61651
chr13	107065385	107065392	8	+	MA0882.1	10.4407	7.93e-05	1	CTAATTAC	DLX6	DLX	61700
chr13	107208692	107208699	8	+	MA0882.1	10.5085	3.58e-05	1	GCAATTAC	DLX6	DLX	61716
chr13	107247595	107247602	8	+	MA0882.1	10.4407	7.93e-05	1	CCAATTAA	DLX6	DLX	61723
chr13	107767084	107767091	8	+	MA0882.1	10.9492	1.79e-05	1	CCAATTAC	DLX6	DLX	61793
chr13	107767442	107767449	8	+	MA0882.1	10.4407	7.93e-05	1	CCAATTAA	DLX6	DLX	61793
chr13	108525771	108525778	8	+	MA0882.1	10.9492	1.79e-05	1	CCAATTAC	DLX6	DLX	61877
chr13	108675694	108675701	8	+	MA0882.1	10.4407	7.93e-05	1	CTAATTAC	DLX6	DLX	61891
chr13	109175376	109175383	8	+	MA0882.1	10.9492	1.79e-05	1	CCAATTAC	DLX6	DLX	61921
chr13	109426366	109426373	8	+	MA0882.1	10.4407	7.93e-05	1	CTAATTAC	DLX6	DLX	61949
chr13	109568957	109568964	8	+	MA0882.1	10.5085	3.58e-05	1	GCAATTAC	DLX6	DLX	61975
chr13	110141382	110141389	8	+	MA0882.1	10.4407	7.93e-05	1	CCAATTAA	DLX6	DLX	62091
chr13	110784446	110784453	8	+	MA0882.1	10.4407	7.93e-05	1	CTAATTAC	DLX6	DLX	62185
chr13	112398369	112398376	8	+	MA0882.1	10.4407	7.93e-05	1	CTAATTAC	DLX6	DLX	62342
chr13	113223492	113223499	8	+	MA0882.1	10.9492	1.79e-05	1	CCAATTAC	DLX6	DLX	62430
chr13	113683148	113683155	8	+	MA0882.1	10.9492	1.79e-05	1	CCAATTAC	DLX6	DLX	62512
chr13	114119473	114119480	8	+	MA0882.1	10.4407	7.93e-05	1	CTAATTAC	DLX6	DLX	62590
chr13	115210924	115210931	8	+	MA0882.1	10.5085	3.58e-05	1	GCAATTAC	DLX6	DLX	62671
chr13	115986517	115986524	8	+	MA0882.1	10.5085	3.58e-05	1	GCAATTAC	DLX6	DLX	62675
chr13	116313687	116313694	8	+	MA0882.1	10.9492	1.79e-05	1	CCAATTAC	DLX6	DLX	62686
chr13	116712015	116712022	8	+	MA0882.1	10.4407	7.93e-05	1	CTAATTAC	DLX6	DLX	62695
chr13	116795197	116795204	8	+	MA0882.1	10.4407	7.93e-05	1	CTAATTAC	DLX6	DLX	62702
chr13	116974663	116974670	8	+	MA0882.1	10.9492	1.79e-05	1	CCAATTAC	DLX6	DLX	62712
chr13	117018842	117018849	8	+	MA0882.1	10.5085	3.58e-05	1	GCAATTAC	DLX6	DLX	62716
chr13	117402557	117402564	8	+	MA0882.1	10.9492	1.79e-05	1	CCAATTAC	DLX6	DLX	62746
chr13	119743105	119743112	8	+	MA0882.1	10.4407	7.93e-05	1	CCAATTAA	DLX6	DLX	62891
chr13	3537257	3537264	8	-	MA0882.1	10.5085	3.58e-05	1	GCAATTAC	DLX6	DLX	52377
chr13	3653509	3653516	8	-	MA0882.1	10.9492	1.79e-05	1	CCAATTAC	DLX6	DLX	52396
chr13	4609227	4609234	8	-	MA0882.1	10.4407	7.93e-05	1	CCAATTAA	DLX6	DLX	52453
chr13	4771590	4771597	8	-	MA0882.1	10.9492	1.79e-05	1	CCAATTAC	DLX6	DLX	52463
chr13	6492901	6492908	8	-	MA0882.1	10.4407	7.93e-05	1	CCAATTAA	DLX6	DLX	52613
chr13	6665773	6665780	8	-	MA0882.1	10.4407	7.93e-05	1	CTAATTAC	DLX6	DLX	52649
chr13	8538972	8538979	8	-	MA0882.1	10.4407	7.93e-05	1	CTAATTAC	DLX6	DLX	52686
chr13	8560811	8560818	8	-	MA0882.1	10.4407	7.93e-05	1	CTAATTAC	DLX6	DLX	52690
chr13	9283152	9283159	8	-	MA0882.1	10.5085	3.58e-05	1	GCAATTAC	DLX6	DLX	52753
chr13	12013420	12013427	8	-	MA0882.1	10.5085	3.58e-05	1	GCAATTAC	DLX6	DLX	52953
chr13	13554455	13554462	8	-	MA0882.1	10.4407	7.93e-05	1	CCAATTAA	DLX6	DLX	53060
chr13	14465111	14465118	8	-	MA0882.1	10.9492	1.79e-05	1	CCAATTAC	DLX6	DLX	53136
chr13	15982269	15982276	8	-	MA0882.1	10.4407	7.93e-05	1	CTAATTAC	DLX6	DLX	53205
chr13	18387780	18387787	8	-	MA0882.1	10.5085	3.58e-05	1	GCAATTAC	DLX6	DLX	53333
chr13	19619182	19619189	8	-	MA0882.1	10.4407	7.93e-05	1	CCAATTAA	DLX6	DLX	53429
chr13	20094051	20094058	8	-	MA0882.1	10.5085	3.58e-05	1	GCAATTAC	DLX6	DLX	53461
chr13	20183249	20183256	8	-	MA0882.1	10.4407	7.93e-05	1	CCAATTAA	DLX6	DLX	53475
chr13	20205137	20205144	8	-	MA0882.1	10.4407	7.93e-05	1	CCAATTAA	DLX6	DLX	53480
chr13	20205194	20205201	8	-	MA0882.1	10.4407	7.93e-05	1	CCAATTAA	DLX6	DLX	53480
chr13	20205251	20205258	8	-	MA0882.1	10.4407	7.93e-05	1	CCAATTAA	DLX6	DLX	53480
chr13	20385028	20385035	8	-	MA0882.1	10.4407	7.93e-05	1	CTAATTAC	DLX6	DLX	53511
chr13	21160891	21160898	8	-	MA0882.1	10.4407	7.93e-05	1	CCAATTAA	DLX6	DLX	53597
chr13	21172118	21172125	8	-	MA0882.1	10.4407	7.93e-05	1	CCAATTAA	DLX6	DLX	53610
chr13	21275335	21275342	8	-	MA0882.1	10.4407	7.93e-05	1	CTAATTAC	DLX6	DLX	53646
chr13	29235428	29235435	8	-	MA0882.1	10.5085	3.58e-05	1	GCAATTAC	DLX6	DLX	54372
chr13	29835396	29835403	8	-	MA0882.1	10.5085	3.58e-05	1	GCAATTAC	DLX6	DLX	54423
chr13	30069510	30069517	8	-	MA0882.1	10.9492	1.79e-05	1	CCAATTAC	DLX6	DLX	54456
chr13	30668263	30668270	8	-	MA0882.1	10.9492	1.79e-05	1	CCAATTAC	DLX6	DLX	54503
chr13	34096120	34096127	8	-	MA0882.1	10.5085	3.58e-05	1	GCAATTAC	DLX6	DLX	54708
chr13	34149708	34149715	8	-	MA0882.1	10.4407	7.93e-05	1	CCAATTAA	DLX6	DLX	54723
chr13	34249843	34249850	8	-	MA0882.1	10.4407	7.93e-05	1	CTAATTAC	DLX6	DLX	54755
chr13	34864654	34864661	8	-	MA0882.1	10.5085	3.58e-05	1	GCAATTAC	DLX6	DLX	54838
chr13	36491538	36491545	8	-	MA0882.1	10.4407	7.93e-05	1	CCAATTAA	DLX6	DLX	54978
chr13	37013522	37013529	8	-	MA0882.1	10.9492	1.79e-05	1	CCAATTAC	DLX6	DLX	55053
chr13	37311631	37311638	8	-	MA0882.1	10.4407	7.93e-05	1	CTAATTAC	DLX6	DLX	55081
chr13	38080312	38080319	8	-	MA0882.1	10.5085	3.58e-05	1	GCAATTAC	DLX6	DLX	55179
chr13	38960924	38960931	8	-	MA0882.1	10.9492	1.79e-05	1	CCAATTAC	DLX6	DLX	55252
chr13	40607073	40607080	8	-	MA0882.1	10.4407	7.93e-05	1	CTAATTAC	DLX6	DLX	55300
chr13	40860093	40860100	8	-	MA0882.1	10.9492	1.79e-05	1	CCAATTAC	DLX6	DLX	55316
chr13	42048332	42048339	8	-	MA0882.1	10.4407	7.93e-05	1	CCAATTAA	DLX6	DLX	55447
chr13	42889648	42889655	8	-	MA0882.1	10.9492	1.79e-05	1	CCAATTAC	DLX6	DLX	55580
chr13	42918063	42918070	8	-	MA0882.1	10.4407	7.93e-05	1	CCAATTAA	DLX6	DLX	55593
chr13	43010397	43010404	8	-	MA0882.1	10.4407	7.93e-05	1	CTAATTAC	DLX6	DLX	55611
chr13	43706711	43706718	8	-	MA0882.1	10.4407	7.93e-05	1	CCAATTAA	DLX6	DLX	55768
chr13	44174481	44174488	8	-	MA0882.1	10.4407	7.93e-05	1	CTAATTAC	DLX6	DLX	55816
chr13	44228633	44228640	8	-	MA0882.1	10.4407	7.93e-05	1	CTAATTAC	DLX6	DLX	55818
chr13	45365867	45365874	8	-	MA0882.1	10.4407	7.93e-05	1	CCAATTAA	DLX6	DLX	55944
chr13	45786632	45786639	8	-	MA0882.1	10.9492	1.79e-05	1	CCAATTAC	DLX6	DLX	56045
chr13	46060099	46060106	8	-	MA0882.1	10.4407	7.93e-05	1	CTAATTAC	DLX6	DLX	56124
chr13	46461426	46461433	8	-	MA0882.1	10.4407	7.93e-05	1	CCAATTAA	DLX6	DLX	56188
chr13	46549024	46549031	8	-	MA0882.1	10.5085	3.58e-05	1	GCAATTAC	DLX6	DLX	56213
chr13	47194557	47194564	8	-	MA0882.1	10.5085	3.58e-05	1	GCAATTAC	DLX6	DLX	56309
chr13	47413957	47413964	8	-	MA0882.1	10.5085	3.58e-05	1	GCAATTAC	DLX6	DLX	56340
chr13	51101908	51101915	8	-	MA0882.1	10.5085	3.58e-05	1	GCAATTAC	DLX6	DLX	56569
chr13	51705698	51705705	8	-	MA0882.1	10.4407	7.93e-05	1	CTAATTAC	DLX6	DLX	56666
chr13	52823063	52823070	8	-	MA0882.1	10.4407	7.93e-05	1	CTAATTAC	DLX6	DLX	56840
chr13	52979744	52979751	8	-	MA0882.1	10.4407	7.93e-05	1	CTAATTAC	DLX6	DLX	56878
chr13	53184342	53184349	8	-	MA0882.1	10.4407	7.93e-05	1	CTAATTAC	DLX6	DLX	56896
chr13	53275811	53275818	8	-	MA0882.1	10.9492	1.79e-05	1	CCAATTAC	DLX6	DLX	56905
chr13	54026893	54026900	8	-	MA0882.1	10.9492	1.79e-05	1	CCAATTAC	DLX6	DLX	56962
chr13	54337262	54337269	8	-	MA0882.1	10.4407	7.93e-05	1	CCAATTAA	DLX6	DLX	57046
chr13	54811599	54811606	8	-	MA0882.1	10.4407	7.93e-05	1	CTAATTAC	DLX6	DLX	57139
chr13	54874973	54874980	8	-	MA0882.1	10.5085	3.58e-05	1	GCAATTAC	DLX6	DLX	57149
chr13	54884781	54884788	8	-	MA0882.1	10.9492	1.79e-05	1	CCAATTAC	DLX6	DLX	57156
chr13	54956147	54956154	8	-	MA0882.1	10.4407	7.93e-05	1	CTAATTAC	DLX6	DLX	57178
chr13	55135629	55135636	8	-	MA0882.1	10.4407	7.93e-05	1	CCAATTAA	DLX6	DLX	57200
chr13	56295250	56295257	8	-	MA0882.1	10.4407	7.93e-05	1	CCAATTAA	DLX6	DLX	57385
chr13	56580657	56580664	8	-	MA0882.1	10.4407	7.93e-05	1	CTAATTAC	DLX6	DLX	57414
chr13	57246651	57246658	8	-	MA0882.1	10.4407	7.93e-05	1	CCAATTAA	DLX6	DLX	57465
chr13	57434952	57434959	8	-	MA0882.1	10.5085	3.58e-05	1	GCAATTAC	DLX6	DLX	57477
chr13	57685257	57685264	8	-	MA0882.1	10.4407	7.93e-05	1	CCAATTAA	DLX6	DLX	57526
chr13	57798113	57798120	8	-	MA0882.1	10.9492	1.79e-05	1	CCAATTAC	DLX6	DLX	57546
chr13	59213050	59213057	8	-	MA0882.1	10.9492	1.79e-05	1	CCAATTAC	DLX6	DLX	57771
chr13	59293159	59293166	8	-	MA0882.1	10.4407	7.93e-05	1	CCAATTAA	DLX6	DLX	57788
chr13	60358924	60358931	8	-	MA0882.1	10.9492	1.79e-05	1	CCAATTAC	DLX6	DLX	57914
chr13	60570368	60570375	8	-	MA0882.1	10.4407	7.93e-05	1	CTAATTAC	DLX6	DLX	57941
chr13	67798967	67798974	8	-	MA0882.1	10.5085	3.58e-05	1	GCAATTAC	DLX6	DLX	58312
chr13	68862955	68862962	8	-	MA0882.1	10.5085	3.58e-05	1	GCAATTAC	DLX6	DLX	58365
chr13	73476787	73476794	8	-	MA0882.1	10.5085	3.58e-05	1	GCAATTAC	DLX6	DLX	58758
chr13	74167160	74167167	8	-	MA0882.1	10.5085	3.58e-05	1	GCAATTAC	DLX6	DLX	58829
chr13	76195761	76195768	8	-	MA0882.1	10.4407	7.93e-05	1	CCAATTAA	DLX6	DLX	58989
chr13	78100364	78100371	8	-	MA0882.1	10.9492	1.79e-05	1	CCAATTAC	DLX6	DLX	59092
chr13	78181678	78181685	8	-	MA0882.1	10.5085	3.58e-05	1	GCAATTAC	DLX6	DLX	59103
chr13	78207319	78207326	8	-	MA0882.1	10.4407	7.93e-05	1	CCAATTAA	DLX6	DLX	59121
chr13	78209092	78209099	8	-	MA0882.1	10.5085	3.58e-05	1	GCAATTAC	DLX6	DLX	59123
chr13	78698048	78698055	8	-	MA0882.1	10.9492	1.79e-05	1	CCAATTAC	DLX6	DLX	59162
chr13	80882627	80882634	8	-	MA0882.1	10.4407	7.93e-05	1	CTAATTAC	DLX6	DLX	59207
chr13	80883911	80883918	8	-	MA0882.1	10.4407	7.93e-05	1	CCAATTAA	DLX6	DLX	59209
chr13	81466852	81466859	8	-	MA0882.1	10.5085	3.58e-05	1	GCAATTAC	DLX6	DLX	59249
chr13	82620171	82620178	8	-	MA0882.1	10.4407	7.93e-05	1	CCAATTAA	DLX6	DLX	59359
chr13	83157048	83157055	8	-	MA0882.1	10.9492	1.79e-05	1	CCAATTAC	DLX6	DLX	59405
chr13	83518506	83518513	8	-	MA0882.1	10.9492	1.79e-05	1	CCAATTAC	DLX6	DLX	59423
chr13	83525640	83525647	8	-	MA0882.1	10.4407	7.93e-05	1	CCAATTAA	DLX6	DLX	59429
chr13	85126985	85126992	8	-	MA0882.1	10.4407	7.93e-05	1	CTAATTAC	DLX6	DLX	59619
chr13	85310355	85310362	8	-	MA0882.1	10.9492	1.79e-05	1	CCAATTAC	DLX6	DLX	59637
chr13	89540630	89540637	8	-	MA0882.1	10.4407	7.93e-05	1	CTAATTAC	DLX6	DLX	59715
chr13	90886776	90886783	8	-	MA0882.1	10.9492	1.79e-05	1	CCAATTAC	DLX6	DLX	59777
chr13	90923466	90923473	8	-	MA0882.1	10.9492	1.79e-05	1	CCAATTAC	DLX6	DLX	59790
chr13	91414034	91414041	8	-	MA0882.1	10.4407	7.93e-05	1	CCAATTAA	DLX6	DLX	59856
chr13	91463206	91463213	8	-	MA0882.1	10.5085	3.58e-05	1	GCAATTAC	DLX6	DLX	59869
chr13	92531451	92531458	8	-	MA0882.1	10.9492	1.79e-05	1	CCAATTAC	DLX6	DLX	59997
chr13	92912620	92912627	8	-	MA0882.1	10.9492	1.79e-05	1	CCAATTAC	DLX6	DLX	60052
chr13	92999956	92999963	8	-	MA0882.1	10.9492	1.79e-05	1	CCAATTAC	DLX6	DLX	60063
chr13	94702816	94702823	8	-	MA0882.1	10.4407	7.93e-05	1	CCAATTAA	DLX6	DLX	60259
chr13	95692491	95692498	8	-	MA0882.1	10.5085	3.58e-05	1	GCAATTAC	DLX6	DLX	60390
chr13	96024102	96024109	8	-	MA0882.1	10.9492	1.79e-05	1	CCAATTAC	DLX6	DLX	60449
chr13	96543734	96543741	8	-	MA0882.1	10.4407	7.93e-05	1	CCAATTAA	DLX6	DLX	60486
chr13	97142117	97142124	8	-	MA0882.1	10.4407	7.93e-05	1	CCAATTAA	DLX6	DLX	60557
chr13	97389080	97389087	8	-	MA0882.1	10.9492	1.79e-05	1	CCAATTAC	DLX6	DLX	60602
chr13	97424232	97424239	8	-	MA0882.1	10.4407	7.93e-05	1	CTAATTAC	DLX6	DLX	60614
chr13	98978202	98978209	8	-	MA0882.1	10.4407	7.93e-05	1	CTAATTAC	DLX6	DLX	60845
chr13	99063672	99063679	8	-	MA0882.1	10.9492	1.79e-05	1	CCAATTAC	DLX6	DLX	60857
chr13	99149910	99149917	8	-	MA0882.1	10.4407	7.93e-05	1	CCAATTAA	DLX6	DLX	60887
chr13	99284844	99284851	8	-	MA0882.1	10.5085	3.58e-05	1	GCAATTAC	DLX6	DLX	60906
chr13	99367523	99367530	8	-	MA0882.1	10.9492	1.79e-05	1	CCAATTAC	DLX6	DLX	60923
chr13	99444623	99444630	8	-	MA0882.1	10.9492	1.79e-05	1	CCAATTAC	DLX6	DLX	60940
chr13	99517098	99517105	8	-	MA0882.1	10.5085	3.58e-05	1	GCAATTAC	DLX6	DLX	60967
chr13	99784552	99784559	8	-	MA0882.1	10.5085	3.58e-05	1	GCAATTAC	DLX6	DLX	61015
chr13	103602426	103602433	8	-	MA0882.1	10.9492	1.79e-05	1	CCAATTAC	DLX6	DLX	61424
chr13	103921457	103921464	8	-	MA0882.1	10.9492	1.79e-05	1	CCAATTAC	DLX6	DLX	61455
chr13	103922043	103922050	8	-	MA0882.1	10.4407	7.93e-05	1	CTAATTAC	DLX6	DLX	61455
chr13	104013481	104013488	8	-	MA0882.1	10.4407	7.93e-05	1	CTAATTAC	DLX6	DLX	61461
chr13	104122165	104122172	8	-	MA0882.1	10.9492	1.79e-05	1	CCAATTAC	DLX6	DLX	61484
chr13	104285112	104285119	8	-	MA0882.1	10.4407	7.93e-05	1	CTAATTAC	DLX6	DLX	61496
chr13	106166427	106166434	8	-	MA0882.1	10.4407	7.93e-05	1	CCAATTAA	DLX6	DLX	61637
chr13	107449948	107449955	8	-	MA0882.1	10.9492	1.79e-05	1	CCAATTAC	DLX6	DLX	61745
chr13	107485780	107485787	8	-	MA0882.1	10.5085	3.58e-05	1	GCAATTAC	DLX6	DLX	61750
chr13	107661532	107661539	8	-	MA0882.1	10.4407	7.93e-05	1	CTAATTAC	DLX6	DLX	61777
chr13	109066298	109066305	8	-	MA0882.1	10.5085	3.58e-05	1	GCAATTAC	DLX6	DLX	61907
chr13	109686279	109686286	8	-	MA0882.1	10.5085	3.58e-05	1	GCAATTAC	DLX6	DLX	61997
chr13	109725838	109725845	8	-	MA0882.1	10.4407	7.93e-05	1	CTAATTAC	DLX6	DLX	62008
chr13	110600610	110600617	8	-	MA0882.1	10.4407	7.93e-05	1	CTAATTAC	DLX6	DLX	62160
chr13	110650026	110650033	8	-	MA0882.1	10.4407	7.93e-05	1	CCAATTAA	DLX6	DLX	62171
chr13	111098908	111098915	8	-	MA0882.1	10.5085	3.58e-05	1	GCAATTAC	DLX6	DLX	62225
chr13	111980440	111980447	8	-	MA0882.1	10.4407	7.93e-05	1	CTAATTAC	DLX6	DLX	62309
chr13	111991104	111991111	8	-	MA0882.1	10.5085	3.58e-05	1	GCAATTAC	DLX6	DLX	62310
chr13	112002704	112002711	8	-	MA0882.1	10.9492	1.79e-05	1	CCAATTAC	DLX6	DLX	62316
chr13	112317442	112317449	8	-	MA0882.1	10.4407	7.93e-05	1	CCAATTAA	DLX6	DLX	62333
chr13	112954252	112954259	8	-	MA0882.1	10.5085	3.58e-05	1	GCAATTAC	DLX6	DLX	62396
chr13	113663613	113663620	8	-	MA0882.1	10.4407	7.93e-05	1	CCAATTAA	DLX6	DLX	62508
chr13	114106223	114106230	8	-	MA0882.1	10.9492	1.79e-05	1	CCAATTAC	DLX6	DLX	62588
chr13	114831602	114831609	8	-	MA0882.1	10.4407	7.93e-05	1	CCAATTAA	DLX6	DLX	62641
chr13	114831637	114831644	8	-	MA0882.1	10.4407	7.93e-05	1	CTAATTAC	DLX6	DLX	62641
chr13	114992487	114992494	8	-	MA0882.1	10.4407	7.93e-05	1	CCAATTAA	DLX6	DLX	62656
chr13	116533341	116533348	8	-	MA0882.1	10.4407	7.93e-05	1	CCAATTAA	DLX6	DLX	62690
chr13	117217402	117217409	8	-	MA0882.1	10.9492	1.79e-05	1	CCAATTAC	DLX6	DLX	62732
chr13	117402816	117402823	8	-	MA0882.1	10.9492	1.79e-05	1	CCAATTAC	DLX6	DLX	62746
chr13	117467477	117467484	8	-	MA0882.1	10.5085	3.58e-05	1	GCAATTAC	DLX6	DLX	62747
chr13	118363912	118363919	8	-	MA0882.1	10.9492	1.79e-05	1	CCAATTAC	DLX6	DLX	62807
chr13	118377430	118377437	8	-	MA0882.1	10.4407	7.93e-05	1	CCAATTAA	DLX6	DLX	62811
chr13	119427786	119427793	8	-	MA0882.1	10.4407	7.93e-05	1	CCAATTAA	DLX6	DLX	62840
chr13	119741641	119741648	8	-	MA0882.1	10.4407	7.93e-05	1	CTAATTAC	DLX6	DLX	62890
chr14	8216027	8216034	8	+	MA0882.1	10.9492	1.79e-05	1	CCAATTAC	DLX6	DLX	63081
chr14	9517731	9517738	8	+	MA0882.1	10.4407	7.93e-05	1	CCAATTAA	DLX6	DLX	63152
chr14	11036752	11036759	8	+	MA0882.1	10.9492	1.79e-05	1	CCAATTAC	DLX6	DLX	63212
chr14	11160274	11160281	8	+	MA0882.1	10.4407	7.93e-05	1	CTAATTAC	DLX6	DLX	63225
chr14	13262562	13262569	8	+	MA0882.1	10.4407	7.93e-05	1	CTAATTAC	DLX6	DLX	63446
chr14	13459628	13459635	8	+	MA0882.1	10.4407	7.93e-05	1	CTAATTAC	DLX6	DLX	63467
chr14	19961970	19961977	8	+	MA0882.1	10.9492	1.79e-05	1	CCAATTAC	DLX6	DLX	63943
chr14	19964333	19964340	8	+	MA0882.1	10.4407	7.93e-05	1	CTAATTAC	DLX6	DLX	63945
chr14	20696221	20696228	8	+	MA0882.1	10.4407	7.93e-05	1	CTAATTAC	DLX6	DLX	64052
chr14	20767215	20767222	8	+	MA0882.1	10.4407	7.93e-05	1	CTAATTAC	DLX6	DLX	64071
chr14	21003850	21003857	8	+	MA0882.1	10.5085	3.58e-05	1	GCAATTAC	DLX6	DLX	64119
chr14	21343067	21343074	8	+	MA0882.1	10.5085	3.58e-05	1	GCAATTAC	DLX6	DLX	64153
chr14	23684618	23684625	8	+	MA0882.1	10.9492	1.79e-05	1	CCAATTAC	DLX6	DLX	64349
chr14	23785802	23785809	8	+	MA0882.1	10.4407	7.93e-05	1	CCAATTAA	DLX6	DLX	64367
chr14	23836208	23836215	8	+	MA0882.1	10.4407	7.93e-05	1	CTAATTAC	DLX6	DLX	64375
chr14	24606839	24606846	8	+	MA0882.1	10.9492	1.79e-05	1	CCAATTAC	DLX6	DLX	64474
chr14	25127647	25127654	8	+	MA0882.1	10.9492	1.79e-05	1	CCAATTAC	DLX6	DLX	64548
chr14	25350504	25350511	8	+	MA0882.1	10.4407	7.93e-05	1	CTAATTAC	DLX6	DLX	64582
chr14	25816829	25816836	8	+	MA0882.1	10.4407	7.93e-05	1	CCAATTAA	DLX6	DLX	64669
chr14	25832588	25832595	8	+	MA0882.1	10.9492	1.79e-05	1	CCAATTAC	DLX6	DLX	64674
chr14	26640237	26640244	8	+	MA0882.1	10.4407	7.93e-05	1	CCAATTAA	DLX6	DLX	64714
chr14	27623206	27623213	8	+	MA0882.1	10.4407	7.93e-05	1	CTAATTAC	DLX6	DLX	64808
chr14	28505737	28505744	8	+	MA0882.1	10.4407	7.93e-05	1	CTAATTAC	DLX6	DLX	64916
chr14	29948782	29948789	8	+	MA0882.1	10.4407	7.93e-05	1	CCAATTAA	DLX6	DLX	65015
chr14	30365978	30365985	8	+	MA0882.1	10.9492	1.79e-05	1	CCAATTAC	DLX6	DLX	65101
chr14	30548871	30548878	8	+	MA0882.1	10.5085	3.58e-05	1	GCAATTAC	DLX6	DLX	65125
chr14	30826546	30826553	8	+	MA0882.1	10.4407	7.93e-05	1	CCAATTAA	DLX6	DLX	65166
chr14	31933635	31933642	8	+	MA0882.1	10.4407	7.93e-05	1	CTAATTAC	DLX6	DLX	65331
chr14	32532441	32532448	8	+	MA0882.1	10.4407	7.93e-05	1	CCAATTAA	DLX6	DLX	65394
chr14	33131466	33131473	8	+	MA0882.1	10.4407	7.93e-05	1	CCAATTAA	DLX6	DLX	65430
chr14	33205811	33205818	8	+	MA0882.1	10.9492	1.79e-05	1	CCAATTAC	DLX6	DLX	65437
chr14	33296963	33296970	8	+	MA0882.1	10.5085	3.58e-05	1	GCAATTAC	DLX6	DLX	65449
chr14	33683781	33683788	8	+	MA0882.1	10.9492	1.79e-05	1	CCAATTAC	DLX6	DLX	65511
chr14	34346352	34346359	8	+	MA0882.1	10.9492	1.79e-05	1	CCAATTAC	DLX6	DLX	65554
chr14	34544528	34544535	8	+	MA0882.1	10.9492	1.79e-05	1	CCAATTAC	DLX6	DLX	65580
chr14	34611830	34611837	8	+	MA0882.1	10.9492	1.79e-05	1	CCAATTAC	DLX6	DLX	65590
chr14	37098364	37098371	8	+	MA0882.1	10.9492	1.79e-05	1	CCAATTAC	DLX6	DLX	65741
chr14	37371571	37371578	8	+	MA0882.1	10.4407	7.93e-05	1	CCAATTAA	DLX6	DLX	65756
chr14	37791050	37791057	8	+	MA0882.1	10.9492	1.79e-05	1	CCAATTAC	DLX6	DLX	65766
chr14	39391152	39391159	8	+	MA0882.1	10.5085	3.58e-05	1	GCAATTAC	DLX6	DLX	65833
chr14	39413443	39413450	8	+	MA0882.1	10.5085	3.58e-05	1	GCAATTAC	DLX6	DLX	65834
chr14	40949816	40949823	8	+	MA0882.1	10.4407	7.93e-05	1	CTAATTAC	DLX6	DLX	65879
chr14	40952914	40952921	8	+	MA0882.1	10.9492	1.79e-05	1	CCAATTAC	DLX6	DLX	65881
chr14	45381061	45381068	8	+	MA0882.1	10.4407	7.93e-05	1	CTAATTAC	DLX6	DLX	65994
chr14	48709554	48709561	8	+	MA0882.1	10.5085	3.58e-05	1	GCAATTAC	DLX6	DLX	66325
chr14	49556342	49556349	8	+	MA0882.1	10.4407	7.93e-05	1	CTAATTAC	DLX6	DLX	66372
chr14	50758924	50758931	8	+	MA0882.1	10.4407	7.93e-05	1	CCAATTAA	DLX6	DLX	66405
chr14	52012963	52012970	8	+	MA0882.1	10.9492	1.79e-05	1	CCAATTAC	DLX6	DLX	66517
chr14	52104669	52104676	8	+	MA0882.1	10.5085	3.58e-05	1	GCAATTAC	DLX6	DLX	66540
chr14	52245426	52245433	8	+	MA0882.1	10.4407	7.93e-05	1	CCAATTAA	DLX6	DLX	66556
chr14	52258592	52258599	8	+	MA0882.1	10.9492	1.79e-05	1	CCAATTAC	DLX6	DLX	66561
chr14	53683509	53683516	8	+	MA0882.1	10.5085	3.58e-05	1	GCAATTAC	DLX6	DLX	66597
chr14	54162659	54162666	8	+	MA0882.1	10.5085	3.58e-05	1	GCAATTAC	DLX6	DLX	66629
chr14	54192172	54192179	8	+	MA0882.1	10.4407	7.93e-05	1	CTAATTAC	DLX6	DLX	66631
chr14	54475258	54475265	8	+	MA0882.1	10.4407	7.93e-05	1	CCAATTAA	DLX6	DLX	66674
chr14	55491929	55491936	8	+	MA0882.1	10.4407	7.93e-05	1	CTAATTAC	DLX6	DLX	66902
chr14	55822549	55822556	8	+	MA0882.1	10.4407	7.93e-05	1	CTAATTAC	DLX6	DLX	66969
chr14	56325165	56325172	8	+	MA0882.1	10.4407	7.93e-05	1	CCAATTAA	DLX6	DLX	67013
chr14	56667460	56667467	8	+	MA0882.1	10.4407	7.93e-05	1	CCAATTAA	DLX6	DLX	67032
chr14	56777323	56777330	8	+	MA0882.1	10.9492	1.79e-05	1	CCAATTAC	DLX6	DLX	67040
chr14	57093206	57093213	8	+	MA0882.1	10.5085	3.58e-05	1	GCAATTAC	DLX6	DLX	67062
chr14	58815709	58815716	8	+	MA0882.1	10.5085	3.58e-05	1	GCAATTAC	DLX6	DLX	67221
chr14	59627579	59627586	8	+	MA0882.1	10.4407	7.93e-05	1	CCAATTAA	DLX6	DLX	67264
chr14	59737234	59737241	8	+	MA0882.1	10.4407	7.93e-05	1	CCAATTAA	DLX6	DLX	67275
chr14	60484750	60484757	8	+	MA0882.1	10.5085	3.58e-05	1	GCAATTAC	DLX6	DLX	67349
chr14	61091965	61091972	8	+	MA0882.1	10.4407	7.93e-05	1	CTAATTAC	DLX6	DLX	67429
chr14	61295898	61295905	8	+	MA0882.1	10.4407	7.93e-05	1	CCAATTAA	DLX6	DLX	67455
chr14	62622490	62622497	8	+	MA0882.1	10.9492	1.79e-05	1	CCAATTAC	DLX6	DLX	67589
chr14	62910962	62910969	8	+	MA0882.1	10.4407	7.93e-05	1	CCAATTAA	DLX6	DLX	67616
chr14	63409548	63409555	8	+	MA0882.1	10.4407	7.93e-05	1	CCAATTAA	DLX6	DLX	67662
chr14	63923007	63923014	8	+	MA0882.1	10.4407	7.93e-05	1	CTAATTAC	DLX6	DLX	67752
chr14	64137314	64137321	8	+	MA0882.1	10.4407	7.93e-05	1	CTAATTAC	DLX6	DLX	67791
chr14	64313274	64313281	8	+	MA0882.1	10.9492	1.79e-05	1	CCAATTAC	DLX6	DLX	67852
chr14	64352126	64352133	8	+	MA0882.1	10.5085	3.58e-05	1	GCAATTAC	DLX6	DLX	67860
chr14	64593455	64593462	8	+	MA0882.1	10.4407	7.93e-05	1	CTAATTAC	DLX6	DLX	67941
chr14	64817952	64817959	8	+	MA0882.1	10.4407	7.93e-05	1	CTAATTAC	DLX6	DLX	67977
chr14	65045439	65045446	8	+	MA0882.1	10.4407	7.93e-05	1	CTAATTAC	DLX6	DLX	68005
chr14	65113887	65113894	8	+	MA0882.1	10.5085	3.58e-05	1	GCAATTAC	DLX6	DLX	68030
chr14	65423612	65423619	8	+	MA0882.1	10.5085	3.58e-05	1	GCAATTAC	DLX6	DLX	68089
chr14	65534698	65534705	8	+	MA0882.1	10.5085	3.58e-05	1	GCAATTAC	DLX6	DLX	68094
chr14	67001462	67001469	8	+	MA0882.1	10.4407	7.93e-05	1	CCAATTAA	DLX6	DLX	68339
chr14	67113923	67113930	8	+	MA0882.1	10.4407	7.93e-05	1	CCAATTAA	DLX6	DLX	68361
chr14	67414429	67414436	8	+	MA0882.1	10.4407	7.93e-05	1	CTAATTAC	DLX6	DLX	68398
chr14	67962099	67962106	8	+	MA0882.1	10.9492	1.79e-05	1	CCAATTAC	DLX6	DLX	68428
chr14	68308177	68308184	8	+	MA0882.1	10.9492	1.79e-05	1	CCAATTAC	DLX6	DLX	68495
chr14	69803551	69803558	8	+	MA0882.1	10.4407	7.93e-05	1	CCAATTAA	DLX6	DLX	68584
chr14	69984098	69984105	8	+	MA0882.1	10.5085	3.58e-05	1	GCAATTAC	DLX6	DLX	68623
chr14	70159631	70159638	8	+	MA0882.1	10.4407	7.93e-05	1	CCAATTAA	DLX6	DLX	68678
chr14	71973979	71973986	8	+	MA0882.1	10.9492	1.79e-05	1	CCAATTAC	DLX6	DLX	68905
chr14	72214791	72214798	8	+	MA0882.1	10.5085	3.58e-05	1	GCAATTAC	DLX6	DLX	68923
chr14	72293056	72293063	8	+	MA0882.1	10.9492	1.79e-05	1	CCAATTAC	DLX6	DLX	68927
chr14	73384484	73384491	8	+	MA0882.1	10.5085	3.58e-05	1	GCAATTAC	DLX6	DLX	69016
chr14	73453531	73453538	8	+	MA0882.1	10.4407	7.93e-05	1	CTAATTAC	DLX6	DLX	69025
chr14	73476744	73476751	8	+	MA0882.1	10.9492	1.79e-05	1	CCAATTAC	DLX6	DLX	69032
chr14	74205033	74205040	8	+	MA0882.1	10.4407	7.93e-05	1	CTAATTAC	DLX6	DLX	69071
chr14	74294598	74294605	8	+	MA0882.1	10.4407	7.93e-05	1	CCAATTAA	DLX6	DLX	69077
chr14	74642719	74642726	8	+	MA0882.1	10.9492	1.79e-05	1	CCAATTAC	DLX6	DLX	69090
chr14	74850245	74850252	8	+	MA0882.1	10.4407	7.93e-05	1	CTAATTAC	DLX6	DLX	69116
chr14	74884451	74884458	8	+	MA0882.1	10.9492	1.79e-05	1	CCAATTAC	DLX6	DLX	69128
chr14	76837186	76837193	8	+	MA0882.1	10.4407	7.93e-05	1	CTAATTAC	DLX6	DLX	69461
chr14	77008391	77008398	8	+	MA0882.1	10.4407	7.93e-05	1	CTAATTAC	DLX6	DLX	69492
chr14	77294244	77294251	8	+	MA0882.1	10.9492	1.79e-05	1	CCAATTAC	DLX6	DLX	69525
chr14	78204636	78204643	8	+	MA0882.1	10.5085	3.58e-05	1	GCAATTAC	DLX6	DLX	69613
chr14	78284032	78284039	8	+	MA0882.1	10.5085	3.58e-05	1	GCAATTAC	DLX6	DLX	69621
chr14	78290266	78290273	8	+	MA0882.1	10.4407	7.93e-05	1	CCAATTAA	DLX6	DLX	69625
chr14	78848556	78848563	8	+	MA0882.1	10.4407	7.93e-05	1	CTAATTAC	DLX6	DLX	69706
chr14	78901139	78901146	8	+	MA0882.1	10.4407	7.93e-05	1	CCAATTAA	DLX6	DLX	69714
chr14	79065770	79065777	8	+	MA0882.1	10.9492	1.79e-05	1	CCAATTAC	DLX6	DLX	69733
chr14	87141916	87141923	8	+	MA0882.1	10.5085	3.58e-05	1	GCAATTAC	DLX6	DLX	70017
chr14	92271329	92271336	8	+	MA0882.1	10.4407	7.93e-05	1	CCAATTAA	DLX6	DLX	70109
chr14	93058415	93058422	8	+	MA0882.1	10.4407	7.93e-05	1	CTAATTAC	DLX6	DLX	70122
chr14	93600299	93600306	8	+	MA0882.1	10.5085	3.58e-05	1	GCAATTAC	DLX6	DLX	70167
chr14	93763055	93763062	8	+	MA0882.1	10.9492	1.79e-05	1	CCAATTAC	DLX6	DLX	70183
chr14	93890038	93890045	8	+	MA0882.1	10.9492	1.79e-05	1	CCAATTAC	DLX6	DLX	70199
chr14	99537079	99537086	8	+	MA0882.1	10.9492	1.79e-05	1	CCAATTAC	DLX6	DLX	70343
chr14	100157102	100157109	8	+	MA0882.1	10.4407	7.93e-05	1	CTAATTAC	DLX6	DLX	70412
chr14	100478237	100478244	8	+	MA0882.1	10.4407	7.93e-05	1	CTAATTAC	DLX6	DLX	70454
chr14	101056183	101056190	8	+	MA0882.1	10.9492	1.79e-05	1	CCAATTAC	DLX6	DLX	70474
chr14	101429944	101429951	8	+	MA0882.1	10.5085	3.58e-05	1	GCAATTAC	DLX6	DLX	70490
chr14	102205422	102205429	8	+	MA0882.1	10.4407	7.93e-05	1	CCAATTAA	DLX6	DLX	70573
chr14	102706906	102706913	8	+	MA0882.1	10.5085	3.58e-05	1	GCAATTAC	DLX6	DLX	70582
chr14	103346119	103346126	8	+	MA0882.1	10.9492	1.79e-05	1	CCAATTAC	DLX6	DLX	70644
chr14	103447020	103447027	8	+	MA0882.1	10.4407	7.93e-05	1	CCAATTAA	DLX6	DLX	70662
chr14	103471114	103471121	8	+	MA0882.1	10.4407	7.93e-05	1	CTAATTAC	DLX6	DLX	70670
chr14	103498892	103498899	8	+	MA0882.1	10.9492	1.79e-05	1	CCAATTAC	DLX6	DLX	70677
chr14	103663245	103663252	8	+	MA0882.1	10.4407	7.93e-05	1	CTAATTAC	DLX6	DLX	70709
chr14	105922397	105922404	8	+	MA0882.1	10.4407	7.93e-05	1	CTAATTAC	DLX6	DLX	70931
chr14	106500817	106500824	8	+	MA0882.1	10.5085	3.58e-05	1	GCAATTAC	DLX6	DLX	70953
chr14	106503332	106503339	8	+	MA0882.1	10.9492	1.79e-05	1	CCAATTAC	DLX6	DLX	70954
chr14	111487012	111487019	8	+	MA0882.1	10.5085	3.58e-05	1	GCAATTAC	DLX6	DLX	71029
chr14	112466473	112466480	8	+	MA0882.1	10.4407	7.93e-05	1	CTAATTAC	DLX6	DLX	71065
chr14	113012541	113012548	8	+	MA0882.1	10.9492	1.79e-05	1	CCAATTAC	DLX6	DLX	71071
chr14	113469892	113469899	8	+	MA0882.1	10.4407	7.93e-05	1	CCAATTAA	DLX6	DLX	71077
chr14	114505048	114505055	8	+	MA0882.1	10.5085	3.58e-05	1	GCAATTAC	DLX6	DLX	71097
chr14	116928046	116928053	8	+	MA0882.1	10.9492	1.79e-05	1	CCAATTAC	DLX6	DLX	71197
chr14	119153154	119153161	8	+	MA0882.1	10.4407	7.93e-05	1	CCAATTAA	DLX6	DLX	71429
chr14	120831404	120831411	8	+	MA0882.1	10.4407	7.93e-05	1	CCAATTAA	DLX6	DLX	71680
chr14	120867487	120867494	8	+	MA0882.1	10.5085	3.58e-05	1	GCAATTAC	DLX6	DLX	71695
chr14	120991344	120991351	8	+	MA0882.1	10.4407	7.93e-05	1	CCAATTAA	DLX6	DLX	71721
chr14	121103017	121103024	8	+	MA0882.1	10.9492	1.79e-05	1	CCAATTAC	DLX6	DLX	71757
chr14	121124737	121124744	8	+	MA0882.1	10.4407	7.93e-05	1	CTAATTAC	DLX6	DLX	71759
chr14	121591467	121591474	8	+	MA0882.1	10.9492	1.79e-05	1	CCAATTAC	DLX6	DLX	71838
chr14	123037955	123037962	8	+	MA0882.1	10.9492	1.79e-05	1	CCAATTAC	DLX6	DLX	72010
chr14	123422210	123422217	8	+	MA0882.1	10.9492	1.79e-05	1	CCAATTAC	DLX6	DLX	72025
chr14	123660062	123660069	8	+	MA0882.1	10.4407	7.93e-05	1	CTAATTAC	DLX6	DLX	72036
chr14	8491553	8491560	8	-	MA0882.1	10.4407	7.93e-05	1	CCAATTAA	DLX6	DLX	63117
chr14	8935315	8935322	8	-	MA0882.1	10.9492	1.79e-05	1	CCAATTAC	DLX6	DLX	63137
chr14	11789224	11789231	8	-	MA0882.1	10.9492	1.79e-05	1	CCAATTAC	DLX6	DLX	63276
chr14	12338004	12338011	8	-	MA0882.1	10.4407	7.93e-05	1	CCAATTAA	DLX6	DLX	63349
chr14	12690482	12690489	8	-	MA0882.1	10.4407	7.93e-05	1	CCAATTAA	DLX6	DLX	63412
chr14	12865492	12865499	8	-	MA0882.1	10.9492	1.79e-05	1	CCAATTAC	DLX6	DLX	63431
chr14	13349394	13349401	8	-	MA0882.1	10.5085	3.58e-05	1	GCAATTAC	DLX6	DLX	63458
chr14	16433444	16433451	8	-	MA0882.1	10.5085	3.58e-05	1	GCAATTAC	DLX6	DLX	63669
chr14	16435007	16435014	8	-	MA0882.1	10.5085	3.58e-05	1	GCAATTAC	DLX6	DLX	63672
chr14	17568282	17568289	8	-	MA0882.1	10.5085	3.58e-05	1	GCAATTAC	DLX6	DLX	63740
chr14	18061187	18061194	8	-	MA0882.1	10.4407	7.93e-05	1	CTAATTAC	DLX6	DLX	63787
chr14	18087702	18087709	8	-	MA0882.1	10.4407	7.93e-05	1	CTAATTAC	DLX6	DLX	63789
chr14	20479201	20479208	8	-	MA0882.1	10.9492	1.79e-05	1	CCAATTAC	DLX6	DLX	64018
chr14	20707375	20707382	8	-	MA0882.1	10.5085	3.58e-05	1	GCAATTAC	DLX6	DLX	64058
chr14	21253832	21253839	8	-	MA0882.1	10.5085	3.58e-05	1	GCAATTAC	DLX6	DLX	64148
chr14	21523572	21523579	8	-	MA0882.1	10.4407	7.93e-05	1	CTAATTAC	DLX6	DLX	64179
chr14	21567289	21567296	8	-	MA0882.1	10.9492	1.79e-05	1	CCAATTAC	DLX6	DLX	64187
chr14	21593141	21593148	8	-	MA0882.1	10.9492	1.79e-05	1	CCAATTAC	DLX6	DLX	64194
chr14	22005094	22005101	8	-	MA0882.1	10.4407	7.93e-05	1	CTAATTAC	DLX6	DLX	64268
chr14	22005187	22005194	8	-	MA0882.1	10.4407	7.93e-05	1	CCAATTAA	DLX6	DLX	64268
chr14	22115162	22115169	8	-	MA0882.1	10.5085	3.58e-05	1	GCAATTAC	DLX6	DLX	64274
chr14	23407005	23407012	8	-	MA0882.1	10.9492	1.79e-05	1	CCAATTAC	DLX6	DLX	64306
chr14	23486938	23486945	8	-	MA0882.1	10.4407	7.93e-05	1	CCAATTAA	DLX6	DLX	64313
chr14	24028801	24028808	8	-	MA0882.1	10.9492	1.79e-05	1	CCAATTAC	DLX6	DLX	64416
chr14	28334139	28334146	8	-	MA0882.1	10.4407	7.93e-05	1	CCAATTAA	DLX6	DLX	64901
chr14	30495792	30495799	8	-	MA0882.1	10.5085	3.58e-05	1	GCAATTAC	DLX6	DLX	65115
chr14	31134109	31134116	8	-	MA0882.1	10.4407	7.93e-05	1	CTAATTAC	DLX6	DLX	65202
chr14	33959512	33959519	8	-	MA0882.1	10.5085	3.58e-05	1	GCAATTAC	DLX6	DLX	65530
chr14	34544377	34544384	8	-	MA0882.1	10.9492	1.79e-05	1	CCAATTAC	DLX6	DLX	65580
chr14	34936465	34936472	8	-	MA0882.1	10.4407	7.93e-05	1	CCAATTAA	DLX6	DLX	65646
chr14	35044991	35044998	8	-	MA0882.1	10.9492	1.79e-05	1	CCAATTAC	DLX6	DLX	65661
chr14	35248040	35248047	8	-	MA0882.1	10.4407	7.93e-05	1	CCAATTAA	DLX6	DLX	65680
chr14	37135740	37135747	8	-	MA0882.1	10.4407	7.93e-05	1	CTAATTAC	DLX6	DLX	65749
chr14	38669547	38669554	8	-	MA0882.1	10.4407	7.93e-05	1	CTAATTAC	DLX6	DLX	65779
chr14	38920900	38920907	8	-	MA0882.1	10.4407	7.93e-05	1	CCAATTAA	DLX6	DLX	65797
chr14	39279584	39279591	8	-	MA0882.1	10.4407	7.93e-05	1	CCAATTAA	DLX6	DLX	65828
chr14	44145644	44145651	8	-	MA0882.1	10.9492	1.79e-05	1	CCAATTAC	DLX6	DLX	65936
chr14	46942582	46942589	8	-	MA0882.1	10.4407	7.93e-05	1	CCAATTAA	DLX6	DLX	66130
chr14	48241489	48241496	8	-	MA0882.1	10.4407	7.93e-05	1	CCAATTAA	DLX6	DLX	66289
chr14	48524379	48524386	8	-	MA0882.1	10.5085	3.58e-05	1	GCAATTAC	DLX6	DLX	66316
chr14	52104203	52104210	8	-	MA0882.1	10.9492	1.79e-05	1	CCAATTAC	DLX6	DLX	66539
chr14	54427519	54427526	8	-	MA0882.1	10.9492	1.79e-05	1	CCAATTAC	DLX6	DLX	66662
chr14	54431526	54431533	8	-	MA0882.1	10.9492	1.79e-05	1	CCAATTAC	DLX6	DLX	66664
chr14	54463893	54463900	8	-	MA0882.1	10.9492	1.79e-05	1	CCAATTAC	DLX6	DLX	66669
chr14	54651211	54651218	8	-	MA0882.1	10.4407	7.93e-05	1	CTAATTAC	DLX6	DLX	66731
chr14	54779849	54779856	8	-	MA0882.1	10.4407	7.93e-05	1	CTAATTAC	DLX6	DLX	66765
chr14	57946330	57946337	8	-	MA0882.1	10.4407	7.93e-05	1	CTAATTAC	DLX6	DLX	67166
chr14	58202757	58202764	8	-	MA0882.1	10.5085	3.58e-05	1	GCAATTAC	DLX6	DLX	67198
chr14	59076083	59076090	8	-	MA0882.1	10.5085	3.58e-05	1	GCAATTAC	DLX6	DLX	67232
chr14	59517989	59517996	8	-	MA0882.1	10.4407	7.93e-05	1	CCAATTAA	DLX6	DLX	67250
chr14	61057693	61057700	8	-	MA0882.1	10.9492	1.79e-05	1	CCAATTAC	DLX6	DLX	67426
chr14	62292356	62292363	8	-	MA0882.1	10.4407	7.93e-05	1	CTAATTAC	DLX6	DLX	67548
chr14	62556405	62556412	8	-	MA0882.1	10.4407	7.93e-05	1	CTAATTAC	DLX6	DLX	67574
chr14	64136120	64136127	8	-	MA0882.1	10.4407	7.93e-05	1	CCAATTAA	DLX6	DLX	67788
chr14	64534119	64534126	8	-	MA0882.1	10.9492	1.79e-05	1	CCAATTAC	DLX6	DLX	67912
chr14	64592683	64592690	8	-	MA0882.1	10.5085	3.58e-05	1	GCAATTAC	DLX6	DLX	67940
chr14	64858612	64858619	8	-	MA0882.1	10.4407	7.93e-05	1	CCAATTAA	DLX6	DLX	67981
chr14	65406611	65406618	8	-	MA0882.1	10.4407	7.93e-05	1	CTAATTAC	DLX6	DLX	68086
chr14	65572642	65572649	8	-	MA0882.1	10.9492	1.79e-05	1	CCAATTAC	DLX6	DLX	68102
chr14	66259125	66259132	8	-	MA0882.1	10.5085	3.58e-05	1	GCAATTAC	DLX6	DLX	68191
chr14	66279463	66279470	8	-	MA0882.1	10.9492	1.79e-05	1	CCAATTAC	DLX6	DLX	68200
chr14	66378131	66378138	8	-	MA0882.1	10.4407	7.93e-05	1	CTAATTAC	DLX6	DLX	68239
chr14	66680034	66680041	8	-	MA0882.1	10.9492	1.79e-05	1	CCAATTAC	DLX6	DLX	68289
chr14	66784400	66784407	8	-	MA0882.1	10.5085	3.58e-05	1	GCAATTAC	DLX6	DLX	68295
chr14	67993839	67993846	8	-	MA0882.1	10.4407	7.93e-05	1	CCAATTAA	DLX6	DLX	68431
chr14	69997790	69997797	8	-	MA0882.1	10.4407	7.93e-05	1	CCAATTAA	DLX6	DLX	68631
chr14	70001963	70001970	8	-	MA0882.1	10.4407	7.93e-05	1	CCAATTAA	DLX6	DLX	68638
chr14	70767674	70767681	8	-	MA0882.1	10.9492	1.79e-05	1	CCAATTAC	DLX6	DLX	68817
chr14	71587890	71587897	8	-	MA0882.1	10.4407	7.93e-05	1	CTAATTAC	DLX6	DLX	68886
chr14	72603003	72603010	8	-	MA0882.1	10.4407	7.93e-05	1	CCAATTAA	DLX6	DLX	68943
chr14	73000608	73000615	8	-	MA0882.1	10.4407	7.93e-05	1	CTAATTAC	DLX6	DLX	68973
chr14	73326800	73326807	8	-	MA0882.1	10.4407	7.93e-05	1	CCAATTAA	DLX6	DLX	69004
chr14	73468796	73468803	8	-	MA0882.1	10.9492	1.79e-05	1	CCAATTAC	DLX6	DLX	69026
chr14	74052390	74052397	8	-	MA0882.1	10.5085	3.58e-05	1	GCAATTAC	DLX6	DLX	69061
chr14	75445987	75445994	8	-	MA0882.1	10.4407	7.93e-05	1	CTAATTAC	DLX6	DLX	69195
chr14	77338582	77338589	8	-	MA0882.1	10.4407	7.93e-05	1	CTAATTAC	DLX6	DLX	69528
chr14	77410066	77410073	8	-	MA0882.1	10.4407	7.93e-05	1	CCAATTAA	DLX6	DLX	69541
chr14	79426604	79426611	8	-	MA0882.1	10.5085	3.58e-05	1	GCAATTAC	DLX6	DLX	69786
chr14	79451925	79451932	8	-	MA0882.1	10.5085	3.58e-05	1	GCAATTAC	DLX6	DLX	69790
chr14	79527926	79527933	8	-	MA0882.1	10.5085	3.58e-05	1	GCAATTAC	DLX6	DLX	69805
chr14	79673366	79673373	8	-	MA0882.1	10.4407	7.93e-05	1	CCAATTAA	DLX6	DLX	69822
chr14	83247402	83247409	8	-	MA0882.1	10.4407	7.93e-05	1	CTAATTAC	DLX6	DLX	69919
chr14	87155927	87155934	8	-	MA0882.1	10.4407	7.93e-05	1	CTAATTAC	DLX6	DLX	70021
chr14	87454014	87454021	8	-	MA0882.1	10.4407	7.93e-05	1	CCAATTAA	DLX6	DLX	70045
chr14	93803969	93803976	8	-	MA0882.1	10.9492	1.79e-05	1	CCAATTAC	DLX6	DLX	70185
chr14	95877470	95877477	8	-	MA0882.1	10.4407	7.93e-05	1	CTAATTAC	DLX6	DLX	70220
chr14	99324816	99324823	8	-	MA0882.1	10.4407	7.93e-05	1	CCAATTAA	DLX6	DLX	70316
chr14	99728513	99728520	8	-	MA0882.1	10.5085	3.58e-05	1	GCAATTAC	DLX6	DLX	70365
chr14	100790382	100790389	8	-	MA0882.1	10.5085	3.58e-05	1	GCAATTAC	DLX6	DLX	70468
chr14	100899327	100899334	8	-	MA0882.1	10.4407	7.93e-05	1	CTAATTAC	DLX6	DLX	70471
chr14	101561481	101561488	8	-	MA0882.1	10.4407	7.93e-05	1	CTAATTAC	DLX6	DLX	70506
chr14	101878757	101878764	8	-	MA0882.1	10.5085	3.58e-05	1	GCAATTAC	DLX6	DLX	70551
chr14	102902561	102902568	8	-	MA0882.1	10.4407	7.93e-05	1	CCAATTAA	DLX6	DLX	70596
chr14	103078510	103078517	8	-	MA0882.1	10.9492	1.79e-05	1	CCAATTAC	DLX6	DLX	70617
chr14	104694570	104694577	8	-	MA0882.1	10.4407	7.93e-05	1	CTAATTAC	DLX6	DLX	70766
chr14	105921032	105921039	8	-	MA0882.1	10.9492	1.79e-05	1	CCAATTAC	DLX6	DLX	70929
chr14	108910159	108910166	8	-	MA0882.1	10.4407	7.93e-05	1	CCAATTAA	DLX6	DLX	70990
chr14	112029232	112029239	8	-	MA0882.1	10.9492	1.79e-05	1	CCAATTAC	DLX6	DLX	71055
chr14	116979516	116979523	8	-	MA0882.1	10.4407	7.93e-05	1	CTAATTAC	DLX6	DLX	71205
chr14	117041163	117041170	8	-	MA0882.1	10.4407	7.93e-05	1	CTAATTAC	DLX6	DLX	71211
chr14	117710656	117710663	8	-	MA0882.1	10.9492	1.79e-05	1	CCAATTAC	DLX6	DLX	71239
chr14	117959476	117959483	8	-	MA0882.1	10.9492	1.79e-05	1	CCAATTAC	DLX6	DLX	71277
chr14	118005954	118005961	8	-	MA0882.1	10.5085	3.58e-05	1	GCAATTAC	DLX6	DLX	71286
chr14	118635534	118635541	8	-	MA0882.1	10.4407	7.93e-05	1	CCAATTAA	DLX6	DLX	71341
chr14	118830050	118830057	8	-	MA0882.1	10.4407	7.93e-05	1	CCAATTAA	DLX6	DLX	71369
chr14	119558206	119558213	8	-	MA0882.1	10.4407	7.93e-05	1	CCAATTAA	DLX6	DLX	71467
chr14	119747397	119747404	8	-	MA0882.1	10.4407	7.93e-05	1	CCAATTAA	DLX6	DLX	71486
chr14	120757037	120757044	8	-	MA0882.1	10.5085	3.58e-05	1	GCAATTAC	DLX6	DLX	71660
chr14	120833052	120833059	8	-	MA0882.1	10.9492	1.79e-05	1	CCAATTAC	DLX6	DLX	71683
chr14	120947704	120947711	8	-	MA0882.1	10.5085	3.58e-05	1	GCAATTAC	DLX6	DLX	71713
chr14	121200779	121200786	8	-	MA0882.1	10.4407	7.93e-05	1	CTAATTAC	DLX6	DLX	71775
chr14	122060972	122060979	8	-	MA0882.1	10.9492	1.79e-05	1	CCAATTAC	DLX6	DLX	71920
chr14	123232813	123232820	8	-	MA0882.1	10.4407	7.93e-05	1	CCAATTAA	DLX6	DLX	72017
chr15	5086236	5086243	8	+	MA0882.1	10.4407	7.93e-05	1	CCAATTAA	DLX6	DLX	72185
chr15	5186440	5186447	8	+	MA0882.1	10.4407	7.93e-05	1	CTAATTAC	DLX6	DLX	72201
chr15	5235412	5235419	8	+	MA0882.1	10.4407	7.93e-05	1	CCAATTAA	DLX6	DLX	72205
chr15	7480215	7480222	8	+	MA0882.1	10.4407	7.93e-05	1	CCAATTAA	DLX6	DLX	72333
chr15	7813381	7813388	8	+	MA0882.1	10.4407	7.93e-05	1	CCAATTAA	DLX6	DLX	72341
chr15	7994032	7994039	8	+	MA0882.1	10.9492	1.79e-05	1	CCAATTAC	DLX6	DLX	72350
chr15	10676398	10676405	8	+	MA0882.1	10.5085	3.58e-05	1	GCAATTAC	DLX6	DLX	72512
chr15	12039460	12039467	8	+	MA0882.1	10.5085	3.58e-05	1	GCAATTAC	DLX6	DLX	72664
chr15	12066428	12066435	8	+	MA0882.1	10.5085	3.58e-05	1	GCAATTAC	DLX6	DLX	72669
chr15	12113630	12113637	8	+	MA0882.1	10.4407	7.93e-05	1	CCAATTAA	DLX6	DLX	72686
chr15	12680768	12680775	8	+	MA0882.1	10.9492	1.79e-05	1	CCAATTAC	DLX6	DLX	72800
chr15	12767285	12767292	8	+	MA0882.1	10.9492	1.79e-05	1	CCAATTAC	DLX6	DLX	72825
chr15	13136884	13136891	8	+	MA0882.1	10.4407	7.93e-05	1	CCAATTAA	DLX6	DLX	72894
chr15	13138914	13138921	8	+	MA0882.1	10.4407	7.93e-05	1	CCAATTAA	DLX6	DLX	72896
chr15	13170953	13170960	8	+	MA0882.1	10.9492	1.79e-05	1	CCAATTAC	DLX6	DLX	72906
chr15	13288072	13288079	8	+	MA0882.1	10.4407	7.93e-05	1	CCAATTAA	DLX6	DLX	72922
chr15	18575711	18575718	8	+	MA0882.1	10.4407	7.93e-05	1	CTAATTAC	DLX6	DLX	72992
chr15	21366567	21366574	8	+	MA0882.1	10.5085	3.58e-05	1	GCAATTAC	DLX6	DLX	73075
chr15	24550416	24550423	8	+	MA0882.1	10.4407	7.93e-05	1	CCAATTAA	DLX6	DLX	73130
chr15	25621793	25621800	8	+	MA0882.1	10.5085	3.58e-05	1	GCAATTAC	DLX6	DLX	73236
chr15	25802295	25802302	8	+	MA0882.1	10.4407	7.93e-05	1	CCAATTAA	DLX6	DLX	73288
chr15	27361757	27361764	8	+	MA0882.1	10.4407	7.93e-05	1	CCAATTAA	DLX6	DLX	73401
chr15	27816813	27816820	8	+	MA0882.1	10.4407	7.93e-05	1	CTAATTAC	DLX6	DLX	73523
chr15	27943898	27943905	8	+	MA0882.1	10.4407	7.93e-05	1	CTAATTAC	DLX6	DLX	73566
chr15	30101133	30101140	8	+	MA0882.1	10.9492	1.79e-05	1	CCAATTAC	DLX6	DLX	73657
chr15	30199364	30199371	8	+	MA0882.1	10.9492	1.79e-05	1	CCAATTAC	DLX6	DLX	73667
chr15	30896488	30896495	8	+	MA0882.1	10.4407	7.93e-05	1	CCAATTAA	DLX6	DLX	73752
chr15	34063475	34063482	8	+	MA0882.1	10.9492	1.79e-05	1	CCAATTAC	DLX6	DLX	73985
chr15	36127127	36127134	8	+	MA0882.1	10.4407	7.93e-05	1	CCAATTAA	DLX6	DLX	74135
chr15	37030902	37030909	8	+	MA0882.1	10.9492	1.79e-05	1	CCAATTAC	DLX6	DLX	74304
chr15	37232572	37232579	8	+	MA0882.1	10.5085	3.58e-05	1	GCAATTAC	DLX6	DLX	74338
chr15	38200610	38200617	8	+	MA0882.1	10.4407	7.93e-05	1	CCAATTAA	DLX6	DLX	74463
chr15	41162703	41162710	8	+	MA0882.1	10.9492	1.79e-05	1	CCAATTAC	DLX6	DLX	74743
chr15	41190920	41190927	8	+	MA0882.1	10.4407	7.93e-05	1	CCAATTAA	DLX6	DLX	74746
chr15	44599593	44599600	8	+	MA0882.1	10.4407	7.93e-05	1	CTAATTAC	DLX6	DLX	74935
chr15	44694787	44694794	8	+	MA0882.1	10.4407	7.93e-05	1	CTAATTAC	DLX6	DLX	74957
chr15	49229232	49229239	8	+	MA0882.1	10.4407	7.93e-05	1	CTAATTAC	DLX6	DLX	75069
chr15	51139696	51139703	8	+	MA0882.1	10.5085	3.58e-05	1	GCAATTAC	DLX6	DLX	75110
chr15	53080559	53080566	8	+	MA0882.1	10.4407	7.93e-05	1	CTAATTAC	DLX6	DLX	75242
chr15	53177082	53177089	8	+	MA0882.1	10.5085	3.58e-05	1	GCAATTAC	DLX6	DLX	75263
chr15	54924915	54924922	8	+	MA0882.1	10.9492	1.79e-05	1	CCAATTAC	DLX6	DLX	75418
chr15	55097447	55097454	8	+	MA0882.1	10.4407	7.93e-05	1	CCAATTAA	DLX6	DLX	75439
chr15	58685185	58685192	8	+	MA0882.1	10.4407	7.93e-05	1	CTAATTAC	DLX6	DLX	75767
chr15	58702743	58702750	8	+	MA0882.1	10.4407	7.93e-05	1	CTAATTAC	DLX6	DLX	75773
chr15	63532530	63532537	8	+	MA0882.1	10.4407	7.93e-05	1	CCAATTAA	DLX6	DLX	76174
chr15	64278702	64278709	8	+	MA0882.1	10.4407	7.93e-05	1	CTAATTAC	DLX6	DLX	76258
chr15	64383595	64383602	8	+	MA0882.1	10.4407	7.93e-05	1	CTAATTAC	DLX6	DLX	76289
chr15	64712301	64712308	8	+	MA0882.1	10.4407	7.93e-05	1	CCAATTAA	DLX6	DLX	76348
chr15	64721869	64721876	8	+	MA0882.1	10.4407	7.93e-05	1	CTAATTAC	DLX6	DLX	76351
chr15	64919029	64919036	8	+	MA0882.1	10.4407	7.93e-05	1	CCAATTAA	DLX6	DLX	76367
chr15	65484297	65484304	8	+	MA0882.1	10.4407	7.93e-05	1	CCAATTAA	DLX6	DLX	76390
chr15	65749911	65749918	8	+	MA0882.1	10.4407	7.93e-05	1	CCAATTAA	DLX6	DLX	76409
chr15	66248083	66248090	8	+	MA0882.1	10.5085	3.58e-05	1	GCAATTAC	DLX6	DLX	76468
chr15	66285300	66285307	8	+	MA0882.1	10.4407	7.93e-05	1	CCAATTAA	DLX6	DLX	76482
chr15	66477098	66477105	8	+	MA0882.1	10.4407	7.93e-05	1	CCAATTAA	DLX6	DLX	76510
chr15	66915646	66915653	8	+	MA0882.1	10.4407	7.93e-05	1	CTAATTAC	DLX6	DLX	76589
chr15	67927711	67927718	8	+	MA0882.1	10.4407	7.93e-05	1	CCAATTAA	DLX6	DLX	76663
chr15	68073750	68073757	8	+	MA0882.1	10.4407	7.93e-05	1	CCAATTAA	DLX6	DLX	76677
chr15	68259466	68259473	8	+	MA0882.1	10.4407	7.93e-05	1	CCAATTAA	DLX6	DLX	76702
chr15	68445398	68445405	8	+	MA0882.1	10.4407	7.93e-05	1	CTAATTAC	DLX6	DLX	76723
chr15	68993635	68993642	8	+	MA0882.1	10.9492	1.79e-05	1	CCAATTAC	DLX6	DLX	76801
chr15	71726524	71726531	8	+	MA0882.1	10.4407	7.93e-05	1	CCAATTAA	DLX6	DLX	76910
chr15	72205571	72205578	8	+	MA0882.1	10.4407	7.93e-05	1	CTAATTAC	DLX6	DLX	76950
chr15	72850684	72850691	8	+	MA0882.1	10.4407	7.93e-05	1	CCAATTAA	DLX6	DLX	77016
chr15	73223181	73223188	8	+	MA0882.1	10.5085	3.58e-05	1	GCAATTAC	DLX6	DLX	77090
chr15	73581421	73581428	8	+	MA0882.1	10.9492	1.79e-05	1	CCAATTAC	DLX6	DLX	77155
chr15	73997671	73997678	8	+	MA0882.1	10.9492	1.79e-05	1	CCAATTAC	DLX6	DLX	77242
chr15	74055745	74055752	8	+	MA0882.1	10.4407	7.93e-05	1	CCAATTAA	DLX6	DLX	77251
chr15	74076754	74076761	8	+	MA0882.1	10.9492	1.79e-05	1	CCAATTAC	DLX6	DLX	77257
chr15	75678538	75678545	8	+	MA0882.1	10.9492	1.79e-05	1	CCAATTAC	DLX6	DLX	77483
chr15	76476830	76476837	8	+	MA0882.1	10.5085	3.58e-05	1	GCAATTAC	DLX6	DLX	77646
chr15	78676774	78676781	8	+	MA0882.1	10.9492	1.79e-05	1	CCAATTAC	DLX6	DLX	78066
chr15	79774514	79774521	8	+	MA0882.1	10.4407	7.93e-05	1	CCAATTAA	DLX6	DLX	78321
chr15	79934693	79934700	8	+	MA0882.1	10.4407	7.93e-05	1	CCAATTAA	DLX6	DLX	78377
chr15	80278018	80278025	8	+	MA0882.1	10.4407	7.93e-05	1	CTAATTAC	DLX6	DLX	78463
chr15	80483494	80483501	8	+	MA0882.1	10.9492	1.79e-05	1	CCAATTAC	DLX6	DLX	78490
chr15	82983994	82984001	8	+	MA0882.1	10.4407	7.93e-05	1	CCAATTAA	DLX6	DLX	78871
chr15	83038293	83038300	8	+	MA0882.1	10.4407	7.93e-05	1	CCAATTAA	DLX6	DLX	78888
chr15	83843049	83843056	8	+	MA0882.1	10.4407	7.93e-05	1	CTAATTAC	DLX6	DLX	79031
chr15	84005291	84005298	8	+	MA0882.1	10.9492	1.79e-05	1	CCAATTAC	DLX6	DLX	79076
chr15	84772521	84772528	8	+	MA0882.1	10.9492	1.79e-05	1	CCAATTAC	DLX6	DLX	79211
chr15	85424504	85424511	8	+	MA0882.1	10.4407	7.93e-05	1	CCAATTAA	DLX6	DLX	79316
chr15	86113517	86113524	8	+	MA0882.1	10.4407	7.93e-05	1	CCAATTAA	DLX6	DLX	79440
chr15	86167329	86167336	8	+	MA0882.1	10.5085	3.58e-05	1	GCAATTAC	DLX6	DLX	79444
chr15	86253474	86253481	8	+	MA0882.1	10.4407	7.93e-05	1	CTAATTAC	DLX6	DLX	79477
chr15	88288202	88288209	8	+	MA0882.1	10.4407	7.93e-05	1	CTAATTAC	DLX6	DLX	79625
chr15	89544819	89544826	8	+	MA0882.1	10.9492	1.79e-05	1	CCAATTAC	DLX6	DLX	79817
chr15	91000570	91000577	8	+	MA0882.1	10.4407	7.93e-05	1	CTAATTAC	DLX6	DLX	79941
chr15	91317280	91317287	8	+	MA0882.1	10.4407	7.93e-05	1	CTAATTAC	DLX6	DLX	79978
chr15	91573955	91573962	8	+	MA0882.1	10.5085	3.58e-05	1	GCAATTAC	DLX6	DLX	80015
chr15	92599037	92599044	8	+	MA0882.1	10.9492	1.79e-05	1	CCAATTAC	DLX6	DLX	80120
chr15	92997869	92997876	8	+	MA0882.1	10.5085	3.58e-05	1	GCAATTAC	DLX6	DLX	80136
chr15	94405154	94405161	8	+	MA0882.1	10.5085	3.58e-05	1	GCAATTAC	DLX6	DLX	80307
chr15	95103893	95103900	8	+	MA0882.1	10.4407	7.93e-05	1	CCAATTAA	DLX6	DLX	80400
chr15	95487402	95487409	8	+	MA0882.1	10.4407	7.93e-05	1	CTAATTAC	DLX6	DLX	80434
chr15	96398982	96398989	8	+	MA0882.1	10.4407	7.93e-05	1	CCAATTAA	DLX6	DLX	80559
chr15	98636285	98636292	8	+	MA0882.1	10.4407	7.93e-05	1	CTAATTAC	DLX6	DLX	80860
chr15	98672787	98672794	8	+	MA0882.1	10.4407	7.93e-05	1	CTAATTAC	DLX6	DLX	80871
chr15	98832395	98832402	8	+	MA0882.1	10.4407	7.93e-05	1	CTAATTAC	DLX6	DLX	80934
chr15	98929045	98929052	8	+	MA0882.1	10.4407	7.93e-05	1	CCAATTAA	DLX6	DLX	80952
chr15	99516763	99516770	8	+	MA0882.1	10.4407	7.93e-05	1	CCAATTAA	DLX6	DLX	81086
chr15	100046092	100046099	8	+	MA0882.1	10.5085	3.58e-05	1	GCAATTAC	DLX6	DLX	81185
chr15	100599662	100599669	8	+	MA0882.1	10.4407	7.93e-05	1	CTAATTAC	DLX6	DLX	81290
chr15	103157091	103157098	8	+	MA0882.1	10.9492	1.79e-05	1	CCAATTAC	DLX6	DLX	81767
[truncated: 535,816+ more rows]
