# Supplementary material for: Layer-specific chromatin accessibility landscapes reveal regulatory networks in adult mouse visual cortex
Source: eLife. 2017 Jan 23;6:e21883. doi: 10.7554/eLife.21883 (PMC5325622; doi:10.7554/eLife.21883)
Supplement: Supplementary file 3. — DOI: http://dx.doi.org/10.7554/eLife.21883.053 [file elife-21883-supp3.xlsx]

## Sheet: Sheet1
gene	Cux2_tdTpositive_cell_1	Cux2_tdTpositive_cell_2	Cux2_tdTpositive_cell_3	Cux2_tdTpositive_cell_4	Cux2_tdTpositive_cell_5	Cux2_tdTpositive_cell_6	Cux2_tdTpositive_cell_7	Cux2_tdTpositive_cell_8	Cux2_tdTpositive_cell_9	Cux2_tdTpositive_cell_10	Cux2_tdTpositive_cell_11	Cux2_tdTpositive_cell_12	Cux2_tdTpositive_cell_13	Cux2_tdTpositive_cell_14	Cux2_tdTpositive_cell_15	Cux2_tdTpositive_cell_16	Cux2_tdTpositive_cell_17	Cux2_tdTpositive_cell_18	Cux2_tdTpositive_cell_19	Cux2_tdTpositive_cell_20	Cux2_tdTpositive_cell_21	Cux2_tdTpositive_cell_22	Cux2_tdTpositive_cell_23	Cux2_tdTpositive_cell_24	Cux2_tdTpositive_cell_25	Cux2_tdTpositive_cell_26	Cux2_tdTpositive_cell_27	Cux2_tdTpositive_cell_28	Cux2_tdTpositive_cell_29	Cux2_tdTpositive_cell_30	Cux2_tdTpositive_cell_31	Cux2_tdTpositive_cell_32	Cux2_tdTpositive_cell_33	Cux2_tdTpositive_cell_34	Cux2_tdTpositive_cell_35	Cux2_tdTpositive_cell_36	Cux2_tdTpositive_cell_37	Cux2_tdTpositive_cell_38	Cux2_tdTpositive_cell_39	Cux2_tdTpositive_cell_40	Cux2_tdTpositive_cell_41	Cux2_tdTpositive_cell_42	Cux2_tdTpositive_cell_43	Cux2_tdTpositive_cell_44	Cux2_tdTpositive_cell_45	Cux2_tdTpositive_cell_46	Cux2_tdTpositive_cell_47	Cux2_tdTpositive_cell_48	Cux2_tdTpositive_cell_49
0610005C13Rik	0	0	0	0	0	0	0	0	0	0	0	0	0	0	0	0	0	0	0	0	0	0	0	0	0	0	0	0	0	0	0	0	0	0	0	0	0	0	0	0	0	0	0	0	0	0	0	0	0
0610007C21Rik	156	81	70	108	89	0	0	74	12	85	117	0	198	0	66	58	128	194	104	189	108	155	3	0	122	244	100	0	0	157	52	0	122	148	9	0	161	43	43	82	122	137	45	65	43	186	110	263	52
0610007L01Rik	0	0	0	106	0	0	0	0	0	25	0	0	0	0	118	5	18	0	0	0	0	183	26	5	0	145	101	189	35	0	65	157	0	0	0	178	204	172	27	0	71	7	0	136	0	11	0	129	2
0610007N19Rik	0	0	0	0	0	0	0	0	0	0	0	0	0	0	0	0	0	0	0	0	0	0	0	0	0	0	0	0	0	0	0	0	0	0	0	0	0	0	0	0	0	0	0	0	0	0	0	0	0
0610007P08Rik	0	0	0	0	32	4	0	0	0	207	0	192	0	0	0	0	0	0	0	0	0	0	0	1	13	0	4	0	0	0	0	0	0	0	0	26	0	0	0	152	0	0	0	0	0	0	0	0	0
0610007P14Rik	172	156	0	331	72	46	70	51	0	83	10	0	206	0	122	96	79	24	169	82	77	96	233	28	109	69	110	157	70	32	35	116	133	61	0	322	97	272	105	54	8	89	0	61	62	71	58	90	177
0610007P22Rik	0	0	0	0	42	0	6	0	0	0	95	103	107	77	3	0	0	0	20	0	0	0	47	0	0	0	0	58	0	21	0	0	6	13	0	0	77	15	2	0	39	65	71	32	40	24	0	0	45
0610008F07Rik	0	0	0	0	0	0	0	0	0	0	0	0	0	0	0	0	0	0	0	0	0	0	0	0	0	0	0	0	0	0	0	0	0	0	0	0	0	0	0	0	0	0	0	0	0	0	0	0	0
0610009B14Rik	0	0	0	0	0	0	0	0	0	0	0	0	0	0	0	0	0	0	0	0	0	0	0	0	0	0	0	0	0	0	0	0	0	0	0	0	0	0	0	0	0	0	0	0	0	0	0	0	0
0610009B22Rik	98	63	4	0	44	37	14	0	0	63	14	60	70	41	0	31	0	67	96	0	0	66	0	49	0	46	21	81	52	0	20	0	33	45	66	0	0	68	15	49	26	0	128	39	68	22	81	73	0
0610009D07Rik	101	81	5	49	124	146	47	72	181	72	71	183	69	38	2	65	100	0	46	208	0	97	112	119	37	43	48	87	54	85	38	219	177	44	75	62	53	44	29	137	77	171	54	48	88	26	52	87	100
0610009L18Rik	0	0	0	0	0	0	0	0	0	0	0	10	0	0	0	0	0	0	0	0	0	0	0	0	0	0	0	0	0	0	0	0	0	0	0	0	0	0	0	0	0	0	0	0	0	0	0	0	0
0610009O20Rik	0	16	10	0	71	3	18	0	0	199	0	16	1	0	0	0	0	26	0	3	0	0	0	25	45	0	0	0	0	0	0	0	13	121	0	0	0	24	1	182	0	0	48	0	77	2	0	0	0
0610010B08Rik	44	29	99	33	2	54	98	6	53	0	12	1	3	17	69	4	2	16	1	0	5	77	58	5	18	9	47	0	0	28	20	23	5	4	78	0	0	92	55	36	0	3	0	17	74	107	1	2	27
0610010F05Rik	165	143	0	156	0	28	1	0	60	1	0	3	245	6	2	1	156	0	14	96	154	0	0	0	5	22	116	0	8	29	262	1	0	135	0	0	12	133	178	0	0	146	40	2	0	0	194	73	0
0610010K14Rik	44	0	80	0	2	53	11	0	3	48	0	51	1	0	8	0	0	0	0	0	33	0	86	24	2	46	0	20	22	92	21	0	0	31	6	0	0	0	1	2	23	0	0	0	0	0	0	73	0
0610010O12Rik	48	33	0	40	14	7	29	34	80	22	72	25	0	50	69	28	17	0	33	45	33	23	59	119	4	16	33	69	33	21	52	0	0	31	0	57	34	42	80	91	36	47	0	0	21	39	0	50	0
0610011F06Rik	72	0	0	65	0	0	20	0	23	1	77	0	0	25	0	10	0	0	27	0	63	0	77	75	0	94	0	6	65	61	15	0	0	52	22	0	0	107	0	0	0	0	0	37	37	47	0	80	33
0610011L14Rik	0	135	320	0	113	13	0	97	181	0	1	256	0	0	23	0	0	16	16	88	0	0	227	0	0	0	361	16	0	295	0	268	6	136	287	0	131	0	120	0	0	0	141	0	3	42	1	0	0
0610012G03Rik	2	1	0	2	2	16	2	13	1	2	7	36	4	5	0	11	3	10	3	2	4	2	2	2	3	3	2	10	6	1	7	6	1	2	23	33	2	1	4	4	5	6	3	40	6	1	1	3	0
0610012H03Rik	0	0	0	0	0	0	0	0	0	0	0	0	0	0	0	0	0	0	0	0	0	0	0	0	0	0	0	0	0	0	0	0	0	0	0	0	0	0	0	0	0	0	0	0	0	0	0	0	0
0610030E20Rik	3	3	6	4	0	14	2	2	0	4	3	1	5	3	60	2	0	5	41	0	150	1	3	8	7	3	2	9	5	3	4	4	5	5	10	12	1	6	5	3	2	8	5	4	2	0	7	1	5
0610031J06Rik	24	7	94	51	70	0	0	71	102	130	235	152	0	0	77	0	0	205	137	0	0	0	139	71	93	0	53	0	0	0	111	0	124	0	129	122	0	11	234	0	6	0	140	0	0	0	0	0	5
0610031O16Rik	0	0	0	0	0	0	0	0	0	0	0	0	0	0	0	0	0	0	0	0	0	0	0	0	0	0	0	0	0	0	0	0	0	0	0	0	0	0	0	0	0	0	0	0	0	0	0	0	0
0610037L13Rik	80	55	0	38	164	0	81	0	0	2	88	153	0	22	109	74	0	44	38	34	117	25	55	61	35	52	36	157	16	0	16	0	7	121	4	13	0	7	62	148	29	53	119	96	37	0	147	5	35
0610037P05Rik	1	110	187	2	3	127	154	116	99	93	250	116	186	0	45	177	89	6	123	161	154	0	1	148	44	88	154	225	0	120	120	186	13	210	16	38	137	245	0	346	53	95	139	271	70	168	0	45	156
0610038B21Rik	0	0	0	0	0	0	0	0	0	0	0	0	0	0	0	0	0	0	0	0	0	0	0	0	0	0	0	0	0	0	0	0	0	0	0	0	0	0	0	0	0	0	0	0	0	0	0	0	0
0610038L08Rik	0	0	0	0	0	0	0	0	0	27	0	0	0	0	0	0	0	0	0	0	0	0	0	0	0	7	0	0	0	0	0	0	0	0	0	0	0	0	0	0	0	0	0	0	0	0	0	0	0
0610039K10Rik	0	0	0	0	0	0	0	0	0	0	0	0	0	0	0	1	0	0	0	0	0	0	0	0	0	0	0	0	0	0	0	0	0	0	0	0	0	0	0	0	1	0	0	0	0	0	0	0	0
0610040B10Rik	0	0	0	0	0	0	15	0	0	0	0	0	0	0	0	0	0	0	0	0	0	1	0	0	0	0	0	0	0	0	0	0	0	0	0	0	0	0	0	0	0	2	0	0	0	0	0	18	0
0610040F04Rik	2	2	0	0	0	1	0	0	12	4	0	2	0	0	0	29	0	20	0	0	0	4	0	0	0	0	0	2	1	0	3	0	2	0	0	2	0	0	0	0	0	0	0	0	0	24	0	0	0
0610040J01Rik	0	0	0	0	0	0	0	0	0	0	0	0	0	0	0	0	75	0	0	0	0	0	0	0	0	0	0	0	0	0	0	0	0	0	0	0	0	0	0	0	0	0	0	0	0	0	0	0	0
0610043K17Rik	0	0	0	0	12	0	0	0	0	0	0	2	0	0	0	0	0	0	0	0	0	0	0	0	0	0	0	0	0	0	0	0	4	0	0	0	0	0	0	12	0	0	0	0	0	0	3	0	0
0910001L09Rik	0	61	30	0	36	13	17	0	2	0	0	29	0	62	0	35	27	40	25	15	28	71	0	9	30	43	27	56	14	48	18	69	5	50	44	36	18	16	25	0	0	102	22	11	20	61	0	23	20
100043387	7	36	34	0	31	2	17	21	48	5	0	0	33	0	1	18	29	0	19	17	0	13	1	27	59	5	4	0	41	48	2	0	0	19	0	10	20	20	9	0	29	15	0	0	37	20	85	2	25
1100001G20Rik	0	0	0	0	0	0	0	0	0	0	0	0	0	0	0	0	0	0	0	0	0	0	0	0	0	0	0	0	0	0	0	0	0	0	0	0	0	0	0	0	0	0	0	0	0	0	0	0	0
1110001A16Rik	0	40	37	0	38	0	56	36	9	0	35	20	90	9	0	26	50	0	46	0	0	40	19	0	22	0	16	33	79	26	14	0	94	50	0	38	30	51	31	37	33	89	25	84	22	0	36	70	102
1110001J03Rik	29	0	0	25	18	20	7	32	27	99	13	19	0	22	39	4	22	0	11	0	19	18	20	19	14	64	0	15	92	70	13	45	1	0	0	0	30	8	5	13	13	1	0	2	19	30	18	6	15
1110002B05Rik	0	0	0	0	69	0	0	0	0	0	82	0	127	0	0	58	0	0	43	0	106	26	0	82	0	1	0	0	0	98	0	0	0	0	0	0	0	65	59	0	69	0	0	0	74	52	245	79	0
1110002L01Rik	0	0	3	177	0	271	94	0	0	4	0	47	166	6	67	0	0	42	8	67	0	227	0	40	3	0	101	44	14	5	96	0	5	106	27	102	213	0	0	0	1	0	316	0	0	0	225	249	110
1110002N22Rik	0	0	0	0	57	0	8	0	82	0	2	0	63	34	0	75	107	0	46	0	0	0	0	0	64	0	19	44	62	0	55	0	0	57	0	129	0	0	0	0	61	0	0	0	0	0	0	0	0
1110003E01Rik	0	47	2	95	96	186	116	0	2	51	0	125	89	0	42	32	68	80	0	0	123	31	0	0	0	43	53	15	0	55	0	3	47	102	9	29	55	35	47	0	15	114	294	55	250	143	275	0	14
1110004E09Rik	0	19	0	5	12	0	47	0	0	33	59	0	0	0	0	1	53	0	0	0	0	0	0	13	1	1	0	22	49	74	0	7	0	0	12	0	72	0	43	29	44	14	35	92	0	13	20	0	0
1110004F10Rik	119	373	467	462	201	85	183	515	97	180	323	161	596	22	306	456	754	590	494	231	76	351	706	213	357	156	297	168	219	293	268	262	429	488	397	126	269	332	188	117	219	501	368	253	204	82	379	169	353
1110005A03Rik	88	40	0	0	83	79	3	0	0	0	48	62	0	0	0	0	0	0	0	56	0	0	0	0	33	0	0	35	0	77	28	0	0	62	104	88	71	29	0	0	10	61	0	0	48	0	79	59	0
1110006O24Rik	0	0	0	0	0	0	0	0	0	0	0	0	0	0	0	0	0	0	0	0	0	0	0	0	0	0	0	0	0	0	0	0	0	0	0	0	0	0	0	0	0	0	0	0	0	0	0	0	0
1110007C09Rik	0	0	0	0	0	0	0	0	0	0	0	0	0	0	0	0	0	0	0	0	0	0	0	0	0	0	0	0	0	0	0	10	0	0	0	0	0	0	0	0	0	0	0	0	0	0	0	0	0
1110008F13Rik	9	5	0	0	0	0	7	14	0	0	30	1	0	0	3	44	0	0	0	0	0	0	43	13	41	0	0	0	0	0	0	0	2	0	11	0	0	21	0	0	0	0	0	0	7	0	28	0	0
1110008J03Rik	0	0	1	0	0	0	19	0	27	67	0	0	0	0	104	6	0	0	52	19	0	0	0	0	0	33	15	0	0	0	60	0	82	37	0	87	0	0	0	0	0	6	0	0	80	0	0	31	0
1110008L16Rik	25	134	1	2	0	0	0	0	6	0	62	0	0	0	0	0	0	16	106	0	2	0	179	2	0	0	0	8	0	0	0	0	0	2	0	0	0	182	0	0	0	0	0	0	0	0	0	0	0
1110008P14Rik	203	127	106	162	113	249	103	261	75	0	134	80	159	4	108	141	127	195	74	11	0	354	79	53	135	87	86	173	349	96	70	185	184	99	121	235	319	97	108	217	175	198	232	61	163	284	71	100	7
1110012J17Rik	14	0	0	0	2	136	16	0	0	0	12	0	0	78	0	0	0	0	0	0	1	136	122	0	116	0	75	0	0	1	0	0	0	0	107	17	86	0	1	0	0	0	0	0	79	0	51	53	0
1110012L19Rik	0	0	0	0	0	0	0	0	0	0	0	0	0	0	0	0	79	0	57	0	65	97	0	0	48	0	0	0	0	74	0	0	42	25	0	0	0	64	0	5	113	0	0	0	0	44	0	7	0
1110014N23Rik	0	13	0	0	0	107	19	0	0	0	0	172	0	41	0	0	0	0	0	0	0	0	0	0	0	0	0	0	28	0	0	0	0	0	174	166	168	1	17	0	0	235	0	204	0	0	0	0	12
1110015O18Rik	0	0	0	0	0	0	0	0	0	0	0	0	0	0	0	0	0	0	0	0	0	0	0	0	0	0	0	0	0	0	0	0	0	0	0	0	0	0	0	0	0	0	0	0	0	0	0	0	0
1110017D15Rik	0	0	0	0	0	0	0	0	0	0	0	0	0	0	0	0	0	0	0	0	0	0	0	0	0	0	0	21	0	0	0	0	0	0	0	63	0	0	0	0	0	0	0	0	0	0	0	0	0
1110017F19Rik	0	0	0	0	0	0	0	0	0	0	0	0	0	0	0	0	0	0	0	0	0	0	1	0	0	0	0	0	0	35	0	0	0	0	0	0	0	0	0	0	0	0	0	0	0	0	0	0	0
1110018G07Rik	256	92	90	0	154	30	302	401	29	487	73	198	275	185	281	111	0	214	11	0	0	0	0	221	5	0	0	94	77	215	0	184	581	19	0	104	149	235	221	0	40	20	238	12	0	0	0	65	340
1110018J18Rik	0	0	0	0	0	0	0	0	0	0	0	0	5	0	0	0	0	0	0	0	0	0	0	5	0	0	25	0	0	0	0	0	33	0	0	0	0	0	0	0	0	0	0	0	0	0	0	0	0
1110019D14Rik	0	0	0	0	0	0	55	0	0	0	0	0	0	0	0	0	0	0	0	0	0	0	0	0	0	0	0	0	0	0	0	0	0	24	0	0	11	18	0	0	0	0	64	0	0	0	0	0	0
1110020A21Rik	0	0	0	0	0	0	0	0	0	0	0	0	0	0	0	0	0	0	0	0	0	0	0	0	0	0	0	0	0	0	0	0	0	0	0	0	0	0	0	0	0	36	0	0	0	0	0	0	0
1110020G09Rik	0	0	0	0	0	0	0	0	0	0	0	0	0	0	0	0	37	0	0	0	0	0	0	0	36	0	68	0	7	72	0	0	0	0	0	0	0	0	0	0	0	0	0	0	0	0	0	0	0
1110021J02Rik	3	13	10	10	14	2	2	20	2	2	42	6	7	5	1	2	0	4	22	19	10	3	5	7	11	21	22	4	40	56	9	24	4	3	7	9	7	17	8	5	4	3	35	4	4	5	7	17	6
1110021L09Rik	6	5	10	6	1	2	6	7	6	12	7	4	13	2	4	5	0	5	11	10	3	8	13	2	28	7	28	49	4	2	6	1	16	13	7	9	13	7	4	6	7	4	6	4	35	3	80	2	6
1110028C15Rik	0	0	0	0	17	60	2	0	1	0	0	2	0	0	0	0	0	0	0	0	0	0	0	0	0	0	62	0	2	4	0	2	6	0	9	0	4	0	0	0	0	0	1	0	0	6	0	0	0
1110028F11Rik	0	0	0	0	0	0	0	0	0	0	0	0	0	0	0	0	0	0	0	0	0	0	0	0	0	0	0	0	0	0	0	0	0	0	0	0	0	0	0	0	0	0	0	0	0	0	0	0	0
1110028F18Rik	0	1	0	0	1	0	0	0	0	0	1	0	1	0	0	1	0	0	0	0	0	0	0	0	2	0	0	0	0	1	0	0	0	0	0	0	0	1	0	0	0	0	0	0	0	0	0	0	0
1110031I02Rik	0	0	0	67	0	95	0	0	0	0	0	0	0	0	0	0	0	0	0	0	0	124	15	0	0	0	0	0	3	0	0	0	0	0	0	0	0	0	0	0	0	0	0	0	0	0	0	0	0
1110032A03Rik	0	87	18	69	214	39	0	77	83	1	0	1	0	16	57	27	19	80	50	87	262	0	74	69	83	1	31	66	0	1	13	0	1	0	1	0	1	83	0	0	0	161	64	22	1	2	26	0	5
1110032A04Rik	106	0	0	0	0	0	0	0	0	0	0	128	0	0	0	0	0	0	0	0	0	0	0	0	0	15	0	0	0	0	0	0	0	0	0	0	0	0	0	0	0	0	0	0	0	0	0	0	0
1110032F04Rik	0	0	6	0	0	0	0	0	3	0	0	0	0	0	2	0	0	0	0	0	1	0	0	0	0	0	0	0	0	0	142	0	0	0	0	0	0	0	0	0	0	0	0	0	53	0	0	0	0
1110034A24Rik	0	0	0	0	0	0	0	0	0	0	0	0	0	0	0	17	0	0	0	0	0	0	0	0	0	0	0	0	0	0	0	0	0	52	90	104	0	0	26	0	0	0	0	0	0	0	0	1	0
1110034B05Rik	0	0	218	0	0	0	0	0	52	0	32	0	0	0	42	0	81	0	32	84	0	0	198	72	161	0	57	0	0	60	0	104	9	56	26	92	0	0	23	0	0	45	0	0	74	48	0	0	24
1110034G24Rik	0	0	55	0	2	0	0	0	0	0	0	0	0	0	0	42	0	0	0	112	0	0	0	2	71	0	0	0	0	0	4	135	36	0	0	0	0	8	6	0	0	81	0	0	60	0	88	0	0
1110035M17Rik	0	0	0	31	0	0	0	0	0	0	0	0	0	0	0	0	0	0	0	0	53	0	0	0	0	0	0	0	0	0	0	0	0	0	0	0	0	0	0	0	31	0	0	0	0	0	17	0	0
1110036E04Rik	0	0	0	0	0	0	0	0	0	0	0	0	0	0	0	0	0	0	0	0	0	0	0	0	0	0	0	0	0	0	0	0	0	0	0	0	0	0	0	0	0	0	0	0	0	0	0	0	0
1110037F02Rik	0	81	0	4	0	37	174	0	1	0	0	106	0	0	38	54	1	0	119	37	63	45	0	0	36	0	180	12	2	0	77	0	11	2	0	0	212	0	18	0	0	0	2	0	171	31	171	0	58
1110038B12Rik	0	14	26	0	0	0	19	0	1	0	32	3	32	41	0	0	6	38	26	0	0	0	64	25	0	0	5	22	0	40	52	60	0	0	6	11	0	0	28	0	0	21	3	47	1	42	0	104	0
1110038D17Rik	0	0	0	1	0	67	0	0	0	0	0	123	0	0	0	50	0	0	0	0	0	0	0	8	0	0	0	0	0	0	0	0	0	90	0	329	2	195	0	0	58	0	0	0	0	0	0	0	0
1110038F14Rik	35	36	0	41	43	60	20	0	0	15	0	0	0	57	5	0	0	0	3	0	0	8	85	0	0	0	28	0	8	43	0	0	47	89	28	1	0	0	0	0	3	132	0	0	0	32	101	0	37
1110046J04Rik	7	7	2	1	1	5	6	69	3	0	6	7	11	5	1	12	2	7	3	9	6	2	8	1	4	0	5	7	5	3	53	5	2	0	10	2	10	3	6	4	5	64	11	6	7	7	8	6	10
1110049F12Rik	185	0	2	5	0	72	40	3	0	0	0	0	16	105	52	0	0	0	4	0	0	0	0	0	0	12	0	0	0	0	58	123	0	14	3	69	0	0	40	0	53	0	0	0	0	16	0	0	0
1110050K14Rik	0	0	0	0	0	0	0	0	0	0	0	0	0	0	0	0	0	0	0	0	0	0	0	0	0	0	0	0	0	0	0	0	0	0	0	0	0	0	0	0	0	0	0	0	0	0	0	0	0
1110051M20Rik	0	153	94	257	227	2	222	319	41	1	137	326	97	0	228	217	0	454	261	121	116	192	76	151	266	0	60	289	282	142	11	226	0	50	0	54	101	382	96	124	367	0	290	119	132	76	326	275	120
1110054M08Rik	0	0	0	0	0	0	0	0	0	0	0	0	0	0	0	0	0	0	0	0	0	0	0	0	0	0	0	0	0	0	0	0	0	0	0	0	0	0	0	0	0	0	0	0	0	0	0	0	0
1110054O05Rik	15	0	4	0	0	0	80	1	4	0	10	2	1	0	0	4	27	28	0	16	71	287	7	0	60	2	15	0	123	0	0	0	19	8	0	23	24	16	4	0	0	12	1	143	171	0	2	0	1
1110057K04Rik	6	127	27	3	120	128	8	6	172	130	4	498	201	1	113	99	3	7	8	99	84	236	171	6	225	4	6	4	7	9	11	24	8	38	24	18	4	4	8	3	157	7	3	5	7	83	3	226	276
1110058L19Rik	32	5	40	40	95	38	62	1	0	101	48	62	1	0	2	27	106	53	79	39	28	50	5	68	122	88	22	90	0	0	32	4	33	56	106	29	3	66	1	36	59	0	0	24	56	25	40	98	112
1110059E24Rik	0	235	61	169	152	0	0	0	0	0	0	231	214	15	12	0	0	132	0	0	166	0	0	0	25	1	93	0	0	29	129	0	141	0	0	162	0	0	0	0	84	0	0	119	172	0	0	106	448
1110059G10Rik	0	20	0	0	6	62	23	0	15	38	34	211	0	52	0	0	5	8	34	0	0	15	81	9	65	70	0	0	20	0	60	72	0	60	0	0	151	30	23	0	0	0	0	55	28	36	0	35	18
1110059M19Rik	0	0	0	0	0	0	0	0	0	0	0	0	0	0	0	0	0	0	0	0	0	0	0	0	0	0	0	0	0	0	0	0	0	0	0	0	0	0	0	0	0	0	0	0	0	0	0	0	0
1110065P20Rik	0	0	0	0	0	0	16	0	0	0	0	0	33	0	0	0	0	0	0	0	0	0	0	0	0	0	0	0	0	0	8	0	0	0	10	7	0	0	0	13	21	0	0	0	0	0	0	0	0
1110067D22Rik	41	11	0	0	115	1	19	86	28	210	0	0	34	0	167	111	92	0	0	43	130	262	145	99	437	0	89	5	0	2	120	201	232	133	0	3	463	18	32	1	0	240	300	0	8	0	48	135	134
1190002F15Rik	0	0	0	0	0	0	0	0	0	0	0	0	0	0	0	0	0	0	0	0	0	0	0	0	0	0	0	0	0	0	0	0	0	0	0	0	0	0	0	0	0	0	0	0	0	0	0	0	0
1190002H23Rik	0	0	0	0	0	0	0	0	19	0	0	0	0	0	0	0	0	0	0	0	0	0	0	0	0	0	0	0	0	0	4	0	0	0	0	0	0	22	0	0	0	0	0	0	0	0	0	0	0
1190002N15Rik	0	0	0	19	0	0	84	212	0	0	0	0	0	0	0	0	0	0	65	0	0	0	100	0	0	167	0	49	0	0	59	0	0	0	0	0	0	0	0	0	18	2	47	0	0	38	0	13	275
1190003J15Rik	0	0	0	0	0	0	0	0	0	0	0	0	0	0	0	0	0	0	0	0	0	0	0	0	0	21	0	0	0	0	0	0	0	0	0	0	0	0	0	0	0	64	0	0	0	0	0	0	0
1190003K10Rik	0	0	0	0	0	0	0	0	0	0	0	0	0	0	0	0	0	0	0	0	0	0	0	0	0	0	0	0	0	0	0	0	0	0	0	0	0	0	0	0	0	0	0	0	0	0	0	0	0
1190005F20Rik	0	1	0	0	0	87	2	51	12	0	9	3	0	0	0	0	0	0	9	0	0	0	0	0	2	0	0	0	0	7	137	0	47	0	0	0	0	1	0	0	14	1	29	15	0	0	217	0	18
1190005I06Rik	0	0	0	0	0	0	0	0	0	0	0	0	0	0	0	0	0	0	0	0	0	0	0	0	0	0	0	0	0	0	0	0	0	0	0	0	0	0	0	0	0	0	0	0	0	0	0	0	0
1190007F08Rik	0	0	1	3	6	0	0	0	0	0	0	0	0	2	0	4	0	0	4	0	0	0	0	0	0	0	0	0	0	0	0	0	0	0	0	0	0	0	0	0	0	0	0	0	0	0	0	0	0
1190007I07Rik	0	0	21	0	0	0	0	0	0	0	0	0	0	0	2	2	0	0	12	0	0	0	4	0	0	28	21	0	0	0	27	0	0	0	0	15	21	0	20	0	0	2	0	66	36	14	0	0	44
1200009I06Rik	0	0	0	0	0	0	0	0	0	0	0	0	0	0	0	0	0	0	0	0	0	0	0	0	0	0	0	0	0	0	0	0	0	0	0	0	0	0	2	44	0	0	0	0	0	0	0	0	0
1200011I18Rik	11	43	2	3	17	4	8	1	99	2	158	5	5	14	2	191	3	1	76	2	151	1	1	3	6	175	4	6	2	249	21	7	3	85	71	42	5	6	7	83	0	5	6	0	4	18	15	159	0
1200011M11Rik	0	1	0	0	19	61	0	0	0	0	0	0	0	0	0	0	0	0	0	0	0	0	0	0	0	0	0	0	0	4	0	0	2	0	0	0	0	86	0	0	0	0	46	0	2	0	0	0	0
1200014J11Rik	13	37	204	32	24	35	32	30	24	12	38	25	36	15	23	27	6	39	28	22	30	23	364	18	32	45	39	16	27	19	15	21	27	15	46	80	27	15	35	24	15	39	36	29	20	27	39	30	25
1200016B10Rik	0	0	9	0	8	0	0	0	9	14	0	0	0	3	0	0	0	0	0	0	165	10	0	0	20	0	0	3	4	6	0	0	0	2	71	0	0	0	5	30	0	0	0	0	0	0	20	0	0
1300001I01Rik	26	0	1	0	1	18	0	10	0	0	0	0	162	0	0	2	0	0	3	3	0	0	227	0	1	3	0	102	73	0	117	0	2	0	54	0	3	0	2	3	1	0	0	136	2	2	0	0	1
1300002E11Rik	0	0	1	0	0	0	13	5	0	0	0	0	0	0	0	28	43	0	0	0	0	0	0	0	134	0	1	0	0	0	36	0	71	0	12	48	0	110	0	0	60	0	0	0	0	0	0	0	0
1300002K09Rik	0	0	0	0	0	0	0	0	0	0	0	0	0	0	0	0	0	0	0	0	0	0	0	0	0	0	0	0	0	0	0	0	0	0	0	0	0	0	0	0	0	0	0	0	0	0	0	0	0
1300010F03Rik	10	2	36	200	49	0	0	0	0	0	0	207	1	0	0	12	0	0	0	0	0	0	0	1	5	83	138	43	0	0	0	24	0	0	0	7	4	0	119	0	0	0	210	0	0	0	0	0	154
1300014I06Rik	0	0	0	0	0	9	0	0	0	0	0	0	0	0	0	0	0	0	0	0	0	0	26	57	0	0	0	0	0	0	0	0	0	0	12	0	0	0	60	0	0	0	0	0	0	0	0	0	0
1300015D01Rik	1	0	0	0	0	0	0	0	0	0	0	0	0	0	0	1	0	0	0	0	0	0	0	0	0	0	0	0	0	0	0	0	0	0	0	0	0	0	0	0	0	0	0	0	3	0	0	0	0
1300017J02Rik	0	0	0	0	0	0	0	0	0	0	0	0	0	0	0	0	0	0	0	0	0	0	0	0	0	0	0	0	0	0	0	0	0	0	0	0	0	0	0	0	0	0	0	0	0	0	0	0	0
1300018I17Rik	92	0	16	0	25	41	0	0	0	0	0	0	73	0	0	0	0	28	1	0	142	0	12	0	23	0	0	109	0	2	201	25	0	4	0	0	0	0	254	0	0	321	255	0	127	0	12	0	173
1300018J18Rik	0	0	0	0	0	0	0	30	0	19	9	0	0	0	1	38	0	0	0	0	0	0	0	2	0	0	70	16	102	0	5	0	0	0	0	19	0	1	6	44	0	37	0	0	0	0	0	0	0
1500001M20Rik	0	0	0	0	0	0	0	0	0	70	0	0	0	97	0	0	0	0	1	0	0	0	3	0	0	0	0	0	0	0	0	0	14	0	0	5	0	0	0	0	0	0	0	0	1	47	0	0	2
1500002O10Rik	0	0	0	0	0	0	0	0	0	0	0	0	0	0	0	0	0	0	0	0	0	0	0	0	0	0	0	0	0	0	0	0	0	0	0	0	0	0	0	0	0	0	0	0	0	0	0	0	0
1500002O20Rik	0	0	0	115	69	0	0	0	0	0	0	0	6	56	0	109	0	0	42	0	0	0	0	0	51	0	0	0	0	0	0	0	7	101	7	0	0	0	120	0	0	0	204	0	0	0	69	12	6
1500003O03Rik	0	225	4	513	138	9	405	185	180	0	443	261	154	440	84	82	0	1383	366	0	327	15	303	405	273	680	528	0	237	205	2	0	8	252	0	1	527	135	103	253	243	172	106	491	24	288	4	696	7
1500004A13Rik	173	122	42	30	48	84	99	0	50	17	39	0	5	0	0	22	23	125	122	4	5	17	0	0	0	0	70	80	3	49	33	0	0	0	7	0	0	0	60	29	29	2	27	0	2	11	0	9	12
1500009C09Rik	0	3	0	123	25	0	27	0	11	5	91	1	35	0	0	14	0	17	10	0	0	3	0	0	0	0	0	20	21	0	25	0	7	0	0	0	3	6	76	0	0	6	1	0	4	15	0	0	39
1500009L16Rik	0	0	0	0	0	0	0	0	0	17	0	0	0	0	0	0	0	0	0	7	0	0	3	33	0	5	0	0	0	0	0	0	0	0	0	0	0	0	69	0	0	0	122	0	0	0	0	0	0
1500010J02Rik	38	70	0	0	17	60	0	158	3	0	0	0	0	0	10	71	0	16	0	0	0	0	0	0	30	0	52	0	0	0	0	0	0	198	0	0	0	0	0	0	0	5	0	0	0	0	0	0	111
1500011B03Rik	0	78	235	0	327	341	5	89	152	0	170	14	187	237	208	113	338	221	255	54	350	123	128	1	5	209	275	8	418	187	246	231	114	167	169	40	120	93	148	5	348	124	244	72	210	192	4	90	142
1500011H22Rik	31	1	30	29	0	45	35	0	28	0	0	34	0	20	10	16	13	39	16	0	0	16	0	21	0	48	21	12	0	0	2	0	0	22	185	76	0	36	0	88	0	4	32	8	82	7	0	15	0
1500011K16Rik	34	75	0	15	13	44	21	0	29	56	1	19	55	32	15	59	53	13	88	10	49	145	29	43	2	28	39	13	27	0	0	39	76	25	1	4	16	0	64	0	12	92	0	10	19	17	29	9	0
1500012F01Rik	15	42	0	17	0	43	11	10	15	0	24	39	0	46	1	16	33	0	11	0	28	70	0	0	37	39	3	17	12	22	6	0	0	15	45	0	69	12	36	62	0	29	14	4	8	24	41	127	0
1500012K07Rik	0	1	0	2	1	1	0	0	0	0	0	0	0	0	0	1	0	0	2	0	0	0	2	0	0	1	12	2	0	1	0	0	3	2	0	2	2	1	0	0	1	2	0	0	1	0	0	1	1
1500015A07Rik	101	0	79	0	0	0	0	0	0	0	0	0	0	0	0	0	0	0	0	107	0	0	0	0	0	0	0	0	0	0	0	0	0	5	0	0	0	0	0	0	0	0	0	0	0	0	0	0	0
1500015L24Rik	0	0	0	0	0	0	0	0	0	0	0	0	0	0	0	0	0	0	0	0	0	0	0	0	0	0	0	0	0	0	0	0	0	0	0	0	0	0	0	0	0	0	0	0	0	0	0	0	0
1500015O10Rik	0	0	0	0	0	0	0	0	0	0	0	0	0	0	0	0	0	0	0	0	0	0	0	0	0	0	0	0	0	0	0	0	0	0	0	0	0	0	0	0	0	0	0	0	0	0	0	0	0
1500016L03Rik	0	0	0	0	0	0	0	1	0	0	0	0	0	0	1	0	0	0	0	0	0	0	0	0	0	0	0	0	0	0	0	0	0	0	0	0	0	0	0	0	0	1	0	0	0	0	2	0	0
1500017E21Rik	0	0	9	0	6	0	0	0	0	0	0	0	0	0	0	0	0	0	45	0	0	0	0	0	0	0	0	0	0	0	0	0	0	0	0	2	0	0	0	0	43	0	0	0	0	34	0	0	0
1500031L02Rik	139	159	37	0	31	74	0	0	84	44	19	69	163	86	38	270	0	47	62	0	335	136	1	47	94	91	94	171	0	171	101	0	53	230	83	0	148	216	78	60	132	266	368	25	11	7	217	18	93
1500032L24Rik	42	34	24	30	33	12	48	43	7	36	0	0	92	31	63	15	0	23	30	11	27	49	0	68	52	32	0	30	53	36	49	67	30	77	0	12	26	0	12	24	0	0	4	36	20	33	16	0	23
1520402A15Rik	0	0	0	0	0	0	0	0	72	0	0	0	0	0	0	0	0	2	0	102	0	0	0	0	2	0	0	1	0	0	0	0	0	0	0	0	0	0	0	58	0	0	0	0	0	75	0	0	0
1600002D24Rik	0	0	0	0	0	0	0	0	0	0	0	0	0	0	0	0	0	0	0	0	0	0	0	0	0	0	0	0	0	0	0	0	0	0	0	0	0	0	0	0	0	0	0	0	0	0	0	0	0
1600002H07Rik	2	0	99	9	51	6	42	2	6	13	104	2	1	5	3	0	15	7	4	0	147	4	3	11	1	141	70	122	4	126	3	268	7	1	4	1	2	3	201	5	3	3	4	5	2	2	229	0	2
1600002K03Rik	19	24	0	3	0	0	0	0	0	0	0	0	0	0	0	0	0	0	0	0	0	38	0	0	0	1	33	0	0	9	2	0	0	0	2	0	0	0	0	0	33	0	0	0	0	0	0	0	0
1600010M07Rik	0	0	0	0	0	0	0	0	0	0	3	0	0	0	0	0	0	0	0	0	0	4	0	0	2	2	0	0	0	2	0	1	2	0	0	0	0	0	1	0	1	2	0	0	1	0	0	0	1
1600012F09Rik	0	0	0	202	76	73	0	104	0	0	0	0	0	0	161	25	96	62	30	0	216	327	0	0	0	102	76	39	0	156	148	0	0	133	0	0	0	0	54	93	0	166	0	176	45	64	0	211	91
1600012H06Rik	0	0	0	0	0	2	0	0	0	0	201	0	0	0	0	30	0	0	94	6	0	0	0	0	1	18	113	0	0	0	0	0	110	0	0	0	198	0	20	0	0	0	0	14	0	98	0	6	0
1600014C10Rik	0	0	0	250	144	0	83	0	0	0	201	0	0	0	158	0	0	0	52	2	36	19	95	0	1	0	0	60	0	0	0	265	0	243	0	0	40	0	0	0	20	0	180	72	0	0	0	0	0
1600014C23Rik	0	0	0	0	0	0	0	0	0	0	0	0	0	0	0	0	0	0	0	0	0	0	0	0	0	0	0	0	0	0	0	0	0	0	0	0	0	0	0	0	0	0	0	0	0	0	0	0	0
1600014K23Rik	0	0	0	0	0	0	0	0	0	0	0	0	0	0	0	0	0	0	0	0	0	0	0	0	0	0	0	0	0	0	0	0	0	0	0	0	0	0	0	0	0	0	0	0	0	0	0	0	0
1600015I10Rik	0	0	0	0	0	0	0	0	0	0	0	0	0	0	0	0	0	0	0	0	0	0	0	0	0	0	0	0	0	0	0	0	0	0	0	0	0	0	0	0	0	0	0	0	0	0	0	0	0
1600016N20Rik	0	0	0	0	0	0	0	0	0	0	0	0	0	0	0	0	0	0	0	0	0	0	0	0	0	0	0	0	0	0	0	0	0	0	0	0	0	0	0	0	0	0	0	0	0	0	0	0	0
1600019K03Rik	0	0	0	0	0	0	0	0	0	0	0	0	0	0	0	0	0	0	0	0	0	0	0	0	0	0	0	0	0	0	0	0	0	0	0	0	0	0	0	0	0	0	0	0	0	0	0	0	0
1600020E01Rik	50	0	0	0	0	0	0	0	0	0	0	0	0	2	0	21	0	0	0	19	0	0	63	19	17	0	27	24	0	0	0	0	0	0	0	0	30	0	0	0	12	14	0	0	0	0	0	0	4
1600021P15Rik	5	122	191	0	0	51	0	0	166	203	18	22	0	0	0	0	0	0	0	159	0	212	0	362	0	108	0	91	18	5	0	1	316	0	108	9	0	0	255	149	4	407	699	0	56	0	52	0	0
1600025M17Rik	0	0	0	0	0	0	0	0	0	0	0	0	0	0	0	0	0	0	0	0	0	0	0	0	0	0	0	0	0	0	0	0	0	0	0	0	0	0	0	0	0	0	0	0	0	0	0	0	0
1600027N09Rik	0	0	0	0	0	0	0	0	0	0	0	0	0	0	0	0	0	0	5	0	0	0	0	0	0	0	14	0	0	30	0	0	0	0	0	0	0	0	0	0	0	42	0	0	0	4	0	0	13
1600029D21Rik	0	0	0	0	0	0	0	1	0	1	0	0	0	1	5	0	0	0	0	0	0	0	0	0	0	0	1	0	0	1	0	0	0	0	0	0	0	0	0	1	0	0	0	0	0	0	0	0	0
1600029I14Rik	0	0	0	0	0	0	0	0	0	0	0	0	0	0	0	0	0	0	0	0	0	0	0	0	0	0	0	0	0	0	0	0	0	0	0	0	0	0	0	0	0	0	0	0	0	0	0	0	0
1600029O15Rik	3	10	6	2	1	10	1	5	7	2	11	4	3	0	2	8	2	5	4	4	3	6	8	0	7	7	1	1	2	5	2	3	7	1	3	6	5	1	7	3	11	5	9	3	1	2	9	0	8
1700001C02Rik	0	0	0	0	0	0	0	0	0	0	0	0	0	0	0	0	0	0	0	0	0	0	0	0	0	0	0	0	0	0	0	0	0	0	0	0	0	0	0	0	0	0	0	0	0	0	0	0	0
1700001C19Rik	0	0	0	1	0	0	0	0	0	0	0	0	0	0	0	0	0	0	0	0	0	0	2	0	0	0	0	0	0	0	0	0	0	0	0	0	0	0	0	0	0	0	0	0	0	0	0	0	0
1700001D01Rik	0	0	0	0	0	0	0	0	0	0	0	0	0	0	0	14	0	0	0	0	0	0	0	0	0	0	2	0	0	0	0	0	0	0	0	0	0	0	0	0	0	0	0	0	0	0	0	20	0
1700001F09Rik	0	0	0	0	0	0	0	0	0	0	0	0	0	0	0	0	0	0	0	0	0	0	0	0	0	0	0	0	0	0	0	0	0	0	0	0	0	0	0	0	0	0	0	0	0	0	0	0	0
1700001G11Rik	0	0	0	0	0	0	0	0	0	0	0	0	0	0	0	0	0	0	0	0	0	0	0	0	0	0	0	0	0	0	0	0	0	0	0	0	0	0	0	0	0	0	0	0	0	0	0	0	0
1700001G17Rik	0	0	0	0	0	0	0	0	0	0	0	0	0	0	0	0	0	0	0	0	0	0	0	0	0	0	0	0	0	0	0	0	0	0	0	0	0	0	0	0	0	0	0	0	0	0	0	0	0
1700001J03Rik	0	0	0	0	0	0	0	0	0	0	0	0	0	0	0	0	0	0	0	0	0	0	0	0	0	0	0	0	0	0	0	0	0	0	0	0	0	0	0	0	0	0	0	0	0	0	0	0	0
1700001J11Rik	0	0	0	0	0	0	0	0	0	0	0	0	0	0	0	0	0	0	0	0	0	0	0	0	0	0	0	0	0	0	0	0	0	0	0	0	0	0	0	0	0	0	0	0	0	0	1	0	0
1700001K19Rik	1	0	5	0	0	0	0	0	0	0	0	10	0	0	0	0	0	0	0	0	0	0	0	0	0	0	3	0	0	0	0	0	0	0	8	0	0	0	0	0	0	0	0	0	3	0	0	0	0
1700001K23Rik	0	0	0	0	0	0	0	0	0	0	0	0	0	0	0	0	0	0	0	0	0	0	0	0	0	0	0	0	0	0	0	0	0	0	0	0	0	0	0	0	0	0	0	0	0	0	0	0	0
1700001L05Rik	9	0	0	0	0	0	0	0	0	0	0	0	0	0	0	0	0	0	0	0	0	0	0	0	0	0	0	0	0	0	0	0	8	0	0	0	0	0	11	119	3	0	0	197	0	0	0	0	0
1700001L19Rik	74	0	14	50	25	0	0	0	105	94	193	1	0	0	47	77	1	40	67	37	46	0	0	49	5	78	37	25	0	0	1	0	0	65	0	89	0	0	0	172	0	0	0	56	6	27	0	174	0
1700001O22Rik	0	0	0	0	0	0	0	0	0	0	0	0	0	0	0	0	0	0	0	0	0	0	0	0	0	0	0	0	0	0	0	0	0	0	0	0	0	0	0	0	0	0	0	0	0	0	0	0	0
1700001P01Rik	0	0	0	0	0	0	0	0	0	0	0	0	0	0	0	0	0	0	0	0	0	0	0	0	0	0	0	0	0	0	0	0	0	0	0	0	0	0	0	0	0	0	0	0	0	0	0	0	0
1700003C15Rik	0	0	0	0	0	0	0	0	0	0	0	0	0	0	0	0	0	0	0	0	0	0	0	0	0	0	0	0	0	0	0	0	0	0	0	0	0	0	0	0	0	0	0	0	0	0	0	0	0
1700003D09Rik	0	0	0	0	0	0	0	0	0	0	0	0	0	0	0	0	0	0	0	0	0	0	0	0	0	0	52	0	0	0	0	0	0	0	0	0	0	0	0	0	0	0	0	0	0	0	0	0	0
1700003E16Rik	0	0	0	0	0	0	0	0	0	0	0	0	0	0	0	0	0	0	0	0	0	0	0	0	0	0	0	19	0	0	0	0	0	0	0	0	0	0	82	0	0	0	0	0	17	0	0	0	0
1700003F12Rik	0	0	0	0	0	0	0	0	0	0	0	0	0	0	4	0	0	0	0	0	0	0	0	0	0	0	0	0	0	0	0	0	0	0	0	0	0	0	0	0	0	0	0	0	0	0	0	0	0
1700003F17Rik	0	0	0	0	0	0	0	0	0	0	0	0	0	0	0	0	0	0	0	0	0	0	0	0	0	0	0	0	0	0	0	0	0	0	0	0	0	0	0	0	0	0	0	0	0	0	0	0	0
1700003G13Rik	0	0	0	0	0	0	0	0	0	0	0	0	0	0	0	0	0	0	0	0	0	0	0	0	0	0	0	0	0	0	0	0	0	0	0	0	0	0	0	0	0	0	0	0	0	0	0	0	0
1700003G18Rik	0	0	0	0	0	0	0	0	0	0	0	0	0	0	0	0	0	0	0	0	0	0	0	0	0	0	0	0	0	0	0	0	0	0	0	0	0	0	0	0	0	0	0	0	0	0	0	0	0
1700003H04Rik	0	0	0	0	0	0	0	0	0	0	0	0	0	0	0	0	0	0	0	0	0	0	0	0	0	0	0	0	0	0	0	0	0	0	0	0	0	0	0	0	0	0	0	0	0	0	0	0	0
1700003L19Rik	0	0	0	0	0	0	0	0	0	0	0	0	0	0	0	0	0	0	0	0	0	0	0	0	4	0	0	0	0	0	0	0	0	0	0	0	0	0	0	0	0	0	0	0	0	0	0	0	0
1700003M02Rik	0	0	0	0	0	0	0	0	0	0	0	0	0	0	0	0	0	0	0	0	0	0	0	0	0	0	0	0	0	0	0	0	0	0	0	0	0	0	0	0	0	0	0	0	0	0	0	0	0
1700003M07Rik	6	1	2	1	0	3	2	1	2	1	5	3	12	2	0	5	0	1	4	0	4	0	4	3	2	4	5	4	3	0	5	1	21	2	6	3	5	3	3	5	5	1	3	3	2	6	1	6	1
1700003P14Rik	0	0	0	0	0	0	0	0	0	0	0	0	0	0	0	0	0	0	0	0	0	0	0	0	0	0	0	0	0	0	0	0	0	0	0	0	0	0	0	0	0	0	0	0	0	0	0	0	0
1700006A11Rik	0	0	0	0	0	0	0	0	0	0	0	0	0	0	0	0	0	0	0	0	0	0	0	0	0	0	0	0	0	0	0	0	0	0	0	0	0	0	0	0	0	0	0	0	0	0	0	0	0
1700006E09Rik	0	0	0	0	0	0	0	0	0	0	0	0	0	0	0	0	0	0	0	0	0	0	0	0	0	0	0	0	0	0	0	0	0	0	0	0	0	0	0	7	0	0	0	0	0	0	0	0	0
1700006F04Rik	0	0	0	0	0	0	0	0	0	0	0	0	0	0	0	3	0	0	0	0	0	0	0	0	0	0	1	2	0	0	0	0	3	0	0	0	0	0	0	0	0	0	0	0	0	1	0	0	0
1700006H21Rik	0	0	0	0	0	0	0	0	0	0	0	0	0	0	0	0	0	0	0	0	0	0	0	0	0	0	0	0	0	0	0	0	0	0	0	0	0	0	0	0	0	0	0	0	0	0	0	0	0
1700007B14Rik	0	0	0	0	0	0	0	0	0	0	0	0	0	0	0	0	0	0	0	0	0	0	0	0	0	0	0	0	0	0	0	0	0	0	0	0	0	0	0	0	0	0	0	0	0	0	0	0	0
1700007F19Rik	0	0	0	0	0	0	2	0	2	0	0	0	0	0	0	0	0	0	0	0	0	0	0	0	0	0	0	0	0	0	0	0	0	0	0	0	0	1	0	0	0	0	0	0	0	3	0	0	0
1700007G11Rik	0	0	0	0	0	0	0	0	0	0	0	0	0	0	0	0	0	0	0	0	0	0	0	0	0	0	0	0	0	0	0	0	0	0	0	0	0	0	0	0	0	0	0	0	0	0	0	0	0
1700007I08Rik	0	0	0	0	0	0	0	0	0	0	0	0	0	0	0	0	0	0	0	0	0	0	0	0	0	0	0	0	0	0	0	0	0	0	0	0	0	0	0	0	0	0	0	0	0	0	0	0	0
1700007J10Rik	3	2	2	0	0	4	0	5	1	5	3	6	4	6	1	2	0	4	2	0	2	1	4	4	3	9	1	1	1	2	2	2	0	4	8	14	3	3	3	1	1	1	5	1	2	2	3	0	3
1700007K09Rik	0	0	0	0	0	0	0	0	0	0	0	0	0	0	0	0	0	0	0	0	0	0	0	0	0	0	0	0	0	0	0	0	0	0	0	0	0	0	0	0	0	0	0	0	0	0	0	0	0
1700007K13Rik	0	0	0	0	0	0	0	0	0	0	0	0	0	0	0	0	0	0	0	0	0	0	0	0	0	0	0	0	0	0	0	0	0	0	62	0	0	0	0	0	0	0	0	0	0	0	0	0	0
1700007L15Rik	0	0	0	0	0	0	0	0	0	0	0	0	0	0	29	0	0	0	0	0	0	0	0	0	0	0	0	0	0	0	0	0	0	0	0	0	0	0	0	0	0	0	0	0	0	0	0	0	0
1700007P06Rik	0	0	2	0	14	0	1	0	0	0	0	4	0	1	0	0	0	9	0	0	0	8	0	0	0	0	0	0	0	0	0	0	0	0	0	0	0	0	1	0	0	0	0	0	0	0	0	0	9
1700008A04Rik	0	0	0	0	0	0	0	0	0	0	0	0	0	0	0	0	0	0	0	0	0	0	0	0	0	0	0	0	0	0	0	0	0	0	0	0	0	0	0	0	0	0	0	0	0	0	0	0	0
1700008F21Rik	0	0	0	0	0	0	1	0	0	0	0	0	3	0	0	0	0	0	1	0	0	2	0	0	0	0	0	0	0	0	0	2	0	0	0	0	0	1	0	0	0	0	3	0	0	0	0	0	0
1700008I05Rik	0	0	0	0	0	0	0	0	0	0	0	0	0	0	0	0	0	0	0	0	0	0	0	0	0	0	0	0	0	0	0	0	0	0	0	0	0	0	0	0	0	0	0	0	0	0	0	0	0
1700008J07Rik	0	0	0	0	0	0	0	0	0	0	0	0	0	0	0	0	0	0	0	0	0	0	0	0	0	0	0	0	0	0	0	0	0	0	0	0	1	0	0	0	0	0	0	0	0	0	0	0	2
1700008K24Rik	0	0	0	0	0	0	0	0	0	0	0	0	0	0	0	0	0	0	0	0	0	0	0	0	0	0	0	0	0	0	0	0	0	0	0	0	0	0	0	0	0	0	0	0	0	0	0	0	0
1700008O03Rik	0	0	0	0	0	0	0	0	1	0	0	1	0	0	1	0	0	0	0	0	0	1	0	0	0	0	0	0	0	1	0	1	2	6	0	0	0	0	0	0	0	0	0	0	0	0	0	0	0
1700008P02Rik	0	0	0	0	0	0	0	0	0	0	0	0	0	0	0	0	0	0	0	0	0	0	0	0	0	0	0	0	0	0	0	0	0	0	0	0	0	0	0	0	0	0	0	0	0	0	0	0	0
1700008P20Rik	0	0	0	0	0	0	0	0	0	0	0	0	0	0	0	0	0	0	0	0	0	0	0	0	0	0	0	0	0	0	0	0	0	0	0	0	0	0	0	0	0	0	0	0	0	0	0	0	0
1700009C05Rik	0	0	0	0	0	0	0	0	0	0	0	0	0	0	0	0	0	0	0	0	0	0	0	0	0	0	0	0	0	0	0	0	0	0	0	0	0	0	0	0	0	0	0	0	0	0	0	0	0
1700009J07Rik	0	0	0	0	0	0	0	0	0	0	0	0	0	0	0	0	0	0	0	0	0	0	0	0	0	0	0	0	0	0	0	0	0	0	0	0	0	0	0	0	0	0	0	0	0	0	0	0	0
1700009N14Rik	0	0	0	0	0	0	0	0	0	0	0	0	0	0	0	0	0	0	0	0	0	0	0	0	0	0	0	0	0	0	0	0	0	0	0	0	0	0	0	0	0	0	0	0	0	0	0	0	0
1700009P17Rik	0	0	0	0	0	0	0	0	0	0	0	0	0	0	0	0	0	0	0	0	0	0	0	0	0	0	0	0	0	0	0	0	0	0	0	0	0	0	0	0	0	0	0	0	0	0	0	0	0
1700010B08Rik	0	0	0	0	0	0	0	0	0	1	0	0	0	0	0	0	0	0	0	0	0	0	0	0	0	0	0	0	0	0	0	0	0	0	0	0	0	0	0	0	0	0	0	0	0	0	0	1	0
1700010D01Rik	0	0	0	0	0	0	0	0	0	0	0	0	0	0	0	0	0	0	0	0	0	0	0	0	0	0	0	0	0	0	0	0	0	0	0	0	0	0	0	0	0	0	0	0	0	0	0	0	0
1700010I02Rik	1	0	0	0	0	0	0	0	0	0	1	0	0	0	0	0	0	3	2	0	0	1	0	0	0	0	0	0	0	0	0	0	0	0	0	0	0	0	0	0	0	1	0	0	0	1	0	0	0
1700010I14Rik	0	0	0	0	0	0	0	0	0	0	0	0	0	0	0	0	0	0	0	0	0	0	0	0	0	0	0	0	0	0	0	0	0	0	0	0	0	0	0	0	0	0	0	0	0	0	0	0	0
1700010J16Rik	0	0	0	0	0	0	0	0	0	0	0	0	0	0	0	0	0	0	0	0	0	0	0	0	0	0	0	0	0	0	0	0	0	0	0	0	0	0	0	0	0	0	0	0	0	0	0	0	0
1700010K23Rik	0	0	0	0	0	0	0	0	0	0	0	0	0	0	0	0	0	7	0	0	0	0	4	0	0	0	0	0	0	0	0	0	0	0	0	0	0	0	0	0	0	0	0	1	0	0	0	0	0
1700010M22Rik	0	0	0	0	0	0	0	0	2	0	0	1	0	0	0	0	0	0	0	0	0	0	0	0	0	0	0	0	0	0	0	0	0	0	0	0	0	0	0	0	0	0	0	0	0	0	0	0	0
1700011A15Rik	0	0	0	0	0	0	0	0	0	0	0	0	0	0	0	0	0	0	0	0	0	0	0	0	0	0	0	0	0	0	0	0	0	0	0	0	0	0	0	0	0	0	0	0	0	0	0	0	0
1700011B04Rik	0	0	0	0	0	0	0	0	0	0	0	0	0	0	0	0	0	0	0	0	0	0	0	0	0	0	0	0	0	0	0	0	0	0	0	0	0	0	0	0	0	0	0	0	0	0	0	0	0
1700011E24Rik	0	0	0	0	0	0	0	0	0	0	0	0	0	0	0	0	0	0	0	0	0	0	0	0	0	0	0	0	0	0	0	0	0	0	0	0	0	0	0	0	0	0	0	0	0	0	0	0	0
1700011F03Rik	0	0	0	0	0	0	0	0	0	0	0	0	0	0	0	0	0	0	0	0	0	0	0	0	0	0	0	0	0	0	0	0	0	0	0	0	0	0	0	0	0	0	0	0	0	0	0	0	0
1700011F14Rik	0	0	0	0	0	0	0	0	0	0	0	0	0	0	0	0	0	0	0	0	0	0	0	0	0	0	0	0	0	0	0	0	0	0	0	0	0	0	0	0	0	0	0	0	0	0	0	0	0
1700011H14Rik	0	0	0	0	0	1	0	0	0	0	0	0	0	0	0	0	0	0	0	0	0	0	0	0	0	0	0	0	0	0	0	0	0	0	0	0	0	0	0	0	0	0	0	0	0	0	0	0	0
1700011I03Rik	0	0	0	0	0	0	0	0	0	0	0	3	0	0	0	0	0	1	0	0	0	0	0	0	0	0	0	0	0	0	0	0	0	0	0	0	0	0	0	0	0	0	0	0	0	0	0	0	0
1700011J10Rik	0	0	0	0	0	0	0	0	0	0	0	0	0	0	0	0	0	0	0	0	0	0	1	2	0	0	29	0	0	11	3	0	5	4	0	0	0	29	0	0	0	15	0	0	0	0	0	0	0
1700011L22Rik	0	0	0	0	0	0	0	0	0	0	0	0	0	0	0	0	0	0	0	0	0	0	0	0	0	0	0	0	0	0	0	0	0	0	0	0	0	0	0	0	0	0	0	0	0	0	0	0	0
1700011M02Rik	0	0	0	0	0	0	0	0	0	0	0	0	0	0	0	0	0	0	0	0	0	0	0	0	0	0	0	0	0	0	0	0	0	0	0	0	0	0	0	0	0	0	0	0	0	0	0	0	0
1700012A03Rik	0	0	0	0	0	0	0	0	0	0	0	0	0	0	0	0	0	0	0	0	0	0	0	0	0	0	0	0	0	0	0	0	0	0	0	0	0	0	0	0	0	0	0	0	0	0	0	0	0
1700012A16Rik	0	0	0	0	0	0	0	0	0	0	0	0	0	0	0	0	0	0	0	0	0	0	0	0	0	0	3	0	0	0	0	0	0	0	0	0	0	0	0	0	49	0	0	0	0	18	0	0	0
1700012B07Rik	0	0	0	0	0	0	0	0	0	0	0	0	0	0	0	0	0	0	0	0	0	0	0	0	0	0	0	0	0	0	0	0	0	0	0	0	0	0	0	0	0	0	0	0	0	0	0	0	0
1700012B09Rik	0	0	0	0	0	0	0	0	0	0	0	0	0	0	0	0	0	0	0	0	0	0	0	0	0	0	0	0	0	0	0	0	0	0	0	0	0	0	0	0	0	0	0	0	0	0	0	0	0
1700012B15Rik	0	17	24	0	31	0	0	0	0	0	15	19	0	0	0	0	0	20	26	0	24	0	3	98	117	71	0	0	4	16	5	0	0	30	0	2	0	39	46	72	46	38	0	0	27	15	0	0	10
1700012D01Rik	0	20	0	0	0	0	0	0	0	0	0	0	0	0	0	18	0	0	0	0	0	0	0	0	0	0	0	0	0	0	0	0	0	0	0	0	0	0	0	0	0	0	0	0	0	0	0	0	0
1700012D14Rik	0	0	0	0	0	0	0	0	0	0	0	0	0	0	0	0	0	0	0	0	0	0	0	0	0	0	0	0	0	0	0	11	0	0	0	0	0	0	0	0	0	6	0	2	9	0	0	0	0
1700012I11Rik	0	0	0	0	0	0	0	0	0	0	0	0	0	0	0	0	0	0	0	0	0	0	0	0	0	0	0	0	0	0	0	0	0	0	0	0	0	0	0	0	0	0	0	0	0	0	0	0	0
1700012L04Rik	0	0	0	0	0	0	0	0	0	0	0	0	0	0	0	0	0	0	0	0	0	0	0	0	0	0	0	0	0	0	0	0	0	0	0	0	0	0	0	0	0	0	0	0	0	0	0	0	0
1700012P22Rik	0	0	0	0	0	0	0	0	0	0	0	0	0	0	0	0	0	0	0	0	0	0	0	0	0	0	0	0	0	0	0	0	0	0	0	0	0	0	0	0	0	0	0	0	0	0	0	0	0
1700013D24Rik	0	0	0	0	0	0	0	0	0	0	0	0	0	0	0	0	0	0	0	0	0	0	0	0	0	0	0	0	0	0	0	0	0	0	0	0	0	0	0	0	0	0	0	0	0	0	0	0	0
1700013F07Rik	0	0	0	0	0	0	0	0	0	0	0	0	0	0	0	0	0	0	0	0	0	2	0	0	0	0	0	0	0	0	0	0	0	0	0	0	0	0	0	0	0	0	0	0	0	0	0	0	0
1700013G23Rik	0	0	0	0	0	0	0	0	0	0	0	0	0	0	0	0	0	0	0	0	0	0	0	0	0	0	0	0	0	0	0	0	0	0	0	0	0	0	0	0	0	0	0	0	0	0	0	0	0
1700013G24Rik	0	0	0	0	0	0	0	0	0	0	0	0	0	0	0	0	0	0	0	0	0	0	0	0	0	0	0	0	0	0	0	0	0	0	0	0	0	0	0	0	0	0	0	0	0	0	0	0	0
1700013H16Rik	0	0	0	0	0	0	0	0	0	0	0	0	0	0	0	0	0	0	0	0	0	0	0	0	0	0	0	0	0	0	0	0	0	0	0	0	0	0	0	0	0	0	0	0	0	0	0	0	0
1700013N18Rik	0	0	0	0	0	0	0	0	0	0	0	0	0	0	0	0	0	0	0	0	0	0	0	0	0	0	0	0	0	0	0	0	0	0	0	0	0	0	0	0	12	0	0	44	0	0	0	0	0
1700014N06Rik	0	0	0	0	0	0	0	0	0	0	0	0	0	0	0	0	0	0	0	0	0	0	0	0	0	0	0	0	0	0	0	0	0	0	0	0	0	0	0	0	0	0	0	0	0	0	0	0	0
1700015E13Rik	0	0	0	0	0	0	0	0	0	0	0	0	0	0	0	0	0	0	0	0	0	0	0	0	0	0	0	0	0	0	0	0	0	0	0	0	0	0	0	0	0	0	0	0	0	0	0	0	0
1700015F17Rik	0	0	0	0	0	0	0	0	0	0	0	0	0	0	0	0	0	0	8	0	0	0	0	0	0	0	0	0	0	0	0	0	0	0	0	0	0	0	0	0	0	0	0	0	19	0	0	0	0
1700015G11Rik	0	0	0	0	0	0	0	0	0	0	0	0	0	0	0	0	0	0	0	0	0	0	0	0	0	0	0	0	0	0	0	0	0	0	0	0	0	0	0	0	0	0	0	0	0	0	0	0	0
1700016C15Rik	0	0	0	0	0	0	0	0	0	0	0	0	0	0	0	0	0	0	0	0	0	0	0	0	0	0	0	0	0	0	0	0	0	0	0	0	0	0	0	0	0	0	0	0	0	0	0	0	0
1700016D06Rik	1	1	3	3	1	9	2	0	2	3	3	2	3	2	2	0	1	2	1	0	1	3	0	6	4	6	1	2	2	1	3	1	2	4	3	2	2	1	1	5	2	4	4	4	2	1	4	5	4
1700016G22Rik	0	0	0	0	0	0	0	0	0	0	0	0	0	0	0	0	0	0	0	0	0	0	0	0	0	0	0	0	0	0	0	0	0	0	0	0	0	0	0	0	0	0	0	0	0	0	0	0	0
1700016H13Rik	0	0	0	0	0	0	0	0	0	0	0	0	0	0	0	0	0	0	0	0	0	0	0	0	0	0	0	0	0	0	0	0	0	0	0	0	0	0	0	0	0	0	0	0	0	0	0	0	0
1700016K19Rik	0	0	0	0	0	0	0	0	0	0	0	0	0	0	1	0	0	0	0	0	0	0	0	0	0	0	0	0	0	0	0	0	0	0	0	0	0	0	0	0	0	0	0	0	0	0	0	0	0
1700016L04Rik	0	0	0	0	0	0	0	0	0	0	0	0	0	0	0	0	0	0	0	0	0	0	0	0	0	0	0	0	0	0	0	0	0	0	0	0	0	0	0	0	0	0	0	0	0	0	0	0	0
1700016L21Rik	0	0	0	0	0	0	0	0	0	0	0	0	0	0	0	0	0	0	0	0	0	0	0	0	0	0	0	0	0	0	0	0	0	0	0	0	0	0	0	0	0	0	0	0	0	0	0	0	0
1700016M24Rik	0	0	0	0	0	0	0	0	0	0	0	0	0	0	0	0	0	195	0	0	0	0	0	0	0	0	0	0	0	0	0	0	0	0	0	0	0	0	0	0	0	0	0	0	0	0	0	0	0
1700016P04Rik	0	0	0	0	0	0	0	0	0	0	0	0	0	0	0	0	0	0	0	0	0	0	0	0	0	0	0	0	0	0	0	0	0	0	0	0	0	0	0	0	0	0	0	0	0	0	0	0	0
1700017B05Rik	6	60	0	0	0	0	0	0	0	0	0	0	0	0	0	0	0	0	0	0	0	0	0	0	0	0	0	0	0	0	0	0	0	0	0	0	0	0	0	0	0	0	0	0	0	0	0	0	0
1700017D01Rik	0	0	0	0	0	0	0	0	0	0	0	0	0	0	0	0	0	0	0	0	0	0	0	0	0	0	0	0	0	0	0	0	0	0	0	0	0	0	0	0	0	0	0	0	0	0	0	0	0
1700017G19Rik	0	0	0	0	0	0	0	0	0	0	0	0	0	0	0	0	0	0	0	0	0	0	0	0	0	0	0	0	0	0	0	0	0	0	0	0	0	0	0	0	0	0	0	0	0	0	0	0	0
1700017J07Rik	0	0	0	0	0	0	0	0	0	0	0	0	0	0	0	0	0	0	0	0	0	0	0	0	0	0	0	0	0	0	0	0	0	0	0	0	0	0	0	0	0	0	0	0	0	0	0	0	0
1700017N19Rik	0	0	0	0	0	0	0	0	0	0	0	0	0	0	0	0	0	0	0	0	0	0	0	0	0	0	0	0	0	0	0	0	0	0	0	0	0	0	0	0	0	0	0	0	0	0	0	0	0
1700018A04Rik	0	0	0	0	0	0	0	0	0	0	0	0	0	0	0	0	0	0	0	0	0	0	0	0	0	0	0	0	0	0	0	0	0	0	0	0	0	0	0	0	0	0	0	0	0	0	0	0	0
1700018B08Rik	0	0	0	0	0	0	0	0	0	0	0	0	0	0	0	0	0	0	0	0	0	0	0	0	0	0	0	0	0	0	0	0	0	0	0	0	0	0	0	0	0	0	0	0	0	0	0	0	0
1700018B24Rik	0	0	0	0	0	0	0	0	0	0	0	0	0	0	0	0	0	0	0	0	0	0	0	0	0	0	0	0	0	0	0	0	0	0	0	0	0	0	0	0	0	0	0	0	0	0	0	0	0
1700018C11Rik	0	0	0	0	0	0	0	0	0	0	0	0	0	0	0	0	0	0	0	0	0	0	0	0	0	0	0	0	0	0	0	0	0	0	0	0	0	0	0	0	0	0	0	0	0	0	0	0	0
1700018F24Rik	0	0	0	0	0	0	0	0	0	0	0	0	0	0	0	0	0	0	0	0	0	0	0	0	0	0	0	0	0	0	0	0	0	0	0	0	0	0	0	0	0	0	0	0	0	0	0	0	0
1700018G05Rik	0	0	0	0	0	0	0	0	0	0	0	0	0	0	7	0	0	0	0	0	0	0	0	10	0	0	0	0	0	0	0	0	0	0	0	0	0	0	0	0	0	0	0	0	0	0	0	0	0
1700018L02Rik	0	0	0	0	0	0	0	0	0	0	0	0	0	0	0	0	0	0	0	0	0	0	0	0	0	0	0	0	0	0	0	0	0	0	0	0	0	0	0	0	0	0	0	0	0	0	0	0	0
1700018L24Rik	0	0	0	0	0	0	0	0	0	0	0	0	0	0	0	0	0	0	0	0	0	0	0	0	0	0	0	0	0	0	0	0	0	0	0	0	0	0	0	0	0	0	0	0	0	0	0	0	0
1700019A02Rik	0	0	0	0	0	0	0	0	0	0	0	0	0	0	0	0	0	0	0	0	0	0	0	0	0	0	0	0	0	0	0	0	0	0	0	0	0	0	0	0	0	0	0	0	0	0	0	0	0
1700019B03Rik	0	0	0	0	0	0	0	0	0	0	0	0	0	0	0	0	0	0	0	0	0	0	0	0	0	0	0	0	0	0	0	0	0	0	0	0	0	0	0	0	0	0	0	0	0	0	0	0	0
1700019B21Rik	0	0	0	0	0	0	0	0	0	0	0	0	0	0	0	0	0	0	0	0	0	0	0	0	0	0	0	0	0	0	0	0	0	0	0	0	0	0	0	0	0	0	0	0	0	0	0	0	0
1700019D03Rik	0	0	0	0	0	0	22	0	0	3	0	0	0	0	0	0	0	0	0	0	0	0	0	49	0	0	0	3	0	0	0	0	0	2	44	53	0	0	0	0	0	0	0	0	0	0	0	62	0
1700019E08Rik	0	0	0	0	0	0	0	0	0	0	0	0	0	0	0	0	0	0	0	0	0	0	0	0	0	0	0	0	0	0	0	0	0	0	0	0	0	0	0	0	0	0	0	0	0	0	0	0	0
1700019E19Rik	60	0	0	0	0	33	0	6	0	0	4	48	0	0	6	0	0	0	22	0	0	0	0	0	0	62	3	50	2	7	0	6	0	31	0	0	0	0	0	0	0	8	70	33	0	0	0	52	0
1700019G17Rik	0	0	0	0	0	0	0	0	0	0	0	0	0	0	0	0	0	0	0	0	0	0	0	0	0	0	0	0	0	229	0	0	0	0	0	0	0	0	0	0	0	0	0	1	0	0	0	0	0
1700019G24Rik	0	0	0	0	0	0	0	0	0	0	0	0	0	0	0	0	0	0	0	0	0	0	0	0	0	0	0	0	0	0	2	0	0	0	0	0	0	0	0	0	0	0	0	0	0	0	0	0	0
1700019L03Rik	0	0	0	0	0	0	0	0	0	0	0	0	0	0	0	0	0	0	0	0	0	0	0	0	0	0	0	0	0	0	0	0	0	0	0	0	0	0	0	0	0	0	0	0	0	0	0	0	0
1700019M22Rik	0	0	0	0	0	0	0	0	0	0	0	0	0	0	0	0	0	0	0	0	0	0	0	0	0	0	0	0	0	0	0	1	0	0	0	0	0	0	0	0	0	0	0	0	0	0	0	0	0
1700019N12Rik	0	1	0	0	0	0	0	0	0	0	3	0	0	0	0	0	0	0	9	0	0	0	7	0	17	0	0	0	0	3	0	0	0	0	6	0	0	0	0	0	0	0	0	5	0	0	38	0	0
1700019N19Rik	0	0	0	0	0	0	0	0	0	0	0	0	0	0	0	0	0	0	0	0	0	0	0	0	0	0	0	0	0	0	0	0	0	0	0	0	0	0	0	0	0	0	0	0	0	0	0	0	0
1700019O17Rik	0	0	0	0	0	0	0	0	0	0	0	0	0	0	0	0	0	0	0	0	0	0	0	0	0	0	0	0	0	0	0	0	0	0	0	0	0	0	0	0	0	0	0	0	0	0	0	0	0
1700020A23Rik	0	0	0	0	0	0	0	0	0	0	0	0	0	0	0	0	0	0	0	0	0	0	0	0	0	0	0	0	0	0	0	0	0	0	0	0	0	0	0	0	0	0	0	0	0	0	0	0	0
1700020D05Rik	0	0	0	0	0	0	0	0	0	0	0	0	0	0	0	0	0	0	0	0	0	0	0	27	0	0	0	0	0	0	0	0	0	0	0	0	0	0	0	0	0	0	0	0	0	0	0	0	0
1700020G17Rik	0	0	0	0	0	0	0	0	0	0	0	0	0	0	0	0	0	0	0	0	0	0	0	0	0	0	0	0	0	0	0	0	0	0	0	0	0	0	0	0	0	0	0	0	0	0	0	0	0
1700020I14Rik	0	125	0	143	183	89	33	162	65	54	100	257	126	145	125	110	116	26	163	172	0	54	265	105	119	191	91	124	330	194	130	255	301	66	43	228	153	193	172	39	122	158	69	113	70	128	167	579	152
1700020L24Rik	0	0	0	0	0	0	0	0	0	0	0	0	0	0	0	0	0	0	0	0	0	0	0	0	0	0	0	0	0	0	0	0	0	0	0	0	0	0	0	0	0	0	0	0	0	0	0	0	0
1700020M21Rik	0	0	0	0	0	0	0	0	0	0	0	0	0	0	0	0	0	0	0	0	0	0	0	0	0	0	0	0	0	0	0	0	0	0	0	0	0	0	0	0	0	0	0	0	0	0	0	0	0
1700020N01Rik	0	0	0	0	0	0	0	0	0	0	0	0	0	0	0	0	0	0	0	0	0	0	0	0	0	0	0	0	0	0	0	0	0	0	0	0	0	0	0	0	0	0	0	0	0	0	0	0	0
1700020N15Rik	0	0	0	0	0	0	0	0	0	0	0	0	0	0	0	0	0	0	0	0	0	0	0	0	0	0	0	0	0	0	0	0	0	0	0	0	0	0	0	0	0	0	0	0	0	0	0	0	0
1700020N18Rik	0	0	0	0	0	0	0	0	0	0	0	0	0	0	0	0	0	0	0	0	0	0	0	0	0	0	0	0	0	0	0	0	0	0	0	0	0	0	0	0	0	0	0	0	0	0	0	0	0
1700020O03Rik	67	0	0	0	0	0	0	0	27	0	0	3	0	0	0	0	0	33	0	0	0	0	0	0	0	15	0	0	0	0	0	0	0	20	0	3	0	0	0	40	0	187	0	0	0	0	0	0	0
1700021C14Rik	0	0	0	0	0	0	0	0	0	0	0	0	0	0	0	0	0	0	0	0	0	0	0	0	2	0	0	0	1	0	20	0	0	0	0	0	0	0	0	0	0	0	0	0	0	0	0	0	8
1700021F05Rik	44	3	48	0	13	11	4	40	5	0	76	69	0	0	0	24	0	151	87	0	0	0	79	41	0	126	0	0	58	0	25	0	38	28	0	63	0	20	54	0	38	16	0	43	26	27	109	71	106
1700021F07Rik	0	0	0	0	0	0	0	0	0	0	0	0	0	0	0	0	0	0	0	0	0	0	0	0	0	0	0	0	0	0	0	0	0	0	0	0	0	0	0	0	0	0	0	0	0	0	0	0	0
1700021K19Rik	0	6	0	12	0	95	26	9	2	0	0	0	72	0	12	35	0	1	2	145	0	148	99	0	0	15	32	131	0	0	0	19	302	1	9	248	1	3	10	23	16	0	0	0	5	0	0	0	0
1700021N21Rik	0	0	0	0	10	0	0	0	0	0	0	0	0	0	0	0	0	0	0	0	0	0	0	0	0	0	0	0	0	0	0	0	0	0	0	0	0	0	0	0	0	0	0	0	0	0	0	0	0
1700022A21Rik	0	0	0	0	0	0	0	0	0	0	0	0	0	0	0	0	0	0	0	0	0	0	0	0	0	0	0	0	0	0	0	0	0	0	0	0	0	0	0	0	0	0	0	0	0	0	0	0	0
1700022A22Rik	0	0	0	0	0	0	0	0	0	0	0	0	0	0	0	0	0	0	0	0	0	0	0	0	0	0	0	0	0	0	0	0	0	0	0	0	0	0	0	0	0	0	0	0	0	0	0	0	0
1700022E09Rik	0	0	0	0	0	0	0	0	0	0	0	0	0	0	0	0	0	0	0	0	0	0	0	0	0	0	0	0	0	0	0	0	0	0	0	0	0	0	0	0	0	0	0	0	0	0	0	0	0
1700022H16Rik	0	0	0	0	0	0	0	0	0	0	0	0	0	0	0	0	0	0	0	0	0	0	0	0	0	0	0	0	0	0	0	0	0	0	0	0	0	0	0	0	0	0	0	0	0	0	0	0	0
1700022I11Rik	0	0	0	0	0	0	0	0	0	0	0	0	0	0	0	0	0	0	0	0	0	0	0	0	0	0	0	0	0	0	0	0	0	0	0	0	0	0	0	0	0	0	0	0	0	0	0	0	0
1700022P22Rik	0	0	0	0	0	0	0	0	11	0	0	0	0	0	0	0	0	0	0	0	0	0	0	0	0	0	0	0	0	0	0	0	0	0	0	0	0	0	0	0	0	0	0	0	0	0	0	0	0
1700023A16Rik	0	0	0	0	0	0	0	0	0	0	0	0	0	0	0	0	0	0	0	0	0	0	0	0	0	0	0	0	0	0	0	0	0	5	0	0	0	6	0	0	0	0	0	0	0	0	0	0	0
1700023C21Rik	0	0	0	0	0	0	0	0	0	0	0	0	0	0	0	0	0	0	0	0	0	0	0	0	0	0	0	0	0	0	0	0	0	0	0	0	0	0	0	0	0	0	0	0	0	0	0	0	0
1700023E05Rik	0	0	0	0	0	0	0	0	0	0	0	0	0	0	0	0	0	0	0	0	0	0	0	0	0	0	0	0	0	0	15	0	0	0	0	0	0	0	0	0	0	50	0	0	0	0	0	0	0
1700023F02Rik	0	0	0	0	0	0	0	0	0	0	0	0	0	0	0	0	0	0	0	0	0	0	0	0	0	0	0	0	0	0	0	0	0	0	0	0	0	0	0	0	0	0	0	0	0	0	0	0	0
1700023F06Rik	0	0	0	0	0	0	0	0	0	0	0	0	0	0	0	0	0	0	0	0	0	0	0	0	3	0	0	0	0	0	0	0	0	0	0	0	0	0	0	0	5	0	0	0	0	0	0	0	0
1700023L04Rik	0	0	0	0	0	0	0	0	0	0	0	0	0	0	0	0	0	0	0	0	0	0	0	0	0	0	0	0	0	0	0	0	0	0	0	0	0	0	0	0	0	0	0	0	0	0	0	0	0
1700024B18Rik	0	0	0	0	0	0	0	0	0	0	1	0	0	0	0	0	0	0	0	0	0	0	0	0	0	0	0	0	0	0	0	0	0	0	0	1	1	0	0	0	0	0	0	0	0	4	0	0	6
1700024F13Rik	0	0	0	0	0	0	0	0	0	0	0	0	0	0	0	0	0	0	0	0	0	0	0	0	0	0	0	0	0	0	0	0	0	0	0	0	0	0	0	0	0	0	0	0	0	0	0	0	0
1700024G13Rik	0	0	0	0	0	0	0	0	0	0	0	0	0	0	0	0	0	0	0	0	0	0	0	0	0	0	0	0	0	0	0	0	0	0	0	0	0	0	0	0	0	0	0	0	0	0	0	0	0
1700024P03Rik	0	0	0	0	0	0	0	0	0	0	0	0	0	0	0	0	0	0	0	0	0	0	0	0	0	0	0	0	0	0	0	0	0	0	0	0	0	0	0	0	0	0	25	0	0	0	0	0	0
1700024P04Rik	0	0	0	0	0	0	0	0	0	0	0	0	0	0	0	0	0	0	0	0	0	0	0	0	0	0	0	0	0	0	0	0	0	0	0	0	0	0	0	0	0	0	0	0	0	0	0	0	0
1700024P16Rik	0	0	0	0	0	0	0	0	0	0	0	0	0	0	0	5	0	0	0	0	0	0	0	0	0	0	0	0	0	0	0	0	0	0	0	1	0	0	0	0	0	0	0	0	0	0	0	0	0
1700025B11Rik	0	0	0	0	0	0	0	0	0	0	0	0	0	0	0	0	0	0	0	0	0	0	0	0	0	0	0	0	0	0	0	0	0	0	0	0	0	0	0	0	0	0	0	0	0	0	0	0	0
1700025C18Rik	0	0	0	0	0	0	0	0	0	0	0	0	0	0	0	0	0	0	0	0	0	0	0	0	0	0	0	0	0	0	0	0	0	0	0	0	0	0	0	0	0	0	0	0	0	0	0	0	0
1700025E21Rik	0	0	0	0	0	0	2	0	0	0	0	0	0	0	0	0	0	0	3	0	0	0	0	0	0	0	0	0	0	0	0	0	0	0	0	0	0	0	0	0	0	0	0	0	0	0	0	0	0
1700025F22Rik	0	0	0	0	0	0	0	0	0	0	0	0	0	0	0	0	0	0	0	0	0	0	0	0	0	0	0	0	0	0	0	0	0	0	0	0	0	0	0	0	0	0	0	0	0	0	0	0	0
1700025F24Rik	0	0	0	0	0	0	0	0	0	0	0	0	0	0	0	0	0	0	0	0	0	0	0	0	0	0	0	0	0	0	0	0	0	0	0	0	0	0	0	0	0	0	0	0	0	0	0	0	0
1700025G04Rik	0	3	0	0	114	200	62	53	21	16	2	4	0	17	120	76	0	2	5	0	0	0	0	1	0	32	1	7	0	0	34	8	127	0	44	33	0	73	1	70	0	0	1	6	0	28	0	0	0
1700025K23Rik	1	12	9	46	25	0	0	6	0	76	7	0	32	0	37	24	9	0	23	0	45	30	1	42	13	0	18	6	0	26	37	0	42	56	120	60	0	0	0	59	5	0	0	0	49	12	0	1	0
1700025K24Rik	0	0	0	0	0	0	0	0	0	0	0	0	0	0	0	0	0	0	0	0	1	0	0	0	0	0	0	0	1	0	0	1	0	0	0	39	0	0	0	0	0	1	0	0	0	0	0	0	0
1700025M24Rik	0	0	0	0	0	0	0	0	0	0	0	0	0	0	0	0	0	0	0	0	0	0	0	0	0	0	0	0	0	0	0	0	0	0	0	0	0	0	0	0	0	0	0	0	0	0	0	0	0
1700025N23Rik	16	5	6	2	3	9	10	3	1	9	5	9	4	2	0	2	1	1	8	8	6	4	6	20	8	7	5	10	7	3	8	8	10	5	4	7	10	3	4	1	5	4	17	10	10	7	12	9	5
1700026D08Rik	0	0	0	0	0	0	0	0	0	0	0	0	0	0	0	0	0	0	0	0	0	0	0	0	0	0	0	0	0	0	0	0	0	0	0	0	0	0	0	0	0	0	0	0	0	0	0	0	0
1700026D11Rik	0	0	0	0	1	0	0	0	0	0	0	0	0	0	0	1	0	0	0	0	0	0	1	0	0	0	0	0	0	0	0	0	0	0	1	0	0	0	0	0	0	0	0	0	0	0	0	0	0
1700026F02Rik	0	0	0	0	0	0	0	0	0	0	0	0	0	0	0	0	0	0	0	0	0	0	0	0	0	0	0	0	0	0	0	0	0	0	0	0	0	0	0	0	0	0	0	0	0	0	0	0	0
1700026J04Rik	0	0	0	0	0	0	0	0	0	0	0	0	0	0	0	0	0	0	0	0	0	0	0	0	0	0	0	0	0	0	0	0	0	0	0	0	0	0	0	0	0	0	0	0	0	0	0	0	0
1700026L06Rik	0	0	0	0	0	0	0	0	0	0	0	0	0	0	0	0	0	0	0	0	0	0	0	0	0	0	0	0	0	0	0	0	0	0	0	0	0	0	0	0	0	0	0	0	0	0	0	0	0
1700027A15Rik	0	0	0	0	0	0	0	0	0	0	0	0	0	0	0	0	0	0	0	0	0	0	0	0	0	0	0	0	0	0	0	0	0	0	0	0	0	0	0	0	0	0	0	0	0	0	0	0	0
1700027A23Rik	0	0	0	0	0	0	0	0	0	0	0	0	0	0	0	0	0	0	0	0	0	0	0	0	0	0	0	0	0	0	0	0	0	0	0	0	0	0	0	0	0	0	0	0	0	0	0	0	0
1700027D21Rik	0	0	0	0	0	0	0	0	0	0	0	0	0	0	0	0	0	0	0	0	0	0	0	0	0	0	0	0	0	0	0	0	0	0	0	0	0	0	0	0	0	0	0	0	0	0	0	0	0
1700027F09Rik	0	0	0	0	0	0	0	0	0	0	0	0	0	0	0	0	0	0	0	0	0	0	0	0	0	0	0	0	0	0	0	0	0	0	0	0	0	0	0	0	0	0	0	0	0	0	0	0	0
1700027H10Rik	0	0	0	0	0	0	0	0	0	0	0	0	0	0	0	2	0	0	0	0	0	0	0	0	0	0	0	0	0	0	0	0	0	0	0	4	0	0	0	0	0	0	0	0	0	1	0	0	0
1700027I24Rik	0	0	0	0	0	0	0	0	0	0	0	0	0	0	0	0	0	0	0	0	0	0	0	0	0	0	0	0	0	0	0	0	0	0	0	0	0	0	0	0	0	0	0	0	0	0	0	0	0
1700027J07Rik	0	0	0	0	0	0	0	0	0	0	0	0	0	0	0	0	0	0	0	0	0	0	0	0	0	0	0	0	0	0	0	0	0	0	0	0	0	0	0	0	0	0	0	0	0	0	0	0	0
1700028B04Rik	0	0	0	0	0	0	0	0	0	0	0	0	0	0	0	0	0	0	0	0	0	0	0	0	0	0	0	0	0	0	0	0	0	0	0	0	0	0	0	0	0	0	0	0	0	0	0	0	0
1700028D13Rik	0	0	0	0	0	0	0	0	0	0	0	0	0	0	0	0	0	0	0	0	0	0	0	0	0	0	0	0	0	0	0	0	0	0	0	0	0	0	0	0	0	0	0	0	0	0	0	0	0
1700028E10Rik	0	0	0	0	0	0	0	0	0	0	0	0	0	0	0	0	1	0	0	0	0	0	0	0	1	0	0	0	0	0	0	0	1	0	0	0	0	0	5	0	0	0	0	0	0	0	0	0	0
1700028I16Rik	0	0	0	0	0	0	0	0	0	0	0	0	0	0	0	0	0	0	0	0	0	0	0	0	0	0	0	0	0	0	0	0	0	0	0	0	0	0	0	0	0	0	0	0	0	0	0	0	0
1700028J19Rik	0	0	0	0	0	0	0	0	0	0	0	0	0	0	0	0	0	0	44	0	0	0	0	0	0	0	0	0	0	0	0	0	0	0	0	0	0	0	0	0	0	0	0	0	0	62	0	0	0
1700028K03Rik	0	0	0	0	0	0	0	0	0	0	0	0	0	0	0	0	0	0	3	0	0	0	0	18	0	2	1	0	0	0	1	0	0	0	0	0	2	0	0	0	0	0	0	0	0	0	0	0	34
1700028M03Rik	0	0	0	0	0	0	0	0	0	0	0	0	0	0	0	0	0	0	0	0	0	0	0	0	0	0	0	0	0	0	0	0	0	0	0	0	0	0	0	0	0	0	0	0	0	0	0	0	0
1700028P14Rik	0	9	16	0	0	0	0	22	3	0	19	0	0	0	0	0	0	0	0	0	0	0	0	0	0	0	0	0	13	0	0	0	0	0	0	0	0	0	0	0	0	0	0	0	0	0	0	0	0
1700028P15Rik	0	0	0	0	0	0	0	0	0	0	0	0	0	0	0	0	0	0	0	0	0	0	0	0	0	0	0	0	0	0	0	0	0	0	0	0	0	0	0	0	0	0	0	0	0	0	0	0	0
1700029B22Rik	0	0	0	0	0	0	0	0	0	0	0	0	0	0	0	0	0	0	0	0	0	0	0	0	0	0	0	1	0	0	0	0	0	0	0	0	0	0	0	0	0	0	0	0	0	0	0	0	0
1700029F09Rik	0	0	0	84	0	0	0	0	0	0	0	0	0	65	46	48	0	0	0	0	52	0	0	0	79	27	54	0	147	0	0	0	0	53	0	0	0	54	105	0	0	0	43	10	0	0	104	0	0
1700029F12Rik	2	2	1	2	0	2	0	1	0	0	0	4	2	2	2	1	0	0	1	1	0	0	1	0	1	0	0	0	0	1	1	1	1	0	0	0	0	0	0	5	0	2	3	0	0	0	0	0	0
1700029G01Rik	0	0	0	0	0	0	0	0	0	0	0	0	0	0	0	0	0	0	0	0	0	0	0	0	0	0	0	0	0	0	0	0	0	0	0	0	0	0	0	0	0	0	0	0	0	0	0	0	0
1700029H14Rik	0	0	0	0	0	0	0	0	0	0	0	0	0	0	0	0	0	0	0	0	0	0	0	0	0	0	0	0	0	0	0	0	0	0	0	0	0	0	0	0	0	0	0	0	0	0	0	0	0
1700029I01Rik	1	0	0	0	0	0	86	0	0	0	2	0	0	0	0	0	0	0	3	0	0	0	1	0	2	0	169	0	0	0	0	0	32	1	0	0	0	1	0	0	0	225	11	0	1	0	1	12	0
1700029I15Rik	0	0	0	0	0	0	0	0	0	0	0	0	0	0	0	0	0	0	0	0	0	0	0	0	0	0	0	0	0	0	0	0	0	0	0	0	0	0	0	0	0	0	0	0	0	0	0	0	0
1700029J03Rik	0	0	0	0	0	0	0	0	0	0	0	0	0	0	0	0	0	0	0	0	0	0	0	0	0	0	0	0	0	0	0	0	0	0	0	0	0	0	0	0	0	0	0	0	0	0	0	0	0
1700029J07Rik	0	0	0	0	0	0	0	34	0	0	0	0	0	0	0	0	0	0	0	0	0	0	96	0	0	0	0	0	0	0	0	0	1	0	0	0	0	15	0	0	0	0	0	0	0	0	0	0	0
1700029J11Rik	0	0	0	0	0	0	0	0	0	0	0	0	0	0	0	0	0	0	0	0	0	0	0	0	0	0	0	0	0	0	0	0	0	0	0	0	0	0	0	0	0	0	0	0	0	0	0	0	0
1700029M20Rik	0	0	0	0	0	0	0	0	0	0	0	0	0	0	0	0	0	0	0	0	0	0	0	0	0	0	0	0	0	0	0	0	0	0	0	0	0	0	0	0	0	0	0	0	0	0	0	0	0
1700029N11Rik	0	0	0	0	0	0	0	0	0	0	0	0	0	0	0	0	0	0	0	0	0	0	0	0	0	0	0	0	0	0	0	0	0	0	0	0	0	0	0	0	0	0	0	0	0	0	0	0	0
1700029P11Rik	0	0	0	0	0	0	0	0	0	0	0	0	0	0	0	0	0	0	1	0	0	0	0	0	0	0	0	0	0	0	0	0	0	0	0	0	0	0	0	0	0	0	0	0	0	0	0	0	0
1700030A11Rik	0	0	0	0	0	0	0	0	0	0	0	0	0	0	0	0	0	0	0	0	0	0	0	0	0	0	0	0	0	0	0	0	0	0	0	0	0	0	0	0	0	0	0	0	0	0	0	0	0
1700030C10Rik	0	0	0	0	1	7	1	3	0	0	0	0	0	2	0	0	0	0	0	0	0	0	1	1	0	0	0	1	1	0	0	0	0	0	0	0	2	0	0	1	3	0	6	0	0	0	0	1	0
1700030F04Rik	0	0	0	0	0	0	0	0	0	0	0	0	0	0	0	0	0	0	0	0	0	0	0	0	0	0	0	0	0	0	0	0	0	1	0	0	0	0	0	0	0	0	0	0	0	0	0	0	0
1700030F18Rik	0	0	0	0	0	0	0	0	0	0	0	0	0	0	0	0	0	0	0	0	0	0	0	0	0	0	0	0	0	0	0	0	0	0	0	0	0	0	0	0	0	0	0	0	0	0	0	0	0
1700030J22Rik	0	0	0	0	12	0	0	0	0	0	0	0	0	0	0	6	0	0	0	0	0	0	0	3	0	0	0	0	0	0	2	0	0	0	0	0	0	0	0	0	0	0	0	0	0	0	0	0	0
1700030K09Rik	73	0	171	59	80	0	0	0	0	74	0	0	0	0	148	0	166	0	78	0	0	0	0	39	0	0	35	0	1	0	0	358	0	0	0	0	0	0	0	0	0	0	0	0	2	0	49	65	17
1700030L20Rik	1	1	3	2	0	3	4	1	0	1	0	3	0	0	0	1	2	0	2	1	0	0	2	0	2	0	0	2	2	0	1	1	1	0	0	0	0	1	4	1	0	4	0	1	0	1	2	0	0
1700030M09Rik	0	0	0	0	0	0	0	0	0	0	0	0	0	0	0	0	0	0	0	0	0	0	0	0	0	0	0	0	0	0	0	0	0	0	0	0	0	0	0	0	0	0	0	0	0	0	0	0	0
1700030N03Rik	0	0	0	0	0	0	0	0	0	0	0	0	0	0	0	0	0	0	0	0	0	0	0	0	0	0	0	0	0	0	0	0	0	0	0	0	0	0	0	0	0	0	0	0	0	0	0	0	0
1700030O20Rik	0	0	0	0	0	0	0	0	0	0	0	0	0	0	0	0	0	0	0	0	0	0	0	0	0	0	0	0	0	0	0	0	0	0	0	0	0	0	0	0	0	0	0	0	0	0	0	0	0
1700031A10Rik	0	0	0	0	0	0	0	0	0	0	0	0	0	0	0	0	0	0	0	0	0	0	0	0	0	0	0	0	0	0	0	0	0	0	0	0	0	0	0	0	0	0	0	0	0	0	0	0	0
1700031F05Rik	0	0	0	0	0	0	0	0	0	0	0	0	0	0	0	0	0	0	0	0	0	0	0	0	0	0	0	0	0	0	0	0	0	0	0	0	0	0	0	0	0	0	0	0	0	0	0	0	0
1700031M16Rik	0	0	0	0	0	0	0	0	0	0	0	0	0	0	0	0	0	0	0	0	0	0	0	0	0	0	0	0	0	0	0	0	0	0	0	0	0	0	0	0	0	0	0	0	0	0	0	0	0
1700031P21Rik	0	0	0	0	0	0	0	0	0	0	0	0	0	0	0	0	0	0	0	0	0	0	0	0	0	0	0	0	0	0	0	0	0	0	0	0	0	0	0	0	0	0	0	0	0	0	0	0	0
1700034E13Rik	0	0	0	0	0	0	0	0	0	0	0	0	0	0	0	0	0	0	0	0	0	0	0	0	0	0	0	0	0	0	0	0	0	0	0	0	0	0	0	0	0	0	0	0	0	0	0	0	0
1700034F02Rik	0	0	0	0	0	0	0	0	0	0	0	0	0	0	0	0	13	0	0	0	0	0	0	0	0	0	0	0	0	0	0	0	0	0	0	0	6	0	0	0	5	0	0	0	0	0	0	0	0
1700034G24Rik	0	0	0	0	0	0	0	0	0	0	0	0	0	0	0	0	0	0	0	0	0	0	0	0	0	0	0	0	0	0	0	0	0	0	0	0	0	11	0	0	0	0	0	0	0	0	0	0	0
1700034H14Rik	0	0	0	0	0	0	61	143	0	1	15	0	11	0	0	0	0	4	45	0	0	175	0	86	0	0	64	0	108	45	21	0	40	78	0	0	0	57	0	0	78	87	69	0	0	0	7	34	1
1700034H15Rik	2	11	4	7	3	13	2	3	4	4	21	7	8	10	3	10	2	15	6	5	31	13	5	8	7	4	4	7	9	2	9	8	11	17	14	10	8	5	23	7	8	13	15	11	11	4	5	16	10
1700034I23Rik	0	0	0	0	0	0	0	0	0	0	0	0	0	0	0	0	0	0	0	0	110	0	0	0	0	0	0	0	0	0	0	0	0	0	0	0	0	0	0	0	0	0	0	0	0	0	0	0	0
1700034J05Rik	0	0	0	0	0	0	0	0	0	0	0	0	0	0	0	0	0	0	0	0	80	0	0	0	0	0	0	0	0	0	0	0	0	0	0	0	0	0	0	0	0	0	0	0	0	0	0	0	0
1700034K08Rik	0	0	0	0	0	3	0	0	0	0	0	0	0	0	0	0	0	4	0	0	0	0	0	0	0	0	0	0	0	0	0	2	0	0	0	2	0	0	0	0	0	0	0	0	0	0	0	0	3
1700034O15Rik	0	0	0	0	0	0	0	0	0	0	0	0	0	0	0	0	0	0	0	0	0	0	0	0	0	0	0	0	0	0	0	0	0	0	0	0	0	0	0	0	0	0	0	0	0	0	0	0	0
1700034P13Rik	1	1	0	0	1	0	0	0	0	0	0	0	0	0	0	0	0	0	0	0	0	0	0	0	1	0	0	3	0	0	0	0	0	0	1	0	0	1	1	0	0	0	0	0	0	0	0	2	0
1700036G14Rik	0	0	0	0	0	0	0	0	0	0	0	0	0	0	0	0	0	0	0	0	0	0	0	0	0	0	0	0	0	0	0	0	0	0	0	0	0	0	0	0	0	0	0	0	0	0	0	0	0
1700037C18Rik	0	0	0	0	0	0	0	0	0	0	0	0	0	0	0	0	0	0	0	0	0	0	0	0	0	0	0	0	0	0	0	0	0	0	0	0	0	0	0	0	0	0	0	0	0	0	0	0	0
1700037H04Rik	299	0	0	241	17	157	21	163	70	0	89	45	86	63	51	120	0	107	13	0	225	103	88	2	92	0	77	5	50	214	58	0	237	79	167	0	0	87	207	17	53	0	238	0	0	22	222	47	150
1700039E15Rik	0	0	0	0	0	0	0	0	0	0	0	0	0	0	0	0	0	0	0	0	0	0	0	0	0	0	0	0	0	0	0	0	0	0	0	0	0	0	0	0	0	0	0	0	0	0	0	0	0
1700039E22Rik	0	0	0	0	0	0	0	0	0	0	0	0	0	0	0	0	0	0	0	0	0	0	0	0	0	0	0	0	0	0	0	0	0	0	0	0	0	0	0	0	0	0	0	0	0	0	0	0	0
1700040I03Rik	0	0	0	0	0	0	0	0	0	46	0	24	59	0	0	7	42	0	0	0	9	0	1	0	0	0	0	0	0	8	0	0	0	7	53	20	0	1	35	0	0	0	0	0	31	0	79	13	0
1700040L02Rik	0	0	0	0	0	0	0	0	0	0	0	0	0	87	132	0	0	0	0	0	0	0	0	0	0	0	0	0	86	0	0	0	0	0	0	0	0	0	0	0	0	0	0	0	0	0	0	149	0
1700040N02Rik	0	0	0	0	0	0	0	0	0	0	0	0	0	0	0	0	0	0	0	0	0	0	0	0	0	0	0	0	0	0	0	0	0	0	0	0	0	0	0	0	0	0	0	0	0	0	0	0	0
1700041C23Rik	0	0	0	0	0	0	0	0	0	0	0	0	0	0	0	0	0	0	0	0	0	0	0	0	0	0	0	0	0	0	0	0	0	0	0	0	0	0	0	0	0	0	0	0	0	0	0	0	0
1700041M19Rik	0	0	0	0	0	0	0	0	0	0	0	0	0	0	0	0	0	0	0	0	0	0	0	0	0	0	0	0	0	0	0	0	0	0	0	0	0	0	0	0	0	0	0	0	0	0	0	0	0
1700042B14Rik	0	0	0	0	0	0	0	0	0	0	0	0	0	0	0	0	0	0	0	0	0	0	0	0	0	0	0	0	0	0	0	0	0	0	0	0	0	0	0	1	0	0	0	0	0	0	0	0	0
1700042G07Rik	0	0	0	0	0	0	0	0	0	0	0	0	0	0	0	0	0	0	0	0	0	0	0	0	0	0	0	0	0	0	0	0	0	0	0	0	0	0	0	0	0	0	0	0	0	0	0	0	0
1700042G15Rik	0	0	0	0	0	0	0	0	0	0	0	0	0	0	0	0	0	0	0	0	0	0	0	0	0	0	0	0	0	0	0	0	0	0	0	0	0	0	0	0	0	0	0	0	0	0	0	0	0
1700042O10Rik	0	0	0	0	0	0	0	0	0	0	0	0	0	0	0	0	0	0	0	0	0	0	0	0	0	0	0	0	0	0	0	0	0	0	0	0	0	0	0	0	0	0	0	0	0	0	0	0	0
1700044C05Rik	0	0	0	0	0	0	0	0	0	0	0	0	0	0	0	0	0	0	0	0	0	0	0	2	0	0	0	0	0	0	0	0	0	0	0	0	0	0	0	0	0	0	0	0	0	0	0	0	0
1700044K03Rik	0	0	0	0	0	0	0	0	0	0	0	0	0	0	0	0	0	0	0	0	0	0	0	0	0	0	0	0	0	0	0	0	0	0	0	0	0	0	0	0	0	0	0	0	0	0	0	0	0
1700045H11Rik	0	0	0	0	0	0	0	0	0	0	0	0	0	0	0	0	0	0	0	0	0	0	0	0	0	0	0	0	0	0	0	0	0	0	0	0	0	0	0	0	0	0	0	0	0	0	0	0	0
1700045I19Rik	0	0	0	0	0	0	0	0	0	0	0	0	0	0	0	0	0	0	0	0	0	0	0	0	0	0	0	0	0	0	0	0	0	0	0	0	0	0	0	0	0	0	0	0	0	0	0	0	0
1700046C09Rik	0	0	0	0	0	0	0	0	0	0	0	0	0	0	0	0	0	0	0	0	0	0	0	0	0	0	0	0	0	0	0	0	0	0	0	0	0	0	0	0	0	0	0	0	0	0	0	0	0
1700047G03Rik	0	0	0	0	0	0	0	0	0	0	0	0	0	0	0	0	0	0	0	0	0	0	0	0	0	0	0	0	0	0	0	0	0	0	0	0	0	0	0	0	0	0	0	0	0	0	0	0	0
1700047I17Rik2	37	6	4	137	1	98	7	7	7	25	37	0	8	6	15	49	13	1	30	57	60	20	0	3	2	2	16	5	3	3	0	0	34	26	4	7	2	5	2	1	30	4	182	0	4	14	6	67	4
1700047L14Rik	0	0	0	0	0	0	0	0	0	0	0	0	0	0	0	0	0	0	0	0	0	0	0	0	0	0	0	0	0	0	0	0	0	0	0	0	0	0	0	0	0	0	0	0	0	0	0	0	0
1700047M11Rik	0	0	0	0	0	0	0	0	0	0	0	0	0	0	0	0	0	0	0	0	0	0	0	0	0	0	0	0	0	0	0	0	0	0	0	0	0	0	0	0	0	0	0	0	0	0	0	0	0
1700048M11Rik	0	0	0	0	0	0	0	0	0	0	0	0	0	0	0	0	0	0	0	0	0	0	0	0	0	0	0	0	0	0	0	0	0	0	0	0	0	0	0	0	0	0	0	0	0	0	0	0	0
1700048O20Rik	8	1	0	3	4	1	0	5	238	5	4	2	3	0	6	2	1	126	31	4	4	2	3	2	6	3	3	3	1	4	3	1	13	3	6	8	3	3	2	4	8	2	15	9	1	6	3	7	5
1700049E15Rik	0	0	0	0	0	0	0	0	0	0	0	0	0	0	0	0	0	0	0	0	0	0	0	0	0	0	0	0	0	0	0	0	0	0	0	0	0	0	0	0	0	0	0	0	0	0	0	0	0
1700049E22Rik	0	0	0	0	0	0	0	0	0	0	0	0	0	0	0	0	0	0	0	0	0	0	0	0	0	0	0	0	0	0	0	0	0	0	0	0	0	0	0	0	0	0	0	0	0	0	0	0	0
1700049G17Rik	0	3	0	0	0	0	0	0	2	310	83	0	0	0	69	0	0	117	0	235	0	0	0	0	0	1	0	0	5	0	0	0	0	95	0	0	0	0	2	0	0	0	0	5	0	6	0	0	1
1700049L16Rik	0	0	0	0	0	0	0	0	0	0	0	0	0	0	0	0	0	0	0	0	0	0	0	0	0	0	0	0	0	0	0	0	0	0	0	0	0	0	0	0	0	0	0	0	0	0	0	0	0
1700051A21Rik	0	0	0	0	0	0	0	0	0	0	0	0	0	0	0	0	0	0	0	0	0	0	0	0	0	0	0	0	0	0	13	0	0	0	0	0	0	11	0	0	0	6	0	0	0	0	0	0	0
1700052I22Rik	0	0	0	0	0	0	0	0	0	0	0	0	0	0	0	0	0	0	0	0	0	0	0	0	0	0	0	0	0	0	0	0	0	0	0	0	0	0	0	0	0	0	0	0	0	0	0	0	0
1700052K11Rik	0	0	2	0	1	1	1	0	0	0	0	0	0	38	0	0	0	0	0	0	0	0	0	0	0	1	0	0	0	0	0	0	0	0	0	0	1	0	0	0	0	0	1	0	0	0	1	0	0
1700052N19Rik	0	213	0	0	1	0	82	79	0	0	0	0	5	236	61	0	100	74	5	166	183	0	0	0	79	83	0	0	109	0	0	148	5	1	0	0	0	0	0	4	0	2	0	0	181	0	0	0	0
1700054A03Rik	0	0	0	0	0	0	0	0	0	0	0	0	0	0	0	0	0	0	0	0	0	0	0	0	0	0	0	0	0	0	0	0	0	0	0	0	0	0	0	0	0	0	0	0	0	0	0	0	0
1700054K19Rik	0	0	0	0	0	0	0	0	0	0	0	0	0	0	0	0	0	0	0	0	0	0	0	0	0	0	0	0	0	0	0	0	0	0	0	0	0	0	0	0	0	0	0	0	0	0	0	0	0
1700054M17Rik	0	0	0	0	0	0	0	0	0	0	0	0	0	0	0	0	0	0	0	0	0	0	0	0	0	0	0	0	0	0	0	0	0	0	0	0	0	0	0	0	0	0	0	0	0	0	0	0	0
1700054N08Rik	184	0	0	0	74	9	138	0	88	0	0	0	0	63	0	5	5	40	0	55	31	7	278	37	180	40	0	5	64	216	0	30	142	7	4	146	1	103	23	2	0	0	16	0	158	14	0	0	1
1700054O13Rik	0	0	0	0	0	0	0	0	0	0	0	0	0	0	0	0	0	0	0	0	0	0	0	0	0	0	0	0	0	0	0	0	0	0	0	0	0	0	0	0	0	0	0	0	0	0	0	0	0
1700055C04Rik	0	0	0	0	0	0	0	0	0	0	0	0	0	0	0	0	0	0	0	0	0	0	0	0	0	0	0	0	0	0	0	0	0	0	0	0	0	0	0	0	0	0	0	0	0	0	0	0	0
1700055N04Rik	0	0	0	0	0	0	0	0	0	0	0	0	0	0	0	0	0	0	0	0	0	0	0	0	0	0	0	0	0	0	0	0	0	0	0	0	0	0	0	0	0	0	0	0	0	0	0	0	0
1700056E22Rik	0	0	0	0	0	0	0	0	0	0	0	0	0	0	0	0	0	0	0	0	0	0	0	0	0	0	0	0	0	0	0	0	0	0	0	0	0	0	0	0	0	0	0	0	0	0	0	0	0
1700057G04Rik	0	0	0	0	0	0	0	0	0	0	0	0	0	0	0	0	0	0	0	0	0	0	0	0	0	0	0	0	0	0	0	0	0	0	0	0	0	0	0	0	0	0	0	0	0	0	0	0	0
1700057H15Rik	0	0	0	0	0	0	0	0	0	0	0	0	0	0	0	0	0	0	0	0	0	0	0	0	0	0	0	0	0	0	0	0	0	0	0	0	0	0	0	0	0	0	0	0	0	0	0	0	0
1700057K13Rik	0	0	0	0	0	0	0	0	0	0	0	0	0	0	0	0	0	0	0	0	0	0	0	0	0	0	0	0	0	0	0	0	0	0	0	0	0	0	0	0	0	0	0	0	0	0	0	0	0
1700058G18Rik	0	0	0	0	0	0	0	1	0	0	0	0	0	0	10	0	0	0	0	0	0	0	0	0	0	0	0	0	0	0	0	0	0	0	0	0	0	0	0	0	0	0	0	0	0	0	0	0	0
1700060C16Rik	0	0	0	0	0	0	0	0	0	0	0	0	0	0	0	0	0	0	0	0	0	0	0	0	0	0	0	0	0	0	0	0	0	0	0	0	0	0	0	0	0	0	0	0	0	0	0	0	0
1700060C20Rik	0	0	0	0	0	0	0	0	0	0	0	0	0	0	0	0	0	0	0	0	0	0	0	0	0	0	0	0	0	0	0	0	0	0	0	0	0	0	0	0	0	0	0	0	0	0	0	0	0
1700061F12Rik	0	0	0	0	0	0	0	0	0	0	0	0	0	0	0	0	0	0	0	0	0	0	0	0	0	0	0	0	0	0	0	0	0	0	0	0	0	0	0	0	0	0	0	0	0	0	0	0	0
1700061G19Rik	0	0	0	0	0	0	0	0	0	0	0	0	0	0	7	0	0	0	0	0	0	0	0	0	0	0	0	0	0	0	0	0	0	0	0	0	0	0	0	0	0	0	0	0	0	0	0	0	0
1700061I17Rik	0	0	0	0	0	0	0	0	0	0	0	0	0	0	0	0	0	0	0	0	0	0	0	0	0	0	0	0	0	0	0	0	0	0	0	0	0	0	0	0	0	0	0	0	0	0	0	0	0
1700061J05Rik	0	0	0	0	39	0	0	0	0	0	0	0	0	0	0	0	0	0	0	0	0	0	0	0	0	0	0	0	0	0	0	0	0	0	0	0	0	0	0	0	0	0	0	0	0	0	0	0	0
1700063A18Rik	0	0	0	0	0	0	0	0	0	0	0	0	0	0	0	0	0	0	0	0	0	0	0	0	0	0	0	0	0	0	0	0	0	0	0	0	0	0	0	0	0	0	0	0	0	0	0	0	0
1700063D05Rik	0	0	0	0	0	0	1	0	0	0	0	0	6	0	2	0	0	2	0	1	0	0	0	0	2	6	2	2	0	0	0	0	0	0	1	1	4	0	0	0	0	3	5	2	0	0	2	1	0
1700063O14Rik	0	0	0	0	0	0	0	0	0	0	0	0	0	0	0	0	0	0	0	0	0	0	0	0	0	0	0	0	0	0	0	0	0	0	0	0	0	0	0	0	0	0	0	0	0	0	0	0	0
1700064J06Rik	0	0	0	0	0	1	0	0	0	0	0	1	0	0	0	0	0	0	0	0	0	0	0	0	0	0	0	0	0	0	0	0	0	0	0	0	0	0	0	0	0	0	0	0	0	0	0	0	0
1700064M15Rik	0	0	0	0	0	0	0	0	0	0	0	0	0	0	0	0	0	0	0	0	0	0	0	0	0	0	0	0	0	0	0	0	0	0	0	0	0	0	0	0	0	0	0	0	0	0	0	0	0
1700065D16Rik	0	0	0	0	0	0	0	0	0	0	0	0	0	0	0	0	0	0	0	0	0	0	0	1	0	0	0	0	0	0	0	0	0	0	0	1	0	0	0	0	0	0	0	0	0	0	0	0	0
1700065I16Rik	0	0	0	0	0	0	0	0	0	0	0	0	0	0	0	0	0	0	0	0	0	0	0	0	0	0	0	0	0	0	0	0	0	0	0	0	0	0	0	0	0	0	0	0	0	0	0	0	0
1700065I17Rik	0	0	0	0	0	0	0	0	0	0	0	0	0	0	0	0	0	0	0	0	0	0	0	0	0	0	0	0	0	0	0	0	0	0	0	0	0	0	0	0	0	0	0	0	0	0	0	0	0
1700065J11Rik	0	0	0	0	0	0	0	0	0	0	0	0	0	0	0	0	0	0	0	0	0	0	0	0	0	0	0	0	0	0	0	0	0	0	0	0	0	0	0	0	0	0	0	0	0	0	0	0	0
1700065J18Rik	0	0	0	0	0	0	0	0	0	0	0	0	0	0	0	0	0	0	0	0	0	0	0	0	0	0	0	0	0	0	0	0	0	0	0	0	0	0	0	0	0	0	0	0	0	0	0	0	0
1700065O20Rik	0	0	0	0	0	0	0	0	0	0	0	0	0	0	0	0	0	0	0	0	0	0	0	0	0	0	0	0	0	0	0	0	0	0	0	0	0	0	0	0	0	0	0	0	0	0	0	0	0
1700066B17Rik	0	0	0	0	0	0	0	0	0	0	0	0	0	0	0	0	0	0	0	0	0	0	0	0	0	0	0	0	0	0	0	0	0	0	0	0	0	0	0	0	0	0	0	0	0	0	0	0	0
1700066B19Rik	0	0	0	0	0	0	0	0	0	0	0	0	0	0	0	0	0	0	0	0	1	0	3	0	0	0	0	0	0	0	2	0	0	0	0	0	0	0	0	0	0	0	0	0	1	0	0	0	1
1700066J24Rik	0	0	0	0	0	0	0	0	0	0	0	0	0	0	0	0	0	0	0	0	0	0	0	0	0	1	0	0	0	0	0	0	6	0	0	0	0	0	0	0	0	0	0	1	0	0	1	0	0
1700066M21Rik	0	0	0	0	0	0	0	0	0	0	0	0	0	0	38	0	0	0	0	77	0	0	156	0	0	0	0	0	0	0	0	0	0	0	0	0	0	0	0	0	0	0	0	0	0	0	0	0	76
1700066N21Rik	0	0	0	0	0	0	0	0	0	0	0	0	0	0	0	0	0	0	0	0	0	0	0	0	0	0	0	0	0	0	0	0	0	0	0	0	0	0	0	0	0	0	0	0	0	0	0	0	0
1700066O22Rik	0	0	0	0	0	0	0	0	0	0	0	0	0	0	0	0	0	0	0	0	0	0	0	0	0	0	0	0	0	2	0	0	0	0	0	0	0	0	0	0	0	0	0	0	0	0	0	1	0
1700067G17Rik	0	0	0	0	0	0	0	0	0	0	0	0	0	0	0	0	0	0	0	0	0	0	0	0	0	0	0	0	0	0	0	0	0	0	0	0	0	0	0	0	0	0	0	0	0	0	0	0	0
1700067K01Rik	0	0	0	0	0	0	0	0	0	0	0	0	0	0	0	0	0	0	0	0	0	0	0	0	0	0	0	0	0	0	0	0	0	0	0	0	0	0	0	0	0	0	0	0	0	0	0	0	0
1700067P10Rik	0	0	0	0	0	0	0	0	0	0	0	0	0	0	0	0	0	0	0	0	0	0	0	0	0	0	0	0	0	0	0	0	0	0	0	0	0	0	0	0	0	0	0	0	0	0	0	0	0
1700069L16Rik	0	0	0	0	0	0	0	0	0	0	0	0	0	0	0	0	0	0	0	0	0	0	0	0	0	0	0	0	0	0	0	0	0	0	0	0	0	0	0	0	0	0	0	0	0	0	0	0	0
1700069P05Rik	0	0	0	0	0	0	0	0	0	0	0	0	0	0	0	0	0	0	0	0	0	0	0	0	0	0	0	0	0	0	0	0	0	0	0	0	0	0	0	0	0	0	0	0	0	0	0	0	0
1700071K01Rik	0	0	0	0	0	0	0	0	0	0	0	0	0	1	0	0	0	0	0	1	0	0	0	0	0	0	1	0	0	0	25	0	0	1	0	1	0	0	0	0	0	0	0	0	0	0	0	0	4
1700071M16Rik	0	0	0	0	0	0	0	0	0	0	0	0	0	0	0	0	0	0	0	0	0	0	0	0	0	0	0	0	0	0	0	0	0	0	0	0	0	0	0	0	0	0	0	0	0	0	0	0	0
1700072B07Rik	0	0	0	0	0	0	0	0	0	0	0	0	0	0	0	0	0	0	0	0	0	0	0	0	0	0	0	0	0	0	0	0	0	0	0	0	0	0	0	0	0	0	0	0	0	0	0	0	0
1700072O05Rik	0	0	0	0	0	0	0	0	0	0	0	0	0	0	0	0	0	0	0	0	0	0	0	0	0	0	0	0	0	0	0	0	0	0	0	0	0	0	0	0	0	0	0	0	0	0	0	0	0
1700073E17Rik	0	0	0	0	0	0	0	0	0	0	0	0	0	0	0	0	0	0	0	0	0	0	0	0	0	1	0	0	0	0	0	0	0	0	0	0	0	0	0	0	0	0	0	0	0	0	0	0	0
1700074H08Rik	0	0	0	0	0	0	0	0	0	0	0	0	0	0	0	0	0	0	0	0	0	0	0	0	0	0	0	0	0	0	0	0	0	0	0	0	0	0	0	0	0	0	0	0	0	0	0	0	0
1700074P13Rik	0	0	0	0	0	0	0	0	0	0	0	0	0	0	0	0	0	0	0	0	0	0	0	0	0	0	0	0	0	0	0	0	0	0	0	0	0	0	0	0	0	0	0	0	0	0	0	0	0
1700080E11Rik	0	0	0	0	0	0	0	0	0	0	0	0	0	0	0	0	0	0	0	0	0	0	0	0	0	0	0	0	0	0	0	0	0	0	0	0	0	0	0	0	0	0	0	0	0	0	0	0	0
1700080N15Rik	11	5	0	14	8	9	8	0	9	10	0	6	6	0	0	2	0	0	3	7	0	16	7	12	3	0	3	14	2	5	0	3	0	1	1	17	3	2	7	10	0	13	5	0	8	0	0	7	11
1700080O16Rik	0	0	0	0	0	0	0	0	0	0	0	0	0	0	0	0	0	0	0	0	0	0	0	0	0	0	0	0	0	0	0	0	0	0	0	0	0	0	0	0	0	0	0	0	0	0	0	0	0
1700081H04Rik	0	0	0	0	0	0	0	0	0	0	0	0	0	0	0	0	0	0	0	0	0	0	0	0	0	0	0	0	0	0	0	0	0	0	0	0	0	0	0	0	0	0	0	0	0	0	0	0	0
1700081H22Rik	0	0	0	0	0	0	0	0	0	0	0	0	0	0	0	0	0	0	0	0	0	0	0	0	0	0	0	0	0	0	0	0	0	0	0	0	0	0	0	0	0	0	0	0	0	0	0	0	0
1700081L11Rik	0	78	40	299	19	78	142	167	26	17	17	21	140	4	6	84	2	13	32	2	74	32	0	15	9	116	2	37	14	109	1	18	42	19	2	55	16	0	15	3	5	26	351	157	7	2	0	41	27
1700084C01Rik	0	2	0	0	0	0	0	0	0	0	0	0	0	0	0	0	0	0	0	0	0	0	0	0	0	0	9	0	0	0	0	0	0	0	0	0	0	0	0	0	0	11	0	0	0	0	0	0	0
1700084E18Rik	0	0	0	0	0	0	0	0	0	0	0	0	0	0	0	0	0	0	0	0	0	0	0	0	0	0	0	0	0	0	0	0	0	0	0	0	0	0	0	0	0	0	0	0	0	0	0	0	0
1700084F23Rik	0	0	0	0	0	0	0	0	0	0	0	0	0	0	0	0	0	0	0	0	0	0	0	0	0	0	0	0	0	0	0	0	0	0	0	0	0	0	0	0	0	0	0	0	0	0	0	0	0
1700084J12Rik	0	0	0	0	0	0	0	0	0	0	0	0	0	0	0	0	0	0	0	1	0	0	0	0	0	0	0	0	0	0	0	0	0	0	0	0	0	0	0	0	0	0	0	0	0	0	0	0	0
1700085B03Rik	0	0	0	0	0	0	0	0	0	0	0	0	0	0	0	0	0	0	0	0	0	0	0	0	0	0	0	0	0	0	0	0	0	0	0	0	0	0	0	0	0	0	0	0	0	0	0	0	0
1700085C21Rik	0	0	0	0	0	0	0	0	0	0	0	0	0	0	0	0	0	0	0	0	0	0	0	0	0	0	0	0	0	0	0	0	0	0	0	0	0	0	0	0	0	0	0	0	0	0	0	0	0
1700086L19Rik	0	4	70	0	39	0	31	0	1	98	40	0	0	81	0	54	44	115	85	0	0	31	0	35	26	0	87	84	58	61	0	0	68	70	0	0	0	68	119	0	63	47	0	103	0	117	30	41	83
1700086O06Rik	0	0	0	0	0	0	0	0	0	0	0	0	0	0	0	0	0	0	0	0	0	0	0	0	2	0	0	0	0	0	0	0	0	0	0	0	49	0	0	0	0	0	0	0	0	1	0	0	0
1700088E04Rik	0	0	0	0	0	0	0	0	0	0	0	0	0	68	0	0	0	0	0	0	0	0	0	0	42	0	0	0	0	0	0	9	0	0	0	0	0	2	0	0	0	0	0	8	0	0	0	0	4
1700090G07Rik	0	0	0	0	0	0	0	0	0	0	0	0	0	0	0	0	0	0	0	0	0	0	0	0	0	0	0	0	0	0	0	0	0	0	0	0	0	0	0	0	0	0	0	0	0	0	0	0	0
1700091E21Rik	0	0	0	0	0	0	0	0	0	0	0	0	0	0	0	0	0	0	0	0	0	0	0	0	0	0	0	0	0	0	0	0	0	0	0	0	0	0	0	0	0	0	0	0	0	0	0	0	0
1700092C02Rik	0	0	0	0	0	0	0	0	0	0	0	0	0	0	0	0	0	0	0	0	0	0	0	0	0	0	0	0	0	0	0	0	0	0	0	0	0	0	0	0	0	0	0	0	0	0	0	0	0
1700092C10Rik	0	0	0	0	0	0	0	0	0	0	0	0	0	0	0	0	0	0	0	0	0	0	0	0	0	0	0	0	0	0	0	0	0	0	0	0	0	0	0	0	0	0	0	0	0	0	0	0	0
1700092E19Rik	0	0	0	0	0	0	0	0	0	0	0	0	0	0	0	0	0	0	0	0	0	0	0	0	0	0	0	0	0	0	0	0	0	0	0	0	0	0	0	0	0	0	0	0	0	0	0	0	0
1700092K14Rik	0	0	0	0	0	0	0	0	0	0	0	0	0	0	0	0	0	0	0	0	0	0	0	0	0	0	0	0	0	0	0	0	0	0	0	0	0	0	0	0	0	0	0	0	0	0	0	0	0
1700092M07Rik	0	0	0	0	0	0	0	0	0	0	0	0	0	0	0	0	0	0	0	0	0	0	0	0	0	0	0	0	0	0	0	0	0	0	0	0	0	0	0	0	0	0	0	0	0	0	0	0	0
1700093K21Rik	0	0	0	0	0	0	0	0	0	0	0	0	0	0	0	0	0	0	0	0	0	0	0	0	0	0	0	0	0	0	0	0	0	0	0	0	0	0	0	0	0	0	0	0	0	0	0	0	0
1700094D03Rik	7	14	10	7	5	6	7	1	7	11	3	84	13	78	6	14	1	4	3	7	4	7	5	9	174	5	7	16	148	23	11	21	5	7	4	5	5	1	2	3	6	7	8	6	2	3	7	3	14
1700094J05Rik	0	0	0	0	0	0	0	0	0	0	0	0	0	0	0	0	0	0	0	0	0	0	0	0	0	0	0	0	0	0	0	0	0	0	0	0	0	0	0	0	0	0	0	0	0	0	0	0	0
1700094M24Rik	0	0	0	0	0	0	0	0	0	0	0	0	0	0	0	0	0	0	0	0	0	0	0	0	0	0	0	0	0	0	0	0	0	0	0	0	0	0	0	0	0	0	0	0	0	0	0	0	0
1700095A21Rik	0	0	0	0	0	0	0	0	0	0	0	0	0	0	0	0	0	0	0	0	0	0	0	0	0	0	0	0	0	0	0	0	0	0	0	0	0	0	0	0	0	0	0	0	0	0	0	0	0
1700095B10Rik	0	0	0	0	0	0	0	0	0	0	0	0	0	0	0	0	0	0	0	0	0	0	0	0	0	0	0	0	0	0	0	0	0	0	0	0	0	0	0	0	0	0	0	0	0	0	0	0	0
1700095B22Rik	0	0	0	0	0	0	0	0	9	0	0	0	0	0	0	0	0	0	0	0	0	0	0	0	0	0	0	2	0	0	0	0	0	1	0	0	0	0	0	6	0	0	0	9	0	0	0	0	0
1700096J18Rik	0	0	0	0	0	0	0	0	0	0	0	0	0	0	0	0	0	0	0	0	0	0	0	0	0	0	0	0	0	0	0	0	0	0	0	0	0	0	0	0	0	0	0	0	0	0	0	0	0
1700096K18Rik	0	0	0	0	0	1	0	0	0	0	0	0	0	0	0	1	0	0	0	0	0	0	0	0	0	0	0	0	0	0	0	0	0	0	0	0	0	0	0	0	0	0	0	0	2	0	0	0	0
1700097N02Rik	0	0	0	0	0	0	0	0	0	0	0	0	0	0	0	0	0	0	0	0	0	0	0	0	0	0	0	0	0	0	0	0	0	0	0	0	0	0	0	0	0	0	0	0	0	0	0	0	0
1700100L14Rik	0	0	0	0	0	0	0	0	0	0	0	0	0	0	0	0	0	0	0	0	0	0	0	0	0	0	0	0	0	0	0	0	0	0	0	0	0	0	0	0	0	0	0	0	0	0	0	0	0
1700101E01Rik	0	0	0	0	0	0	0	0	0	0	0	0	0	0	0	0	0	0	0	0	0	0	0	0	0	0	0	0	0	0	0	0	0	0	0	0	0	0	0	0	0	0	0	0	0	0	0	0	0
1700101I11Rik	87	0	0	0	0	0	0	57	0	0	0	0	0	0	0	0	0	0	0	0	0	0	0	64	0	0	0	0	0	0	0	0	0	0	0	0	0	0	0	0	25	0	0	0	25	0	0	0	0
1700101O22Rik	0	0	0	0	0	0	0	0	0	0	0	0	0	0	0	0	0	0	0	0	0	0	0	0	0	0	0	0	0	0	0	0	0	0	0	0	0	0	0	0	0	0	0	0	0	0	0	0	0
1700102H20Rik	0	0	0	0	0	0	11	0	0	0	0	0	0	0	0	0	0	0	0	0	0	0	0	0	0	0	0	0	0	0	0	0	0	0	0	8	0	0	0	0	0	0	0	0	0	0	0	0	0
1700102P08Rik	0	0	0	0	0	0	0	0	0	0	0	0	0	0	0	0	0	0	0	0	0	0	0	0	0	0	0	0	0	0	0	0	0	0	0	0	0	0	0	0	0	0	0	0	0	0	0	0	0
1700104A03Rik	0	0	0	0	0	0	0	0	0	0	0	0	0	0	0	0	0	0	0	0	0	0	0	0	0	0	0	0	0	0	0	0	0	0	0	0	0	0	0	0	0	0	0	0	0	0	0	0	0
1700105P06Rik	0	0	0	0	0	0	0	0	0	0	0	0	0	0	0	0	0	0	0	0	0	0	0	0	0	0	0	0	0	0	0	0	0	0	0	0	0	0	0	0	0	0	0	0	0	0	0	0	0
1700106J16Rik	0	0	0	0	0	0	0	0	0	0	0	0	0	0	0	0	0	0	0	0	0	0	0	0	0	0	0	0	0	0	0	0	0	0	0	0	0	0	0	0	0	0	0	0	0	0	0	0	0
1700106N22Rik	0	5	0	0	17	0	0	106	0	0	0	0	0	0	0	0	0	0	21	25	0	0	0	0	0	0	0	0	0	0	22	0	0	51	0	0	182	8	0	3	0	0	11	0	1	0	0	0	0
1700108F19Rik	0	0	0	0	0	0	0	0	0	0	0	0	0	0	0	0	0	0	0	0	0	0	0	0	0	0	0	0	0	0	0	0	0	0	0	0	0	0	0	0	0	0	0	0	0	0	0	0	0
1700108J01Rik	0	0	0	0	0	0	0	0	0	0	0	0	0	0	0	0	0	0	0	0	0	0	0	0	0	0	0	0	0	0	0	0	0	0	0	0	0	0	0	0	0	0	0	0	0	0	0	0	0
1700108M19Rik	0	0	0	0	0	0	0	0	0	0	0	0	0	0	0	0	0	0	0	0	0	0	0	0	0	0	0	0	0	0	0	0	0	0	0	0	0	0	0	0	0	0	0	0	0	0	0	0	0
1700109F18Rik	0	0	0	0	0	0	0	0	0	0	0	0	0	0	0	0	0	0	0	0	0	0	0	0	0	0	0	0	0	0	0	0	0	0	0	0	0	0	0	0	0	0	0	0	0	0	0	0	0
1700109G14Rik	0	0	0	0	0	0	0	0	0	0	0	0	0	0	0	0	0	0	0	0	0	0	0	0	0	0	0	0	0	0	0	0	0	0	0	0	0	0	0	0	0	0	0	0	0	0	0	0	0
1700109G15Rik	0	0	0	0	0	0	0	0	0	0	0	0	0	0	0	0	0	0	0	0	0	0	0	0	0	0	0	0	0	0	0	0	0	0	0	0	0	0	0	0	0	0	0	0	0	0	0	0	0
1700109H08Rik	5	0	0	0	0	0	0	0	0	1	0	0	0	0	0	0	0	0	0	0	0	0	0	0	1	0	5	0	0	0	0	0	3	0	0	0	0	0	0	3	0	0	0	0	0	0	0	0	0
1700109I08Rik	0	0	0	0	0	0	0	0	0	0	0	0	0	0	0	0	0	0	0	0	0	0	0	0	0	0	0	0	0	0	0	0	0	0	0	0	0	0	0	0	0	0	0	0	0	0	0	0	0
1700110C19Rik	0	0	0	0	0	4	0	0	0	0	0	0	0	0	0	0	0	0	0	0	0	0	0	0	0	0	0	0	0	0	0	0	0	0	0	0	0	0	0	0	0	0	0	0	0	0	0	0	0
1700110I01Rik	0	0	0	0	0	0	0	0	0	0	0	0	0	0	0	0	0	1	1	0	0	0	1	0	1	0	0	0	0	0	0	0	0	0	0	0	0	0	0	0	2	0	1	0	0	1	0	1	0
1700110K17Rik	0	0	0	0	0	0	0	0	0	0	0	0	0	0	0	0	0	0	0	0	0	0	0	0	0	0	0	0	0	0	0	0	0	0	0	0	0	3	0	0	0	0	0	0	0	0	0	0	0
1700110M21Rik	0	0	0	0	0	0	0	0	0	0	0	0	0	0	0	0	0	0	0	0	0	0	0	0	0	0	0	0	0	0	0	0	0	0	0	0	0	0	0	0	0	0	0	0	0	0	0	0	0
1700111N16Rik	0	0	0	0	0	0	0	0	0	0	0	0	0	0	0	0	0	0	0	0	0	0	0	0	0	0	0	0	0	0	0	0	0	0	0	0	0	0	0	0	0	0	0	0	0	0	0	0	0
1700112E06Rik	0	0	0	0	0	0	0	0	0	0	0	0	0	0	0	0	0	0	0	0	0	0	0	0	0	0	0	0	0	0	0	0	0	0	0	0	0	0	0	0	0	0	0	0	0	0	0	0	0
1700112H15Rik	0	0	0	0	0	0	0	0	0	0	0	0	0	0	0	0	0	0	0	0	0	0	0	0	0	0	0	0	0	0	0	0	0	0	0	0	0	0	0	0	0	0	0	0	0	0	0	0	0
1700113A16Rik	2	1	2	10	20	35	1	10	80	23	32	0	41	30	44	0	0	40	4	0	0	48	59	3	20	0	37	86	46	9	28	39	7	0	55	0	0	2	0	16	55	0	41	18	49	19	0	0	0
1700113H08Rik	0	0	0	0	0	0	0	0	0	0	0	0	0	0	0	0	0	0	0	0	0	0	0	0	0	0	0	0	0	0	0	0	0	0	0	0	0	0	0	0	0	0	0	0	0	0	0	0	0
1700113I22Rik	0	0	0	0	0	0	0	0	0	0	0	0	0	0	0	0	14	0	0	0	0	0	0	0	0	0	1	43	0	0	2	0	6	0	0	0	0	0	5	0	0	0	0	0	0	0	0	0	0
1700119H24Rik	0	0	0	0	0	0	0	0	0	0	0	0	0	0	0	0	0	0	0	0	0	0	0	0	0	0	0	0	0	0	0	0	0	0	0	0	0	0	0	0	0	0	0	0	0	0	0	0	0
1700120C14Rik	0	0	0	0	0	0	0	0	0	0	1	9	0	0	0	1	0	0	0	0	0	0	0	0	0	3	0	0	0	0	0	3	0	0	0	1	0	0	0	0	0	0	1	0	9	0	0	0	1
1700120E14Rik	0	0	0	0	0	0	0	0	0	0	0	0	0	0	0	0	0	0	0	0	0	0	0	0	0	0	0	0	0	0	0	0	0	0	0	0	0	0	0	0	0	0	0	0	0	0	0	0	0
1700120G07Rik	0	0	0	0	0	0	0	0	0	0	0	0	0	0	0	0	0	0	0	0	0	0	0	0	0	0	0	0	0	0	0	0	0	0	0	0	0	0	0	0	0	0	0	0	0	0	0	0	0
1700120K04Rik	0	0	0	0	0	0	0	0	0	0	0	0	0	0	0	0	0	0	0	0	0	0	0	0	0	0	0	0	0	0	0	0	0	0	0	0	0	0	0	0	0	0	0	0	0	0	0	0	0
1700121L16Rik	0	0	0	0	0	0	0	0	0	0	0	0	0	0	0	0	0	0	0	0	0	0	0	0	0	0	0	0	0	0	0	0	0	0	0	0	0	0	0	0	0	0	0	0	0	0	0	0	0
1700121N20Rik	0	0	0	0	0	0	0	0	0	0	0	0	0	0	0	0	0	0	0	0	0	0	0	0	0	0	0	0	0	0	0	0	0	0	0	0	0	0	0	0	0	0	0	0	0	0	0	0	0
1700122O11Rik	0	0	0	0	0	0	0	0	0	0	0	0	0	0	0	0	0	0	0	0	0	0	0	0	0	0	0	0	0	0	0	0	0	0	0	0	0	0	0	0	0	0	0	0	0	0	0	0	0
1700123I01Rik	0	0	0	0	0	0	0	0	0	0	0	0	0	0	0	0	0	0	0	0	0	0	0	0	0	0	0	0	0	0	0	0	0	0	0	0	0	0	0	0	0	0	0	0	0	0	0	0	0
1700123K08Rik	0	0	0	0	0	0	0	0	0	0	0	0	0	0	0	0	0	0	0	0	0	0	0	0	0	0	0	0	0	0	0	0	0	0	0	0	0	0	0	0	0	0	0	0	0	0	0	0	0
1700123L14Rik	0	0	0	0	0	0	0	0	0	0	0	0	0	0	33	29	0	0	3	0	0	0	0	0	0	0	0	0	0	0	1	0	0	0	0	0	0	0	0	0	0	0	0	0	0	0	0	0	0
1700123M08Rik	0	1	0	0	0	2	0	0	0	0	0	3	0	0	0	0	0	0	0	0	2	0	2	0	0	2	0	0	0	0	1	0	3	0	0	0	0	0	0	0	0	0	6	3	8	0	1	0	1
1700123O12Rik	0	0	0	0	0	0	0	0	0	0	0	0	0	0	0	0	0	0	0	0	0	0	0	0	0	0	0	0	0	0	0	0	0	0	0	0	0	0	0	0	0	0	0	0	0	0	0	0	0
1700123O20Rik	0	42	0	0	0	0	0	0	0	84	0	0	99	0	45	25	0	0	0	0	0	1	19	0	0	61	58	68	0	138	0	2	79	39	3	0	81	0	27	0	0	21	79	168	44	77	0	0	0
1700123O21Rik	0	0	0	0	0	0	0	0	0	0	0	0	0	0	0	0	0	0	0	0	0	0	0	0	0	0	0	0	0	0	0	0	0	0	0	0	0	0	0	0	0	0	0	0	0	0	0	0	0
1700125D06Rik	0	0	0	0	0	0	0	0	0	0	0	0	0	0	0	0	0	0	0	0	0	0	0	0	0	0	0	0	0	0	0	0	0	0	0	0	0	0	0	0	0	0	0	0	0	0	0	0	0
1700125G02Rik	0	0	0	0	0	0	0	0	0	0	0	0	0	0	0	8	0	0	7	0	0	0	0	0	0	0	0	0	0	0	0	0	0	0	0	0	0	0	0	0	0	0	0	0	0	0	0	0	0
1700125G22Rik	0	0	0	0	0	0	0	0	0	0	0	0	0	0	0	0	0	0	0	0	0	0	0	0	0	0	0	0	0	0	0	0	0	0	0	0	0	0	0	0	0	0	0	0	0	0	0	0	0
1700125H03Rik	0	0	0	0	0	0	0	0	0	0	0	0	0	0	0	0	0	0	0	0	0	0	0	0	0	0	0	0	0	0	0	2	0	0	0	0	0	0	0	0	0	0	0	0	0	0	0	0	0
1700125H20Rik	0	0	0	0	0	0	0	0	0	0	0	0	0	0	0	0	0	0	0	0	0	0	0	0	0	0	0	0	0	0	0	0	0	0	0	0	0	0	0	0	0	0	0	0	0	0	0	0	0
1700126H18Rik	0	0	0	0	0	0	0	0	0	0	0	0	0	0	0	0	0	0	0	0	0	0	0	0	0	0	0	0	0	0	0	0	0	0	0	0	0	0	0	0	0	0	0	0	0	0	0	0	0
1700128A07Rik	0	0	0	0	0	0	0	0	0	0	0	0	0	0	0	0	0	0	0	0	0	0	0	0	0	0	0	0	0	0	0	0	0	0	0	0	0	0	0	0	0	0	0	0	0	0	0	0	0
1700128F08Rik	38	18	10	19	21	38	27	32	14	31	21	34	21	17	17	17	0	56	8	16	33	20	54	28	28	28	33	17	36	23	34	28	38	6	70	55	27	23	14	36	22	41	53	31	13	19	20	9	46
1700129C05Rik	0	0	0	0	0	0	0	0	0	0	0	0	0	0	0	0	0	0	0	0	0	0	0	0	0	0	0	0	0	0	0	0	0	0	0	0	0	0	0	0	0	0	0	0	0	0	0	0	0
1810006J02Rik	0	0	0	0	0	0	0	0	0	0	0	0	0	0	0	0	0	0	0	0	0	0	0	0	0	0	0	0	0	0	0	0	0	0	0	0	0	0	0	0	0	0	0	0	0	0	0	0	0
1810006K21Rik	82	46	19	54	15	20	27	56	48	0	50	77	0	60	42	35	59	32	54	30	0	89	60	15	75	84	41	59	91	23	66	61	59	47	52	14	0	18	28	57	50	35	43	26	26	56	0	19	56
1810007C17Rik	0	0	0	0	0	0	0	0	0	0	0	0	0	21	0	0	0	0	0	0	0	0	0	0	0	0	0	0	0	0	0	0	0	0	0	0	0	0	0	0	0	0	0	0	0	0	0	0	0
1810007D17Rik	0	0	0	0	0	0	0	0	0	0	0	0	0	0	0	0	0	0	0	0	0	0	47	0	0	0	0	0	0	0	0	0	0	0	0	0	0	0	0	0	0	0	0	0	0	0	0	0	0
1810007I06Rik	0	0	0	0	0	0	0	0	0	0	0	0	1	0	0	0	0	0	0	0	0	0	0	0	0	0	0	0	1	0	0	0	0	0	0	0	0	0	0	0	0	0	0	0	0	0	0	0	0
1810008A18Rik	0	0	0	0	0	2	0	0	0	0	0	0	0	68	0	0	0	0	0	0	1	0	0	0	0	0	0	0	0	0	0	0	0	0	47	0	3	0	0	0	0	93	1	0	3	0	0	0	0
1810008I18Rik	0	0	0	0	0	0	0	0	0	0	0	0	0	0	0	0	0	0	0	0	0	0	0	0	0	0	0	0	0	0	0	0	0	0	0	0	0	0	0	0	0	0	0	0	0	0	0	0	0
1810009A15Rik	0	0	125	35	26	73	13	64	0	30	28	14	0	39	22	7	39	74	37	0	9	0	0	36	0	38	31	0	75	30	0	0	42	53	0	40	13	53	23	0	43	80	91	0	67	56	0	125	47
1810009J06Rik	0	0	0	0	0	0	0	0	0	0	0	0	0	0	0	0	0	0	0	0	0	0	0	0	0	0	0	0	0	0	0	0	0	0	0	0	0	0	0	0	0	0	0	0	0	0	0	0	0
1810010D01Rik	0	0	0	0	0	0	0	0	0	0	0	0	0	0	0	0	0	0	0	0	0	0	0	0	0	0	0	0	0	0	0	0	0	0	0	0	0	0	0	0	0	0	0	0	0	0	0	0	0
1810010H24Rik	0	0	0	0	0	0	0	0	0	0	0	0	0	0	0	0	0	0	0	0	0	0	0	0	0	0	0	0	0	0	0	0	0	0	0	0	0	0	0	0	0	0	0	0	0	0	0	0	0
1810011H11Rik	0	0	0	0	0	0	0	0	0	0	0	0	0	0	0	0	0	0	0	0	0	0	0	0	0	0	0	0	0	0	0	0	0	0	0	0	0	0	0	0	0	0	0	0	0	0	0	0	0
1810011O10Rik	0	0	0	0	0	0	0	0	0	0	0	0	0	0	0	0	0	0	0	0	0	0	0	0	0	0	0	0	0	0	0	0	0	0	0	0	0	0	0	0	0	0	0	0	0	0	0	0	0
1810012K16Rik	0	0	0	0	0	0	0	0	0	0	0	0	0	0	0	0	0	0	0	0	0	0	0	0	0	0	0	0	0	0	0	0	0	0	0	0	0	0	0	0	0	0	0	0	0	0	0	0	0
1810012P15Rik	3	4	5	5	1	3	5	1	3	3	1	1	5	2	2	3	0	117	59	2	187	1	3	4	5	0	2	137	6	2	4	9	187	3	5	10	5	76	4	25	5	7	4	4	0	130	3	0	5
1810013A23Rik	0	0	0	0	0	0	0	0	0	0	0	0	0	0	0	0	0	0	0	0	0	0	0	0	0	0	0	0	0	0	0	0	0	0	0	0	0	0	0	0	0	0	0	0	0	0	0	0	0
1810013D10Rik	0	0	24	52	108	0	47	0	136	1	0	0	0	0	0	39	86	5	7	0	0	0	65	0	57	0	58	0	97	0	66	18	156	11	0	0	72	83	0	16	81	0	73	47	25	50	0	0	1
1810013L24Rik	195	300	8	5	0	0	0	221	222	300	0	0	0	312	0	67	0	0	7	196	185	153	11	95	0	0	9	206	0	0	224	0	29	46	0	18	0	37	151	0	92	158	0	0	142	174	21	77	317
1810014B01Rik	0	0	0	0	0	0	0	0	0	0	0	0	0	0	0	66	0	0	0	1	0	0	0	1	0	0	0	0	0	0	1	0	0	0	2	0	0	1	0	0	0	0	0	0	0	0	0	2	0
1810014F10Rik	0	10	77	45	0	24	17	61	21	47	32	36	0	0	8	5	41	84	40	50	90	0	0	45	0	35	17	0	58	3	35	41	0	3	0	2	81	0	0	46	0	31	0	31	57	17	48	38	32
1810018F18Rik	0	0	0	0	0	0	0	0	0	0	0	0	0	0	0	1	0	0	0	0	0	1	0	0	2	0	0	0	0	0	0	0	0	0	0	0	0	1	0	0	0	0	0	0	1	0	0	0	0
1810019D21Rik	0	0	0	0	0	0	0	0	0	0	0	0	0	0	0	0	0	0	0	0	0	0	0	0	0	0	0	0	0	0	0	0	0	0	0	0	0	0	0	0	0	0	0	0	0	0	0	0	0
1810019J16Rik	0	0	0	0	0	0	0	0	0	0	0	0	0	0	0	0	0	0	0	0	0	0	0	0	0	0	0	0	0	0	0	0	0	0	0	0	0	0	0	0	0	0	0	0	0	0	0	0	0
1810020D17Rik	0	0	47	0	0	50	0	1	11	117	0	88	0	0	12	0	98	0	33	0	161	0	0	0	33	0	0	0	69	68	0	0	72	37	124	0	0	34	0	15	0	0	0	67	0	24	0	0	0
1810020O05Rik	0	0	0	0	0	0	0	77	0	0	0	0	0	0	0	0	0	0	0	0	0	0	0	0	0	0	0	0	0	0	0	0	0	0	0	0	0	0	0	0	0	0	0	0	0	0	0	0	0
1810021B22Rik	0	0	0	0	0	0	0	0	0	0	0	0	0	0	0	0	0	0	0	0	9	0	0	0	0	0	0	0	0	0	14	0	0	0	0	0	0	0	0	0	0	0	0	0	0	0	0	0	0
1810022K09Rik	105	41	21	70	45	1	43	33	41	15	28	8	39	1	27	23	20	38	52	22	32	52	67	13	49	43	57	3	26	25	52	75	89	34	20	56	27	42	17	16	29	29	16	19	64	43	26	59	31
1810024B03Rik	0	0	0	0	0	0	0	0	0	0	0	0	0	0	1	0	0	1	0	0	0	0	0	0	1	0	0	0	0	0	0	0	0	0	0	0	0	0	0	0	0	0	0	0	0	0	0	0	0
1810026B05Rik	24	106	52	43	80	21	100	41	70	102	57	2	0	45	0	54	0	11	21	0	21	72	0	10	39	77	0	7	8	40	13	18	21	3	44	24	0	44	4	24	18	20	1	70	0	0	0	0	52
1810026J23Rik	0	0	0	0	0	0	136	0	0	0	0	61	0	0	0	0	0	21	91	0	0	0	0	0	0	6	10	0	0	0	82	0	0	108	0	0	0	0	53	0	0	0	0	4	0	76	11	12	0
1810027O10Rik	67	39	106	23	40	48	36	60	45	46	40	84	26	72	61	18	16	35	47	39	43	30	41	76	99	19	23	141	37	41	54	49	92	69	16	24	90	56	34	40	61	0	9	48	25	98	14	96	29
1810029B16Rik	0	0	0	0	18	0	47	0	39	0	0	0	0	0	0	11	0	31	15	0	0	0	0	4	0	60	0	52	1	0	8	62	0	0	0	0	0	1	0	0	0	0	14	0	45	0	9	39	66
1810030J14Rik	0	0	0	0	0	0	0	0	0	0	0	0	0	0	0	0	0	0	0	0	0	0	0	0	0	0	0	0	0	0	0	0	0	0	0	0	0	0	0	0	0	0	0	0	0	0	0	0	0
1810030N24Rik	56	0	0	74	8	36	0	0	0	0	0	30	0	0	0	0	0	0	44	4	0	0	13	0	31	46	1	51	0	0	22	20	0	0	64	0	0	0	0	0	43	0	13	0	0	0	0	40	0
1810030O07Rik	5	7	2	4	127	198	8	55	9	6	10	12	7	0	103	46	1	9	5	5	95	3	5	6	12	9	4	21	8	8	12	5	3	1	13	6	280	8	6	3	157	9	8	28	2	178	3	98	7
1810031K17Rik	0	0	121	0	156	0	207	126	0	0	116	0	170	0	0	20	0	0	0	116	102	0	0	0	0	138	88	66	0	125	66	75	0	153	183	30	0	67	0	0	0	0	0	0	37	94	0	0	0
1810032O08Rik	0	0	0	0	0	0	0	0	0	0	0	0	0	0	0	0	0	0	0	0	0	0	0	50	0	0	0	0	0	0	0	0	0	0	0	0	0	0	0	0	0	68	0	0	0	0	0	0	0
1810033B17Rik	0	0	0	0	0	0	0	0	0	0	0	0	0	0	0	0	0	0	0	0	0	0	0	0	0	0	0	0	0	0	0	0	0	0	0	0	0	0	0	0	0	0	0	0	0	0	0	0	0
1810034E14Rik	0	0	0	0	0	22	0	0	0	0	0	0	0	0	0	0	31	0	0	0	0	0	0	0	0	0	0	0	0	0	0	0	0	0	0	0	0	0	0	0	0	0	0	0	0	0	0	0	0
1810035I16Rik	2	1	5	2	0	5	4	0	2	3	0	2	1	0	5	6	2	7	5	1	0	3	32	3	3	8	2	2	3	3	3	4	5	3	4	1	2	4	5	0	1	5	1	2	2	1	4	1	2
1810035L17Rik	56	16	0	2	23	117	8	20	18	6	23	21	60	40	48	20	7	0	23	70	42	30	64	58	16	21	59	62	34	25	30	60	35	16	0	58	0	7	0	18	20	20	64	0	23	26	16	18	33
1810037I17Rik	133	24	41	125	40	88	0	34	0	57	76	28	89	0	29	52	56	187	57	0	87	172	0	86	112	93	46	29	36	60	56	264	18	52	82	60	27	27	46	54	6	81	112	156	98	59	206	135	98
1810041L15Rik	0	1	0	2	0	0	0	0	0	1	0	0	0	0	1	0	0	0	73	0	1	0	0	0	0	0	0	0	0	0	0	2	0	0	112	0	0	0	1	1	0	1	0	0	0	0	0	0	0
1810043G02Rik	0	0	0	0	35	0	0	0	0	0	0	0	3	0	0	3	0	13	66	0	0	0	168	0	49	0	0	120	0	0	61	0	0	0	0	0	0	0	26	0	0	0	0	62	0	0	0	0	0
1810043H04Rik	32	18	0	0	0	18	0	8	0	0	0	0	95	0	3	0	0	0	16	0	0	40	24	0	10	33	17	20	0	36	0	0	33	22	0	5	0	26	0	48	0	38	1	0	0	7	0	4	0
1810044D09Rik	0	0	0	0	0	0	0	0	0	0	0	0	0	0	0	0	0	0	13	0	0	0	0	0	0	0	0	0	0	0	0	0	0	0	0	0	0	0	0	0	0	0	0	0	15	0	0	0	0
1810046J19Rik	79	41	20	55	224	59	26	37	59	115	25	164	0	33	165	48	36	5	116	233	94	78	71	156	170	0	157	210	71	73	247	25	132	114	0	80	64	151	23	85	27	42	51	165	11	147	0	3	56
1810046K07Rik	0	0	0	0	0	0	0	0	0	0	0	0	0	0	0	0	0	0	0	0	0	0	0	0	0	0	0	0	0	0	0	0	0	0	0	0	0	0	0	0	0	0	0	0	0	0	0	0	0
1810048J11Rik	0	24	61	0	0	20	0	510	143	0	0	11	0	0	0	0	0	0	4	71	0	132	0	255	0	0	0	0	20	0	239	107	10	0	0	81	0	2	0	48	0	0	0	0	0	0	10	0	168
1810049H13Rik	0	0	0	15	0	0	0	0	0	0	0	0	0	0	0	0	0	0	0	0	0	0	0	0	0	0	0	6	0	0	0	0	0	0	0	0	0	0	0	6	0	0	0	0	0	0	0	0	0
1810053B23Rik	0	0	0	0	0	0	0	0	0	0	0	0	0	0	0	0	0	0	0	0	0	0	0	0	0	0	0	0	0	0	0	0	0	0	0	0	0	0	0	0	0	0	0	0	0	0	0	0	0
1810055G02Rik	9	108	0	0	0	0	92	0	90	187	140	0	0	342	253	0	58	3	0	159	323	1	1	202	148	210	85	30	182	8	132	0	0	0	24	0	44	190	130	0	130	92	0	5	110	112	112	0	1
1810058I24Rik	0	0	0	39	3	0	0	0	0	0	25	0	0	75	0	0	0	0	0	6	0	68	0	30	19	0	17	51	0	76	2	10	0	19	15	18	0	33	26	37	0	99	40	0	0	27	0	26	0
1810062G17Rik	0	0	0	0	0	0	0	0	0	0	0	0	0	0	0	0	0	0	0	0	0	0	0	0	0	0	0	0	0	0	0	0	0	0	0	0	0	0	0	0	0	0	0	0	0	0	0	0	0
1810062O18Rik	0	5	0	0	0	0	0	0	0	0	0	0	0	0	0	0	12	0	0	0	0	0	0	0	0	0	0	0	0	0	0	14	0	0	0	0	0	0	0	0	0	0	0	0	1	0	1	0	0
1810063B05Rik	0	15	8	0	34	0	12	0	4	0	0	34	0	0	0	3	0	0	0	35	0	0	0	9	0	4	0	0	0	26	0	0	2	15	0	0	53	15	0	0	0	0	0	29	0	24	0	3	12
1810063B07Rik	7	21	6	11	9	14	69	39	8	49	14	9	5	10	5	59	10	91	17	25	11	70	13	21	195	8	43	9	73	11	18	6	20	10	41	21	11	31	48	78	11	11	73	79	15	18	18	21	11
1810064F22Rik	2	3	1	2	6	4	1	10	2	10	1	6	9	0	0	1	0	3	5	1	14	7	0	8	3	10	6	3	3	5	3	7	5	4	14	11	5	3	11	5	1	4	147	13	0	0	9	4	3
1810065E05Rik	0	0	0	0	0	0	0	0	0	0	0	0	0	0	0	0	0	0	0	0	0	0	0	0	0	0	0	0	0	0	0	0	0	0	0	0	0	0	0	0	0	0	0	0	0	0	0	0	0
1810074P20Rik	0	78	0	214	0	1	115	0	0	0	1	592	146	0	9	11	0	1	3	0	271	126	8	0	170	0	0	0	75	39	89	60	0	45	0	0	0	91	0	0	123	137	0	116	3	101	0	189	0
2010001E11Rik	0	0	0	0	0	0	0	16	0	0	0	0	0	0	0	0	0	0	0	0	0	0	0	0	0	0	0	9	0	0	0	0	0	0	0	0	0	0	0	0	0	0	0	0	0	0	0	0	0
2010001M06Rik	0	0	0	0	0	0	0	0	0	0	0	0	0	0	0	0	0	0	0	0	0	0	0	0	0	0	0	0	0	0	0	0	0	0	0	0	0	0	0	0	0	0	0	0	0	0	0	0	0
2010001M09Rik	0	0	0	0	0	0	0	0	0	0	0	0	0	0	0	0	0	0	0	0	0	0	0	0	0	0	0	0	0	0	0	0	0	0	0	0	0	0	0	0	0	0	0	0	0	0	0	0	0
2010002M12Rik	6	0	0	0	8	1	0	2	29	0	24	2	7	13	0	1	0	11	5	0	20	6	0	3	27	0	8	35	9	0	21	3	6	14	40	0	26	6	1	132	12	2	21	16	20	9	11	16	197
2010002N04Rik	0	0	0	0	0	0	0	0	0	0	0	0	0	0	0	0	0	0	0	0	0	0	0	0	0	0	0	0	0	0	0	0	0	0	0	0	0	0	0	0	0	0	0	0	0	0	0	0	0
2010003K11Rik	0	0	0	0	0	0	0	0	0	0	0	0	0	0	0	0	0	0	0	0	0	0	0	0	0	0	0	0	0	0	0	0	0	0	0	0	0	0	0	0	0	0	0	0	0	0	0	0	0
2010003K15Rik	0	0	0	0	0	0	0	0	0	0	0	0	0	0	0	0	0	0	0	0	0	0	0	0	0	0	0	0	0	0	0	0	0	0	0	0	0	0	0	0	0	0	0	0	0	0	0	0	0
2010003O02Rik	19	7	0	0	14	0	0	0	0	0	19	10	0	0	1	0	10	0	0	9	9	0	0	0	0	0	0	0	0	0	0	10	0	5	0	0	0	4	0	0	15	0	10	4	0	6	0	0	5
2010005H15Rik	0	0	0	0	0	0	0	0	0	0	0	0	0	0	0	0	0	0	0	0	0	0	0	0	0	0	0	0	0	0	0	0	0	0	0	0	0	0	0	0	0	0	0	0	0	0	0	0	0
2010009K17Rik	0	0	0	0	0	0	0	0	0	0	0	0	0	0	0	0	0	0	0	0	0	0	1	0	0	0	0	0	0	0	0	0	0	0	0	0	0	0	0	0	0	0	0	0	0	0	0	0	0
2010010A06Rik	0	0	0	0	0	0	0	0	0	0	0	0	0	0	0	0	0	0	0	0	0	0	0	0	0	0	0	0	0	0	0	0	0	0	0	0	0	0	0	0	0	0	1	0	0	0	0	0	0
2010011I20Rik	0	0	0	0	0	0	0	0	0	0	0	0	0	0	0	0	0	0	0	0	0	98	0	0	0	0	0	0	0	0	0	0	0	0	0	0	0	33	0	0	0	0	0	12	0	0	0	0	0
2010012O05Rik	41	95	30	0	50	4	45	0	74	39	116	172	0	116	0	216	33	72	35	40	207	38	61	47	31	37	2	70	0	94	49	78	33	24	2	2	0	17	11	33	45	59	49	150	17	106	97	101	19
2010015L04Rik	0	10	15	8	10	33	8	11	72	13	21	5	2	6	178	108	0	111	22	3	17	12	10	225	151	26	16	20	7	23	80	4	20	13	22	7	0	7	27	61	9	19	86	9	0	16	19	14	10
2010016I18Rik	0	0	0	0	0	0	0	0	0	0	0	0	0	0	0	0	0	0	0	0	0	0	0	0	0	0	0	0	0	0	0	0	0	0	0	0	0	0	0	0	0	0	0	0	0	0	0	0	0
2010106C02Rik	0	0	0	0	0	0	0	0	0	0	0	0	0	0	0	0	0	0	0	0	0	0	0	0	0	0	0	0	0	0	0	0	0	0	0	0	0	0	0	0	0	0	0	0	0	0	0	0	0
2010106E10Rik	0	0	0	0	0	0	0	0	0	0	0	0	0	0	0	0	0	0	0	0	0	0	0	0	0	0	0	0	0	0	0	0	0	0	0	0	0	0	0	0	0	0	0	0	0	0	0	0	0
2010106G01Rik	2	2	1	118	176	124	53	0	1	1	0	120	0	0	193	39	0	121	52	195	59	22	142	91	3	5	7	53	0	1	2	3	3	167	1	113	2	0	3	4	27	77	5	0	97	82	0	5	1
2010107E04Rik	123	112	44	165	98	36	86	220	117	91	123	121	91	49	115	142	56	23	63	65	98	125	96	72	140	139	113	116	64	200	152	118	46	52	5	81	69	48	23	108	107	95	16	67	55	61	168	113	56
2010107G12Rik	0	0	0	0	0	0	0	0	0	0	0	0	0	0	0	0	0	0	0	0	0	0	0	0	0	0	0	0	0	0	0	0	0	0	0	0	0	0	0	0	0	0	0	0	0	0	0	0	0
2010107G23Rik	0	0	0	0	0	0	10	0	0	168	0	18	0	0	17	1	1	0	31	0	0	207	96	2	0	18	2	35	0	0	0	0	0	10	53	4	0	6	0	0	7	1	68	6	0	0	0	0	1
2010107H07Rik	0	9	0	20	0	12	37	0	9	0	0	0	0	9	9	6	22	51	0	22	13	0	16	20	0	0	11	17	0	0	0	29	0	0	28	0	41	0	10	0	17	20	0	0	11	8	0	13	0
2010109A12Rik	0	0	0	0	0	0	0	0	1	0	0	0	0	0	0	0	0	0	0	0	0	0	0	0	0	0	0	0	0	0	0	0	0	0	0	0	0	0	0	0	0	0	0	0	0	0	0	0	0
2010109I03Rik	0	2	1	0	0	2	0	0	0	1	0	0	0	0	0	0	0	0	1	0	0	0	0	0	1	4	0	0	1	0	0	0	1	0	2	0	0	0	1	0	0	0	3	0	2	0	3	0	1
2010109K11Rik	0	0	0	1	0	88	3	0	0	0	0	0	0	0	0	0	0	0	16	0	0	11	0	0	21	0	0	0	0	0	0	0	1	0	279	0	0	0	0	0	74	0	0	0	0	0	0	0	0
2010110P09Rik	0	0	0	0	0	0	0	0	0	0	0	0	0	0	0	0	0	0	0	0	0	0	0	0	0	0	0	0	0	0	0	0	0	0	0	0	0	0	0	0	0	0	0	0	0	0	0	0	0
2010111I01Rik	0	13	133	0	118	0	0	199	86	10	170	0	0	0	175	97	0	231	184	5	371	0	14	21	48	85	0	5	0	33	94	0	0	0	0	0	262	0	79	25	0	43	0	4	0	11	0	13	207
2010204K13Rik	0	12	0	18	30	0	30	1	18	0	10	0	0	0	27	8	0	0	40	0	0	0	33	0	0	0	14	0	0	0	26	0	0	5	0	0	0	0	16	0	34	25	0	0	15	49	0	0	0
2010300C02Rik	90	90	84	79	0	76	46	0	3	22	0	43	85	1	6	41	0	124	52	0	7	0	112	0	47	51	8	117	107	26	17	0	233	66	44	63	41	160	360	67	10	64	0	13	54	28	267	142	58
2010305A19Rik	0	99	0	0	0	114	29	93	15	0	0	67	93	0	0	0	0	164	94	0	72	85	0	95	0	0	5	111	91	66	50	0	0	35	0	0	0	0	0	0	0	59	0	120	83	36	0	0	0
2010308F09Rik	0	0	0	0	0	0	0	0	0	0	0	0	0	0	0	0	0	0	0	0	0	0	0	0	0	0	0	0	0	0	0	0	0	0	0	0	0	0	0	0	0	0	0	0	0	0	0	0	0
2010310C07Rik	0	0	0	0	0	0	0	0	0	0	0	0	0	0	0	0	0	0	0	0	0	0	0	0	0	0	0	0	0	0	0	0	0	0	0	0	0	0	0	0	0	0	0	0	0	0	0	0	0
2010315B03Rik	34	28	50	29	5	19	33	23	112	259	106	291	24	10	12	22	32	215	2	20	15	265	9	3	197	311	17	31	17	189	41	57	22	7	416	15	18	88	23	32	8	14	35	29	16	11	20	83	21
2010317E24Rik	0	0	0	0	0	0	0	0	0	0	0	0	0	0	0	0	0	0	0	0	0	0	0	0	0	0	0	0	0	0	0	0	0	0	0	0	0	0	0	0	0	0	0	0	0	0	0	0	0
2010320M18Rik	20	0	0	0	1	29	0	0	0	0	0	0	0	0	0	0	28	67	24	0	21	0	36	0	11	0	19	0	0	0	0	0	0	8	0	0	0	13	1	0	23	0	0	15	0	0	0	50	0
2010321M09Rik	0	1	190	0	0	0	61	21	96	0	0	0	0	0	0	0	0	0	51	481	177	116	1	383	0	0	9	242	0	90	0	263	0	0	0	0	0	0	0	0	78	0	0	133	0	0	248	0	152
2200002D01Rik	0	0	0	0	0	0	0	0	0	0	0	0	0	0	0	0	0	0	0	0	0	0	1	0	0	0	0	0	0	0	0	0	0	0	0	0	0	0	1	0	0	0	0	0	0	0	0	0	0
2200002J24Rik	0	0	0	0	0	0	0	0	0	0	0	0	0	0	0	0	0	0	0	0	0	0	0	0	0	0	0	0	0	0	0	0	0	0	0	0	0	0	0	0	0	0	0	0	0	0	0	0	0
2200002K05Rik	297	0	1	0	22	0	0	120	1	0	0	0	0	0	0	0	0	0	3	0	0	266	0	0	0	3	0	8	5	0	0	228	147	0	7	0	307	0	100	1	0	0	0	0	13	0	2	161	0
2210009G21Rik	0	0	0	0	55	0	26	0	0	0	0	0	0	0	0	0	0	171	0	0	0	0	20	0	66	0	0	0	114	0	0	0	0	0	0	0	0	19	0	0	0	0	0	0	0	0	0	0	8
2210010C04Rik	1	0	0	0	0	1	0	0	2	0	0	0	0	0	0	0	0	0	0	0	0	0	0	0	0	0	0	0	0	0	1	0	0	0	0	0	1	0	0	0	1	0	0	0	0	0	0	0	0
2210010C17Rik	0	0	0	0	0	0	0	0	0	0	0	0	0	0	0	0	0	0	0	0	0	0	0	0	0	0	0	0	0	0	0	0	0	0	0	0	0	0	0	0	0	0	0	0	0	0	0	0	0
2210012G02Rik	11	6	162	0	70	12	41	0	80	2	6	9	0	1	61	53	4	0	0	49	73	11	96	34	62	40	55	2	95	1	42	0	70	0	1	20	2	3	59	2	98	0	115	1	57	1	2	0	97
2210013O21Rik	64	44	29	104	0	0	104	20	46	0	1	70	3	56	0	64	165	0	26	0	0	0	138	0	56	0	169	62	0	97	82	0	0	0	94	21	0	37	0	3	7	150	0	0	0	67	0	17	50
2210015D19Rik	33	80	0	0	70	0	41	34	36	39	67	0	0	16	0	93	0	0	0	37	22	0	28	0	27	44	24	25	0	0	31	161	4	15	121	0	0	0	0	0	23	0	0	0	31	52	0	0	27
2210016F16Rik	0	0	1	0	0	48	0	0	0	16	0	4	11	0	2	5	0	0	0	0	0	0	0	37	13	0	0	0	3	7	19	0	0	0	6	0	0	0	0	0	11	7	1	1	0	0	0	20	11
2210016L21Rik	122	80	62	74	157	140	100	11	47	109	96	54	256	11	93	35	10	23	147	182	20	41	122	75	118	60	121	221	252	94	64	27	143	149	303	133	171	55	74	177	29	106	195	148	134	69	96	26	26
2210018M11Rik	0	111	168	19	17	5	194	5	6	25	155	77	527	15	69	4	288	0	1	4	0	68	287	90	0	0	252	1	434	0	99	0	344	0	329	377	23	3	0	7	0	0	25	163	36	145	13	0	0
2210019I11Rik	0	0	0	0	0	0	0	0	0	0	0	0	0	0	0	0	0	0	0	0	0	0	0	0	0	0	0	0	0	0	0	0	0	0	0	0	0	0	0	0	0	0	0	0	0	0	0	0	0
2210020M01Rik	0	0	0	0	0	0	0	0	0	0	0	0	0	0	0	0	0	0	4	0	0	0	7	0	0	0	0	0	0	0	0	0	0	0	0	0	0	0	0	0	0	0	0	0	0	0	0	0	0
2210021J22Rik	55	0	0	1	34	0	14	60	0	0	0	58	0	0	0	63	0	0	35	77	1	0	0	0	0	0	37	0	0	0	0	0	0	0	0	0	0	0	0	69	0	55	0	0	0	0	0	0	41
2210039B01Rik	3	4	0	0	0	21	7	8	11	26	14	0	7	0	3	5	0	2	2	2	9	6	3	13	6	4	7	7	7	8	2	1	13	4	12	8	16	28	10	0	0	5	17	15	15	4	1	12	16
2210403K04Rik	220	157	137	7	13	40	8	39	152	106	124	10	177	70	0	214	291	22	58	0	1	223	0	2	278	116	25	156	235	0	198	154	161	198	0	44	0	0	18	343	230	0	167	85	19	123	0	96	31
2210404J11Rik	0	3	0	0	59	0	98	0	0	0	172	0	135	0	0	0	0	70	0	0	17	0	0	0	54	0	0	33	0	0	0	0	4	0	0	66	3	0	0	0	0	8	0	0	0	0	0	0	0
2210404O07Rik	0	0	0	0	0	0	0	0	0	0	0	0	0	0	0	0	0	0	0	0	0	0	0	0	0	0	0	0	0	0	0	0	0	0	0	0	0	0	0	0	0	0	0	0	0	0	0	0	0
2210404O09Rik	0	9	28	0	98	230	0	7	29	11	0	0	0	0	0	2	0	1	11	0	0	0	2	0	1	23	0	0	3	0	0	0	0	11	0	126	25	0	29	21	0	0	1	1	0	13	120	0	125
2210407C18Rik	0	0	0	0	0	0	0	0	0	0	0	0	0	0	0	0	0	0	0	0	0	0	0	0	0	0	0	0	0	0	0	0	0	0	0	0	0	0	0	0	0	0	0	0	0	0	0	0	0
2210408F21Rik	0	15	0	79	0	0	0	0	0	0	0	14	0	1	12	16	41	12	22	0	4	48	0	0	0	0	1	67	53	0	0	0	5	4	0	0	0	0	13	0	0	19	33	5	8	0	0	0	2
2210408I21Rik	0	117	0	1	79	34	91	0	0	0	0	0	12	0	17	0	0	252	0	0	40	0	0	0	55	0	2	11	13	0	0	108	129	0	0	0	0	0	5	0	0	0	0	0	0	0	0	90	0
2210409D07Rik	0	0	0	0	0	0	0	0	0	0	0	0	0	0	0	0	0	0	0	0	0	0	0	0	0	0	0	0	0	0	0	0	0	0	0	0	0	0	0	0	0	0	0	0	0	0	0	0	0
2210409E12Rik	0	0	0	0	0	0	0	0	0	0	0	0	0	0	0	0	0	0	0	0	0	0	0	3	0	0	0	0	7	0	0	0	0	0	0	0	0	0	0	0	0	0	0	0	0	0	0	0	0
2210411K11Rik	0	0	0	0	0	0	0	0	0	0	0	0	0	0	0	0	0	0	1	0	0	0	0	0	0	0	0	0	0	0	0	0	0	0	0	0	0	0	0	0	0	0	0	0	0	0	0	0	0
2210414B05Rik	0	0	0	0	0	0	0	0	0	0	0	0	0	0	0	0	0	0	0	0	0	0	0	0	0	0	0	0	0	0	0	0	0	0	0	0	0	0	0	0	0	0	0	0	0	0	0	0	0
2210415F13Rik	0	0	0	0	0	0	0	0	0	0	0	0	0	0	0	0	0	0	0	0	0	0	0	0	0	0	0	0	0	0	0	0	0	0	0	0	0	0	0	0	0	0	0	0	0	0	0	0	0
2210416O15Rik	0	0	0	0	0	0	0	0	0	0	0	0	0	0	0	0	0	0	0	0	0	0	0	0	0	0	0	0	0	0	0	0	0	0	0	0	0	0	0	0	0	0	0	0	0	0	0	0	0
2210417A02Rik	0	0	0	0	0	0	0	0	0	0	0	0	0	0	0	0	0	0	0	0	0	0	0	0	0	0	0	0	0	0	0	0	0	0	0	0	0	0	0	0	0	0	0	0	0	0	0	0	0
2210417K05Rik	0	0	0	0	20	0	0	0	0	0	0	0	0	0	0	0	0	0	0	0	0	0	0	0	0	0	0	0	0	0	0	0	0	0	0	0	0	0	0	0	0	0	0	0	0	0	0	0	0
2210420H20Rik	3	0	0	3	0	0	0	0	0	0	0	0	0	0	0	0	0	1	1	0	0	0	0	0	1	0	0	0	1	1	0	0	0	0	0	0	0	1	1	0	0	0	1	2	1	0	2	0	0
2300002M23Rik	0	0	0	0	0	0	0	0	0	0	0	0	0	0	0	0	0	0	0	0	0	0	0	0	0	0	0	0	0	0	0	0	0	0	0	0	0	0	0	0	0	0	0	0	0	0	0	0	0
2300003K06Rik	0	0	0	0	0	0	0	0	0	0	0	0	0	0	0	0	0	0	0	0	0	0	0	0	0	0	0	0	0	0	0	0	0	0	0	0	0	0	0	0	0	0	0	0	0	0	0	0	0
2300005B03Rik	0	0	0	0	0	0	0	0	0	0	0	0	0	0	0	0	0	0	0	0	0	0	0	0	0	0	0	0	0	0	0	0	0	0	0	0	0	0	0	0	0	0	0	0	0	0	0	0	0
2300009A05Rik	0	0	0	0	11	0	15	0	2	0	0	0	0	0	0	0	0	0	1	0	0	0	0	0	1	0	0	0	0	0	0	0	0	20	0	0	0	0	0	0	25	0	0	0	11	0	0	0	9
2310001A20Rik	0	205	205	0	49	0	183	0	37	0	134	0	243	0	0	12	0	0	106	177	0	99	15	0	0	191	80	0	0	0	0	0	0	84	75	0	259	0	187	0	0	0	0	0	93	118	243	205	0
2310001H17Rik	0	0	0	23	0	0	0	0	0	0	0	0	0	0	0	0	0	0	0	0	0	0	0	0	0	0	0	0	0	29	0	0	0	0	0	0	0	0	0	0	0	0	0	0	0	0	0	0	0
2310001H18Rik	0	0	0	0	0	0	0	0	0	0	0	0	0	0	0	0	0	0	0	0	0	0	0	0	0	0	0	0	0	0	0	0	0	0	0	0	0	0	0	0	0	0	0	0	0	0	0	0	0
2310001K24Rik	0	0	0	0	0	0	0	0	0	0	0	0	0	0	0	0	0	0	0	0	0	0	0	0	0	0	0	0	0	0	0	0	0	0	0	0	0	0	0	0	0	0	0	0	0	0	0	0	0
2310002D06Rik	0	0	0	0	0	0	0	0	0	0	0	0	0	0	0	0	0	0	0	0	0	0	0	0	0	0	0	0	0	0	0	0	0	0	0	0	0	0	0	0	0	0	0	0	0	0	0	0	0
2310002J15Rik	0	0	0	0	0	0	0	0	0	0	0	0	0	0	0	0	0	0	0	0	0	0	0	0	0	0	0	0	0	0	0	0	0	0	0	0	0	0	0	0	0	0	0	0	0	0	0	0	0
2310002L09Rik	0	0	0	0	0	0	0	0	0	0	0	0	0	0	0	0	0	0	0	0	0	0	0	0	0	0	0	0	0	0	0	0	0	0	0	0	0	0	0	0	0	0	0	0	0	0	0	0	0
2310002L13Rik	0	0	0	0	0	0	0	0	0	0	0	0	0	0	0	0	0	0	0	0	0	0	0	0	0	0	0	0	0	0	0	0	0	0	0	0	0	0	0	0	0	0	0	0	0	0	0	0	0
2310003C23Rik	3	2	2	3	7	65	58	2	2	107	4	2	63	5	112	3	0	4	1	32	0	2	2	43	2	95	131	81	1	1	0	1	3	1	4	3	0	1	0	6	0	3	3	20	32	28	3	0	1
2310003F16Rik	84	146	81	121	47	127	91	83	33	53	115	34	101	52	62	39	115	92	175	100	96	68	155	133	46	105	116	99	187	3	64	61	36	74	110	31	68	43	84	21	179	101	34	8	72	64	93	226	1
2310003H01Rik	75	0	0	0	0	0	0	0	0	0	0	0	0	0	56	0	0	0	0	0	0	0	139	0	0	0	57	0	0	0	0	0	0	0	0	0	0	0	0	0	0	0	0	0	113	0	0	0	0
2310003L22Rik	0	86	0	0	121	55	85	0	169	0	127	114	189	41	58	30	0	0	114	96	0	0	0	0	112	0	89	0	0	0	84	0	0	23	0	92	1	43	29	77	32	0	0	0	38	25	51	44	91
2310004I24Rik	0	5	178	0	7	0	76	14	8	0	0	0	0	13	0	126	0	447	0	4	0	0	139	26	0	139	10	0	0	8	12	0	0	139	152	0	135	4	0	0	97	3	0	83	0	0	169	0	0
2310004N24Rik	0	19	0	0	54	0	0	48	0	0	0	12	0	0	0	0	6	0	0	0	15	0	9	15	38	0	17	61	1	158	0	42	0	12	0	0	0	34	0	0	0	5	0	10	0	0	0	62	0
2310005A03Rik	2	2	0	1	0	2	1	0	3	0	0	0	0	0	0	1	0	0	2	0	0	0	1	0	1	0	0	0	0	0	1	5	0	0	0	0	0	4	0	0	1	1	2	7	0	0	0	0	1
2310005E17Rik	0	0	0	0	0	0	0	0	0	0	0	0	0	0	0	0	0	0	0	0	0	0	0	0	0	0	0	0	0	0	0	0	0	0	0	0	0	0	0	0	0	0	0	0	0	0	0	0	0
2310005G13Rik	0	0	0	0	0	0	0	0	0	0	0	0	0	0	0	0	0	0	0	0	0	0	0	0	0	0	0	0	0	0	0	0	0	0	0	0	0	0	0	0	0	0	0	0	0	0	0	0	0
2310007B03Rik	0	0	0	0	0	0	0	0	0	0	0	0	0	0	0	0	0	0	0	0	0	0	0	0	0	0	0	0	0	0	0	0	0	0	0	0	0	0	0	0	0	0	0	0	0	0	0	0	0
2310007L24Rik	0	0	0	0	0	0	0	0	0	0	0	0	0	0	0	0	0	0	0	0	0	0	0	0	0	0	0	0	0	0	0	0	0	0	0	0	0	0	0	0	0	0	0	0	0	0	0	0	0
2310008H04Rik	0	0	0	0	0	0	0	0	0	0	0	0	0	0	0	0	0	0	0	0	0	0	0	0	0	0	0	0	0	0	0	0	0	0	0	0	0	0	0	0	0	0	0	0	0	0	0	0	0
2310008H09Rik	1	66	70	0	66	34	1	2	2	62	103	2	1	1	1	0	184	1	16	1	1	0	1	100	0	0	0	52	0	112	0	0	1	0	0	0	0	5	10	1	0	0	1	2	0	34	139	6	1
2310008N11Rik	0	0	0	0	0	0	0	0	0	0	0	0	0	0	0	0	0	0	0	0	0	0	0	0	0	0	0	0	0	0	0	0	0	0	0	0	0	0	0	0	0	0	0	0	0	0	0	0	0
2310009A05Rik	13	0	21	0	17	23	21	40	0	0	0	0	0	22	0	14	0	0	29	1	32	0	73	14	17	42	12	12	19	19	10	0	33	7	0	14	0	8	5	19	26	35	20	0	16	0	30	17	0
2310009B15Rik	0	0	0	23	16	0	0	0	6	5	0	0	0	0	0	0	0	0	2	0	0	0	0	0	13	0	6	9	0	0	0	0	0	16	0	0	0	7	0	13	0	0	0	0	0	0	0	0	0
2310010J17Rik	0	0	0	0	0	0	0	0	0	0	0	0	0	0	0	0	0	0	3	0	0	0	0	0	0	0	0	0	0	0	0	0	0	0	0	0	0	0	0	0	0	0	0	0	0	0	0	0	0
2310010M20Rik	10	5	8	5	2	9	3	3	19	10	10	8	14	5	7	10	3	17	8	11	10	6	14	8	12	12	5	8	23	15	14	37	13	12	18	15	9	14	15	13	8	15	27	15	14	2	11	14	21
2310011J03Rik	0	34	59	0	0	0	0	36	0	0	0	0	0	0	0	7	0	0	0	70	121	0	77	52	67	0	0	0	31	0	0	0	0	0	25	0	206	0	74	0	0	0	0	41	0	16	0	0	54
2310014F07Rik	0	0	0	0	0	0	0	0	0	0	0	0	0	0	0	0	0	0	0	0	0	0	0	0	0	0	0	0	0	0	0	0	0	0	0	0	0	0	0	0	0	0	0	0	0	0	0	0	0
2310014L17Rik	8	4	0	0	3	0	7	2	3	2	2	5	4	1	5	2	0	4	1	1	2	4	2	0	7	3	2	2	2	2	1	225	4	4	15	4	2	2	1	0	2	0	0	2	6	1	0	1	0
2310015A10Rik	0	0	0	0	0	2	0	6	0	0	0	0	0	141	0	0	0	0	0	0	0	0	0	0	0	0	0	0	0	0	0	0	0	0	0	3	0	0	20	0	0	0	0	87	0	0	0	0	0
2310015B20Rik	0	0	0	0	0	0	0	0	0	0	0	0	0	0	0	0	0	0	0	0	0	0	0	0	0	0	0	0	0	0	0	0	0	0	0	0	0	0	0	0	0	0	0	0	0	0	0	0	0
2310015D24Rik	0	0	0	0	0	1	1	0	1	0	0	0	0	0	0	0	0	0	0	0	2	1	1	0	0	1	2	0	0	1	0	0	0	1	0	2	0	1	0	0	0	1	1	0	0	0	1	0	1
2310016D03Rik	0	0	0	0	0	0	0	0	0	0	0	0	0	0	0	0	0	0	0	0	0	0	0	0	0	0	0	0	0	0	0	0	0	0	0	0	0	0	0	0	0	0	0	0	0	0	0	0	0
2310016M24Rik	139	153	6	127	19	164	138	1	107	23	33	132	65	68	53	136	157	88	102	96	0	167	300	24	103	256	11	49	0	169	188	93	105	84	0	96	90	39	63	0	114	32	89	21	47	182	114	96	29
2310020H05Rik	0	0	0	0	0	0	0	0	0	0	0	0	0	0	0	0	0	0	0	0	0	0	0	0	0	0	0	0	0	0	0	0	0	0	0	0	0	0	0	0	0	0	0	0	0	0	0	0	0
2310021P13Rik	2	15	0	95	125	46	35	0	122	0	0	0	0	34	84	105	2	107	0	0	1	0	0	80	0	42	44	0	66	58	0	158	2	0	171	37	6	0	0	132	0	94	0	0	0	5	0	1	0
2310022A10Rik	0	7	0	0	0	0	1	0	0	0	0	0	0	0	0	62	0	0	0	0	0	0	0	0	0	0	0	31	0	0	0	0	48	0	0	0	0	0	50	0	0	0	0	0	0	2	0	0	0
2310022B05Rik	0	0	0	0	0	0	0	0	0	0	0	68	0	0	0	0	0	61	0	0	0	0	0	0	0	0	0	0	0	0	0	83	0	0	0	0	0	0	0	0	0	0	0	0	0	0	0	0	0
2310028H24Rik	0	0	0	0	0	0	0	1	0	1	3	0	0	0	0	2	0	1	2	2	0	0	0	1	1	0	0	66	2	0	0	0	0	2	0	18	0	0	1	0	0	0	3	106	0	0	0	0	1
2310030A07Rik	0	0	0	0	0	0	0	0	0	0	0	0	0	0	0	0	0	0	0	0	0	0	0	0	0	0	0	0	0	0	0	0	0	0	0	0	0	0	0	0	0	0	0	0	0	0	0	0	0
2310030G06Rik	0	0	0	0	0	0	0	0	0	0	0	0	0	0	0	0	0	0	0	0	0	0	0	0	0	0	0	0	0	0	0	0	0	0	0	0	0	0	0	0	0	0	0	0	0	0	0	0	0
2310030N02Rik	0	0	0	0	0	0	0	0	0	0	0	0	0	0	0	20	0	0	0	0	19	0	0	0	0	0	0	0	0	0	0	0	0	0	0	0	0	0	0	0	1	0	0	0	0	0	0	0	0
2310033E01Rik	0	0	0	0	0	0	0	0	0	0	0	0	0	0	0	0	0	0	0	0	0	0	0	0	0	0	0	0	0	0	0	0	0	0	0	0	0	0	0	0	0	0	0	0	0	0	0	0	0
2310033P09Rik	0	3	0	0	0	0	5	0	0	0	0	0	9	0	0	0	0	0	0	98	0	0	0	0	0	0	0	33	0	53	0	0	0	26	0	0	0	0	0	0	56	0	0	34	0	5	0	0	0
2310034C09Rik	0	0	0	0	0	0	0	0	0	0	0	0	0	0	0	0	0	0	0	0	0	0	0	0	0	0	0	0	0	0	0	0	0	0	0	0	0	0	0	0	0	0	0	0	0	0	0	0	0
2310034G01Rik	0	0	0	0	0	0	0	0	0	0	0	0	0	0	0	0	0	0	0	0	0	0	0	0	0	0	0	0	0	0	0	0	0	0	0	0	0	0	38	0	0	0	0	0	0	0	0	0	0
2310034O05Rik	0	0	0	0	0	0	0	0	0	0	0	0	0	0	0	0	0	0	0	0	0	0	0	0	0	0	0	0	1	0	0	1	0	0	0	0	0	0	0	0	0	0	0	0	0	0	0	3	0
2310035C23Rik	0	0	0	0	1	0	29	233	0	0	57	0	2	5	131	105	1	0	0	259	0	159	0	55	0	138	95	194	28	0	114	177	5	124	63	148	0	53	217	159	144	120	25	2	139	6	138	301	119
2310035K24Rik	0	52	101	74	71	123	77	0	60	17	83	0	0	0	0	36	100	0	0	140	0	0	0	17	3	0	0	71	0	0	0	0	0	49	0	0	31	62	0	0	0	101	111	62	0	42	0	198	0
2310036O22Rik	0	0	0	1	0	0	0	36	4	0	21	0	0	0	0	6	1	0	8	0	0	0	0	0	2	26	0	32	0	0	0	0	0	0	17	0	0	11	0	0	0	0	0	0	0	0	11	19	0
2310037I24Rik	0	18	0	50	0	5	85	3	0	49	0	102	0	0	105	4	0	0	3	0	0	0	22	147	18	0	0	23	152	0	97	0	0	0	21	0	0	2	127	0	24	19	0	9	0	16	10	1	0
2310039H08Rik	0	0	0	0	0	0	0	0	0	0	0	0	0	0	0	0	0	30	0	0	0	0	0	0	0	0	1	0	0	0	0	0	0	0	0	0	0	0	0	0	0	0	0	0	0	0	0	0	0
2310039L15Rik	12	8	9	26	18	23	12	13	6	11	13	10	6	11	1	3	0	12	17	7	5	14	9	9	21	5	2	12	13	26	14	7	6	16	10	14	21	6	15	5	5	7	9	1	5	4	6	1	7
2310040G24Rik	2	18	0	0	0	0	0	0	27	0	0	0	0	0	0	0	54	0	0	0	0	0	14	0	0	0	25	0	0	0	0	0	0	0	0	0	68	0	0	45	0	0	0	0	0	0	0	0	0
2310042D19Rik	0	0	0	0	0	0	0	0	0	0	7	0	0	0	0	0	0	0	0	0	0	0	0	0	0	0	0	0	0	0	0	0	0	0	0	0	0	0	0	0	0	0	0	0	0	0	0	0	0
2310042E22Rik	0	0	0	0	0	0	0	0	0	0	0	0	0	0	0	0	0	0	0	0	0	0	0	0	0	0	0	0	0	0	0	0	0	0	0	0	0	0	0	0	0	0	0	0	0	0	0	0	0
2310043J07Rik	0	0	0	0	0	0	0	0	0	0	0	0	0	0	0	0	0	0	0	0	0	0	0	0	0	0	0	0	0	0	0	0	0	0	0	0	0	0	0	0	0	0	0	0	0	0	0	0	0
2310043L19Rik	0	0	0	0	0	0	0	0	0	0	0	0	0	0	0	0	0	0	0	0	0	0	0	0	0	0	0	0	0	0	0	0	0	0	0	0	0	0	0	0	0	0	0	0	0	0	0	0	0
2310043O21Rik	0	0	0	0	0	0	0	0	0	0	0	0	0	0	0	0	0	0	0	0	0	0	0	0	0	0	0	0	0	0	0	0	0	0	0	0	0	0	0	0	0	0	0	0	0	0	0	0	0
2310044G17Rik	0	0	0	0	125	0	1	1	0	0	11	35	0	0	35	0	0	14	0	134	1	1	105	257	28	143	2	0	322	4	61	0	0	29	144	230	0	135	172	0	88	0	1	267	70	6	0	0	0
2310044H10Rik	0	22	0	13	0	4	8	4	33	5	1	52	0	14	0	0	0	2	3	1	0	0	0	0	10	0	0	0	0	1	13	2	0	0	53	3	1	3	5	1	61	10	0	2	47	2	1	33	20
2310045N01Rik	18	25	66	12	0	0	19	24	21	0	0	0	33	0	0	29	0	26	20	0	0	0	0	22	49	16	0	42	0	22	22	0	0	24	0	10	0	29	26	30	11	0	0	0	31	4	0	14	0
2310046A06Rik	198	110	86	103	137	29	40	5	160	75	99	142	178	212	45	78	83	149	0	127	8	83	4	0	89	109	76	21	64	57	129	201	100	90	17	39	78	118	0	69	57	102	133	17	187	230	95	0	62
2310046O06Rik	171	66	1	0	134	0	1	3	101	14	17	2	6	202	91	1	5	113	7	3	1	138	2	57	3	8	89	45	3	90	3	345	94	3	1	1	3	61	13	2	3	2	4	2	3	26	1	46	10
2310047B19Rik	0	0	0	0	0	0	0	0	0	0	0	0	0	0	0	0	0	0	0	0	0	0	0	0	0	0	0	0	0	0	0	0	0	0	0	0	0	0	0	0	92	0	0	0	0	0	0	0	0
2310047M10Rik	7	0	0	0	0	0	0	0	0	0	0	99	0	0	0	0	0	0	0	0	0	0	0	0	0	0	0	0	0	1	0	16	0	0	0	0	0	0	0	0	0	4	0	0	0	0	0	0	0
2310050B05Rik	0	0	0	0	0	0	0	0	0	0	0	0	0	0	0	0	0	0	0	0	0	0	0	0	0	0	0	0	0	0	0	0	0	0	0	0	0	0	0	0	0	0	0	0	0	0	0	0	0
2310050C09Rik	0	0	0	0	0	0	0	0	0	0	0	0	0	0	0	0	0	0	0	0	0	0	0	0	0	0	0	0	0	0	0	0	0	0	0	0	0	0	0	0	0	0	0	0	0	0	0	0	0
2310057J18Rik	0	0	0	0	0	0	0	0	0	0	0	0	0	0	0	0	0	0	0	0	0	0	0	0	0	0	0	0	0	0	0	0	0	0	0	0	0	0	0	0	0	0	0	0	0	0	0	0	0
2310057M21Rik	1	177	0	0	0	0	34	0	12	0	0	0	0	0	13	0	77	0	0	0	0	78	0	0	0	116	0	0	0	20	0	191	0	48	0	0	288	0	95	0	0	0	0	0	36	85	0	0	0
2310057N15Rik	0	0	0	1	0	0	0	0	0	0	0	0	0	0	0	0	0	0	0	0	0	0	0	0	0	0	0	0	0	0	0	0	0	0	0	0	0	0	0	0	0	0	0	0	0	0	0	0	0
2310061C15Rik	0	0	0	0	90	31	0	0	58	0	0	0	0	0	63	111	0	0	15	0	1	0	0	0	40	0	11	0	0	0	74	0	26	23	0	0	22	93	70	0	42	0	0	0	50	39	0	0	0
2310061I04Rik	0	0	0	0	100	0	19	0	10	0	0	0	0	0	1	0	0	0	58	0	0	0	0	0	0	0	0	178	0	65	0	0	0	0	62	127	0	0	0	60	2	0	0	32	0	0	0	0	0
2310061J03Rik	0	0	0	0	0	0	0	0	0	0	0	0	0	0	0	0	0	0	0	0	0	0	0	0	0	0	0	0	0	0	0	0	0	0	0	0	0	0	0	0	0	0	0	0	0	0	0	0	0
2310061N02Rik	0	0	0	0	0	0	0	0	0	0	0	0	0	0	0	0	0	0	0	0	0	0	0	0	0	0	0	0	0	0	0	0	0	0	0	0	0	0	0	0	0	0	0	0	0	0	0	0	0
2310065F04Rik	0	0	0	0	0	0	0	0	0	0	0	0	0	0	0	0	0	0	0	0	0	0	0	0	0	0	0	0	0	0	0	0	0	0	0	0	0	0	0	0	0	0	0	0	0	0	0	0	0
2310067B10Rik	1	1	0	6	3	0	12	2	0	1	0	183	0	3	0	3	2	199	0	2	22	1	0	50	73	3	18	156	0	0	76	218	1	0	3	20	3	87	2	1	0	272	0	1	11	66	1	0	1
2310068J16Rik	0	0	0	0	0	0	0	0	0	0	0	0	1	0	0	0	0	0	0	0	0	0	0	0	0	0	0	0	0	0	0	2	0	0	0	0	0	0	0	0	0	0	0	0	0	0	0	0	0
2310069B03Rik	0	0	0	0	0	0	0	0	0	0	0	0	0	0	0	0	0	0	0	0	0	0	0	0	0	0	0	0	0	0	0	0	0	0	0	0	0	0	0	0	0	0	0	0	0	0	0	0	0
2310069G16Rik	22	54	22	0	0	0	0	67	35	0	0	0	0	0	34	44	0	0	0	0	62	0	0	23	0	42	0	2	54	0	12	0	0	0	0	0	0	33	0	5	13	0	0	35	2	0	0	0	30
2310079F23Rik	1	1	0	0	0	0	0	0	0	0	0	0	0	0	0	0	0	0	0	0	0	0	0	0	0	0	0	0	0	0	0	0	50	0	0	0	0	0	0	0	0	0	0	0	0	0	0	0	0
2310079G19Rik	0	0	0	0	0	0	0	0	0	0	0	0	0	0	0	0	0	0	0	0	0	0	0	0	0	0	0	0	0	0	0	0	0	0	0	0	0	0	0	0	0	0	0	0	0	0	0	0	0
2310081J21Rik	0	0	0	0	0	0	0	0	0	0	0	0	0	0	0	0	0	0	0	0	0	0	0	0	0	0	0	0	0	0	0	0	0	0	0	0	0	0	0	0	0	0	0	0	0	0	0	0	0
2400001E08Rik	6	0	15	184	0	0	206	0	0	0	1	0	11	81	0	122	77	0	59	16	0	0	0	100	107	0	69	118	184	92	79	0	82	111	62	90	127	0	0	27	113	0	197	185	48	49	103	81	63
2400003C14Rik	0	105	60	0	167	0	72	0	0	9	214	170	16	2	0	120	8	203	78	342	2	3	0	0	66	132	252	0	1	0	55	0	0	133	0	194	204	219	64	0	3	5	224	0	152	112	249	0	1
2400009B08Rik	0	0	0	0	0	0	14	0	0	0	0	0	0	0	0	0	0	0	0	0	0	0	0	0	0	0	0	0	0	0	0	0	0	0	0	0	0	0	1	0	0	0	1	0	0	35	0	0	0
2410001C21Rik	364	271	190	70	0	171	161	193	392	344	363	137	285	0	143	257	199	221	138	447	294	306	94	0	144	0	251	182	1	382	131	425	286	102	128	152	408	699	136	103	207	259	110	128	165	260	266	96	304
2410002F23Rik	155	87	161	13	0	14	0	0	0	218	389	56	0	132	0	18	0	0	122	0	237	0	95	0	0	14	157	0	0	273	17	79	178	0	379	236	196	23	2	202	166	89	71	133	0	99	221	236	0
2410002I01Rik	0	0	0	0	0	0	5	0	0	45	8	0	0	0	0	0	0	0	0	0	0	0	9	0	0	0	0	0	0	0	0	0	1	0	0	2	0	0	3	0	0	0	0	59	0	0	0	0	0
2410002O22Rik	2	99	232	232	81	156	174	201	131	224	244	150	647	230	348	57	19	182	224	67	420	131	110	4	101	58	234	89	129	180	18	271	35	34	68	71	78	111	152	169	69	329	191	34	124	85	8	120	33
2410003K15Rik	0	0	0	0	0	0	0	0	0	0	0	0	0	0	1	5	0	0	5	0	0	0	0	0	0	0	0	0	0	0	0	0	0	0	0	3	0	0	0	0	0	0	0	0	0	0	1	0	0
2410003L11Rik	0	0	0	0	0	0	0	0	0	0	0	0	0	0	0	0	0	0	0	0	0	0	0	0	0	0	0	0	0	0	0	0	0	0	0	0	0	0	0	0	0	0	0	0	0	0	0	0	0
2410004A20Rik	0	0	0	0	0	0	0	0	0	0	0	0	0	0	0	0	0	0	0	0	0	0	0	0	0	0	0	0	0	0	0	0	0	0	0	0	0	0	0	0	0	0	0	0	0	0	0	0	0
2410004B18Rik	0	0	0	0	0	0	0	0	36	0	0	0	0	0	0	0	0	0	0	0	0	0	0	0	0	0	0	0	0	0	0	0	0	0	0	0	0	0	0	0	18	0	0	0	0	0	0	0	27
2410004I01Rik	0	0	0	0	0	0	0	0	0	0	0	0	0	0	0	0	0	0	0	0	0	0	0	0	0	0	0	0	0	0	0	0	0	0	0	0	0	0	0	0	0	0	0	0	0	0	0	0	0
2410004N09Rik	6	0	0	0	0	0	0	4	0	0	0	0	4	0	0	0	0	0	0	0	0	0	0	0	0	0	0	0	0	0	0	0	3	6	11	0	0	0	0	0	0	0	0	0	0	0	0	0	0
2410004P03Rik	1	3	3	3	5	1	0	0	1	4	5	2	5	0	9	3	0	3	0	3	9	1	4	2	4	1	0	4	4	14	4	0	0	10	2	7	2	5	4	4	4	4	1	0	5	2	4	3	3
2410006H16Rik	0	0	0	8	14	30	0	18	48	9	22	0	0	1	41	30	42	27	0	0	27	27	19	19	27	60	11	0	1	18	20	0	29	5	0	2	0	37	7	0	14	34	21	19	0	17	0	0	9
2410007B07Rik	0	0	3	1	2	1	2	0	1	2	1	3	2	2	0	0	0	1	1	0	1	1	0	0	0	1	2	0	0	1	1	0	3	0	4	3	0	2	0	2	4	1	3	0	0	0	0	1	2
2410012E07Rik	0	1	0	2	1	1	1	2	3	0	0	5	0	0	2	0	0	1	2	3	2	0	1	0	1	0	0	2	0	1	1	1	1	2	0	0	2	2	1	0	1	1	4	0	1	0	0	3	0
2410012M07Rik	0	0	0	0	0	0	0	0	0	0	0	0	0	0	0	0	0	0	0	0	0	0	0	0	0	0	0	0	0	0	0	0	0	0	0	0	0	0	0	0	0	0	0	0	0	0	0	0	0
2410015M20Rik	89	75	32	34	80	148	42	25	123	102	81	55	35	41	138	78	149	41	14	0	29	80	68	110	47	141	26	64	37	127	74	76	0	67	0	32	70	42	35	90	27	42	58	99	62	62	75	50	54
2410016O06Rik	0	0	0	0	0	0	0	0	0	0	0	0	0	0	0	0	0	0	0	0	0	0	0	0	0	0	20	0	0	0	0	0	0	17	0	78	0	50	21	0	0	0	0	0	20	0	0	0	0
2410017I17Rik	0	0	0	0	0	0	0	0	0	0	0	0	0	0	0	0	0	0	0	0	0	0	0	0	0	0	0	0	0	0	0	0	0	0	0	0	0	0	0	0	0	0	0	0	0	0	0	0	0
2410017P09Rik	25	0	0	15	24	16	0	27	2	3	0	43	1	111	5	6	2	0	2	43	1	2	3	0	22	0	56	0	272	0	25	0	3	168	0	0	0	5	41	0	33	33	0	0	1	17	2	0	0
2410018L13Rik	0	16	0	0	14	35	0	129	73	0	15	0	0	48	7	0	0	0	0	0	124	0	0	0	0	0	0	4	1	0	0	0	0	33	0	0	0	0	0	20	54	0	44	0	76	6	0	0	0
2410018M08Rik	0	0	0	0	0	0	0	0	0	4	0	0	0	0	0	0	0	36	0	0	0	0	0	0	0	0	0	129	0	0	0	0	0	0	0	0	0	0	0	0	0	0	134	0	0	0	0	0	0
2410021H03Rik	0	2	1	0	0	2	0	0	0	0	1	4	0	0	0	31	0	2	1	25	0	2	2	0	1	2	0	12	0	0	2	3	1	0	0	1	2	0	0	1	1	32	1	1	1	0	0	34	0
2410022L05Rik	0	0	8	0	0	62	59	0	0	0	65	0	0	0	17	3	0	23	84	0	0	0	10	2	0	0	0	0	0	1	0	0	0	22	0	17	0	34	1	0	0	0	123	28	0	98	0	0	0
2410042D21Rik	0	0	4	0	115	0	19	167	144	0	0	0	0	0	41	8	194	1	79	183	0	0	0	219	0	186	93	0	0	59	0	0	0	109	0	203	146	0	5	34	131	0	0	0	0	41	0	54	0
2410057H14Rik	0	0	0	0	0	0	0	0	0	0	0	0	0	0	0	0	0	0	0	0	0	0	0	0	0	0	0	0	0	0	0	0	0	0	0	0	0	0	0	0	0	0	0	0	0	0	0	0	0
2410066E13Rik	0	0	0	14	0	0	0	21	0	0	0	0	0	0	0	0	0	0	0	0	0	0	0	28	0	2	0	0	0	0	0	0	0	0	0	128	0	0	0	0	0	0	0	1	0	0	4	0	0
2410075B13Rik	0	0	0	0	0	24	0	0	0	0	0	0	0	0	0	0	0	0	0	0	183	0	0	0	0	0	0	0	0	23	0	0	0	0	0	0	0	0	0	0	0	0	0	0	49	0	83	0	0
2410076I21Rik	0	0	0	0	0	0	0	0	0	0	0	0	0	0	0	0	0	0	0	0	0	0	0	0	0	0	0	0	0	0	0	0	0	0	0	5	0	0	0	1	0	1	0	0	0	0	0	0	0
2410088K16Rik	0	0	0	0	0	0	0	0	0	0	0	0	0	0	0	0	0	2	0	1	0	0	1	0	0	0	0	0	0	0	0	0	0	2	0	0	0	0	0	0	0	0	1	0	0	0	0	0	3
2410089E03Rik	33	0	25	64	62	36	0	52	207	0	61	0	8	178	21	109	0	3	0	0	0	208	29	0	21	8	34	3	314	0	244	13	8	1	440	12	128	6	5	110	0	0	17	1	25	18	0	0	3
2410091C18Rik	368	146	228	3	82	0	165	18	90	23	174	433	2	492	138	96	0	276	206	197	271	3	118	116	95	107	151	22	88	159	141	11	158	41	0	163	302	73	68	9	3	162	348	162	92	57	5	35	10
2410114N07Rik	0	1	0	1	1	0	0	0	0	0	0	0	4	0	0	0	0	1	1	0	0	1	1	1	0	0	0	2	2	3	0	0	0	0	2	1	0	2	2	0	3	1	2	0	0	1	1	0	0
2410124H12Rik	0	0	0	0	0	0	0	0	0	0	0	0	0	0	0	0	0	0	0	0	0	0	0	0	0	0	0	0	0	0	0	0	0	0	0	0	0	0	0	0	0	0	0	0	0	0	0	0	0
2410127L17Rik	0	0	11	0	0	0	0	0	0	0	50	0	0	0	0	0	21	0	1	24	0	0	25	0	0	0	0	7	0	0	0	0	0	60	0	0	0	44	0	0	0	17	0	0	15	0	0	4	0
2410131K14Rik	0	0	0	0	0	0	24	0	0	79	0	0	0	0	0	0	0	0	0	0	70	36	0	0	0	0	169	0	0	60	40	89	1	0	0	0	0	0	37	0	0	0	0	55	0	0	0	0	0
2410137F16Rik	30	99	0	0	0	0	0	0	0	0	0	0	0	0	0	0	0	0	0	0	0	0	1	0	0	0	0	0	0	0	0	0	147	0	0	0	0	0	0	0	0	0	0	0	61	0	118	0	0
2410137M14Rik	0	2	0	0	0	0	0	0	0	0	0	0	0	0	0	0	0	0	0	0	0	0	0	0	0	0	0	0	0	0	10	0	0	0	0	0	0	0	0	0	0	0	0	0	0	0	0	0	0
2410141K09Rik	0	0	1	0	0	0	0	0	0	0	0	0	0	0	0	0	0	0	2	0	0	0	0	0	0	0	0	0	0	0	0	0	4	0	0	0	0	0	0	0	0	0	0	0	0	0	0	0	0
2500003M10Rik	0	0	0	0	26	81	7	0	0	0	7	144	0	54	0	0	25	0	94	17	0	0	87	0	2	10	37	0	119	33	2	0	78	12	0	27	95	1	56	0	65	11	25	94	96	0	1	3	6
2500004C02Rik	10	66	4	11	11	166	116	3	11	6	12	8	5	7	13	7	1	12	13	150	4	9	6	215	20	10	5	42	8	3	114	127	10	134	10	18	6	8	79	179	2	21	9	3	6	247	19	2	5
2510002D24Rik	56	2	5	74	54	3	112	61	3	7	0	1	4	0	56	0	82	16	4	3	1	0	2	15	4	4	5	0	37	1	9	10	75	48	3	5	4	32	12	5	2	67	105	80	1	65	85	8	2
2510003D18Rik	0	0	0	0	0	0	0	0	0	0	0	0	0	0	0	0	0	0	0	0	0	0	0	0	0	0	0	0	0	0	0	0	0	0	0	0	0	0	0	0	0	0	0	0	0	0	0	0	0
2510003E04Rik	6	5	0	11	4	223	49	3	13	38	0	196	0	0	60	87	0	0	73	171	83	0	259	66	140	140	2	0	45	0	120	14	0	1	340	347	0	0	0	4	0	13	0	51	23	13	1	262	0
2510006D16Rik	152	29	105	6	86	93	134	11	60	69	51	111	96	62	81	77	102	65	50	96	11	78	10	11	104	110	95	42	86	121	132	167	11	43	62	175	8	123	46	13	205	13	78	9	213	84	76	62	13
2510009E07Rik	1	1	8	202	3	342	99	0	60	0	0	0	0	186	12	0	0	0	11	0	153	9	14	144	0	4	0	0	156	0	0	0	1	86	45	0	0	46	0	95	238	69	46	57	203	187	37	85	126
2510012J08Rik	0	0	0	0	0	0	0	0	0	0	0	0	0	0	0	0	0	0	0	0	0	0	21	0	0	0	4	0	0	0	0	0	0	0	0	4	0	0	0	5	0	0	0	0	0	0	0	0	0
2510039O18Rik	0	0	0	0	0	0	0	0	0	0	0	0	0	0	0	0	0	0	0	0	1	0	0	0	0	0	0	0	0	0	0	5	0	0	0	0	0	0	0	0	0	0	0	0	0	0	0	0	0
2510049J12Rik	1	1	2	4	4	3	2	1	1	0	0	4	2	2	4	0	2	4	1	3	1	2	3	0	4	0	1	1	0	0	3	5	6	1	1	4	1	1	2	11	3	0	0	2	0	1	9	1	1
2600006L11Rik	0	0	0	0	0	0	0	0	0	0	0	0	0	0	0	0	0	0	0	0	0	0	0	0	0	0	0	0	0	0	0	0	0	0	0	0	0	0	0	0	0	0	0	0	0	0	0	0	0
2610001J05Rik	212	91	0	68	75	0	13	0	3	0	0	0	0	0	0	0	196	0	92	91	0	0	0	149	0	167	0	39	0	58	35	0	89	36	0	0	101	1	5	0	0	0	0	114	37	10	0	0	0
2610002D18Rik	0	0	0	0	0	0	0	0	0	0	0	0	0	0	0	0	0	0	0	0	0	0	0	0	0	0	0	0	0	0	0	0	1	0	0	0	0	0	0	0	0	0	0	0	0	0	0	0	0
2610002I17Rik	0	0	0	0	0	0	67	0	84	1	0	0	158	0	0	12	0	0	0	203	0	0	0	283	0	0	0	0	0	1	0	0	0	0	0	0	13	0	55	121	120	0	0	4	0	74	122	100	11
2610002J02Rik	0	21	0	0	0	0	0	0	0	0	5	0	0	0	0	0	0	0	67	83	17	0	0	0	0	0	0	0	0	0	0	22	11	0	0	0	0	0	0	0	0	0	0	0	0	0	0	0	24
2610002M06Rik	0	174	40	0	238	498	4	714	81	273	0	261	145	620	6	301	1	35	284	1	74	0	0	0	1	0	135	0	243	104	3	0	296	103	0	0	121	426	444	0	59	1	1	361	48	1	396	27	288
2610005L07Rik	264	24	1	50	175	54	85	45	218	206	218	129	59	3	146	79	97	29	35	66	53	21	74	23	8	273	132	274	411	188	176	216	27	140	216	63	13	125	188	217	9	67	3	7	169	35	157	152	127
2610008E11Rik	0	1	1	0	0	0	111	0	0	0	0	0	203	0	0	113	0	0	6	0	70	0	209	19	179	0	85	0	0	156	194	1	0	0	0	22	0	197	148	0	6	0	0	0	205	0	114	0	732
2610015P09Rik	0	3	0	49	0	0	0	0	0	0	0	0	0	70	1	0	0	0	58	0	0	0	1	2	0	39	0	37	2	37	2	84	0	0	0	0	51	17	0	0	0	0	34	35	10	0	0	0	0
2610016A17Rik	0	0	0	0	0	0	0	0	0	0	0	0	0	0	0	0	0	0	0	0	0	0	0	0	0	0	0	0	0	0	0	0	0	0	0	0	0	0	0	0	0	0	0	0	0	0	0	0	0
2610017I09Rik	169	201	148	13	104	29	77	204	82	6	88	98	252	64	95	67	72	153	80	139	49	101	71	58	87	211	127	241	0	32	43	101	0	29	83	57	64	44	18	148	55	41	96	104	115	65	51	0	65
2610018G03Rik	0	0	0	0	0	0	0	0	0	0	0	0	0	0	0	0	0	0	0	0	0	0	0	0	0	0	0	0	0	0	0	0	0	0	0	0	0	0	0	0	0	0	0	0	0	0	0	0	0
2610019E17Rik	0	0	0	0	0	10	6	0	0	0	0	4	16	0	5	0	0	14	0	0	0	0	0	12	11	0	3	6	30	12	0	0	0	0	0	0	3	0	1	0	0	0	0	5	0	0	0	10	0
2610019F03Rik	0	0	0	0	0	0	0	0	0	0	0	0	0	0	0	0	0	0	0	0	0	0	13	0	0	0	65	0	0	0	0	0	0	0	0	0	0	103	0	0	0	0	0	0	0	0	0	0	0
2610020C07Rik	0	0	0	0	0	0	62	0	0	0	0	0	0	0	0	3	0	0	0	0	0	0	0	0	2	0	1	0	0	0	0	48	0	0	0	0	0	0	0	0	0	1	1	0	0	0	0	0	0
2610020H08Rik	0	0	0	0	0	0	0	0	0	0	0	0	0	0	2	0	0	6	0	0	0	0	0	0	0	0	0	0	0	0	0	0	0	0	0	0	0	0	0	0	0	0	0	0	0	0	0	0	0
2610021K21Rik	0	0	0	0	0	0	0	0	0	0	0	0	0	0	0	0	0	0	0	0	0	0	0	0	0	0	0	0	0	0	0	0	0	0	0	0	0	0	0	0	0	0	0	0	0	0	0	0	0
2610027L16Rik	1	1	1	0	23	0	1	0	0	0	0	0	0	1	0	2	0	0	0	0	0	0	0	0	2	0	1	0	0	1	14	0	1	0	0	0	0	12	0	0	0	0	0	0	0	37	0	0	0
2610028E06Rik	0	0	0	0	0	0	0	0	0	0	0	1	1	0	0	0	0	0	0	0	0	0	0	0	0	0	0	0	0	0	0	0	0	0	0	0	0	0	0	0	0	0	0	0	0	0	0	0	0
2610028H24Rik	0	0	1	0	0	0	0	0	0	0	0	0	0	0	0	12	0	0	6	0	0	0	0	0	0	0	0	0	0	0	0	0	0	1	0	0	0	0	0	0	0	0	0	0	0	0	0	0	0
2610029G23Rik	0	44	15	0	123	41	52	0	166	236	39	0	39	88	154	120	0	24	29	0	20	42	32	57	64	142	73	36	1	24	47	201	0	92	0	0	1	0	161	205	0	0	0	31	28	14	59	0	0
2610029I01Rik	3	71	12	3	0	2	0	215	90	106	101	289	1	2	1	49	9	0	1	1	33	20	0	75	0	1	73	0	104	1	1	0	119	125	147	159	96	0	112	3	90	98	11	96	2	50	154	112	1
2610034B18Rik	0	0	0	0	0	0	1	0	2	1	0	0	0	0	0	0	0	0	0	0	0	0	0	0	0	0	0	0	0	0	0	1	0	0	0	0	0	0	0	0	0	0	0	0	0	0	0	0	0
2610034M16Rik	0	0	0	0	0	0	0	0	0	0	0	0	0	0	0	0	0	0	0	0	0	0	0	0	0	0	0	0	0	0	0	0	0	0	0	0	0	0	0	0	0	0	0	0	0	0	0	0	0
2610035D17Rik	0	0	0	97	0	1	0	0	0	0	0	0	0	0	80	0	0	0	123	0	0	0	162	0	0	0	30	0	0	0	0	0	0	0	0	0	0	0	0	0	0	0	0	0	0	0	161	0	0
2610035F20Rik	0	0	0	0	0	0	0	0	0	0	0	0	0	0	0	0	0	0	0	0	0	0	0	0	0	0	0	0	0	0	0	0	0	0	0	0	0	0	0	0	0	0	0	0	0	0	0	0	0
2610037D02Rik	3	4	6	6	0	10	4	1	3	1	3	6	0	10	8	5	3	9	6	2	4	6	2	4	2	4	1	1	5	0	3	11	3	4	2	2	15	4	3	5	2	5	6	6	4	1	5	3	2
2610039C10Rik	0	0	87	0	0	16	0	0	0	0	0	0	0	0	0	0	0	18	30	99	0	0	0	0	0	0	0	0	0	0	0	121	0	0	0	0	117	0	51	0	0	0	0	0	31	0	0	0	0
2610044O15Rik	7	22	45	247	12	1	140	15	4	4	2	50	149	170	6	124	70	106	3	0	5	88	59	11	138	21	40	135	2	81	131	5	1	38	36	34	161	22	75	177	4	12	43	1	66	58	235	88	46
2610100L16Rik	0	1	0	0	1	4	27	28	0	50	1	0	0	0	8	4	17	0	2	9	3	0	10	33	48	23	29	9	0	28	7	0	0	12	1	1	34	2	1	30	7	8	1	0	4	0	18	10	0
2610101N10Rik	252	96	290	42	125	263	283	642	350	847	25	572	797	696	204	234	71	687	468	406	384	0	329	627	143	539	154	95	591	13	299	360	216	94	117	449	172	258	157	40	362	456	37	748	392	604	0	198	388
2610109H07Rik	0	0	0	0	0	1	0	0	0	0	0	0	0	1	0	0	0	1	1	0	1	2	1	1	0	0	0	2	0	0	0	0	0	4	0	0	0	1	0	1	1	0	0	1	0	0	2	1	2
2610203C20Rik	0	0	181	0	0	101	0	0	1	0	193	0	0	0	0	82	0	0	65	0	0	0	5	117	0	0	0	0	0	0	0	0	69	0	292	0	0	0	0	0	0	0	0	0	96	0	0	0	0
2610203C22Rik	0	0	0	0	0	0	0	0	0	0	0	0	0	0	0	0	0	0	0	0	0	0	0	0	0	0	1	0	0	0	0	0	0	0	0	0	0	0	0	0	0	0	0	0	0	0	0	0	0
2610204G22Rik	0	0	0	0	0	0	0	0	0	0	0	0	0	0	0	0	0	0	0	0	0	0	0	0	0	0	0	0	0	0	0	0	14	0	0	0	0	0	0	0	0	0	0	0	0	0	0	0	0
2610206C17Rik	0	0	0	0	0	0	0	0	0	0	1	1	0	0	0	0	0	0	0	0	0	0	0	0	0	0	0	0	0	0	0	0	0	0	0	0	0	0	0	0	0	0	0	0	0	0	0	1	1
2610301B20Rik	76	77	1	432	1	2	15	333	99	1	26	92	0	148	264	94	383	1	83	0	0	4	0	0	40	10	172	119	0	20	0	479	3	170	1	0	250	6	96	99	343	182	9	1	184	27	232	142	0
2610301G19Rik	4	87	0	0	113	0	24	0	77	0	0	16	223	0	0	0	0	0	0	0	0	0	2	16	73	0	57	0	0	0	0	218	0	0	1	9	0	0	0	0	1	6	227	0	0	0	0	0	0
2610305D13Rik	0	0	0	0	0	0	1	0	0	0	0	0	0	0	0	0	0	0	0	0	0	0	0	0	0	0	0	0	0	0	1	0	0	0	0	0	0	0	0	0	0	0	1	0	0	0	0	0	0
2610306M01Rik	49	0	0	0	0	0	0	37	0	0	0	0	0	0	0	0	0	0	1	0	0	0	0	50	53	0	0	0	0	0	0	0	0	28	0	0	0	0	55	0	63	0	0	0	36	0	0	0	23
2610307P16Rik	0	0	0	0	0	0	0	0	0	0	0	0	0	0	0	0	0	0	0	0	0	0	0	0	0	0	0	0	0	0	0	0	0	0	0	0	0	0	0	0	0	0	0	0	0	0	0	0	0
2610316D01Rik	0	92	0	0	0	0	0	52	0	0	63	0	1	3	0	57	0	0	0	0	5	71	0	22	32	4	22	2	0	0	28	0	18	0	0	77	6	84	0	0	1	0	0	61	0	44	52	31	0
2610318N02Rik	0	0	0	0	0	0	0	0	0	0	0	0	0	0	0	0	0	0	0	0	0	0	0	0	0	0	0	0	0	0	0	0	0	0	0	0	0	0	0	0	0	0	0	0	0	0	0	0	0
2610507B11Rik	49	49	19	2	24	9	1	138	0	9	0	46	0	0	0	53	0	26	110	111	1	48	43	0	85	164	0	0	187	5	18	0	65	189	40	141	1	0	1	1	0	0	4	1	79	87	2	0	503
2610507I01Rik	45	32	33	15	25	34	30	14	96	43	42	36	90	10	49	43	5	28	32	27	32	33	25	39	47	49	34	35	53	48	50	46	40	33	70	45	77	33	55	58	35	48	79	31	86	155	45	21	57
2610524H06Rik	52	34	73	3	3	4	6	39	77	19	22	90	15	78	7	61	0	92	7	60	15	0	7	46	7	43	8	61	65	1	66	11	84	60	0	0	0	4	4	0	105	107	12	80	63	88	145	84	117
2610528A11Rik	0	0	0	0	0	0	0	0	0	0	0	0	0	0	0	0	0	0	0	0	0	0	0	0	0	0	0	0	0	0	0	0	0	0	0	0	0	0	0	0	0	0	0	0	0	0	0	0	0
2610528E23Rik	52	62	0	0	0	0	0	0	0	84	0	0	0	78	0	0	0	0	0	3	0	0	0	3	0	0	2	1	0	0	0	0	0	2	0	90	0	0	0	4	39	0	0	0	0	49	0	3	0
2610528J11Rik	0	0	0	0	0	0	0	0	0	0	0	0	0	0	0	0	0	0	0	0	0	0	0	0	0	0	0	0	0	0	0	0	0	0	0	0	0	0	0	0	0	0	0	0	0	0	0	8	0
2700007P21Rik	276	375	303	537	134	2	111	203	306	128	192	144	147	96	31	189	29	0	66	387	10	26	0	189	53	9	172	104	424	0	311	141	243	28	0	230	279	25	0	136	234	182	273	330	128	22	85	477	228
2700023E23Rik	0	0	0	0	14	0	14	0	19	15	0	0	0	0	0	0	0	0	9	0	0	0	30	0	22	0	0	27	0	0	0	0	0	10	73	0	0	0	0	27	0	0	0	0	0	0	29	0	1
2700029M09Rik	2	0	0	0	42	2	0	2	10	0	66	0	0	0	0	0	0	43	13	0	0	7	50	0	30	0	8	34	0	0	3	0	10	21	112	0	9	2	0	0	40	1	8	18	2	2	0	0	0
2700038G22Rik	0	0	1	1	57	1	1	0	0	2	0	0	1	1	1	0	0	8	2	1	1	4	2	2	0	5	2	1	0	0	1	0	3	2	0	1	0	1	1	0	2	1	0	0	0	0	0	2	0
2700046A07Rik	0	0	0	0	0	0	0	0	0	0	0	0	0	0	0	0	0	0	0	0	0	0	0	0	0	0	0	0	0	0	0	0	0	0	0	0	0	0	0	0	0	0	0	0	0	0	0	0	0
2700046G09Rik	0	0	0	0	0	0	0	0	0	0	0	0	0	0	0	0	0	0	0	0	0	0	0	0	0	0	0	0	0	0	22	0	0	0	0	0	0	0	0	0	0	0	0	0	4	0	0	0	0
2700049A03Rik	263	0	0	1	0	145	0	122	177	0	0	0	0	0	0	0	0	0	7	0	0	0	0	0	0	0	0	6	108	0	0	209	0	0	0	0	8	0	83	0	0	0	0	0	0	0	27	0	59
2700050L05Rik	0	0	211	0	59	0	0	0	112	0	0	0	0	0	0	0	153	0	112	0	212	110	0	152	0	0	0	16	0	0	58	0	0	19	0	12	0	0	0	0	0	0	32	87	24	0	0	0	0
2700054A10Rik	3	7	1	2	1	0	10	0	3	6	11	1	10	46	1	0	0	4	5	0	7	7	8	8	0	7	18	8	18	4	21	35	28	0	17	0	0	2	25	3	110	0	9	16	1	0	3	0	7
2700060E02Rik	0	31	0	0	0	47	9	0	0	54	17	0	66	1	1	0	27	0	65	162	54	81	38	0	28	1	1	10	74	112	13	14	0	28	0	4	17	0	1	53	59	81	24	104	96	4	36	0	94
2700062C07Rik	0	0	1	65	0	0	0	84	0	0	61	0	45	59	26	0	77	0	1	0	20	0	0	0	0	0	50	4	0	0	62	57	0	2	12	0	0	74	0	133	0	30	75	0	42	88	10	19	151
2700069I18Rik	0	0	1	0	0	1	1	0	0	0	0	0	0	2	0	1	0	2	0	4	0	4	1	1	1	0	0	0	0	0	1	4	0	0	0	0	0	2	2	0	0	0	1	1	3	0	0	5	4
2700070H01Rik	11	8	3	7	0	9	2	5	0	5	5	7	1	1	3	5	0	5	2	5	4	2	14	2	7	2	2	5	7	3	4	2	4	4	3	4	3	3	1	8	5	3	6	10	3	6	6	5	8
2700078E11Rik	156	92	0	23	0	155	0	0	10	0	0	3	0	2	0	55	0	0	4	0	1	0	0	63	113	4	5	5	10	5	0	21	61	4	113	43	0	10	126	10	0	0	88	163	1	34	167	3	0
2700081L22Rik	0	0	0	0	0	0	0	0	0	0	0	0	0	0	0	0	0	0	0	0	0	0	0	0	0	0	0	0	0	0	0	0	0	0	4	0	0	0	0	0	0	0	0	0	0	0	0	0	0
2700081O15Rik	0	0	0	0	0	0	0	0	133	5	0	0	0	0	0	0	0	0	0	0	0	0	0	0	5	0	17	0	0	0	0	0	0	3	0	0	0	0	0	12	0	0	0	61	4	0	0	0	0
2700086A05Rik	0	0	0	0	0	0	0	0	0	0	0	0	0	0	0	0	0	0	0	0	0	0	0	0	0	0	0	0	0	0	0	0	0	0	0	0	0	0	0	0	0	0	0	0	0	0	0	0	0
2700089E24Rik	355	444	496	117	423	180	270	666	372	343	451	264	71	208	362	479	929	44	492	314	393	404	427	73	150	274	123	365	338	353	578	235	436	452	146	269	168	510	140	142	213	3	136	272	363	443	406	185	458
2700089I24Rik	1	1	2	1	2	0	2	0	0	4	3	4	0	1	2	0	0	1	0	1	4	2	1	2	2	2	0	0	2	0	0	1	2	2	4	2	2	3	2	1	3	2	1	2	0	0	1	0	0
2700090O03Rik	56	0	0	27	0	28	0	0	0	0	26	45	0	39	10	18	0	92	25	0	39	0	0	0	27	0	0	0	0	0	0	0	0	0	0	0	41	0	0	0	0	42	0	0	20	0	0	5	0
2700094K13Rik	0	37	0	0	71	4	0	4	49	0	0	35	0	0	16	36	0	0	17	41	0	16	2	0	0	2	0	36	27	0	0	56	66	9	0	0	0	50	31	31	0	36	0	27	26	44	0	0	0
2700097O09Rik	0	0	1	0	0	0	0	0	0	0	3	0	0	0	70	0	0	0	51	0	3	0	0	0	0	0	0	2	0	0	0	0	0	38	0	0	0	2	0	6	160	103	26	0	0	3	102	0	0
2700099C18Rik	0	0	5	0	1	0	0	0	0	0	9	0	0	0	0	0	0	0	39	0	0	0	4	0	0	0	0	0	0	0	12	0	0	0	0	0	0	0	0	0	0	11	0	0	0	0	0	0	0
2810001G20Rik	0	14	0	0	39	6	6	59	0	0	0	0	0	58	0	0	43	36	0	0	0	0	0	0	1	0	0	0	11	25	1	69	0	0	0	0	1	0	0	0	0	12	1	0	6	0	0	5	0
2810002D19Rik	0	0	0	0	66	0	0	0	0	0	0	0	0	146	0	0	0	0	0	6	0	0	0	0	0	0	0	0	0	0	0	0	0	0	0	0	0	0	1	0	0	0	0	0	0	6	0	16	0
2810002N01Rik	65	74	5	11	4	12	9	63	30	19	2	19	22	12	41	12	2	18	22	12	8	10	2	42	40	19	65	62	16	28	89	10	52	61	6	34	18	111	65	56	38	71	95	61	18	33	16	42	16
2810004N23Rik	3	41	0	0	0	0	4	0	64	15	0	0	0	0	69	11	21	0	40	0	0	39	0	1	0	0	0	0	0	0	0	0	13	0	43	0	19	58	11	0	22	0	0	16	0	22	0	0	0
2810006K23Rik	6	6	15	10	9	22	9	9	11	4	19	4	14	14	9	19	3	13	11	10	4	5	21	5	8	32	7	6	29	8	11	19	17	8	17	10	9	12	101	13	16	19	30	34	8	27	17	4	14
2810007J24Rik	0	0	0	0	0	0	0	0	0	0	0	0	0	0	0	0	0	0	0	0	0	0	0	0	0	0	0	0	0	0	0	0	0	0	0	0	0	0	0	0	0	0	0	0	0	0	0	0	0
2810008D09Rik	0	16	0	0	82	0	30	37	4	0	14	39	0	0	0	36	0	32	6	0	0	0	0	0	11	22	11	0	39	46	22	0	0	0	0	40	25	15	8	0	0	13	0	6	16	35	140	0	36
2810008M24Rik	0	195	325	0	0	24	0	0	94	0	449	0	0	172	0	28	143	251	95	190	0	0	0	271	215	0	206	0	0	0	0	0	0	64	0	0	0	13	0	79	114	54	0	58	112	182	0	204	0
2810011L19Rik	0	0	0	0	0	61	0	0	1	0	0	0	0	0	0	0	0	0	0	0	0	0	0	0	0	0	0	0	34	0	0	0	0	0	0	6	0	0	1	0	0	0	0	0	0	0	0	0	0
2810013P06Rik	5	1	0	0	3	0	1	0	0	0	2	0	66	1	0	1	0	0	11	90	74	1	0	73	23	0	1	69	2	120	1	0	0	0	0	0	0	0	0	0	53	0	0	1	9	91	0	0	1
2810021B07Rik	41	47	46	44	15	59	24	18	33	44	42	48	45	23	159	50	3	97	57	44	45	33	50	43	31	63	38	27	63	26	43	40	37	36	79	69	50	20	45	43	19	76	75	69	28	24	41	30	53
2810021J22Rik	146	1	3	0	0	0	1	0	3	0	0	0	0	0	11	6	0	0	6	2	11	7	15	16	0	0	3	15	0	17	17	1	0	0	0	0	0	0	0	0	0	0	0	0	0	1	0	1	1
2810025M15Rik	0	29	0	46	0	2	3	0	0	27	82	0	98	0	0	41	0	78	0	0	9	0	0	0	0	44	34	0	0	4	0	1	0	0	76	0	0	0	0	0	0	0	0	0	0	0	0	86	0
2810029C07Rik	0	1	0	0	87	0	20	0	0	69	0	0	143	0	0	59	1	38	78	91	0	0	0	0	0	0	0	88	0	0	87	180	7	0	0	17	0	166	0	0	78	2	0	0	0	15	0	0	0
2810030E01Rik	0	0	0	0	0	0	1	0	0	0	0	0	0	0	0	1	0	0	0	0	0	0	0	0	51	0	0	0	0	4	0	0	0	0	0	0	0	0	0	0	0	0	57	0	0	0	0	0	0
2810032G03Rik	0	0	0	0	30	0	0	0	0	0	0	0	0	0	0	0	0	0	0	111	0	0	0	0	0	0	0	0	0	0	0	0	0	0	0	0	0	0	0	0	0	0	0	0	0	0	0	0	28
2810046L04Rik	0	0	0	0	0	0	0	0	0	0	0	0	0	0	0	0	0	0	31	0	0	0	0	95	0	0	0	0	0	0	0	407	0	0	1	0	0	0	0	18	0	0	0	0	0	0	0	0	0
2810047C21Rik1	0	0	0	0	0	0	5	0	0	0	0	0	0	0	0	0	0	1	0	0	0	0	0	0	0	0	0	0	0	1	0	0	0	0	0	0	0	0	0	0	0	0	0	0	0	0	0	105	0
2810049E08Rik	0	2	1	0	0	0	0	1	5	0	1	0	1	0	0	1	0	0	0	0	1	0	77	0	1	1	2	0	0	0	0	0	1	0	0	1	0	37	0	1	1	0	1	1	6	1	1	1	1
2810055F11Rik	0	0	0	0	0	0	30	0	0	0	0	0	0	0	0	0	0	0	0	0	14	0	0	0	0	0	0	0	0	0	0	0	0	0	0	0	0	0	0	0	0	0	0	0	0	0	0	0	0
2810055G20Rik	0	0	0	0	0	0	0	0	0	0	0	0	0	0	0	0	0	0	30	0	0	15	0	0	0	0	9	0	0	0	0	0	0	0	0	0	0	5	0	0	0	0	0	10	0	0	0	128	2
2810403A07Rik	0	10	0	57	51	71	0	0	77	198	0	0	5	10	5	0	0	0	0	0	209	0	137	36	1	244	108	69	0	84	63	11	0	39	0	124	118	5	0	256	0	86	27	0	0	0	98	0	0
2810403D21Rik	0	0	0	0	0	0	0	0	0	0	0	0	0	0	0	0	19	0	0	0	19	0	0	0	0	0	0	0	0	0	0	0	0	0	0	0	0	0	0	0	0	2	0	0	0	0	0	0	0
2810404M03Rik	0	0	0	0	0	0	0	0	0	0	0	0	0	0	0	0	0	0	0	0	0	0	0	0	0	0	0	0	0	0	0	0	0	0	0	0	0	0	0	0	0	0	0	0	0	0	0	0	0
2810405F15Rik	0	0	0	0	0	0	0	0	0	0	0	0	0	0	0	0	0	0	0	0	0	0	0	0	0	0	0	0	0	0	0	0	0	0	0	0	0	0	0	0	0	0	0	0	0	0	0	0	0
2810405K02Rik	256	30	42	181	110	126	151	54	42	322	116	167	80	187	8	94	176	0	91	0	171	192	1	144	139	372	70	155	177	0	58	0	224	127	10	78	0	140	32	137	0	2	169	198	85	57	147	44	43
2810407C02Rik	162	111	44	0	0	0	41	67	54	46	1	0	151	39	0	130	31	1	0	0	0	0	8	29	69	0	92	10	0	83	113	0	120	4	5	53	0	130	86	0	41	21	260	0	22	70	5	144	24
2810408A11Rik	0	0	0	0	0	0	0	0	0	0	0	0	0	0	0	0	0	0	0	0	0	0	0	0	0	0	0	0	0	0	0	0	0	0	0	0	0	0	0	0	0	0	0	0	0	0	0	0	0
2810408I11Rik	0	0	0	0	0	0	0	0	0	8	0	0	0	0	0	0	0	0	0	0	0	0	0	0	0	0	0	0	0	0	0	0	0	0	0	0	0	0	0	0	0	0	0	0	0	0	0	0	0
2810408M09Rik	0	0	1	0	4	1	0	0	3	0	6	0	1	0	0	0	0	1	1	0	1	1	0	0	0	2	0	4	0	11	0	0	12	1	15	1	0	0	1	0	1	0	1	1	1	0	0	0	0
2810410L24Rik	0	0	0	0	0	0	0	0	0	0	0	0	0	0	0	0	0	0	0	0	0	0	0	0	0	0	0	0	0	0	0	0	0	0	0	0	0	0	4	0	0	0	0	0	0	0	0	0	0
2810417H13Rik	1	0	2	0	1	0	0	0	0	0	0	1	41	0	0	4	0	1	5	0	0	0	0	0	0	2	1	0	0	0	0	0	0	0	0	0	0	1	0	0	0	19	1	0	0	0	0	29	0
2810422J05Rik	81	151	0	5	0	7	45	96	22	0	76	0	0	25	119	0	192	130	32	0	111	0	100	0	7	64	62	0	0	0	60	165	1	53	6	0	127	85	73	0	0	0	114	0	103	0	0	117	77
2810422O20Rik	0	53	0	0	0	0	0	0	0	0	0	0	0	0	0	0	0	0	0	0	0	0	0	0	19	0	0	0	42	0	0	0	0	0	0	0	0	0	0	51	0	0	0	0	0	8	0	0	0
2810428I15Rik	40	18	0	17	19	12	0	53	0	43	24	9	0	97	0	14	0	69	0	0	0	0	0	0	6	54	20	51	0	29	41	31	16	26	0	0	0	0	0	0	73	29	0	0	38	12	0	32	0
2810429I04Rik	0	0	9	0	0	0	0	0	0	0	0	0	0	0	0	0	0	0	0	0	0	0	0	0	0	0	0	0	0	0	0	0	0	0	0	0	0	0	0	0	0	0	0	0	0	0	0	0	0
2810432D09Rik	66	26	1	49	64	0	3	0	0	0	54	0	0	0	0	0	0	0	0	0	0	0	0	0	68	139	38	87	0	0	0	0	76	28	28	0	0	0	81	0	0	48	0	47	0	0	0	55	0
2810432L12Rik	0	0	0	187	83	10	139	0	97	176	140	157	0	0	273	59	0	0	87	180	0	194	0	4	0	85	86	280	223	0	23	0	0	40	18	34	0	6	239	207	0	0	0	121	232	181	0	2	0
2810433D01Rik	13	10	0	7	2	22	17	12	13	13	27	4	11	10	12	11	9	23	8	10	11	11	14	17	18	22	8	13	10	13	10	11	8	17	5	10	11	4	6	8	6	18	13	11	8	11	9	15	2
2810442I21Rik	2	3	0	2	0	3	3	2	1	1	0	0	2	0	4	1	0	3	0	0	1	2	1	0	0	1	2	2	1	1	3	2	3	0	1	6	0	1	5	2	2	1	0	1	1	2	3	2	4
2810442N19Rik	0	0	0	0	0	0	0	0	57	0	0	0	0	0	0	0	0	0	0	0	0	0	0	4	0	0	0	0	0	0	0	0	0	0	0	0	0	0	0	0	0	0	0	0	0	0	0	0	0
2810453I06Rik	11	49	137	0	37	23	0	0	0	201	0	0	0	0	7	0	0	0	0	21	18	1	130	2	13	0	0	117	0	0	71	2	0	0	2	2	10	0	0	9	54	0	0	0	8	0	0	0	21
2810454H06Rik	0	0	0	0	0	0	0	0	0	0	0	0	0	16	0	0	0	0	0	0	0	0	2	0	0	0	0	0	0	0	0	0	0	0	0	0	0	0	0	0	0	6	0	1	0	0	0	0	1
2810459M11Rik	0	0	0	0	0	0	0	0	0	0	0	0	0	0	0	0	0	0	0	0	0	0	149	0	0	0	0	0	0	0	0	0	0	0	0	0	0	0	0	0	0	0	0	0	0	0	0	0	0
2810468N07Rik	0	70	0	0	0	0	0	0	93	0	0	0	280	0	0	146	0	0	148	0	0	0	0	0	0	0	47	0	0	0	0	0	0	4	0	0	0	0	0	0	0	0	0	0	2	0	0	0	0
2810471M01Rik	0	0	0	1	0	0	0	0	0	0	0	0	0	0	0	0	0	0	0	0	0	0	0	0	0	0	0	0	0	0	0	0	1	0	0	0	0	0	0	0	0	0	0	0	0	0	0	0	0
2810474O19Rik	25	7	26	50	68	7	139	44	0	1	1	29	105	2	2	44	0	0	4	0	19	0	31	5	95	37	0	21	45	28	26	3	5	28	2	2	1	30	18	29	25	73	35	0	2	1	32	65	54
2900002K06Rik	0	0	0	0	0	0	0	0	0	0	0	0	0	0	0	0	0	0	0	0	0	0	0	0	0	0	0	0	0	73	0	0	0	0	0	0	0	0	0	0	0	0	0	0	0	0	0	0	0
2900005J15Rik	0	0	0	0	0	1	0	0	0	0	0	0	0	0	0	0	0	0	0	0	0	0	0	0	0	0	0	0	1	0	0	0	0	0	0	0	0	0	0	0	1	0	0	0	0	0	0	0	0
2900006K08Rik	0	0	0	0	3	46	5	0	0	1	0	0	88	63	0	0	0	0	0	0	0	13	0	28	0	0	25	0	0	0	0	0	15	3	2	0	0	10	67	0	0	0	0	13	10	3	0	0	0
2900008C10Rik	0	0	0	0	0	1	0	0	0	0	0	2	0	0	19	0	0	0	0	0	0	0	0	0	0	0	0	0	0	0	24	0	0	0	0	27	0	0	0	0	0	0	0	0	0	0	0	0	0
2900009J06Rik	0	0	0	0	0	0	13	0	0	36	0	0	0	0	0	0	0	0	0	0	0	0	0	0	0	0	0	20	0	0	0	0	0	0	0	0	0	0	0	0	0	0	12	0	0	0	0	0	0
2900010M23Rik	70	139	32	23	69	66	94	158	112	89	39	181	216	101	84	29	94	78	66	96	0	132	177	99	62	79	41	72	168	48	101	51	54	66	118	119	80	70	93	157	86	80	311	97	95	100	139	102	45
2900011O08Rik	1048	421	626	639	350	773	382	157	746	780	527	1049	636	644	309	669	385	581	208	836	477	657	205	961	797	678	250	468	733	100	381	220	203	154	246	1223	1234	341	497	376	721	469	625	868	95	394	708	845	555
2900026A02Rik	11	94	134	1	4	5	0	1	2	1	62	26	1	15	33	18	1	179	9	2	97	1	0	9	118	1	3	6	1	7	2	0	10	6	54	104	1	0	1	13	1	1	1	2	0	73	1	30	3
2900041M22Rik	0	0	0	0	0	0	0	0	0	0	0	0	0	0	0	0	0	0	0	0	0	0	0	0	0	0	0	0	0	0	0	0	0	0	0	0	0	0	0	0	0	0	0	0	0	0	0	0	0
2900052N01Rik	0	0	0	0	0	1	0	0	0	0	0	0	0	0	1	0	0	0	0	0	0	0	0	0	0	0	0	0	0	1	0	1	0	0	0	0	0	0	0	0	0	0	0	0	0	1	0	0	0
2900053A13Rik	15	20	15	20	13	3	8	20	16	0	10	0	0	45	19	11	0	29	9	25	0	14	33	91	29	20	12	51	5	41	0	16	0	13	8	0	9	6	0	9	38	47	11	0	27	14	0	14	1
2900055J20Rik	20	62	195	103	5	111	46	0	159	228	17	165	58	51	180	29	87	55	99	141	289	123	96	189	113	38	111	129	49	177	93	158	41	151	54	105	49	94	70	20	87	85	170	167	124	85	171	118	139
2900056M20Rik	107	166	37	129	2	187	123	100	129	212	2	86	0	0	118	1	418	22	117	48	0	151	5	1	175	268	240	87	75	343	0	48	382	130	17	250	169	0	188	78	3	300	397	203	0	54	407	56	73
2900057B20Rik	0	0	0	0	0	0	0	0	0	0	0	0	0	0	0	0	0	0	0	0	0	0	0	0	0	0	0	0	0	0	0	0	0	0	0	0	0	0	0	0	0	0	0	0	0	0	0	0	0
2900060B14Rik	0	3	0	0	0	0	0	0	0	3	0	0	0	0	0	0	0	0	3	0	0	0	0	3	1	0	0	0	2	0	2	113	0	0	0	0	0	1	17	0	0	0	0	0	0	0	2	0	0
2900064A13Rik	0	1	159	0	49	66	66	39	99	97	86	16	211	77	162	84	308	89	45	159	14	0	3	13	132	262	117	139	47	0	3	346	48	94	90	70	171	5	181	112	62	0	0	19	89	48	59	64	151
2900076A07Rik	0	0	0	0	0	0	2	0	30	4	0	0	7	0	0	0	0	2	0	0	0	0	0	4	2	0	6	0	0	5	0	0	0	0	0	0	0	0	0	0	0	0	12	0	1	0	0	0	0
2900079G21Rik	9	1	20	17	6	0	0	0	1	2	2	0	0	6	0	5	0	4	0	1	0	31	19	0	2	22	0	19	4	14	0	29	0	11	0	0	0	21	2	20	0	0	19	0	0	8	0	12	0
2900092C05Rik	0	0	0	0	0	0	0	0	0	0	0	0	0	0	0	0	0	0	0	0	0	0	0	0	0	0	0	0	0	0	0	0	0	0	0	0	0	0	0	0	0	0	0	0	0	0	0	0	0
2900092D14Rik	69	106	91	0	66	1	178	96	12	107	86	158	77	0	11	22	120	329	46	68	307	0	141	100	93	261	177	89	125	1	0	1	1	101	82	19	10	52	70	1	0	264	45	50	153	88	1	1	0
2900092E17Rik	0	34	2	42	0	31	22	0	5	0	17	0	51	0	0	0	0	38	1	48	0	0	38	61	114	0	24	73	0	52	12	1	0	53	18	8	24	0	7	0	24	40	0	0	29	0	31	0	0
2900093L17Rik	0	0	0	0	0	0	0	0	0	0	0	0	0	0	0	0	0	0	0	0	0	0	0	0	0	0	0	0	0	0	0	0	0	0	0	0	0	0	0	0	0	0	0	0	0	0	0	0	0
2900097C17Rik	4447	2714	5641	6690	5036	1301	4439	3858	4838	3578	2689	4225	2876	1907	5763	5928	4704	5636	5363	4224	2857	2571	2084	3509	2616	1711	5646	1994	4119	3703	6025	3648	2250	7007	811	1507	2691	5064	4968	5081	4029	2330	4558	5072	6577	5096	1896	4539	5860
3000002C10Rik	3	1	1	0	0	6	3	115	87	4	0	1	19	1	62	0	0	0	3	1	1	131	135	108	69	0	0	0	0	73	0	0	0	17	0	1	0	6	0	41	95	1	1	1	2	5	0	0	4
3010001F23Rik	0	0	0	1	0	0	0	0	0	1	0	0	6	0	0	0	0	0	0	0	0	0	0	46	81	0	0	0	0	0	0	0	0	8	0	0	0	0	0	0	0	0	0	0	0	0	0	0	0
3010026O09Rik	0	167	43	0	56	0	102	0	0	1	4	105	0	0	13	57	0	117	0	0	92	68	52	0	5	0	39	0	0	0	0	0	0	50	0	0	0	28	0	0	153	23	0	81	0	0	0	0	278
3100003L05Rik	0	0	0	0	0	0	0	0	0	0	0	0	0	0	0	0	0	0	0	0	0	0	0	0	0	0	0	0	0	0	0	0	0	0	0	0	0	0	0	0	0	0	0	0	0	0	0	0	0
3110001D03Rik	118	26	0	67	13	0	0	70	0	0	0	0	0	0	22	24	23	0	0	95	0	0	41	41	96	40	19	14	0	39	0	2	42	15	60	8	77	66	16	39	32	0	2	111	60	29	52	53	107
3110001I22Rik	0	59	0	0	0	0	0	0	0	0	0	0	0	0	0	0	0	0	0	0	0	0	0	0	0	0	0	0	0	0	19	0	0	0	0	0	0	0	0	0	0	0	0	0	0	0	147	0	0
3110002H16Rik	5	0	187	0	0	0	0	0	0	0	0	0	0	0	0	99	0	0	0	194	0	0	0	0	131	0	0	0	0	0	1	85	0	0	0	0	239	0	0	17	0	0	0	0	0	0	0	0	35
3110003A17Rik	14	0	22	79	0	6	0	4	48	0	19	46	47	78	0	16	36	41	49	77	33	164	2	31	0	84	0	33	37	0	0	56	28	0	65	73	76	21	0	43	0	75	32	49	0	0	0	1	0
3110007F17Rik	0	0	0	68	0	0	0	0	0	0	0	0	0	0	0	21	0	0	0	0	0	0	0	0	0	0	0	0	0	0	0	0	0	0	0	0	0	0	0	0	0	0	0	0	0	41	0	0	0
3110009E18Rik	18	0	0	0	0	0	0	30	39	0	0	0	0	0	0	4	0	0	0	0	0	0	0	0	0	65	0	0	0	0	0	0	0	0	30	0	0	0	0	0	0	14	1	0	0	2	0	0	0
3110009F21Rik	0	0	0	0	0	0	0	0	0	0	0	0	0	0	0	0	0	0	0	0	0	0	0	0	0	0	0	0	0	0	0	0	0	0	0	0	0	0	0	0	0	0	0	0	0	0	0	0	0
3110015C05Rik	0	0	1	0	0	1	0	0	0	1	0	0	0	1	0	0	0	0	0	0	0	0	0	0	0	0	0	0	0	0	3	0	0	0	0	0	0	0	0	1	0	0	0	0	0	0	0	2	0
3110021A11Rik	0	0	0	0	0	0	0	0	0	0	0	0	0	0	0	0	0	0	0	0	0	0	0	0	0	0	0	0	0	0	0	0	0	0	64	0	0	0	0	0	0	0	0	0	0	0	0	0	0
3110021N24Rik	0	0	0	15	0	0	0	0	0	0	23	0	0	3	18	0	0	0	0	0	36	0	0	0	3	0	0	22	0	0	1	0	0	0	0	0	0	0	0	4	0	0	0	0	0	0	0	0	0
3110035E14Rik	137	4	16	0	17	135	144	5	376	43	1	159	1	5	4	9	92	699	208	41	9	264	2	369	1	126	127	3	51	1	0	253	0	37	102	0	624	426	111	3	145	219	286	215	460	353	274	118	115
3110039I08Rik	0	0	0	0	0	0	0	0	0	0	3	0	0	0	0	0	0	0	2	0	0	0	0	0	6	0	0	0	0	0	0	0	0	0	0	0	0	0	0	0	0	0	0	8	0	0	0	0	0
3110039M20Rik	0	5	0	0	6	7	0	0	0	0	0	11	0	10	0	13	0	4	24	0	0	0	0	0	2	0	0	12	3	0	0	57	0	0	0	1	46	0	15	0	24	0	0	0	0	2	0	0	6
3110040N11Rik	0	0	0	0	14	0	0	13	0	1	0	0	0	0	4	7	0	0	8	34	31	0	0	0	27	0	13	16	17	18	0	0	13	7	0	0	0	0	0	0	0	0	31	0	0	4	37	32	0
3110043O21Rik	1	105	0	203	32	0	146	262	116	0	257	0	0	0	0	0	190	0	132	0	0	0	89	241	0	0	0	0	0	0	0	0	529	0	0	0	0	0	0	0	0	0	0	0	0	0	0	0	22
3110045C21Rik	0	0	0	0	0	0	0	0	3	0	0	0	0	0	0	38	0	0	0	0	0	0	0	0	0	0	0	0	0	0	0	85	0	0	0	0	0	0	0	0	0	0	0	0	0	0	0	0	0
3110047P20Rik	0	94	272	0	229	40	1	1	1	0	0	8	154	181	5	151	44	79	199	0	0	0	372	0	2	19	0	0	0	0	1	285	1	161	171	289	0	0	240	56	228	254	237	2	3	46	562	0	41
3110052M02Rik	0	1	1	0	16	1	22	30	30	223	1	192	274	0	0	0	0	0	9	5	0	0	1	0	4	12	19	0	34	13	0	1	0	0	0	241	0	7	0	164	35	13	0	0	0	92	0	0	0
3110056K07Rik	0	0	0	6	0	0	0	14	1	0	0	0	0	0	0	0	0	0	0	0	0	0	71	0	42	0	0	0	43	17	2	0	0	0	0	0	0	3	2	0	0	0	0	0	1	0	0	0	0
3110056O03Rik	0	0	0	0	0	0	1	0	0	3	0	19	0	0	0	1	0	0	0	0	0	0	0	41	53	0	0	0	0	137	8	0	0	0	0	0	0	0	0	0	0	0	0	0	0	0	0	0	0
3110057O12Rik	0	0	203	147	55	8	0	0	0	4	0	33	0	1	3	1	0	0	0	0	0	23	74	102	3	0	2	5	147	0	0	43	144	4	1	8	6	0	18	1	0	5	1	1	0	2	0	0	0
3110062M04Rik	0	0	0	0	0	0	145	0	0	0	0	0	0	0	0	0	0	0	0	0	1	0	0	0	0	0	11	18	0	0	0	0	0	0	0	0	0	0	0	0	0	0	0	0	0	0	0	0	0
3110070M22Rik	0	0	0	0	0	0	0	0	0	0	0	0	0	0	0	0	0	0	6	0	0	0	0	0	0	0	0	0	0	0	0	0	0	0	0	0	0	0	0	0	0	0	0	0	0	0	0	0	0
3110079O15Rik	0	0	0	0	0	0	0	0	0	0	0	0	0	0	0	0	0	0	0	0	0	0	0	0	0	0	0	0	0	0	0	0	0	0	0	0	0	0	0	0	0	0	0	0	0	0	0	0	0
3110082D06Rik	13	0	104	53	0	179	20	0	3	4	219	127	0	223	182	25	0	0	30	160	33	0	252	0	145	34	43	137	31	16	0	132	0	0	88	62	0	0	49	24	180	34	126	0	0	0	182	321	0
3110082I17Rik	0	3	0	0	0	12	0	0	1	6	0	0	31	0	95	8	0	0	4	0	0	0	0	1	6	0	72	0	0	0	0	0	0	1	1	9	0	19	0	0	0	9	140	1	0	40	1	4	0
3110082J24Rik	0	0	0	0	0	0	0	0	0	0	0	0	0	0	0	0	0	0	0	0	0	0	0	0	0	0	0	0	0	0	0	0	0	0	0	0	0	0	0	0	0	0	0	0	0	0	0	0	0
3110099E03Rik	1	0	1	0	2	0	0	0	0	2	2	0	0	0	0	0	0	0	0	0	0	1	0	0	1	0	0	0	0	1	0	0	1	0	0	3	0	0	0	0	0	0	0	1	1	0	5	0	0
3200001D21Rik	0	1	1	0	0	3	0	0	0	0	0	0	0	0	13	0	0	0	1	0	1	0	0	0	0	0	0	0	0	0	0	0	1	0	0	0	0	0	0	0	0	0	0	0	0	1	0	0	0
3200002M19Rik	0	0	71	0	40	0	0	0	43	0	0	72	65	0	45	52	0	131	9	9	0	0	0	0	0	0	0	0	0	54	0	21	0	0	0	0	71	0	0	68	38	0	62	0	0	0	0	0	0
3230401D17Rik	275	1	0	129	1	0	0	177	115	0	142	0	198	0	0	225	0	0	0	120	25	0	0	0	0	123	90	0	147	121	113	0	0	142	8	0	168	0	234	0	0	71	0	0	70	7	0	190	0
3300002I08Rik	3	0	3	0	29	1	1	0	1	0	2	7	1	0	20	1	0	2	0	0	0	2	0	5	1	0	0	0	16	1	0	2	0	1	5	0	0	2	1	0	0	2	0	3	0	0	4	10	2
3300005D01Rik	0	0	0	0	0	0	0	0	0	0	0	0	0	0	0	0	0	0	0	0	0	0	0	0	0	0	0	0	0	0	0	0	0	0	0	0	0	0	0	0	0	0	0	0	0	0	0	0	0
3425401B19Rik	1	0	0	0	0	0	0	0	0	0	0	1	0	0	0	0	0	0	0	0	0	0	0	0	1	0	1	0	0	0	1	0	1	1	2	0	0	0	1	0	0	0	0	0	0	0	0	0	0
3632451O06Rik	201	66	0	215	0	0	223	0	0	0	0	0	0	0	5	285	0	0	0	0	0	0	8	0	0	0	120	1	0	0	129	0	177	1	0	0	0	0	0	0	0	0	34	161	0	0	0	0	0
3632454L22Rik	1	0	0	20	0	1	0	0	0	28	0	0	0	1	0	2	0	4	0	0	1	2	1	0	3	0	0	0	1	7	1	0	0	0	3	0	0	0	0	1	6	0	0	0	0	0	0	0	0
3830403N18Rik	0	0	0	0	0	0	0	0	0	0	0	0	0	0	0	0	0	0	0	0	0	0	0	0	0	0	0	0	0	0	0	0	0	0	0	0	0	0	0	0	0	0	0	0	0	0	0	6	0
3830406C13Rik	170	0	0	10	48	0	0	0	139	27	0	336	85	0	0	8	244	0	0	0	0	0	23	146	0	138	51	206	0	166	0	0	0	138	13	233	0	0	0	0	113	266	0	0	0	0	345	12	0
3830408C21Rik	1	0	0	0	19	0	0	0	0	90	0	0	0	0	0	0	0	0	0	0	0	0	0	0	9	0	0	0	0	46	0	0	122	0	1	0	0	0	49	0	34	2	0	49	0	0	105	0	0
3830417A13Rik	0	0	0	0	0	0	0	0	0	0	0	0	0	0	0	0	0	0	0	0	0	0	0	0	0	0	0	0	0	0	0	0	0	0	0	0	0	0	0	0	0	0	0	0	0	0	0	0	0
3830431G21Rik	0	0	0	0	0	0	0	0	0	0	0	0	1	0	0	0	0	0	0	1	0	0	0	0	0	0	0	0	0	0	0	0	0	0	0	2	0	0	0	0	0	0	0	0	0	0	0	0	1
3930402G23Rik	0	0	0	0	0	0	0	0	0	0	0	0	0	0	0	0	0	0	0	0	0	0	0	0	0	0	0	0	0	0	0	0	0	0	0	0	0	0	0	0	0	0	0	0	0	0	0	0	0
4430402I18Rik	0	0	0	0	0	0	0	0	0	0	0	0	0	0	0	0	0	0	0	0	0	0	0	0	0	0	0	12	0	0	80	0	0	0	0	0	0	0	0	0	0	0	0	0	0	0	0	0	0
4632411B12Rik	5	0	0	213	115	0	7	8	0	0	35	178	0	15	4	0	9	3	29	66	7	240	0	7	132	2	30	103	0	84	2	156	129	2	0	32	0	0	124	0	0	1	1	116	0	0	0	0	3
4632415K11Rik	0	0	0	0	0	0	0	0	0	0	0	0	0	0	0	0	0	0	0	0	0	0	0	0	0	0	0	0	0	0	0	0	0	0	0	0	0	0	0	0	0	0	0	0	0	0	0	73	0
4632415L05Rik	5	1	3	17	2	22	14	1	18	18	8	12	2	1	2	17	4	2	27	1	24	0	3	116	4	55	5	2	24	19	5	1	2	0	26	8	10	2	39	11	0	24	2	13	1	21	5	22	28
4632427E13Rik	27	10	0	0	7	0	0	0	0	0	0	0	26	0	9	19	0	29	0	0	0	0	0	26	0	0	0	28	0	0	0	48	0	0	0	0	23	42	0	19	22	0	0	0	32	33	33	0	0
4632428C04Rik	0	0	0	0	0	0	0	0	0	0	0	0	0	0	0	0	0	0	0	0	0	0	0	0	0	0	0	0	0	0	0	0	0	0	0	0	0	0	0	0	0	0	0	0	0	0	0	0	0
4632428N05Rik	0	0	0	0	0	0	0	0	0	0	0	0	0	0	0	0	0	0	0	0	0	0	0	0	0	0	0	0	0	0	0	0	0	0	0	0	0	0	0	0	0	0	0	0	0	0	0	0	0
4632434I11Rik	0	0	0	0	0	0	0	0	0	0	0	0	0	0	99	0	0	0	0	0	0	0	0	0	0	0	0	0	0	0	0	0	0	0	0	0	0	0	0	0	0	0	0	0	0	0	0	0	0
4732415M23Rik	0	0	0	0	4	0	0	0	0	0	0	0	0	0	0	0	0	0	0	0	0	0	10	0	0	0	0	0	0	0	0	0	0	0	0	0	0	0	0	4	0	0	0	0	0	0	0	0	0
4732416N19Rik	0	0	0	0	1	0	0	0	0	0	0	0	0	0	3	10	0	0	0	0	0	5	0	0	0	0	0	0	0	2	0	0	0	0	0	0	0	0	0	7	5	0	0	0	0	0	0	0	0
4732418C07Rik	18	0	39	0	89	7	2	0	75	210	14	0	1	0	11	51	0	35	118	0	2	0	0	143	118	384	74	12	139	172	0	0	141	92	0	0	0	176	83	4	0	238	0	16	1	0	144	40	50
4732456N10Rik	0	0	0	0	0	0	0	0	0	0	0	0	0	0	0	0	0	0	0	0	0	0	0	0	0	0	0	0	0	0	0	0	0	0	0	0	0	0	0	0	0	0	0	0	0	0	0	0	0
4732471D19Rik	0	160	0	0	8	0	0	0	0	0	0	0	0	0	0	0	0	0	0	0	0	0	2	0	0	16	0	4	0	0	0	0	0	0	0	0	0	4	0	0	322	7	0	0	0	0	142	0	0
4732471J01Rik	0	0	0	0	0	0	10	0	0	0	0	0	0	1	0	0	0	8	0	0	0	0	0	1	0	10	1	0	0	0	0	0	8	26	12	0	1	0	0	0	0	0	8	0	10	0	0	33	0
4732490B19Rik	0	0	0	0	0	0	0	0	0	0	0	0	0	0	0	0	0	0	0	0	0	0	0	0	0	0	0	0	0	0	0	0	0	0	0	0	0	0	0	0	0	0	0	0	0	0	0	0	0
4732491K20Rik	0	0	0	0	38	0	0	0	1	0	0	0	0	0	9	0	0	0	66	0	0	0	0	0	87	0	0	0	0	0	0	0	0	33	141	0	0	0	0	168	0	108	0	0	0	0	9	214	0
4831426I19Rik	0	0	0	0	0	0	0	0	0	0	0	0	0	0	0	0	0	0	0	0	0	0	0	0	0	0	0	0	0	0	0	0	0	0	0	0	0	0	0	0	0	0	0	0	0	0	0	0	0
4831440E17Rik	1	0	0	0	1	37	0	0	0	0	0	1	0	0	0	0	0	0	0	0	0	0	0	0	7	0	1	0	0	0	0	0	1	1	0	163	0	0	2	0	0	2	0	0	0	1	0	0	0
4832428D23Rik	0	1	0	0	0	0	0	0	0	0	0	0	0	0	0	0	0	0	1	0	0	0	0	0	2	0	0	0	0	0	0	5	4	0	0	0	0	1	0	1	0	0	0	0	0	1	0	0	1
4833403I15Rik	0	0	0	0	0	0	0	0	0	0	0	0	0	0	0	0	0	0	0	0	0	0	0	0	0	0	0	0	0	0	0	0	0	0	0	0	0	0	0	0	0	0	0	0	0	0	0	0	0
4833412C05Rik	0	0	0	0	0	0	0	0	0	0	0	0	0	0	0	0	0	0	0	0	0	0	0	0	34	0	0	0	0	0	0	0	0	0	0	0	0	0	41	0	32	0	0	0	0	0	0	0	0
4833417C18Rik	2	2	3	3	2	2	1	3	1	3	0	3	125	5	2	0	0	6	0	2	0	2	1	3	2	1	3	3	76	3	0	1	4	5	1	4	3	2	0	0	1	2	3	3	1	0	0	6	3
4833418N02Rik	0	0	0	0	0	0	0	0	0	0	0	0	0	0	0	0	0	0	0	0	0	0	0	0	0	0	0	0	0	0	0	0	0	0	0	0	0	0	0	0	0	0	0	0	0	0	0	0	0
4833419F23Rik	0	0	0	0	0	0	0	0	0	0	0	31	0	0	0	0	0	0	0	0	0	0	0	0	0	0	0	0	0	0	0	0	0	0	0	0	0	0	0	0	0	0	0	0	0	0	0	0	0
4833420G17Rik	231	134	43	189	39	18	106	5	174	4	50	458	6	21	19	281	357	86	108	188	114	651	8	659	22	290	180	4	132	254	287	102	208	67	9	31	70	105	130	71	8	252	41	65	11	4	2	53	306
4833422C13Rik	0	29	0	0	0	51	0	0	1	1	0	0	14	1	4	0	0	0	1	0	10	0	0	2	0	0	0	0	1	0	0	1	0	2	78	1	0	0	48	0	2	0	1	1	0	0	1	0	0
4833423E24Rik	0	0	0	0	0	0	0	0	0	0	0	0	0	0	0	0	0	0	0	0	0	0	0	0	0	0	0	0	0	0	0	0	0	0	0	0	0	0	0	0	0	0	0	0	0	0	0	0	0
4833424O15Rik	5	0	0	0	2	160	7	0	0	291	10	0	179	0	36	127	0	0	165	0	0	7	0	57	0	4	0	115	0	69	0	7	0	0	6	0	0	60	2	0	0	0	0	0	132	0	0	109	7
4833427F10Rik	1	2	1	7	4	0	4	2	0	1	4	5	8	2	0	8	1	7	7	0	13	4	6	4	2	1	1	2	2	3	4	6	10	4	5	0	2	1	3	7	4	0	4	5	8	2	10	0	4
4833427G06Rik	0	0	0	0	0	0	0	0	0	0	0	0	0	0	0	0	0	0	0	0	0	0	0	0	0	0	0	0	0	0	0	0	0	0	0	0	0	0	0	0	0	0	0	0	0	0	0	0	0
4833428L15Rik	0	0	0	0	0	0	0	0	0	0	0	0	0	0	0	0	0	0	0	0	0	0	0	0	0	0	0	0	0	0	0	0	0	0	0	0	0	0	0	0	0	0	0	0	0	0	0	0	0
4833439L19Rik	0	116	191	199	393	186	3	109	110	240	0	7	191	0	159	154	439	0	101	6	253	598	378	10	147	1	47	0	182	165	192	0	93	93	0	32	0	215	112	197	339	16	0	439	269	132	268	166	516
4833442J19Rik	0	0	0	0	0	0	0	0	0	0	0	0	102	0	0	0	143	0	0	0	0	0	0	89	0	0	0	0	42	0	0	0	0	0	0	0	0	0	47	0	0	0	0	0	0	0	0	0	0
4921501E09Rik	0	0	0	0	0	0	0	0	0	0	0	0	0	0	0	0	0	0	0	0	0	0	0	0	0	0	0	0	0	0	0	0	0	0	0	0	0	0	0	0	0	0	0	0	0	0	0	0	0
4921504E06Rik	0	0	0	0	0	0	0	0	0	0	0	0	0	0	0	0	0	0	0	0	0	0	0	0	0	0	0	0	0	0	0	0	0	0	0	0	0	0	0	0	0	0	0	0	0	0	0	0	0
4921506M07Rik	0	0	0	0	0	0	0	0	0	0	0	0	0	0	0	0	0	0	0	0	0	0	0	0	0	0	0	0	0	0	0	0	0	0	0	0	0	0	0	0	0	0	0	0	0	0	0	0	0
4921507L20Rik	0	0	0	0	0	0	0	0	0	0	0	0	0	0	0	0	0	0	0	0	0	0	0	0	0	0	0	4	0	0	0	0	0	0	0	0	0	0	0	0	0	0	0	0	0	0	1	0	0
4921507P07Rik	0	0	0	4	0	0	0	0	0	0	0	0	0	0	0	0	0	0	0	0	0	0	0	0	0	0	0	0	0	0	0	0	0	0	0	0	0	0	0	0	0	0	0	0	0	0	0	0	0
4921508A21Rik	10	29	23	30	14	28	18	22	11	33	32	24	19	62	9	35	0	61	23	26	39	8	33	24	22	42	37	27	47	34	38	16	41	8	70	56	17	35	36	17	47	23	75	23	15	14	22	36	38
4921508D12Rik	0	0	0	0	0	0	0	0	0	0	0	0	0	0	0	0	0	0	0	0	0	0	0	0	0	0	0	0	0	0	0	0	0	0	0	0	0	0	0	0	0	0	0	0	0	0	0	0	0
4921509C19Rik	2	1	1	0	1	5	0	0	0	1	3	0	0	1	0	0	1	0	1	0	0	1	0	6	0	3	0	0	1	0	1	0	0	1	5	1	0	0	1	0	0	0	2	1	0	0	0	2	0
4921509O07Rik	0	0	0	0	0	0	0	0	0	0	0	0	0	0	0	0	0	0	0	0	0	0	0	0	0	0	0	0	0	0	0	0	0	0	0	0	0	0	0	0	0	0	0	0	0	0	0	0	0
4921510H08Rik	0	0	0	0	0	0	0	0	0	0	0	0	0	0	0	0	0	0	0	0	0	0	0	0	0	0	0	0	0	0	0	0	0	0	0	0	0	0	0	0	0	0	0	0	0	0	0	0	0
4921511C10Rik	71	26	96	30	16	0	12	42	0	53	0	0	0	49	40	55	0	0	17	0	0	0	0	0	43	31	0	0	0	6	22	0	0	0	0	0	0	52	0	0	0	0	58	0	0	27	0	0	0
4921511C20Rik	0	0	0	0	0	0	0	0	0	0	0	0	0	0	0	0	0	0	0	0	0	0	0	0	0	0	0	0	0	0	0	0	0	0	0	0	0	0	0	0	0	0	0	0	0	0	0	0	0
4921511H03Rik	0	0	0	0	0	0	0	0	0	0	0	0	0	0	0	0	0	0	0	0	0	0	0	0	0	0	0	0	0	0	0	0	0	0	0	0	0	0	0	0	0	0	0	0	0	0	0	2	0
4921511I17Rik	0	0	0	0	0	0	0	0	0	0	0	0	0	0	0	0	0	0	0	0	0	0	0	0	0	0	0	0	0	0	0	0	0	1	0	0	0	0	0	0	0	0	0	0	0	0	0	0	0
4921511M17Rik	0	0	0	0	0	0	0	0	0	0	0	0	0	0	0	0	0	0	0	0	0	0	0	0	0	0	0	0	0	0	0	0	0	0	0	0	0	0	0	0	0	0	0	0	0	0	0	0	0
4921513D23Rik	121	136	84	146	9	2	129	246	123	77	189	518	75	329	271	114	0	369	12	0	70	12	100	116	87	95	92	65	47	3	24	16	26	152	366	80	99	187	131	100	134	116	0	187	112	111	76	104	146
4921513I03Rik	0	4	0	1	0	2	1	2	0	1	0	2	0	0	0	1	0	2	5	0	1	4	3	2	0	3	0	3	3	2	5	2	4	3	0	4	0	5	1	0	1	1	1	3	0	1	3	2	3
4921515E04Rik	17	21	18	16	13	36	18	13	30	33	23	32	24	16	10	24	0	26	27	17	43	5	24	11	18	44	40	12	13	21	27	21	23	14	40	20	21	18	24	15	26	23	29	15	19	11	18	30	32
4921515J06Rik	0	0	0	0	0	0	0	0	0	0	0	0	0	0	0	0	0	0	0	0	0	0	0	0	0	2	0	0	0	0	0	0	0	0	0	0	0	0	0	0	0	0	0	0	0	0	0	0	0
4921517D21Rik	0	0	0	0	0	0	0	0	0	0	0	0	0	0	0	0	0	0	0	0	0	0	0	0	0	0	0	0	0	0	0	0	0	0	0	0	0	0	0	0	0	0	0	0	0	0	0	0	0
4921517D22Rik	0	1	0	0	0	0	0	0	0	0	0	0	0	0	0	0	0	0	0	1	0	0	0	0	1	0	0	0	0	0	0	1	0	0	1	0	0	0	0	0	0	0	0	0	0	0	0	0	0
4921517L17Rik	4	0	0	0	0	0	3	0	0	0	0	4	0	0	0	0	0	0	10	0	1	0	0	0	1	12	0	0	0	1	6	0	0	0	0	0	0	0	0	0	0	0	0	0	0	0	0	70	0
4921523A10Rik	0	0	0	0	0	0	0	0	0	0	0	0	0	0	0	34	0	0	0	0	0	0	0	0	0	0	0	0	0	0	0	0	0	0	0	0	0	0	0	0	0	0	0	121	0	0	1	0	0
4921524J17Rik	0	0	0	7	4	20	0	88	0	93	72	0	0	0	49	0	14	0	0	200	12	24	0	66	0	6	65	84	102	89	0	128	3	0	16	20	33	0	46	0	0	0	9	0	41	0	0	47	62
4921524L21Rik	0	0	0	0	0	0	0	0	0	0	0	0	0	0	0	0	0	0	0	0	0	0	0	0	0	0	0	0	0	0	0	0	0	0	0	0	0	0	0	0	0	0	0	0	0	0	0	0	0
4921525B02Rik	0	0	0	0	0	0	0	0	0	0	0	0	0	0	0	0	0	0	2	0	0	0	9	0	0	0	0	0	0	0	0	0	0	0	0	0	0	0	0	0	0	0	0	0	0	0	0	0	0
4921525O09Rik	0	0	0	0	0	0	0	0	0	0	0	0	0	0	0	0	0	0	0	0	0	0	0	0	0	0	0	0	0	0	0	0	0	0	0	0	0	0	0	0	0	0	0	0	0	0	0	0	0
4921528I01Rik	0	0	0	0	0	0	0	0	0	0	0	0	0	0	0	0	0	0	0	0	0	0	0	0	0	0	0	0	0	0	0	0	0	0	0	0	0	0	0	0	0	0	0	0	0	0	0	0	0
4921528O07Rik	0	0	0	0	0	0	0	0	0	0	0	0	0	0	0	0	0	0	0	0	0	0	0	0	0	0	0	0	0	0	0	0	0	0	0	0	0	0	0	0	0	0	0	0	0	0	0	0	0
4921530D09Rik	0	0	0	0	0	0	0	1	0	0	0	0	0	0	0	0	0	0	0	0	0	0	0	0	0	0	0	0	0	0	0	0	0	0	0	0	0	0	0	0	0	0	0	0	0	0	0	0	0
4921530L18Rik	0	0	0	0	0	0	0	0	0	0	0	0	0	0	0	0	0	0	0	0	0	0	0	0	0	0	0	0	0	0	0	0	0	0	0	0	0	0	0	0	0	0	15	0	0	0	0	0	0
4921530L21Rik	0	0	0	0	0	0	0	0	0	0	0	0	0	0	0	0	0	0	0	0	0	0	0	0	0	0	0	0	0	0	0	0	0	0	0	0	0	0	0	0	0	0	0	0	0	0	0	0	0
4921531C22Rik	123	0	0	0	42	6	0	70	114	0	0	225	0	0	0	0	0	0	0	1	0	0	0	0	0	0	43	0	0	0	0	130	0	1	0	0	0	0	75	7	0	0	0	0	5	0	0	0	0
4921531P14Rik	0	0	0	0	0	0	0	0	0	0	0	0	0	0	0	0	0	0	0	0	0	0	0	0	0	0	0	0	0	0	0	0	0	0	0	0	0	0	0	0	0	0	0	0	0	0	0	0	0
4921533I20Rik	0	0	0	0	0	0	0	0	0	0	0	0	0	0	0	0	0	0	0	0	0	0	0	0	0	0	0	0	0	0	0	0	0	0	0	0	0	0	0	0	0	0	0	0	0	0	0	0	0
4921536K21Rik	0	0	0	0	0	0	0	0	0	0	0	0	0	0	0	0	0	0	0	0	0	0	0	0	0	0	0	0	0	0	0	0	0	0	0	0	0	0	0	0	0	0	0	0	0	0	0	0	0
4921539E11Rik	0	0	0	0	0	0	0	0	0	0	0	0	0	0	0	0	0	0	0	0	0	0	0	0	0	0	0	0	0	0	0	0	0	0	0	0	0	0	0	0	0	0	0	0	0	0	0	0	0
4922501C03Rik	0	8	0	0	0	0	3	0	0	0	24	0	0	0	15	2	0	26	115	32	1	0	0	0	41	0	0	17	0	60	13	162	0	4	16	0	9	0	0	2	0	0	47	50	5	1	58	0	7
4922501L14Rik	0	0	0	0	0	0	0	0	0	0	0	0	0	0	0	0	65	0	0	0	0	0	0	0	0	0	0	28	0	0	0	0	0	11	0	0	0	25	0	0	64	0	1	0	0	0	0	0	53
4922502D21Rik	0	0	0	0	0	0	0	0	0	0	0	0	0	0	0	0	0	0	0	0	0	0	0	0	0	0	0	0	0	0	0	0	0	0	0	0	0	0	0	0	0	0	0	0	0	0	0	0	0
4922502H24Rik	0	0	0	0	0	0	0	0	0	0	0	0	0	0	0	0	0	0	0	0	0	0	0	0	0	0	0	0	0	0	0	0	0	0	0	0	0	0	0	0	0	0	0	0	0	0	0	0	0
4922502N22Rik	0	0	0	0	0	0	0	0	0	0	0	0	0	0	0	0	0	0	0	0	0	0	0	0	0	0	0	0	0	0	0	0	0	0	0	0	0	0	0	0	0	0	0	0	0	0	0	0	0
4922505E12Rik	0	0	0	0	0	0	0	0	0	0	0	0	0	0	0	0	0	0	0	0	0	0	0	0	0	0	0	0	0	0	0	0	0	0	0	0	0	0	0	0	0	0	0	0	0	0	0	0	0
4922505G16Rik	0	0	0	0	0	0	0	0	0	0	0	50	0	0	0	0	0	0	0	0	0	0	0	0	0	0	0	0	0	0	0	0	0	0	0	0	0	0	0	0	0	0	0	0	0	0	0	0	0
4930401C15Rik	0	0	0	0	0	0	0	0	0	0	0	0	0	0	0	0	0	0	0	0	0	0	0	0	0	0	0	0	0	0	0	0	0	0	0	0	0	0	0	0	0	0	0	0	0	0	0	0	0
4930401O10Rik	0	0	0	0	0	0	0	0	0	0	0	0	0	0	0	0	0	0	0	0	0	0	0	0	0	0	0	0	0	0	0	0	0	0	0	0	0	0	0	0	0	0	0	0	0	0	0	0	0
4930401O12Rik	0	0	0	0	0	0	0	0	0	0	0	0	0	0	0	0	0	0	0	0	0	0	0	0	0	0	0	0	0	0	0	0	0	0	0	0	0	0	0	0	0	0	0	0	0	0	0	0	0
4930402F06Rik	0	0	0	0	0	0	0	0	0	0	0	0	0	0	0	0	0	0	0	0	0	0	0	0	0	0	0	0	0	0	0	0	0	0	0	0	0	0	0	0	0	0	0	0	0	0	0	0	0
4930402F11Rik	0	0	0	0	0	0	0	0	0	0	0	0	0	0	0	0	0	0	0	0	0	0	0	0	0	0	0	0	0	0	0	0	0	0	0	0	0	0	0	0	0	0	0	0	0	0	0	0	0
4930402H24Rik	11	115	235	6	35	99	108	10	25	491	18	7	11	271	10	31	3	22	53	35	37	12	4	11	14	176	121	104	18	7	175	14	169	11	17	25	17	13	13	82	12	207	387	127	87	14	224	9	25
4930403N07Rik	0	0	0	0	0	0	0	0	0	0	0	0	0	0	0	0	0	0	0	0	0	0	0	0	0	0	0	0	0	0	0	0	0	0	0	0	0	0	0	0	0	0	0	0	0	0	0	0	0
4930404A05Rik	0	0	0	0	0	0	0	0	0	0	0	0	0	0	0	0	0	0	0	0	0	0	0	0	0	0	0	0	0	0	0	0	0	0	0	0	0	0	0	0	0	0	0	0	0	0	0	0	0
4930404A10Rik	0	0	0	0	0	0	0	0	0	0	0	0	0	0	0	0	0	0	0	0	0	0	0	0	0	0	0	0	0	0	0	0	0	0	0	0	0	0	0	0	0	0	0	0	0	0	0	0	0
4930404H11Rik	0	0	0	0	0	0	0	0	0	0	0	0	0	0	0	0	0	0	0	0	0	0	0	0	0	0	15	0	0	0	0	0	0	0	0	0	0	3	0	0	0	0	0	0	0	0	0	0	0
4930404H21Rik	0	0	0	0	0	0	0	0	0	0	0	0	0	0	0	0	0	0	0	0	0	0	0	0	0	0	0	0	0	0	0	0	0	0	0	0	0	0	0	0	0	0	0	0	0	0	0	0	0
4930404I05Rik	0	0	0	0	0	0	0	0	0	0	0	0	0	0	0	0	0	0	0	0	0	0	0	14	0	0	0	0	0	0	0	0	0	0	0	0	0	0	0	0	0	0	0	0	0	0	0	0	0
4930404N11Rik	0	0	0	0	0	0	0	0	0	0	0	0	0	0	0	0	0	0	0	0	0	0	0	0	0	0	0	0	0	0	0	0	19	0	0	0	0	0	0	0	0	1	0	0	0	0	0	0	0
4930405A10Rik	0	0	0	0	0	0	0	0	0	0	0	0	0	0	0	0	0	0	0	0	0	0	0	0	0	0	0	0	0	0	0	0	0	0	0	0	0	0	0	0	0	0	0	0	0	0	0	0	0
4930405A21Rik	0	0	0	0	0	0	0	0	0	0	0	0	0	0	0	0	0	0	0	0	0	0	0	0	0	0	0	0	0	0	0	0	0	0	0	0	0	0	0	0	0	0	0	0	0	0	0	0	0
4930405D11Rik	0	0	0	0	0	0	0	0	0	0	0	0	0	0	0	0	0	0	0	0	0	0	0	0	0	0	0	0	0	0	0	0	0	0	0	0	0	0	0	0	0	0	0	0	0	0	0	0	0
4930405J17Rik	0	0	0	0	0	0	0	0	0	0	0	0	0	0	0	0	0	0	0	0	0	0	0	0	0	0	0	0	0	0	0	0	0	0	0	0	0	0	0	0	0	0	0	0	0	0	0	0	0
4930405P13Rik	31	18	17	14	16	14	17	4	14	9	21	10	36	18	11	16	15	42	18	11	27	22	27	23	17	28	37	20	8	16	22	21	19	11	39	27	8	20	36	18	19	9	22	14	18	12	24	15	26
4930406D18Rik	0	0	0	0	0	0	0	0	0	0	0	0	0	0	0	0	0	0	0	0	0	0	0	0	0	0	0	0	0	0	0	0	0	0	0	0	0	0	0	0	0	0	0	0	0	0	0	0	0
4930407I10Rik	0	0	0	0	0	0	0	0	0	0	0	0	0	0	0	0	0	0	0	0	0	0	0	0	0	0	0	0	0	0	0	0	0	0	0	0	0	0	0	0	0	0	0	0	0	0	0	0	0
4930408F14Rik	0	0	0	0	0	0	0	0	0	0	0	0	0	0	0	0	0	0	0	0	0	0	0	0	0	0	0	0	0	0	0	0	0	0	0	0	0	0	0	0	0	0	0	0	0	0	0	0	0
4930412B13Rik	0	0	0	0	0	0	0	0	0	0	0	0	0	0	0	0	0	0	0	0	0	0	0	0	0	0	0	0	0	0	0	0	0	0	0	0	0	0	0	0	0	0	0	0	0	0	0	0	0
4930412C18Rik	0	0	0	0	0	0	0	0	0	0	72	0	0	0	0	0	0	0	0	0	0	0	0	0	0	0	0	0	93	0	0	0	0	0	0	0	0	0	0	27	0	0	0	0	0	5	0	0	0
4930412F15Rik	0	0	0	0	0	0	0	0	0	0	0	0	0	0	0	0	0	0	0	0	0	0	0	0	0	5	0	0	0	0	0	0	0	0	0	0	0	0	0	0	0	0	0	0	0	0	0	0	0
4930412O13Rik	0	0	0	0	0	0	0	0	0	0	0	0	0	0	0	0	0	0	0	0	0	0	0	0	0	0	0	0	0	0	0	0	0	0	0	0	0	0	0	0	0	0	0	0	0	0	0	0	0
4930413E15Rik	0	0	0	0	0	0	0	0	0	0	0	0	0	0	0	0	0	0	0	0	0	0	0	0	0	0	0	0	0	0	0	0	0	0	0	0	0	0	0	0	0	0	0	0	0	0	0	0	0
4930413F20Rik	0	1	0	0	0	0	0	0	0	0	0	0	0	0	0	0	0	0	0	0	0	0	0	0	0	0	0	0	0	0	0	0	0	0	0	0	0	0	0	0	0	0	0	0	0	0	0	0	0
4930413G21Rik	0	0	0	0	0	0	0	0	0	0	0	0	0	0	0	0	0	0	0	0	0	0	0	0	0	0	0	0	0	0	0	0	0	0	0	0	0	0	0	0	0	0	0	0	0	0	0	0	0
4930413M19Rik	0	0	0	0	0	0	0	0	0	0	0	0	0	0	0	0	0	0	0	0	0	0	0	0	0	0	0	0	0	0	0	0	0	0	0	0	0	0	0	0	0	0	0	0	0	0	0	0	0
4930414L22Rik	0	0	0	8	0	0	2	1	0	0	0	4	1	0	0	0	3	0	1	0	0	9	0	1	3	0	3	1	1	0	0	0	6	0	0	0	0	0	1	0	0	0	10	1	0	2	0	0	0
4930414N06Rik	0	0	0	0	0	0	0	0	0	0	0	0	0	0	0	0	0	0	0	0	0	0	0	0	0	0	0	0	0	0	0	0	0	0	0	0	0	0	0	0	0	0	0	0	0	0	0	0	0
4930415F15Rik	0	0	0	0	0	0	0	0	0	0	0	0	0	0	0	0	0	0	0	0	0	0	0	0	0	0	0	0	0	0	0	0	0	0	0	0	0	0	0	0	0	0	0	0	0	0	0	0	0
4930415L06Rik	0	0	0	0	0	0	0	0	0	0	0	0	0	0	0	0	0	0	0	0	0	0	0	0	0	0	0	0	0	0	0	0	0	0	0	0	0	0	0	0	0	0	0	0	0	0	0	0	0
4930415O20Rik	0	0	0	0	0	0	0	0	0	0	0	0	0	0	0	0	0	0	0	0	0	0	0	0	0	0	0	0	0	3	0	0	0	0	0	0	0	0	0	0	0	0	0	0	0	0	0	0	0
4930417G10Rik	0	0	0	0	0	0	0	0	0	0	0	0	0	0	0	0	0	0	0	0	0	0	0	0	0	0	0	0	0	0	0	0	0	0	0	0	0	0	0	0	0	0	0	0	0	0	0	0	0
4930417O13Rik	0	0	0	0	0	0	0	0	0	0	0	0	0	0	0	0	0	0	0	0	0	0	0	0	0	0	0	0	0	0	0	0	0	0	0	0	0	0	0	0	0	0	0	0	0	0	0	0	0
4930417O22Rik	0	0	0	0	0	0	0	0	0	1	0	0	0	0	0	0	0	0	0	0	0	0	0	0	0	0	0	0	0	1	3	0	0	0	0	0	0	0	0	1	0	0	0	0	0	0	0	1	0
4930419G24Rik	0	0	0	0	0	0	0	0	8	0	0	0	0	0	0	2	0	0	0	0	0	0	0	0	0	26	0	6	0	0	0	0	0	0	0	0	0	0	1	0	0	0	0	0	0	0	0	0	0
4930420K17Rik	0	2	0	0	0	0	2	0	0	0	0	0	0	0	0	0	0	0	0	0	1	0	0	0	0	2	0	1	0	0	0	2	0	0	0	0	0	0	1	0	0	0	0	1	0	2	2	0	0
4930422G04Rik	0	0	0	0	0	0	0	0	0	0	0	0	0	0	99	0	0	0	2	0	0	0	0	0	0	0	8	0	0	89	64	0	0	0	0	0	0	0	0	77	0	0	0	0	0	0	0	0	0
4930423M02Rik	0	0	0	0	0	0	0	0	0	0	0	0	0	0	0	0	0	0	0	0	0	0	0	0	0	0	0	0	0	0	0	0	0	0	0	0	0	0	0	0	0	0	0	0	0	0	0	0	0
4930425K10Rik	0	0	0	0	0	0	0	0	0	0	0	0	0	0	0	0	0	0	0	0	0	0	0	0	0	0	0	0	0	0	0	0	0	0	0	0	0	0	0	0	0	0	0	0	0	0	0	0	0
4930425O10Rik	0	0	0	2	0	0	0	0	0	1	0	0	2	0	0	0	0	1	0	0	1	0	0	0	0	0	0	0	0	0	0	0	0	1	0	0	0	0	0	0	0	1	0	0	0	0	1	0	0
4930426L09Rik	0	0	0	0	0	0	0	0	0	0	0	0	1	0	0	0	0	0	0	0	0	0	0	0	0	0	0	0	0	0	0	0	0	0	0	0	0	0	0	0	0	0	0	0	0	0	0	0	0
4930427A07Rik	0	0	0	0	0	0	1	0	0	1	0	1	1	1	0	1	0	2	0	0	1	0	0	0	0	0	0	0	1	0	0	0	0	0	1	0	0	1	0	0	1	0	0	0	0	0	0	0	0
4930428D18Rik	0	0	0	0	0	0	0	0	0	0	0	0	0	0	0	0	0	0	0	0	0	0	0	0	0	0	0	0	0	0	0	0	0	0	0	0	0	0	0	0	0	0	0	0	0	0	0	0	0
4930428E07Rik	0	0	0	0	0	0	0	0	0	0	1	0	0	0	0	0	0	0	0	0	0	0	1	0	0	0	0	0	0	0	0	1	0	0	0	0	0	0	0	1	0	0	0	0	0	0	0	0	0
4930428E23Rik	0	0	0	0	0	0	0	0	0	0	0	0	0	0	0	0	0	0	0	0	0	0	0	0	0	0	0	0	0	0	0	0	0	0	0	0	0	0	0	0	0	0	0	0	0	0	0	0	0
4930428G15Rik	0	0	0	0	0	0	0	0	0	0	0	0	0	0	0	0	0	0	0	0	0	0	0	0	0	0	0	0	0	0	0	0	0	0	0	0	0	0	0	0	0	0	0	0	0	0	0	0	0
4930428O21Rik	0	0	0	0	0	0	0	0	0	0	0	0	0	0	0	0	0	0	0	0	0	0	0	0	0	0	0	0	0	0	0	0	0	0	0	0	0	0	0	0	0	0	0	0	0	0	0	0	0
4930429B21Rik	0	0	0	0	0	0	0	4	0	1	0	0	0	0	0	0	0	0	0	0	0	0	61	156	0	0	0	0	0	0	0	0	0	77	3	0	0	0	0	0	0	0	0	104	0	0	0	0	0
4930429D17Rik	0	0	0	0	0	0	0	0	0	0	0	0	0	0	0	0	0	0	0	0	0	0	0	0	0	0	0	0	1	0	0	1	1	0	0	0	0	0	0	0	0	0	3	0	0	0	0	0	0
4930429F11Rik	0	0	0	0	0	0	0	0	0	0	0	0	0	0	0	0	0	0	0	0	0	0	0	0	0	0	0	0	0	0	0	0	0	0	0	0	0	0	0	0	0	0	0	0	0	0	0	0	0
4930429F24Rik	0	0	0	0	0	0	0	0	0	0	0	0	0	0	0	0	0	0	0	0	0	0	0	0	0	0	0	0	0	0	0	0	0	0	0	0	0	0	0	0	0	0	0	0	0	0	0	0	0
4930430A15Rik	0	0	0	0	0	0	0	0	0	0	0	0	0	0	0	0	0	0	0	0	0	0	0	0	0	0	0	0	0	0	0	0	0	0	0	0	0	0	0	0	0	0	0	0	0	0	0	0	0
4930430D24Rik	0	0	0	0	0	0	0	0	0	0	0	0	0	0	0	0	0	0	0	0	0	0	0	0	0	0	0	0	0	0	0	0	0	0	0	0	0	0	0	0	0	0	0	0	0	0	0	0	0
4930430F08Rik	2	1	62	3	1	0	29	0	143	0	19	0	0	0	0	0	0	0	0	0	0	64	0	0	0	0	0	0	0	99	1	0	25	0	0	0	62	0	62	0	0	94	0	10	86	0	0	4	0
4930430F21Rik	0	0	0	0	0	0	0	0	0	0	0	0	0	0	0	0	0	0	0	0	0	0	0	0	0	0	0	0	0	0	0	0	0	0	0	0	0	0	0	0	0	0	0	0	0	0	0	0	0
4930430J02Rik	0	0	0	0	0	0	0	0	0	0	0	0	0	0	0	0	0	0	0	0	0	0	0	0	0	0	0	0	0	0	0	0	0	0	0	0	0	0	0	0	0	0	0	0	0	0	0	0	0
4930431A04Rik	0	0	0	0	0	0	0	0	0	0	0	0	0	0	0	0	0	0	0	0	0	0	0	0	0	0	0	0	0	0	0	0	0	0	0	0	0	0	0	0	0	0	0	0	0	0	0	0	0
4930431P03Rik	0	0	0	0	0	0	0	0	0	0	0	0	0	0	0	0	0	0	0	0	0	0	0	0	0	0	0	0	0	0	0	0	0	0	0	0	1	0	0	0	0	0	0	0	0	0	0	0	0
4930432J09Rik	1	2	1	1	3	7	0	0	2	0	0	1	0	1	3	1	0	0	1	0	1	0	0	0	3	3	0	0	3	2	1	1	0	1	1	0	0	2	1	0	0	4	1	1	3	2	0	1	2
4930432K09Rik	0	0	0	0	0	0	0	0	0	0	0	0	0	0	0	0	0	0	0	0	0	0	0	0	0	0	0	0	0	0	0	0	0	0	0	0	0	0	0	0	0	0	0	0	0	0	0	0	0
4930432K21Rik	0	0	0	0	0	0	0	0	0	0	0	0	0	0	5	0	0	0	0	0	0	0	0	0	0	0	0	0	0	0	0	0	0	0	0	0	0	0	0	0	0	0	0	0	0	0	0	0	0
4930432M17Rik	0	0	0	0	0	0	0	0	0	0	0	0	0	0	0	0	0	0	0	0	0	0	0	0	0	0	0	0	0	0	0	0	0	0	0	0	0	0	0	0	0	0	0	0	0	0	0	0	0
4930433B08Rik	0	0	0	0	0	0	0	0	0	0	0	0	0	0	0	0	0	0	0	0	0	0	0	0	0	0	0	0	0	0	0	0	0	0	0	0	0	0	0	0	0	0	0	0	0	0	0	0	0
4930433I11Rik	0	0	0	0	0	0	0	0	0	0	0	0	0	0	0	0	0	0	0	0	0	0	0	0	0	0	0	0	0	0	0	0	0	0	0	0	0	0	0	0	0	0	0	0	0	0	0	0	0
4930433N12Rik	9	0	1	0	0	0	0	0	4	0	0	0	0	0	10	0	0	0	0	0	0	0	0	0	0	0	0	0	0	0	0	0	0	0	0	0	0	10	0	0	0	0	0	0	0	0	0	0	0
4930434J06Rik	0	0	0	0	0	0	0	0	0	0	0	0	0	0	0	0	0	0	0	0	0	0	0	0	0	0	0	0	0	0	0	0	0	0	0	0	0	0	0	0	0	0	0	0	0	0	0	0	0
4930435E12Rik	0	0	0	0	0	0	0	0	0	0	0	0	0	0	0	0	0	0	0	0	0	0	0	0	0	0	0	0	0	0	0	0	0	0	0	0	0	0	0	0	0	0	0	0	0	0	0	0	0
4930438E09Rik	0	0	0	0	0	0	0	0	0	0	0	0	0	0	0	0	0	0	0	0	0	0	0	0	0	0	0	0	0	0	0	0	0	0	0	0	0	0	0	0	0	0	0	0	0	0	0	0	0
4930440C22Rik	0	0	0	0	0	0	0	0	0	0	0	0	0	0	0	0	0	0	0	0	0	0	0	0	0	0	0	0	0	0	0	0	0	0	0	0	0	0	0	0	0	0	0	0	0	0	0	0	0
4930441J16Rik	0	0	0	0	0	0	0	0	0	0	0	0	0	0	0	0	0	0	0	0	0	0	0	0	0	0	0	0	0	0	0	0	0	0	0	0	0	0	0	0	0	0	0	0	0	0	0	0	0
4930441O14Rik	0	63	0	0	3	0	0	0	0	0	0	0	0	0	0	1	0	0	0	0	0	0	0	0	0	0	3	0	0	2	0	0	0	0	0	0	0	0	0	0	0	55	0	4	0	0	0	0	0
4930442J19Rik	0	0	0	0	0	0	0	0	0	0	0	0	0	0	0	0	0	0	0	0	0	0	0	0	0	0	0	0	0	0	0	0	0	0	0	0	0	0	0	0	0	0	0	0	0	0	0	0	0
4930442L01Rik	0	0	0	0	0	0	0	0	0	0	0	0	0	0	0	0	0	0	0	0	0	0	0	0	0	0	0	0	0	0	0	0	0	0	0	0	0	0	0	0	0	0	0	0	0	0	0	0	0
4930443G12Rik	0	0	0	0	0	0	0	0	0	0	0	0	0	0	0	0	0	0	0	0	0	0	0	0	0	0	0	0	0	0	0	0	0	0	0	0	0	0	0	0	0	0	0	0	0	0	0	0	0
4930443O20Rik	0	0	0	0	0	0	0	0	0	0	0	0	0	0	0	0	0	0	0	0	0	0	0	0	0	0	0	0	0	0	0	0	0	0	0	0	0	0	0	0	0	0	0	0	0	0	0	0	0
4930444A02Rik	4	77	104	198	0	1	98	1	163	10	0	19	3	1	49	24	326	0	84	0	0	174	275	205	1	0	1	30	2	10	133	7	263	89	0	7	50	4	1	2	0	0	160	75	4	118	0	272	246
4930444F02Rik	0	0	0	0	0	3	0	0	0	0	0	0	0	0	0	0	0	0	0	0	0	0	0	0	0	0	0	0	0	0	0	0	0	0	0	0	0	0	0	0	0	0	0	0	0	0	0	0	0
4930444G20Rik	0	0	0	0	0	0	0	0	0	0	0	0	0	0	0	0	0	0	0	0	0	0	0	0	0	0	0	0	0	0	0	0	0	0	0	0	0	0	0	0	0	0	0	0	0	0	0	0	0
4930444M15Rik	0	0	0	0	0	0	0	0	0	0	0	0	0	0	0	0	0	0	20	0	0	0	0	0	0	0	0	0	0	0	0	0	0	0	0	0	0	0	0	0	0	0	0	0	0	0	0	0	0
4930444P10Rik	0	0	0	0	0	0	0	0	0	0	0	0	0	0	0	0	0	0	0	0	0	0	0	0	0	0	0	0	0	0	0	0	0	0	0	0	0	0	0	0	0	0	17	0	0	0	0	0	0
4930447A16Rik	0	0	0	0	0	0	0	0	0	0	0	0	0	0	0	0	0	0	0	0	0	0	0	0	0	0	0	0	0	0	0	0	0	0	0	0	0	0	0	0	0	0	0	0	0	0	0	0	0
4930447C04Rik	0	0	0	0	0	0	0	0	0	0	31	20	0	0	15	19	0	0	0	0	0	0	0	0	0	0	47	0	23	0	0	0	0	0	3	0	0	0	0	0	16	0	0	0	0	0	0	0	0
4930447J18Rik	0	0	0	0	0	0	0	0	0	0	0	0	0	0	0	0	0	0	0	0	0	0	0	0	0	0	0	0	0	0	0	0	0	0	0	0	0	0	0	0	0	0	0	0	0	0	0	0	0
4930447K03Rik	0	0	0	0	0	0	0	0	0	0	0	0	0	0	0	0	0	0	0	0	0	0	0	0	0	0	0	0	0	0	0	0	0	0	0	0	0	0	0	0	0	0	0	0	0	0	0	0	0
4930447N08Rik	0	0	7	0	0	0	0	0	0	0	0	0	0	0	0	0	0	0	0	0	0	0	0	0	0	0	0	0	0	0	0	0	0	0	0	0	0	0	0	0	0	0	7	0	0	0	0	0	0
4930448C13Rik	0	0	0	0	0	0	0	0	0	0	0	0	0	0	0	0	0	0	0	0	0	0	0	0	0	0	0	0	0	0	0	0	0	0	0	0	0	0	0	0	0	0	0	0	0	0	0	0	0
4930448F12Rik	0	0	0	0	0	0	0	0	0	0	0	0	0	0	0	0	0	0	0	0	0	0	0	0	0	0	0	0	0	0	0	0	0	0	0	0	0	0	0	0	0	0	0	0	0	0	0	0	0
4930448H16Rik	0	0	0	0	0	0	0	0	0	0	0	0	0	0	0	0	0	0	0	0	0	0	0	0	0	0	0	0	0	0	0	0	0	0	0	0	0	0	0	0	0	0	0	0	0	0	0	0	0
4930448I06Rik	0	0	1	2	1	0	0	0	0	0	1	0	0	0	0	0	0	0	0	0	1	0	0	1	0	1	1	2	1	0	0	1	0	0	0	0	0	0	0	0	0	1	2	0	1	0	0	0	0
4930448I18Rik	0	0	0	0	0	0	0	0	0	0	0	0	0	0	0	0	0	0	0	0	0	0	0	0	0	0	0	0	0	0	0	0	0	0	0	0	0	0	0	0	0	0	0	0	0	0	0	0	0
4930448K20Rik	0	0	0	0	0	0	0	0	0	0	0	0	0	0	0	0	0	0	0	0	0	0	0	0	0	0	0	0	0	0	0	0	0	0	0	0	0	0	0	0	0	0	0	0	0	0	0	0	0
4930449E01Rik	0	0	0	0	20	0	0	0	0	0	0	0	0	0	0	0	0	0	0	0	0	0	0	0	0	0	0	0	0	0	0	0	0	0	0	0	0	0	0	0	0	0	0	0	0	0	0	0	0
4930449E18Rik	0	0	0	0	0	0	0	0	0	0	0	0	0	0	0	0	0	0	0	0	0	0	0	0	0	0	0	0	0	0	0	0	0	0	0	0	0	0	0	0	0	0	0	0	0	0	0	0	0
4930449I24Rik	0	0	0	0	0	0	0	0	0	0	0	0	0	0	0	0	0	0	0	0	0	0	0	0	0	0	0	0	0	0	0	0	0	0	0	0	0	0	0	0	0	0	0	0	0	0	0	0	0
4930451C15Rik	23	25	12	7	3	14	15	10	1	15	20	10	13	15	13	29	0	13	26	8	18	16	12	19	32	134	21	42	20	25	20	14	18	17	27	11	10	23	18	17	26	15	21	7	16	7	17	11	19
4930451I11Rik	0	0	0	0	0	0	5	0	0	0	0	0	0	0	0	0	0	0	0	0	0	0	0	0	0	0	0	0	0	12	0	0	0	0	0	23	28	0	0	0	0	0	4	0	0	13	0	0	0
4930452A19Rik	0	0	0	0	0	0	0	0	0	0	0	0	0	0	0	0	0	0	0	0	0	0	0	0	0	0	0	0	0	0	0	0	0	0	0	0	0	0	0	0	0	0	0	0	0	0	0	0	0
4930452B06Rik	0	55	0	0	0	0	71	0	0	0	0	0	0	0	0	0	0	0	0	0	0	0	0	0	0	0	0	0	0	0	0	0	0	0	0	0	0	0	0	0	0	0	0	0	0	0	0	0	0
4930452G13Rik	0	0	0	0	0	0	0	0	0	0	0	0	0	0	0	0	0	0	0	0	0	0	0	0	0	0	0	0	0	0	0	0	0	0	0	0	0	0	0	0	0	0	0	0	0	0	0	0	0
4930452N14Rik	0	0	0	0	0	0	0	0	0	0	0	0	0	0	0	0	0	0	0	0	0	0	0	0	0	0	0	0	0	0	0	0	0	0	0	0	0	0	0	0	0	0	0	0	0	0	0	0	0
4930453H23Rik	0	0	0	0	0	0	0	0	0	0	0	0	0	0	0	0	0	0	0	0	0	0	0	0	0	0	0	0	0	0	0	0	0	0	0	0	0	0	0	0	0	0	0	0	0	0	0	0	0
4930453N24Rik	0	0	0	0	0	19	0	0	3	0	57	68	2	0	0	47	0	0	0	37	0	0	0	0	0	0	0	0	179	0	0	3	0	0	0	1	0	15	0	0	36	0	0	1	16	0	0	0	0
4930455B14Rik	0	0	0	0	0	0	0	0	0	0	0	0	0	0	0	0	0	0	0	0	0	0	0	0	0	0	0	0	0	0	0	0	0	0	0	0	0	0	0	0	0	0	0	0	0	0	0	0	0
4930455C13Rik	0	0	0	0	0	0	0	0	0	0	0	0	0	0	0	0	0	0	0	0	0	2	0	0	0	0	2	0	0	0	0	0	0	0	0	9	0	0	0	0	0	0	0	0	0	0	0	0	0
4930455C21Rik	15	17	11	35	60	13	34	3	2	17	23	6	26	38	11	41	1	9	9	111	23	68	9	117	47	52	33	21	66	4	15	3	4	30	5	67	63	61	45	37	17	49	75	60	19	19	78	48	74
4930455D15Rik	0	0	0	0	0	0	0	0	0	0	0	0	0	0	0	0	0	0	0	0	0	0	0	0	0	0	0	0	0	0	0	0	0	0	0	0	0	0	0	0	0	0	0	0	0	0	0	0	0
4930455F16Rik	0	0	0	0	0	0	0	0	0	0	0	0	0	0	0	0	0	0	0	0	0	0	0	0	0	0	0	0	0	0	0	0	0	0	0	0	0	0	0	0	0	0	0	0	0	0	0	0	0
4930455F23Rik	107	100	139	0	65	8	0	2	279	0	0	12	0	52	105	111	6	4	2	0	28	183	68	75	2	0	0	149	0	85	0	0	0	130	0	69	0	138	9	0	47	192	0	91	22	42	192	2	192
4930455H04Rik	0	0	0	0	0	0	0	0	0	0	0	0	0	0	0	0	0	0	0	0	0	0	0	0	0	0	0	0	0	0	0	0	0	0	0	0	0	0	0	0	0	0	0	0	0	0	0	0	0
4930455J16Rik	0	0	0	0	0	0	0	0	0	0	0	0	0	0	0	0	0	0	0	0	0	0	0	0	0	0	0	0	0	0	0	0	0	0	0	0	0	0	0	0	0	0	0	0	0	0	0	0	0
4930456L15Rik	0	0	0	0	0	0	0	0	0	0	0	0	0	0	0	0	0	0	0	0	0	0	0	0	0	0	0	0	0	0	0	0	0	0	0	0	0	0	0	0	0	0	0	0	0	0	0	0	0
4930458L03Rik	0	0	0	0	0	0	0	0	0	0	0	0	0	0	0	0	0	0	0	0	0	0	0	0	0	0	0	0	0	0	0	0	0	0	0	0	0	0	0	0	0	0	0	0	0	0	0	0	0
4930459L07Rik	0	0	0	0	0	0	0	0	0	0	0	0	0	0	0	0	0	0	0	0	0	0	0	0	0	0	0	0	0	0	0	0	0	0	0	0	0	0	0	0	0	0	0	0	0	0	0	0	0
4930461G14Rik	0	0	0	0	0	0	0	0	0	0	0	0	0	0	0	0	0	0	0	0	0	0	0	0	0	0	0	0	0	0	0	0	0	0	0	0	0	0	0	0	0	0	0	0	0	0	0	0	0
4930465A12Rik	0	0	0	0	0	0	0	0	0	0	0	0	0	0	0	0	0	0	0	0	0	0	0	0	0	0	0	0	0	0	0	0	0	0	0	0	0	0	0	0	0	0	0	0	0	0	0	0	0
4930465K10Rik	0	0	0	0	0	0	0	0	0	0	0	0	0	0	0	0	0	0	0	0	0	0	0	0	0	0	0	0	0	0	0	0	0	0	0	0	0	0	0	0	0	0	0	0	0	0	0	0	0
4930465M20Rik	0	0	0	0	0	0	0	0	0	0	0	0	0	0	0	0	0	0	0	0	0	0	0	0	0	0	0	0	0	0	0	0	0	0	0	0	0	0	0	0	0	0	0	0	0	0	0	0	0
4930467D21Rik	0	0	0	0	0	0	0	0	0	0	0	0	0	0	0	0	0	0	0	0	0	0	0	0	0	0	0	0	0	0	0	0	0	0	0	0	0	0	0	0	0	0	0	0	0	0	0	0	0
4930467E23Rik	0	0	0	0	0	0	0	0	0	0	0	0	0	0	0	0	0	0	0	0	0	0	0	0	0	0	0	0	0	0	0	0	0	0	0	0	0	0	0	0	0	0	0	0	0	0	0	0	0
4930467K11Rik	0	0	0	0	0	0	0	0	0	0	0	0	0	0	0	0	0	0	0	0	0	0	0	0	0	0	0	0	0	0	0	0	0	0	0	0	0	0	0	0	0	0	0	0	0	0	0	0	0
4930468A15Rik	0	0	0	0	0	0	0	0	0	0	0	0	0	0	0	0	0	0	0	0	0	0	0	0	0	0	0	0	0	0	0	0	0	0	0	0	0	0	0	0	0	0	0	0	0	0	0	0	0
4930469G21Rik	5	0	0	0	20	0	0	0	0	0	2	0	0	0	13	0	0	0	1	0	0	0	24	0	0	0	0	0	0	0	0	0	0	14	2	1	0	0	0	0	0	0	30	0	0	1	0	0	14
4930470H14Rik	619	342	88	227	121	631	173	33	24	324	290	478	519	158	224	240	6	326	215	332	672	314	770	339	299	372	223	406	763	278	341	149	442	171	613	519	101	288	355	777	56	384	469	197	65	175	286	200	708
4930470P17Rik	0	0	0	0	0	0	0	0	0	0	0	0	0	0	0	0	0	0	0	0	0	0	0	0	0	0	7	0	0	0	0	0	0	0	0	0	0	0	0	0	0	0	0	0	0	0	0	0	0
4930471C04Rik	0	0	0	0	0	0	0	0	0	0	0	0	40	0	0	0	0	0	0	0	0	0	0	0	0	0	0	0	0	0	0	0	0	0	0	0	0	0	0	0	0	0	0	0	0	0	0	10	0
4930471G03Rik	0	0	0	0	0	0	0	0	0	0	0	0	0	0	0	0	0	0	0	0	0	0	0	0	0	0	0	0	0	0	0	0	0	0	0	0	0	0	0	0	0	0	0	0	0	0	0	0	0
4930471I20Rik	0	0	0	0	0	0	0	0	3	0	0	0	0	0	0	0	0	0	0	0	0	0	0	0	0	0	0	0	0	0	0	0	0	0	0	0	0	0	0	0	0	0	0	0	0	0	0	0	0
4930471M09Rik	0	0	0	0	0	0	0	0	0	0	0	0	0	0	0	0	0	0	0	0	0	0	0	0	0	0	0	0	0	0	0	0	0	0	0	0	0	0	0	0	0	0	0	0	0	0	0	0	0
4930471M23Rik	0	0	0	0	0	1	5	0	0	0	0	81	0	0	0	0	146	0	0	0	177	0	0	0	0	0	0	0	0	0	0	0	0	88	9	0	0	0	0	0	21	0	0	0	6	0	0	0	0
4930473A02Rik	0	0	0	0	0	0	0	0	0	0	0	10	0	0	0	10	0	0	0	0	0	4	0	0	0	4	0	0	0	0	0	0	15	0	0	0	0	0	0	0	0	0	0	0	0	0	0	0	3
4930473A06Rik	0	0	0	0	0	0	27	0	0	0	0	0	0	0	0	0	0	0	0	0	0	0	0	0	35	126	0	0	0	0	1	0	0	10	0	0	0	0	0	0	3	0	0	0	0	0	0	113	0
4930473O22Rik	0	0	0	0	0	0	0	0	0	0	0	0	0	0	0	0	0	0	0	0	0	0	0	0	0	0	0	0	0	0	0	0	0	0	0	0	0	0	0	0	0	0	0	0	0	0	0	0	0
4930474G06Rik	1	3	7	0	1	3	2	1	3	3	0	3	0	3	2	1	0	1	3	1	1	1	1	6	1	2	5	2	1	1	4	1	4	3	6	6	3	2	1	6	0	4	4	2	3	1	5	3	1
4930474H20Rik	0	0	0	0	0	0	0	0	0	0	0	0	0	0	0	0	0	0	0	0	0	0	0	0	0	0	0	0	0	0	0	0	0	0	0	0	0	0	0	0	0	0	0	0	0	0	0	0	0
4930474M22Rik	0	0	0	0	0	0	0	0	0	0	0	0	0	0	0	0	0	0	0	0	0	0	0	0	0	0	0	0	0	0	0	0	0	0	0	0	0	0	0	0	0	0	0	0	0	0	0	0	0
4930474N05Rik	0	0	0	0	0	0	0	0	0	0	0	0	0	0	0	0	0	0	0	0	0	0	0	0	0	0	0	0	0	0	0	0	0	0	0	0	0	0	0	0	0	0	0	0	0	0	0	0	0
4930474N09Rik	0	0	0	0	0	0	0	0	0	51	0	0	0	0	0	0	0	0	0	0	0	0	0	0	0	0	0	0	0	0	0	0	0	0	0	0	0	0	0	0	0	0	0	0	0	0	0	0	0
4930478L05Rik	0	0	0	0	0	13	0	0	0	0	0	0	0	0	0	0	0	0	0	0	0	0	0	0	0	0	0	0	0	0	0	0	0	0	0	0	0	0	0	0	0	0	0	0	0	0	0	0	0
4930478P22Rik	0	0	0	0	0	0	0	0	0	0	0	0	0	0	0	0	0	0	0	0	0	0	0	0	0	0	0	0	0	0	0	0	0	0	0	0	0	0	0	0	0	0	0	0	0	0	0	0	0
4930479D17Rik	0	0	0	0	0	0	0	0	0	0	0	0	0	0	0	11	0	0	0	0	0	0	0	0	0	0	0	0	0	20	29	0	0	0	0	1	0	0	0	0	0	0	0	0	0	0	0	0	0
4930479M11Rik	0	0	0	0	0	0	0	0	0	0	0	0	0	0	0	0	0	0	0	0	0	0	0	0	0	0	0	0	0	0	0	0	0	0	0	0	0	0	0	0	0	0	0	0	0	0	0	0	0
4930480E11Rik	0	0	0	0	0	0	0	0	0	0	0	0	0	0	0	0	0	0	0	0	0	0	0	0	0	0	0	0	0	0	0	0	0	0	0	0	0	0	0	0	0	0	0	0	0	0	0	0	0
4930480G23Rik	0	0	0	0	0	0	0	0	0	0	0	0	0	0	0	0	0	0	0	0	0	0	0	0	0	0	0	0	0	0	0	0	0	0	0	0	0	0	0	0	0	0	0	0	0	0	0	0	0
4930480K15Rik	0	0	0	63	42	0	4	0	0	2	0	0	70	23	75	2	0	0	28	0	45	0	75	0	4	0	1	0	0	0	17	0	0	9	107	0	0	0	28	0	0	0	44	0	0	0	0	43	0
4930480M12Rik	0	0	0	0	0	0	0	0	0	0	0	0	0	0	0	0	0	0	0	0	0	0	0	0	0	0	0	0	0	0	1	0	0	0	0	0	0	0	0	0	0	0	0	0	0	0	0	0	0
4930481A15Rik	3	0	2	0	0	1	1	0	4	2	1	8	0	0	0	0	1	0	1	0	1	0	2	1	1	0	0	1	0	2	0	3	3	0	1	0	1	0	0	1	2	0	2	1	1	0	0	5	2
4930483J18Rik	0	0	0	0	0	0	0	0	0	0	0	0	0	0	0	0	0	0	0	0	0	0	0	0	0	0	0	0	0	0	0	0	0	0	0	0	0	0	0	0	0	0	0	0	0	0	0	0	0
4930483K19Rik	0	3	0	0	0	0	0	0	0	0	0	0	0	0	0	0	0	0	0	0	6	0	0	0	0	0	0	0	0	0	0	0	0	0	0	0	0	0	0	0	0	0	0	0	0	0	0	0	0
4930483O08Rik	0	0	0	0	0	2	0	0	0	0	1	0	0	0	0	0	0	0	1	0	0	0	0	0	2	0	0	0	0	3	0	0	0	1	0	0	0	0	0	0	0	0	2	0	0	0	0	0	1
4930486F22Rik	0	0	0	0	0	0	0	0	0	0	0	0	0	0	0	0	0	0	0	0	0	0	0	0	0	0	0	0	0	0	0	0	0	0	0	0	0	3	0	0	0	0	0	0	0	0	0	0	0
4930486I03Rik	0	0	0	0	0	0	0	0	0	0	0	0	0	0	0	0	0	0	0	0	0	0	0	0	0	0	0	0	0	0	0	0	0	0	0	0	0	0	0	0	0	0	0	0	0	0	0	0	0
4930486L24Rik	0	0	0	0	0	0	0	0	0	0	0	0	0	0	0	0	0	0	0	0	0	0	0	0	0	0	0	0	0	0	0	0	0	0	0	0	0	0	0	0	0	0	0	0	0	0	0	0	0
4930487D11Rik	0	0	0	0	0	0	0	0	0	0	0	0	0	0	0	0	0	0	0	0	0	0	0	0	0	0	0	0	0	0	0	0	0	0	0	0	0	0	0	0	0	0	0	0	0	0	0	0	0
4930487H11Rik	0	0	0	0	0	0	0	0	0	0	0	0	0	0	0	0	0	0	0	0	0	0	0	0	0	0	32	0	0	0	0	0	0	0	0	0	0	0	0	0	0	0	0	0	1	0	0	0	0
4930488B22Rik	0	0	0	0	0	0	0	0	0	0	0	0	0	0	0	2	0	0	0	0	0	0	0	0	0	0	0	0	0	0	0	0	0	0	0	0	0	0	1	0	0	0	0	0	0	0	0	0	0
4930488L21Rik	0	0	0	0	0	0	0	0	0	0	0	0	0	0	0	0	0	0	0	1	0	0	0	0	0	0	0	0	0	0	0	0	0	0	0	0	0	0	0	0	0	0	0	0	0	0	0	0	0
4930500F04Rik	0	0	0	0	0	0	0	0	0	0	0	0	0	0	0	0	0	0	0	0	0	0	0	0	0	0	0	0	0	0	0	0	0	0	0	0	0	0	0	0	0	0	0	0	0	0	0	0	0
4930500J02Rik	0	0	0	1	0	0	0	0	0	6	0	0	2	0	0	0	0	0	0	0	0	0	0	0	0	65	2	14	1	1	0	0	0	0	0	0	0	0	0	1	1	0	1	0	1	0	0	2	0
4930500L23Rik	0	0	0	0	0	0	0	0	0	0	0	0	0	0	0	0	0	0	0	0	0	0	0	0	0	0	0	0	0	0	0	0	0	0	0	0	0	0	0	0	0	0	0	0	0	0	0	0	0
4930502A04Rik	0	0	0	0	0	0	0	0	0	0	0	0	0	0	0	0	0	0	0	0	0	0	0	0	0	0	0	0	0	0	0	0	0	0	0	0	0	0	0	0	0	0	0	0	0	0	0	0	0
4930502E09Rik	0	0	0	0	0	0	0	0	0	0	0	0	0	0	0	0	0	0	0	0	0	0	0	0	0	0	0	0	0	0	0	0	0	0	0	0	0	0	0	0	0	0	0	0	0	0	0	0	0
4930502E18Rik	0	0	0	0	0	0	0	0	0	0	0	0	0	0	0	0	0	0	0	0	0	0	0	0	0	0	0	0	0	0	0	0	0	0	0	0	0	0	0	0	0	0	0	0	0	0	0	0	0
4930503B20Rik	0	0	0	0	0	0	0	0	0	0	0	0	0	0	0	0	0	0	0	0	0	0	0	0	0	0	0	0	0	0	0	0	0	0	0	0	0	0	0	0	0	0	0	0	0	0	0	0	0
4930503E14Rik	0	0	0	0	0	0	0	0	0	0	0	0	0	0	0	0	0	0	0	0	0	0	0	0	0	0	0	0	0	0	0	0	0	0	0	0	0	0	0	0	0	0	0	0	0	0	0	0	0
4930503E24Rik	0	0	0	0	0	0	0	0	0	0	0	0	0	0	0	0	0	0	0	0	0	0	0	0	0	0	0	0	0	0	0	0	0	0	0	0	0	0	0	0	0	0	0	0	0	0	0	0	0
4930503H13Rik	0	0	0	0	0	0	0	0	0	0	0	0	0	0	0	0	0	0	0	0	0	0	0	0	0	0	0	0	0	0	0	0	0	0	0	0	0	0	0	0	0	0	0	0	0	0	0	0	0
4930503L19Rik	0	0	0	0	0	0	59	0	0	0	0	0	0	0	0	0	0	0	1	18	0	0	0	0	0	0	0	0	0	0	29	0	0	0	0	0	0	100	0	0	0	0	0	0	0	0	0	0	0
4930503O07Rik	0	0	0	0	0	0	0	0	0	0	0	0	0	0	0	0	0	0	0	0	0	0	0	0	0	0	0	0	0	0	0	0	0	0	0	0	0	0	0	0	0	0	0	0	0	0	0	0	0
4930504O13Rik	0	0	0	0	0	0	0	0	0	0	0	0	0	0	0	0	0	0	0	0	0	0	0	0	0	0	0	0	0	0	0	0	0	0	0	0	0	0	0	0	0	0	0	0	0	0	0	0	0
4930505A04Rik	0	0	0	0	0	0	0	0	0	0	0	0	0	0	0	0	0	0	0	0	0	0	0	0	0	0	0	0	0	0	0	0	0	0	0	0	0	0	0	0	21	0	0	0	0	0	0	0	0
4930505G20Rik	0	0	0	0	0	0	0	0	0	0	0	0	0	0	0	0	0	0	0	0	0	0	0	0	0	0	0	0	0	0	0	0	0	0	0	0	0	0	0	0	0	0	0	0	0	0	0	0	0
4930506M07Rik	0	4	10	0	8	135	0	6	0	40	2	0	17	64	0	0	0	0	5	1	0	0	0	0	39	0	1	0	0	6	10	46	22	2	9	0	5	0	0	103	0	0	2	36	0	3	203	11	0
4930507D05Rik	0	0	0	0	62	0	0	0	0	0	0	0	0	0	0	0	0	0	0	0	0	0	0	0	0	0	0	0	0	0	0	0	0	0	0	0	0	0	0	0	0	0	0	0	0	0	0	0	0
4930509E16Rik	0	0	0	0	0	0	0	0	0	0	0	0	0	0	0	0	0	0	0	0	0	0	1	0	0	0	0	0	0	0	0	0	0	0	0	0	0	0	0	0	0	0	0	0	0	0	0	0	0
4930509J09Rik	0	0	0	0	0	1	0	0	0	0	0	0	0	0	0	0	0	0	0	0	0	1	0	1	0	0	0	0	0	0	5	0	0	0	1	0	0	11	0	0	0	0	1	0	3	0	0	0	35
4930509K18Rik	0	0	0	0	0	0	0	0	0	0	0	0	0	0	0	0	0	0	0	0	0	0	0	0	0	0	0	0	0	0	0	0	0	0	0	0	0	0	0	0	0	0	0	0	0	0	0	0	0
4930511A02Rik	0	0	0	0	0	0	0	0	0	0	0	0	0	0	0	0	0	0	0	0	1	0	0	0	0	0	0	0	0	0	0	0	0	0	0	0	0	0	0	0	0	0	0	0	0	0	0	0	68
4930511E03Rik	0	0	0	0	0	0	0	0	0	0	0	0	0	0	0	0	0	0	0	0	0	0	0	0	0	0	0	0	0	0	0	0	0	0	0	0	0	0	0	0	0	0	0	0	0	0	0	0	0
4930511I11Rik	0	0	0	0	0	0	0	0	0	0	0	0	0	0	0	0	0	0	0	0	0	0	0	0	0	0	0	0	0	0	0	0	0	0	0	0	0	0	0	0	0	0	0	0	0	0	0	0	0
4930511M06Rik	141	111	146	123	115	213	116	112	140	148	165	186	133	129	90	121	7	166	125	80	128	90	153	161	107	167	132	93	177	111	147	141	151	111	177	193	99	117	147	105	107	190	163	107	124	48	149	133	176
4930511M11Rik	0	0	0	0	0	0	0	0	0	1	0	0	0	0	0	0	0	0	0	0	0	0	0	0	0	0	0	0	0	0	0	0	0	0	0	0	0	0	0	0	0	0	0	0	0	0	0	0	0
4930512B01Rik	1	0	0	0	0	0	0	0	0	0	0	0	0	0	0	0	0	0	0	0	1	0	0	0	0	0	0	0	0	0	0	0	0	2	0	0	0	0	0	0	0	0	0	0	0	0	0	0	2
4930513D17Rik	0	0	0	0	0	0	0	0	0	0	0	0	0	0	0	0	0	0	0	0	0	0	0	0	0	0	0	0	0	0	0	0	0	0	0	0	0	0	0	0	0	0	0	0	0	0	0	0	0
4930513N10Rik	0	0	0	0	1	0	0	0	0	0	0	0	0	0	0	0	0	0	0	0	0	0	0	0	0	0	0	0	0	0	0	0	0	0	0	0	0	0	0	0	0	0	0	0	0	0	0	0	0
4930513O06Rik	0	0	0	0	0	0	0	0	0	0	0	0	0	0	0	0	0	0	0	0	0	0	0	0	0	0	0	0	0	0	0	0	0	0	0	0	0	0	0	0	0	0	0	0	0	0	0	0	0
4930515B02Rik	0	0	0	0	0	0	0	0	0	0	0	0	0	0	0	0	0	0	0	0	0	0	0	0	0	0	0	0	0	0	0	0	0	0	0	0	0	0	0	0	0	0	0	0	0	0	0	0	0
4930515G01Rik	0	0	3	0	0	0	0	0	0	0	0	0	0	0	0	0	0	0	0	0	0	0	0	0	3	0	0	0	6	0	0	0	0	0	0	0	0	0	0	0	0	0	0	0	0	0	0	0	0
4930515G16Rik	0	0	0	0	0	0	0	0	0	2	0	0	0	0	0	0	0	0	0	0	0	0	0	0	0	0	0	0	0	0	0	0	0	0	0	0	0	0	0	0	0	0	0	0	0	0	0	0	0
4930515L03Rik	0	0	0	0	0	0	0	0	4	0	0	0	0	0	0	0	0	0	0	0	0	0	0	0	0	0	0	0	0	0	0	0	0	0	0	0	0	0	0	0	0	0	0	0	0	0	0	0	0
4930515L19Rik	0	0	0	0	0	0	0	0	0	0	0	0	0	0	0	0	0	0	0	0	0	0	0	0	0	0	0	0	0	0	0	0	0	0	0	0	0	0	0	0	0	0	0	0	0	0	0	0	0
4930517E11Rik	0	0	0	0	0	0	0	0	0	0	0	0	0	0	0	0	0	0	0	0	0	0	0	0	0	0	0	0	0	0	0	0	0	0	0	0	0	0	0	0	0	0	0	0	0	0	0	0	0
4930518P08Rik	0	0	0	0	0	0	0	0	0	0	0	0	0	0	0	0	0	0	0	0	0	0	0	0	0	0	0	0	0	0	0	0	0	0	0	0	0	0	0	0	0	0	0	0	0	0	0	0	0
4930519D14Rik	0	0	0	0	0	0	0	0	0	0	0	0	0	0	0	0	0	0	0	0	0	0	0	0	0	0	0	0	0	0	0	0	0	0	0	0	0	0	0	0	0	0	0	0	0	0	0	0	0
4930519F09Rik	8	12	3	2	13	14	5	7	44	14	14	28	2	0	6	13	0	26	10	7	21	15	30	0	6	5	20	6	9	29	1	11	11	18	12	4	0	22	22	9	6	8	13	3	4	1	1	10	14
4930519F16Rik	0	0	0	0	0	0	0	0	0	0	0	0	0	0	0	0	0	0	0	0	0	0	0	0	0	0	0	0	0	0	0	0	0	0	0	0	0	0	0	0	0	0	0	0	0	0	0	0	0
4930519F24Rik	0	0	0	0	0	0	0	0	0	0	0	0	0	0	0	0	0	0	0	0	0	0	0	0	0	0	0	0	0	0	0	0	0	0	0	0	0	0	0	0	0	0	0	0	0	0	0	0	0
4930519G04Rik	1	2	2	3	1	3	5	5	2	6	5	9	2	0	5	2	1	1	3	0	8	6	1	2	1	6	3	5	7	2	4	7	2	1	1	7	4	3	2	2	0	0	4	1	3	2	3	0	4
4930519H02Rik	0	0	0	0	0	0	0	0	0	0	0	0	0	0	0	1	0	0	2	0	0	0	1	0	0	0	0	0	0	1	0	0	0	0	0	0	0	0	0	0	0	0	0	0	0	0	0	0	0
4930520O04Rik	0	0	0	0	0	0	0	0	0	0	0	0	0	0	0	0	0	0	0	0	0	0	0	0	0	0	0	0	0	0	0	0	0	0	0	0	0	0	0	0	0	0	0	0	0	0	0	0	0
4930520P13Rik	0	0	0	0	0	0	0	0	0	0	0	0	0	0	0	0	0	0	0	0	0	0	0	0	0	0	0	0	0	0	0	0	0	0	0	0	0	0	0	0	0	0	1	0	0	0	0	0	0
4930521A18Rik	0	0	0	0	0	0	0	0	0	0	0	0	0	0	0	0	0	0	0	0	0	0	0	0	0	0	0	0	0	0	0	0	0	0	0	0	0	0	0	0	0	0	0	0	0	0	0	0	0
4930521E06Rik	0	0	0	0	0	0	0	0	0	0	0	0	0	0	0	0	0	0	0	0	0	0	0	0	0	0	0	0	0	0	0	0	0	0	0	0	0	0	0	0	0	0	0	0	0	0	0	0	0
4930522H14Rik	0	0	0	0	0	0	0	0	0	0	0	0	0	0	0	0	0	0	0	0	0	0	0	0	0	0	0	0	0	0	0	0	0	0	0	0	0	0	0	0	0	0	0	0	0	0	0	0	0
4930522O17Rik	0	0	0	0	0	0	0	0	0	0	0	0	0	0	0	0	0	0	0	0	0	0	0	0	0	0	0	0	0	0	0	0	0	0	0	0	0	0	0	0	0	0	0	0	0	0	0	0	0
4930523C07Rik	0	0	0	0	0	0	0	0	0	0	0	0	1	0	0	0	0	0	0	0	0	0	0	0	0	0	0	0	0	0	0	0	0	0	0	0	0	0	0	0	0	0	1	0	0	0	0	0	0
4930523O13Rik	0	0	0	0	0	0	0	0	0	0	0	0	0	0	0	0	0	0	0	0	0	0	0	0	0	0	0	0	0	0	0	0	0	0	0	0	0	0	0	0	0	0	0	0	0	0	0	0	0
4930524B15Rik	0	0	0	0	0	0	0	0	0	0	0	0	0	0	0	0	0	0	0	0	0	0	0	0	0	0	0	0	0	0	0	0	0	0	0	0	0	0	0	0	0	0	0	0	0	0	0	0	0
4930524C18Rik	0	0	0	0	0	0	0	0	0	0	0	0	0	0	0	0	0	0	0	0	0	0	0	0	0	0	0	0	0	0	0	0	0	0	0	0	0	0	0	0	0	0	0	0	0	0	0	0	0
4930524E20Rik	0	0	0	0	0	0	0	0	0	0	0	0	0	0	0	0	0	0	0	0	0	0	0	0	0	0	0	0	0	0	0	0	0	0	0	0	0	0	0	0	0	0	0	0	0	0	0	0	0
4930524L23Rik	0	0	0	0	0	0	0	0	0	0	0	0	0	0	0	0	0	0	0	0	0	0	0	0	0	0	0	38	0	0	0	0	0	0	0	0	0	25	0	0	0	0	0	0	0	0	0	0	0
4930524N10Rik	0	0	0	0	0	0	0	0	0	0	0	0	0	0	0	0	0	0	0	0	0	0	0	0	0	0	0	0	0	0	0	0	0	0	0	0	0	0	0	0	0	0	0	0	0	0	0	0	0
4930524O05Rik	0	0	0	0	0	0	0	0	0	0	0	0	0	0	0	0	0	0	0	0	0	0	0	0	0	0	0	0	0	0	0	0	0	0	0	0	0	0	0	0	0	0	0	0	0	0	0	0	0
4930524O08Rik	0	0	0	0	0	0	0	0	0	0	0	0	0	0	0	0	0	0	0	0	0	0	0	0	0	0	0	0	0	0	0	0	0	0	0	0	0	0	0	0	0	0	0	0	0	0	0	0	0
4930525D18Rik	0	0	0	0	0	0	0	0	0	0	0	0	0	0	0	0	0	0	0	0	0	0	0	0	0	0	0	0	0	0	0	0	0	0	0	0	0	0	0	0	0	0	0	0	0	0	0	0	0
4930525F21Rik	0	0	0	0	0	0	0	0	0	0	0	0	0	0	0	0	0	0	0	0	0	0	0	0	0	0	0	0	0	0	0	0	0	0	0	0	0	0	0	0	0	0	0	0	0	0	0	0	0
4930525G20Rik	0	0	0	0	0	1	0	0	0	0	0	0	0	0	0	0	0	0	0	0	0	0	0	0	0	0	0	0	0	0	0	0	0	4	0	0	0	56	0	0	0	0	0	0	0	0	0	0	0
4930525M21Rik	0	0	0	0	0	0	0	0	0	0	0	0	0	0	0	0	0	0	0	0	0	0	0	0	0	0	0	0	0	0	0	0	0	0	0	0	0	0	0	0	0	0	0	0	0	0	0	0	0
4930526D03Rik	0	0	0	0	0	0	0	0	0	0	0	0	0	0	0	0	0	0	0	0	0	0	0	0	0	0	0	0	0	0	0	0	0	0	0	0	0	0	0	0	0	0	0	0	0	0	0	0	0
4930526I15Rik	0	0	0	0	0	0	0	0	0	0	0	0	0	0	0	0	0	0	0	0	0	0	0	0	0	0	0	0	0	0	0	0	0	0	0	0	0	0	0	0	0	0	0	0	0	0	0	0	0
4930526L06Rik	0	0	1	0	0	0	0	0	0	3	0	0	1	0	0	0	0	0	1	0	0	0	0	1	0	0	0	0	0	1	2	0	0	1	0	0	4	0	0	1	2	1	1	0	0	0	1	0	0
4930527F14Rik	0	0	0	0	0	0	0	0	0	0	0	0	0	0	0	0	0	0	0	0	0	0	0	0	0	0	0	0	0	0	0	0	0	0	0	0	0	0	0	0	0	0	0	0	0	0	0	0	0
4930527G23Rik	0	0	0	0	0	0	0	0	0	0	0	0	0	0	0	0	0	0	0	0	0	0	0	0	0	0	0	0	0	0	0	0	0	0	0	0	0	0	0	0	0	0	0	0	0	0	0	0	0
4930528A17Rik	0	0	1	1	0	0	0	0	0	1	0	1	0	0	0	23	3	0	45	0	0	0	1	0	0	0	0	0	0	0	0	0	0	0	0	1	0	0	1	0	71	0	0	1	2	0	0	0	7
4930528D03Rik	0	0	0	9	0	1	5	0	3	0	0	3	0	20	2	1	0	0	0	1	0	0	4	0	0	0	1	6	0	0	5	1	0	0	17	14	36	13	6	2	2	7	1	0	0	0	0	0	1
4930528F23Rik	0	0	0	0	0	0	0	0	0	0	0	0	0	0	0	0	0	0	0	0	0	0	0	0	0	0	0	0	0	0	0	0	0	0	0	0	0	0	0	0	0	0	0	0	0	0	0	0	0
4930528P14Rik	0	0	0	0	0	0	0	0	0	0	0	0	0	0	0	0	0	0	0	0	0	0	0	0	0	0	0	0	0	0	0	0	0	0	0	0	0	0	0	0	0	0	0	0	0	0	0	0	0
4930529C04Rik	0	0	0	0	0	0	0	0	0	0	0	0	0	0	0	0	0	0	0	0	0	0	0	0	0	0	0	0	0	0	0	0	0	0	0	0	0	0	0	0	0	0	0	0	0	0	0	0	0
4930529F22Rik	0	0	0	0	0	0	0	0	0	0	0	0	0	0	0	0	0	0	0	0	0	0	0	0	0	0	0	0	0	0	0	0	0	0	0	0	0	0	0	0	0	0	0	0	0	0	0	0	0
4930529F24Rik	48	0	2	0	0	0	0	0	0	0	0	0	0	0	0	1	0	0	2	0	0	0	1	7	0	0	2	0	0	0	15	0	0	0	0	0	0	0	0	0	0	0	20	36	0	8	0	10	0
4930529K09Rik	0	0	0	0	0	0	0	0	0	0	0	0	0	0	0	0	0	0	0	0	0	0	0	0	0	0	0	0	0	0	0	0	0	0	0	0	0	0	0	0	0	0	0	0	0	0	0	0	0
4930529L06Rik	0	0	0	0	0	0	0	0	0	0	0	0	0	0	0	0	0	0	0	0	0	0	0	0	0	0	0	0	0	0	0	0	0	0	0	0	0	0	0	0	0	0	0	0	0	0	0	0	0
4930529M08Rik	0	0	0	0	0	0	0	0	0	0	0	0	0	0	0	0	0	0	0	0	0	0	0	0	0	0	0	0	0	0	0	0	0	0	0	1	0	1	0	3	0	0	0	0	0	0	0	0	3
4930533B01Rik	0	0	0	0	0	0	0	0	0	0	0	0	0	0	0	0	0	0	0	0	0	0	0	0	0	0	0	0	0	0	0	0	0	0	0	0	0	0	0	0	0	0	0	0	0	0	0	0	0
4930533P14Rik	0	0	0	0	0	0	0	0	0	0	0	0	0	0	0	0	0	0	0	0	0	0	0	0	0	0	0	0	0	0	0	0	0	0	0	0	0	0	0	0	0	0	0	0	0	0	0	0	0
4930534B04Rik	0	0	0	0	0	0	0	0	0	0	0	0	0	0	0	0	0	0	0	0	0	0	0	0	0	0	0	0	0	0	0	0	0	0	0	0	0	0	0	0	0	0	0	0	4	0	0	0	0
4930538K18Rik	0	0	0	0	0	0	0	7	0	0	0	0	0	0	0	0	0	0	0	0	1	0	0	0	0	0	0	0	0	0	0	0	0	0	0	0	0	0	0	0	0	0	0	0	0	0	0	0	0
4930539C22Rik	0	0	0	0	0	0	0	0	0	0	0	0	0	0	0	0	0	0	0	0	0	0	0	0	0	0	0	0	0	0	0	0	0	0	0	0	0	0	0	0	0	0	0	0	0	0	0	0	0
4930539E08Rik	14	15	5	1	13	12	10	11	9	7	11	13	15	6	12	9	8	15	29	14	11	7	3	11	11	19	8	10	25	5	22	10	13	12	26	17	9	10	13	18	24	5	12	18	8	10	20	12	16
4930539J05Rik	0	0	0	0	0	0	0	0	0	0	0	0	0	0	0	0	0	0	0	0	0	0	13	0	0	0	0	0	0	0	0	0	0	0	0	0	0	0	0	0	0	0	0	0	2	2	0	0	0
4930539M17Rik	0	0	0	0	0	0	0	1	0	0	0	0	0	0	0	0	0	0	0	0	0	0	0	0	0	0	0	0	0	0	0	0	0	0	0	0	0	0	0	0	0	0	0	0	0	0	0	0	0
4930539N22Rik	0	11	7	17	22	9	32	0	31	24	61	36	0	8	35	27	0	36	13	14	2	3	23	0	7	83	11	8	14	0	16	0	16	4	0	30	7	45	16	25	0	24	25	45	15	5	4	14	8
4930540M03Rik	0	0	0	0	0	0	0	0	0	0	0	0	0	0	0	0	0	0	0	0	0	0	0	0	0	0	0	0	0	0	0	0	0	0	0	0	0	0	0	0	0	0	0	0	0	0	0	0	0
4930542C21Rik	0	0	0	0	0	0	0	0	0	0	0	0	0	0	0	0	0	0	0	0	0	0	0	0	0	0	0	0	0	0	0	0	0	0	0	0	0	0	0	0	0	0	0	0	0	0	0	0	0
4930542D17Rik	0	0	0	1	0	0	0	0	0	0	0	0	0	0	0	0	0	0	0	0	0	0	0	0	0	0	0	0	0	0	0	0	0	0	0	0	0	0	6	0	0	0	0	0	0	0	0	0	0
4930542H20Rik	0	0	0	0	0	0	0	0	0	0	0	0	0	0	0	0	0	0	0	0	0	0	0	0	0	0	0	0	0	0	0	0	0	0	0	0	0	0	0	0	0	0	0	0	0	0	0	0	0
4930543E12Rik	0	0	0	0	0	0	0	0	0	0	0	0	0	0	0	0	0	0	0	0	0	0	0	0	0	0	0	0	0	0	0	0	0	0	0	0	0	0	0	0	0	0	0	0	0	0	0	0	0
4930544D05Rik	0	0	0	0	0	0	0	0	0	0	0	0	0	0	0	0	0	0	0	0	0	0	0	0	0	0	0	0	0	0	0	0	0	0	0	0	0	0	0	0	0	0	0	0	0	0	0	0	0
4930544G11Rik	0	0	0	0	0	0	0	0	0	0	0	0	0	0	0	0	0	0	0	0	0	0	0	0	0	0	0	0	0	0	0	0	0	0	0	0	0	0	0	0	0	0	0	0	0	0	0	0	0
4930544M13Rik	0	0	0	0	0	0	0	0	0	0	0	0	0	0	0	0	0	0	0	0	0	0	0	0	0	0	0	0	0	0	0	0	0	0	0	0	0	0	0	0	0	0	0	0	0	0	0	0	0
4930544O15Rik	0	0	0	0	0	0	0	0	0	0	0	0	0	0	0	0	0	0	0	0	0	0	0	0	0	0	0	0	0	0	0	0	0	0	0	0	0	0	0	0	0	0	0	0	0	0	0	0	0
4930545E07Rik	0	0	0	0	0	0	0	0	0	0	0	0	0	0	0	0	0	0	0	0	0	0	0	0	0	0	0	0	0	0	0	0	0	0	0	0	0	0	0	0	0	0	0	0	0	0	0	0	0
4930545H06Rik	0	0	0	0	0	0	0	0	0	0	0	0	0	0	0	0	0	0	0	0	0	0	0	0	0	0	0	0	0	0	0	0	0	0	0	0	0	0	0	0	0	0	0	0	0	0	0	0	0
4930545L23Rik	0	0	0	0	0	1	0	0	0	0	21	0	0	0	0	0	0	1	0	0	0	0	0	0	0	0	0	0	0	0	0	0	0	0	0	0	0	0	0	0	0	0	0	0	0	1	0	0	0
4930546C10Rik	0	0	0	0	0	0	0	0	0	0	0	0	0	0	0	0	0	0	0	0	0	0	0	0	0	0	0	0	0	0	0	0	0	0	0	0	0	0	0	0	0	0	0	0	0	0	0	0	0
4930546K05Rik	2	1	0	0	0	1	0	0	0	0	1	0	0	1	0	0	0	0	0	0	0	1	0	0	0	0	1	0	1	0	0	3	0	2	1	0	0	0	1	0	1	1	0	0	0	0	0	0	0
4930547C10Rik	0	0	0	0	0	0	0	0	0	0	0	0	0	0	0	0	0	0	0	0	0	0	0	0	0	0	0	0	0	0	0	0	0	0	0	0	0	0	0	0	0	0	0	0	0	0	0	0	0
4930547E08Rik	0	0	0	0	0	0	0	0	0	0	0	0	0	0	0	0	0	0	0	0	0	0	0	0	0	0	0	0	0	0	0	0	0	0	0	0	0	0	0	0	0	0	0	0	0	0	0	0	0
4930547E14Rik	0	0	0	0	0	0	0	0	0	0	0	0	0	0	0	0	0	3	0	0	0	0	0	0	0	0	0	0	0	0	0	0	0	0	0	0	0	0	0	0	0	0	0	0	0	0	0	0	5
4930547N16Rik	0	0	0	0	0	0	0	0	0	0	0	0	0	0	0	0	0	0	0	0	0	0	0	0	0	0	0	0	0	0	0	0	0	0	0	0	0	0	0	0	0	0	0	0	0	0	0	0	0
4930548G14Rik	0	0	0	0	0	0	0	0	0	0	0	0	0	0	0	0	0	0	0	0	0	0	0	0	0	0	0	0	0	0	0	0	0	0	0	0	0	0	0	0	0	0	0	0	0	0	0	0	0
4930548H24Rik	0	0	0	0	0	0	0	0	0	0	0	0	0	0	0	0	0	0	0	0	0	0	0	0	0	0	0	0	0	0	0	0	0	0	0	0	0	0	0	0	0	0	0	0	0	0	0	0	0
4930548J01Rik	0	0	0	0	0	0	0	0	0	0	0	0	0	0	0	0	0	0	0	0	0	0	0	0	0	0	0	0	0	0	0	0	0	0	0	0	0	0	0	0	0	0	0	0	0	0	0	0	0
4930548K13Rik	0	0	0	0	0	0	0	0	0	0	0	0	0	0	0	0	0	0	0	0	0	0	0	0	0	0	0	0	0	0	0	0	0	0	0	0	0	0	0	0	0	0	0	0	0	0	0	0	0
4930549C01Rik	0	0	0	0	0	0	0	0	0	0	0	0	0	0	0	0	0	0	0	0	0	0	0	0	0	0	0	0	0	0	0	0	0	0	0	0	0	0	0	0	0	0	0	0	0	0	0	0	0
4930549G23Rik	0	0	0	0	0	0	0	0	0	0	0	0	0	1	0	0	0	0	0	0	0	0	0	0	0	0	0	0	0	0	0	0	0	0	0	0	0	0	0	0	0	0	0	0	0	0	0	0	0
4930550C14Rik	0	0	0	0	0	0	0	0	0	0	0	0	0	0	0	0	0	0	0	0	0	0	0	0	0	0	0	0	0	0	0	0	0	0	0	0	0	0	0	0	0	0	0	0	0	0	0	0	0
4930550L24Rik	0	0	0	0	0	0	0	0	0	0	0	0	0	0	0	0	0	0	0	0	0	0	0	0	0	0	0	0	0	0	0	0	0	0	0	0	0	0	0	0	0	0	0	0	0	0	0	0	0
4930552N02Rik	0	0	0	0	0	0	0	0	0	0	0	0	0	0	0	0	0	0	0	0	0	0	0	0	0	0	0	0	0	0	0	0	0	0	0	0	0	0	0	0	0	0	0	0	0	0	0	0	0
4930552P12Rik	0	0	0	0	0	0	0	0	0	0	0	0	0	0	13	0	0	0	0	0	0	0	0	0	0	0	0	0	0	0	0	0	0	0	0	0	0	0	0	0	0	0	0	0	0	0	0	0	0
4930553E22Rik	0	0	0	0	0	0	0	0	0	0	0	0	0	0	0	0	0	0	0	0	0	0	0	0	0	0	0	0	0	0	0	0	0	0	0	0	0	0	0	0	0	0	0	0	0	0	0	0	0
4930554C24Rik	0	0	0	0	0	0	0	0	0	0	0	0	0	0	0	0	0	0	0	0	0	0	0	0	0	0	0	0	0	0	0	0	0	0	0	0	0	0	0	0	0	0	0	0	0	0	0	0	0
4930555B11Rik	0	0	0	0	0	0	0	0	0	0	0	0	0	0	0	0	0	0	0	0	0	0	0	0	0	0	0	0	0	0	0	0	0	0	0	0	0	0	0	0	0	0	0	0	0	0	0	0	0
4930555G01Rik	0	0	0	0	0	0	0	0	0	0	0	0	6	0	13	0	0	0	0	0	0	0	3	0	0	0	0	0	11	7	0	0	0	0	0	0	0	0	0	0	0	0	0	0	0	0	0	0	0
4930555I21Rik	0	0	0	0	0	0	0	0	0	0	0	0	0	0	0	5	0	0	0	0	0	0	0	0	0	0	0	0	0	0	0	0	0	0	0	0	0	0	0	0	0	0	0	0	0	0	0	12	0
4930556C24Rik	0	0	0	0	0	0	0	0	0	0	0	0	0	0	0	0	0	0	0	0	0	0	0	0	0	0	0	0	0	0	0	0	0	0	0	0	0	0	0	0	0	0	0	0	0	0	0	0	0
4930556G01Rik	0	0	0	0	0	0	0	0	0	0	0	0	0	0	0	0	0	0	0	0	0	0	0	0	0	0	0	0	0	0	0	0	0	0	0	0	0	0	0	0	0	0	0	0	0	0	0	0	0
4930556J02Rik	0	0	0	0	0	0	0	0	0	0	0	0	0	0	0	0	0	0	0	0	0	0	0	0	0	0	0	0	0	0	0	0	0	0	0	0	0	0	0	0	0	0	0	0	0	0	0	0	0
4930556M19Rik	1	0	2	2	1	2	1	4	4	3	2	3	4	2	0	3	0	2	2	2	1	1	0	1	4	3	2	2	3	0	1	3	1	4	6	1	3	2	2	0	2	1	3	1	1	1	2	4	2
4930556N09Rik	0	0	0	0	0	0	0	0	0	0	0	0	0	0	0	0	0	0	0	0	0	0	0	0	0	0	0	0	0	0	0	0	0	0	0	0	0	0	0	0	0	0	0	0	0	0	0	0	0
4930557A04Rik	0	0	0	0	0	0	0	0	0	0	0	0	0	0	0	0	0	0	0	0	0	0	0	0	0	0	0	0	0	0	0	0	0	0	0	0	0	0	0	0	0	0	0	0	0	0	0	0	0
4930557J02Rik	0	0	0	0	0	0	0	0	0	0	0	0	0	0	0	0	0	0	0	0	0	0	0	0	0	0	0	0	0	0	0	0	0	0	0	0	0	0	0	0	0	0	0	0	0	0	0	0	0
4930558C23Rik	0	0	0	0	0	0	0	0	0	0	0	0	0	0	0	0	0	0	0	0	0	0	0	0	0	0	0	0	0	0	0	0	0	0	0	0	0	0	0	0	0	0	0	0	0	0	0	0	0
4930558G05Rik	0	0	0	0	0	0	0	0	0	0	0	0	0	0	0	0	0	0	0	0	0	0	0	0	0	0	0	0	0	0	0	0	0	0	0	0	0	0	0	0	0	0	0	0	0	0	0	0	0
4930558J18Rik	0	0	0	0	0	0	0	0	0	0	1	1	0	0	0	0	0	0	0	2	0	0	1	0	1	0	1	2	0	0	0	0	1	0	1	0	0	0	1	0	0	0	2	0	0	0	3	0	1
4930558K02Rik	0	0	0	0	0	0	0	0	0	0	0	0	0	0	0	0	0	0	0	0	0	0	2	0	0	0	0	0	0	0	0	0	0	0	0	0	0	0	0	0	0	0	0	0	0	0	0	0	0
4930562C15Rik	0	0	0	0	0	0	0	0	0	0	0	0	0	0	0	0	0	0	0	0	0	0	0	0	0	0	0	0	0	0	0	0	0	0	0	0	0	0	0	0	0	0	0	0	0	0	0	0	0
4930562F07Rik	0	0	0	0	0	0	0	0	0	0	0	0	0	0	0	0	0	0	0	0	0	0	0	0	0	0	0	0	0	0	0	0	0	0	0	0	0	0	0	0	0	0	0	0	0	0	0	0	0
4930563D23Rik	0	0	0	0	0	0	0	0	0	0	0	0	0	0	0	0	0	0	0	0	0	0	0	0	0	0	0	0	0	0	0	0	0	0	0	0	0	0	0	0	0	0	0	0	0	0	0	0	0
4930563E18Rik	0	0	0	0	0	0	0	0	0	0	0	0	0	0	0	0	0	0	0	0	0	0	0	0	0	0	0	0	0	0	0	0	0	0	0	0	0	0	0	0	0	1	0	0	0	0	0	1	0
4930563E22Rik	0	0	0	0	0	0	0	0	0	0	45	0	0	0	0	0	0	0	0	0	0	0	0	90	0	0	0	0	0	14	0	0	0	0	0	0	0	0	0	0	0	225	0	15	105	0	0	0	0
4930563F08Rik	0	8	0	0	3	0	0	0	0	0	0	60	0	0	15	27	0	77	20	4	0	0	0	0	0	0	16	18	0	0	0	35	0	13	0	35	36	22	34	0	11	0	0	0	32	0	15	0	38
4930563M20Rik	6	2	3	2	0	0	0	0	1	2	5	0	0	1	0	1	1	0	1	0	5	1	0	2	0	2	2	0	0	0	0	0	2	2	3	7	1	1	1	8	0	2	0	2	1	0	2	2	6
4930564B18Rik	0	0	0	0	0	0	0	0	0	0	0	0	0	0	0	0	0	0	0	0	0	0	0	0	0	0	0	0	0	0	0	0	0	0	0	0	0	0	0	0	0	0	0	0	0	0	0	0	0
4930564D02Rik	0	0	0	0	0	0	0	0	0	0	0	0	0	0	0	0	0	0	0	0	0	0	0	0	0	0	0	0	0	0	0	0	0	0	0	0	0	0	0	0	0	0	0	0	0	0	0	0	0
4930564G21Rik	0	0	0	0	0	0	0	0	0	0	0	0	0	0	0	0	0	0	0	0	0	0	0	0	0	0	0	0	0	0	0	0	0	0	0	0	0	0	0	0	0	0	0	0	0	0	0	0	0
4930564K09Rik	0	0	0	0	0	0	0	0	0	0	0	1	0	0	0	1	0	1	0	0	0	0	0	0	0	0	1	0	0	0	0	0	0	0	1	1	0	0	0	0	0	0	1	0	0	0	1	1	0
4930565A17	0	0	0	0	0	0	0	0	0	0	0	0	0	0	0	0	0	0	0	0	0	0	0	0	0	0	0	0	0	0	0	0	0	0	0	0	0	0	0	0	0	0	0	0	0	0	0	0	0
4930565D16Rik	0	0	0	0	0	0	0	0	0	0	0	0	0	0	0	0	0	0	0	0	0	0	0	0	0	0	0	0	0	0	0	0	0	0	0	0	0	0	0	0	0	0	0	0	0	0	0	0	0
4930565N06Rik	0	0	0	0	0	0	0	0	0	1	1	0	1	0	0	0	0	1	0	0	0	0	1	1	2	1	0	1	0	0	0	0	0	0	3	1	1	0	0	0	1	1	0	0	2	0	0	0	0
4930567H12Rik	0	0	0	0	0	0	0	0	0	0	0	0	0	0	0	0	0	0	0	0	0	0	0	0	0	0	0	0	0	0	0	0	0	0	0	0	0	0	0	0	0	0	0	0	0	0	0	0	0
4930567H17Rik	0	0	0	0	0	0	0	0	0	0	0	0	0	0	0	0	0	0	0	0	0	0	0	0	0	0	0	0	0	0	0	0	0	0	0	0	0	0	0	0	0	0	0	0	0	0	0	0	0
4930567J20Rik	0	0	0	0	0	0	0	0	0	0	0	0	0	0	0	0	0	0	0	0	0	0	0	0	0	0	0	0	0	0	0	0	0	0	0	0	0	0	0	0	0	0	0	0	0	0	0	0	0
4930567K20Rik	0	0	0	0	0	0	0	0	0	0	0	0	0	0	0	0	0	0	0	0	0	0	0	0	0	0	0	0	0	0	0	0	0	0	0	0	0	0	0	0	0	0	0	0	0	0	0	0	0
4930568D16Rik	0	0	0	0	0	0	0	0	0	0	0	0	0	0	0	0	0	0	0	0	0	0	0	0	0	0	0	0	0	0	0	0	0	0	0	0	0	0	0	0	0	0	0	0	0	0	0	0	0
4930568E12Rik	0	0	0	0	0	0	0	0	0	0	0	0	0	0	0	0	0	0	1	0	0	0	0	1	0	0	0	0	0	0	0	0	0	0	0	0	0	0	1	0	0	0	0	0	0	0	0	0	0
4930568G15Rik	0	0	0	0	0	0	0	0	0	0	0	0	0	0	0	36	0	0	0	0	0	0	0	0	0	0	0	0	0	0	0	0	0	0	0	0	0	0	0	0	0	0	0	0	0	0	0	0	0
4930568K20Rik	0	0	0	0	0	0	0	0	0	0	4	0	0	0	0	0	0	0	0	3	0	0	0	0	0	0	0	0	0	0	0	0	0	12	0	0	0	0	0	0	0	0	0	0	0	2	0	0	0
4930570G19Rik	0	3	0	0	0	22	0	0	9	0	0	7	0	0	0	0	118	237	92	0	0	0	21	2	0	159	0	0	0	1	67	0	0	0	0	0	0	18	0	0	23	119	298	0	29	9	33	0	0
4930571K23Rik	0	0	0	0	0	0	0	0	0	0	0	0	0	0	0	0	0	0	0	0	0	0	0	0	0	0	0	0	0	0	0	0	0	0	0	0	0	0	0	0	0	0	0	0	0	0	0	0	0
4930572J05Rik	0	0	0	0	0	0	0	0	0	0	0	0	0	0	0	0	0	0	0	0	0	0	0	0	0	0	0	0	0	0	0	0	0	0	0	14	0	0	0	0	0	0	0	0	0	0	0	0	0
4930572K03Rik	0	0	0	0	0	0	0	0	0	0	0	0	0	0	0	0	0	0	0	0	0	0	0	0	0	0	0	0	0	0	0	0	0	0	0	0	0	0	0	0	0	0	0	0	0	0	0	0	0
4930572O13Rik	0	0	0	0	0	0	0	0	0	0	0	0	0	0	0	0	0	0	0	0	0	0	0	0	0	0	0	0	0	0	0	0	0	0	0	0	0	0	0	0	0	0	0	0	0	0	0	0	0
4930573O16Rik	0	0	0	0	0	0	0	0	0	0	0	0	0	0	0	0	0	0	0	0	0	0	0	0	0	0	0	0	0	0	0	0	0	0	0	0	0	0	0	0	0	0	0	0	0	0	0	0	0
4930578C19Rik	0	0	0	0	0	0	0	0	0	0	0	0	0	0	0	0	0	0	0	0	0	0	0	0	0	0	0	0	0	0	0	0	0	0	0	0	0	0	0	0	0	0	0	0	0	0	0	0	0
4930578E11Rik	0	0	0	1	1	3	0	0	0	1	0	0	0	0	0	0	0	0	0	1	1	0	1	1	1	0	1	1	0	1	0	0	0	0	0	1	1	2	0	0	1	4	0	0	0	0	0	1	1
4930578I06Rik	0	0	0	0	0	0	0	0	0	0	0	0	0	0	0	0	0	0	0	0	0	0	0	0	0	0	0	0	0	0	0	0	0	0	0	0	0	0	0	0	0	0	0	0	0	0	0	0	0
4930578M01Rik	0	0	0	0	0	0	0	0	0	0	4	0	0	0	0	0	0	0	0	0	0	0	0	0	0	0	0	0	0	0	0	2	0	0	0	4	0	0	3	0	0	0	0	0	0	0	0	0	0
4930578N16Rik	0	0	0	0	37	0	5	0	0	0	0	0	2	0	0	3	0	0	33	0	0	0	0	0	0	46	13	0	0	0	0	0	0	0	0	0	3	0	0	0	2	0	0	11	14	3	0	0	16
4930578N18Rik	0	0	0	0	0	0	0	0	0	0	0	0	0	0	0	0	0	0	0	0	0	0	0	0	0	0	0	0	0	0	0	0	0	0	0	0	0	0	0	0	0	0	0	0	0	0	0	0	0
4930579C15Rik	0	0	0	0	0	0	0	0	0	0	0	0	0	0	0	3	0	0	11	0	0	0	0	0	0	0	0	18	0	0	0	0	0	0	0	0	0	0	0	0	0	0	0	0	0	0	0	0	0
4930579F01Rik	0	0	0	0	0	0	0	0	0	0	0	0	0	0	0	0	0	0	0	0	0	0	0	0	0	0	0	0	0	0	0	0	0	0	0	0	0	0	0	0	0	0	0	0	0	0	0	0	0
4930579G18Rik	3	0	1	5	0	3	4	1	3	1	3	5	2	1	2	2	0	0	1	5	17	3	1	0	16	2	3	0	4	3	3	3	6	3	1	3	1	1	1	1	0	3	2	0	0	0	5	2	3
4930579G22Rik	0	0	0	0	0	0	0	0	0	0	0	0	0	0	0	0	0	0	0	0	0	0	0	0	0	0	0	0	0	0	0	0	0	0	0	0	0	0	0	0	0	0	0	0	0	0	0	0	0
4930579G24Rik	2	0	0	0	1	2	1	0	112	2	4	2	2	2	1	1	1	0	2	3	3	6	2	1	5	7	169	0	3	1	0	4	5	3	5	2	4	1	7	2	3	2	8	1	5	0	3	4	6
4930579K19Rik	0	0	0	0	0	0	0	0	0	0	0	0	0	0	0	0	0	74	0	0	0	0	0	0	0	0	0	0	0	0	0	0	0	0	0	0	0	0	0	0	0	0	19	0	0	0	0	0	0
4930581F22Rik	0	0	0	0	0	0	0	0	0	0	0	0	0	0	0	0	0	0	0	0	0	0	0	0	0	0	0	0	0	0	0	0	0	0	0	0	0	0	0	0	0	0	0	0	0	0	0	0	0
4930583H14Rik	0	0	0	0	0	0	0	0	0	0	0	0	0	0	0	0	0	0	0	0	0	0	0	0	0	0	0	0	0	0	0	0	0	0	0	0	0	0	0	0	0	0	0	0	0	0	0	0	0
4930583K01Rik	0	0	0	0	0	0	0	0	0	0	0	0	0	0	0	0	0	0	0	0	0	0	0	0	0	0	0	0	0	0	0	0	0	0	0	0	0	0	0	0	0	0	0	0	0	0	0	0	0
4930583P06Rik	0	0	0	0	0	0	0	0	0	0	0	0	0	0	0	0	0	0	0	0	0	0	0	0	0	0	0	0	0	0	0	0	0	0	0	0	0	0	0	0	0	0	0	0	0	0	0	0	0
4930584F24Rik	0	0	0	0	0	0	0	0	0	0	0	0	0	0	0	0	0	0	0	0	0	0	0	0	0	0	0	0	0	0	0	0	0	0	0	0	0	0	0	0	0	0	0	0	0	0	0	0	0
4930588N13Rik	0	0	0	0	0	0	0	0	0	0	0	0	0	0	0	0	0	0	0	0	0	0	0	0	0	0	0	0	0	0	0	0	0	0	0	0	0	0	0	0	0	0	0	0	0	0	0	0	0
4930590J08Rik	0	0	0	0	0	0	0	0	0	0	0	0	0	0	0	6	0	0	0	0	0	0	0	0	0	0	0	0	0	0	0	0	0	0	0	0	0	0	0	0	0	0	0	0	0	2	0	0	0
4930590L20Rik	0	1	0	0	0	0	0	0	0	0	0	0	0	0	0	0	0	0	0	0	0	0	0	0	0	0	0	0	0	0	2	0	0	0	0	0	0	0	0	0	0	0	0	19	0	0	0	0	0
4930591A17Rik	0	0	0	0	0	0	0	0	0	0	0	0	0	0	0	0	0	0	0	0	0	0	0	0	0	0	0	0	0	0	0	0	0	0	0	0	0	0	0	0	0	0	0	0	0	0	0	0	0
4930592A05Rik	0	0	0	0	0	0	1	0	0	0	0	0	0	0	0	0	0	0	0	0	0	0	0	0	0	0	0	0	0	0	0	0	0	0	0	0	0	8	0	0	0	0	0	0	0	0	0	0	0
4930592I03Rik	0	0	0	0	0	0	0	0	0	0	0	0	0	0	0	0	0	0	0	0	0	0	0	0	0	0	0	0	0	0	0	0	0	0	0	0	0	0	0	0	0	0	0	0	0	0	0	0	0
4930593A02Rik	0	1	0	0	0	0	0	0	0	0	0	0	0	0	0	0	0	0	0	0	0	0	0	0	0	0	0	0	0	0	0	0	0	0	0	0	0	0	0	0	0	0	0	0	0	0	0	0	0
4930593C16Rik	0	0	0	0	0	0	0	0	0	0	0	0	0	0	0	0	0	0	0	0	0	0	0	0	0	0	0	0	0	0	0	0	0	0	0	0	0	0	0	0	0	0	0	0	0	0	0	0	0
4930594C11Rik	0	71	0	0	0	1	0	0	0	0	0	0	0	0	0	0	0	0	0	0	0	0	0	0	0	0	0	1	0	0	0	0	0	1	0	1	0	0	0	1	0	0	0	0	0	0	0	0	0
4930595M18Rik	0	0	0	0	0	0	0	0	0	0	0	0	0	0	0	0	0	0	0	0	0	0	0	0	0	0	0	0	0	0	0	0	0	0	0	0	0	0	0	0	0	0	0	0	0	0	0	0	0
4930596D02Rik	0	0	0	0	0	0	0	0	0	0	0	0	6	0	0	0	0	0	0	0	0	0	0	0	0	0	0	0	0	0	0	0	0	0	0	0	0	0	0	0	0	0	0	0	0	0	0	0	0
4930596M17Rik	0	0	0	0	0	0	0	0	0	0	0	0	0	0	0	0	0	0	0	0	0	0	0	0	0	0	0	0	0	0	0	0	0	0	0	0	0	0	0	0	0	0	0	0	0	0	0	0	0
4930597G03Rik	0	0	0	0	0	0	0	0	0	0	0	0	0	0	0	0	0	0	0	0	0	0	0	0	0	0	0	0	0	0	0	0	0	0	0	0	0	0	0	0	0	0	0	0	0	0	0	0	0
4930598F16Rik	0	0	0	0	0	0	0	0	0	0	0	0	0	0	0	0	0	0	0	0	0	0	0	0	0	0	0	0	0	0	0	0	0	0	0	0	0	0	0	0	0	0	0	0	0	0	0	0	0
4930599N23Rik	0	0	0	0	0	0	0	0	0	0	0	6	0	0	0	0	0	0	0	0	0	0	0	0	0	0	0	1	0	0	0	0	0	0	0	0	0	0	0	0	0	0	0	0	0	0	0	0	0
4931402G19Rik	0	0	0	0	0	0	0	0	1	0	1	1	0	1	0	0	0	0	0	0	0	1	0	0	2	0	0	3	1	0	0	0	0	1	1	0	0	0	0	2	0	3	0	1	0	0	0	2	1
4931403E22Rik	0	0	0	0	0	0	0	0	0	0	0	0	0	0	0	0	0	0	0	0	0	0	0	0	0	0	0	0	0	0	0	0	0	0	0	0	0	0	0	0	0	0	0	0	0	0	0	0	0
4931403G20Rik	0	0	0	0	0	0	0	0	0	0	0	0	0	0	0	1	0	0	0	0	0	0	0	0	0	0	41	0	0	0	0	1	0	0	0	0	0	0	0	0	0	0	0	0	0	0	0	0	7
4931406B18Rik	1	3	0	2	1	5	3	6	0	2	0	3	0	0	0	2	0	3	0	1	1	1	0	2	1	1	0	5	4	0	0	5	3	3	1	3	2	3	2	2	0	1	2	0	2	0	4	0	3
4931406C07Rik	0	0	0	0	0	0	0	0	0	0	116	0	0	0	0	0	0	0	0	0	0	0	0	0	0	0	20	0	0	1	0	0	0	0	0	0	0	0	0	0	0	0	0	2	0	0	83	11	97
4931406H21Rik	0	0	0	0	0	0	0	0	0	0	0	0	0	0	0	0	0	0	0	0	0	0	0	0	0	0	0	0	0	0	0	0	0	0	0	0	0	0	0	0	0	0	0	0	0	0	0	0	0
4931406P16Rik	0	137	17	14	7	18	0	0	83	0	7	1	64	0	0	0	0	0	90	0	0	5	0	0	0	0	0	0	90	4	0	0	0	0	0	0	0	0	0	32	0	0	0	0	12	0	0	0	0
4931407G18Rik	0	0	0	0	0	0	0	0	0	0	0	0	0	0	0	0	0	0	0	0	0	0	0	0	0	0	0	0	0	0	0	0	0	0	0	0	0	0	0	0	0	0	0	0	0	0	0	0	0
4931408A02Rik	0	0	0	0	0	0	0	0	0	0	0	0	0	0	0	0	2	24	0	0	0	0	0	0	0	0	0	0	0	0	0	0	0	0	0	0	0	0	0	0	0	0	0	0	0	0	0	0	0
4931408C20Rik	0	0	0	0	0	0	0	0	0	0	0	0	0	0	0	0	0	0	0	0	0	0	0	0	0	0	0	0	0	0	0	0	0	0	0	0	0	0	0	0	0	0	0	0	0	0	0	0	0
4931408D14Rik	0	0	0	0	0	0	0	0	0	0	0	0	0	0	1	0	0	0	0	0	0	0	0	0	0	0	0	0	0	0	0	0	0	0	0	0	0	0	0	0	1	0	0	0	0	0	0	0	0
4931409K22Rik	0	0	0	0	0	0	0	0	0	0	0	0	0	0	0	0	0	0	0	0	0	0	0	0	0	0	0	0	0	0	0	0	0	0	0	0	0	0	0	0	0	0	0	0	0	0	0	0	0
4931414P19Rik	0	0	0	0	0	0	0	0	0	0	0	0	0	0	0	0	0	0	0	0	0	0	0	0	65	0	51	0	0	64	0	0	71	0	0	0	0	0	0	0	0	0	0	0	0	0	0	0	0
4931417E11Rik	0	0	0	0	0	0	0	0	0	0	0	0	0	0	0	0	0	0	0	0	0	0	0	0	0	0	0	0	0	0	0	0	0	0	0	0	0	0	0	0	0	0	0	0	0	0	0	0	0
4931417G12Rik	0	0	0	0	7	0	0	0	0	0	0	0	0	0	0	3	0	0	0	0	0	0	0	0	0	0	0	0	0	0	0	0	0	0	0	0	0	0	0	0	0	0	0	0	0	0	0	0	0
4931419H13Rik	0	0	0	0	0	0	0	0	0	0	0	0	0	0	0	0	0	0	0	0	0	0	0	0	0	0	0	0	0	0	0	0	0	0	0	0	0	0	0	0	0	0	0	0	0	0	0	0	0
4931420L22Rik	1	0	0	0	0	1	0	0	0	1	1	0	1	0	0	0	0	1	0	0	0	0	1	0	0	0	0	0	1	1	0	1	0	0	0	0	0	0	0	0	0	0	0	0	0	0	0	0	0
4931423N10Rik	0	0	0	0	0	0	0	0	0	0	0	0	0	0	0	0	0	0	0	0	0	0	0	0	0	0	0	0	0	0	0	0	0	0	0	0	0	0	0	0	0	0	0	0	0	0	0	0	0
4931428F04Rik	0	85	3	1	0	0	0	0	0	0	0	0	2	0	0	67	0	0	23	387	20	0	9	197	109	390	3	145	214	0	3	0	2	82	0	0	0	0	0	3	69	0	3	0	146	0	0	0	1
4931428L18Rik	2	1	0	0	0	1	0	0	1	0	0	0	0	0	1	0	0	0	1	0	5	3	0	1	0	1	0	2	1	0	2	0	0	4	1	0	0	1	0	0	0	3	2	3	2	0	0	2	0
4931429I11Rik	0	0	0	0	0	0	0	0	0	0	0	0	0	0	0	0	0	0	0	0	0	0	0	0	0	0	0	0	0	0	0	0	0	0	0	0	0	0	0	0	0	0	0	0	0	0	0	0	0
4931429L15Rik	0	1	0	0	0	1	0	0	2	0	3	1	2	0	1	0	0	3	0	0	1	0	1	1	0	1	0	1	0	0	0	0	0	0	1	4	0	1	0	1	0	1	0	0	0	0	0	0	0
4931429P17Rik	0	0	0	0	0	0	0	0	0	0	0	0	0	0	0	0	0	0	0	0	0	0	0	0	0	0	0	0	0	0	0	0	0	0	0	0	0	0	0	0	0	0	0	0	0	0	0	0	0
4931430N09Rik	0	0	0	0	0	0	0	0	0	0	0	0	0	0	0	0	0	0	0	0	0	0	0	0	0	1	0	0	0	0	0	0	0	0	0	0	0	0	0	0	0	70	0	0	0	0	0	0	0
4931431B13Rik	0	0	0	0	0	0	0	0	0	0	0	0	0	0	0	0	0	0	0	0	0	0	0	0	0	0	0	0	0	0	0	0	0	0	0	0	0	0	0	0	0	0	0	0	0	0	0	0	0
4931431C16Rik	0	0	0	0	0	0	0	0	0	0	0	0	0	0	0	0	0	0	0	0	0	0	0	0	0	0	0	0	0	0	0	0	0	0	0	0	0	0	0	0	0	0	0	0	0	0	0	0	0
4931431F19Rik	0	0	0	0	0	0	0	0	0	0	0	0	0	0	0	0	0	0	0	0	0	0	0	0	0	0	0	0	0	0	0	0	0	0	0	0	0	0	0	0	0	0	0	0	0	0	0	0	0
4931440F15Rik	0	0	0	0	0	0	0	0	0	0	0	0	0	0	0	0	81	0	0	0	0	0	0	0	0	0	0	0	0	0	0	0	0	0	0	0	0	0	0	0	0	0	0	0	0	0	0	0	0
4931440J10Rik	0	0	0	0	0	0	0	0	0	0	0	0	0	0	0	0	0	0	0	0	0	0	0	0	0	0	0	0	0	0	0	0	0	0	0	0	0	0	0	0	0	0	0	0	0	0	0	0	0
4931440L10Rik	0	0	0	0	0	0	0	0	0	0	0	0	0	0	0	0	0	0	0	0	0	0	0	0	0	0	0	0	0	0	0	0	0	0	0	0	0	0	0	0	0	0	0	0	0	0	0	0	0
4931440P22Rik	0	0	0	0	0	0	0	0	0	0	0	0	0	0	0	0	0	0	0	0	0	0	0	0	0	0	0	0	0	0	0	0	0	0	0	0	0	0	0	0	5	0	0	0	0	0	0	0	0
4932411E22Rik	0	0	0	0	0	0	0	0	0	0	0	0	0	0	0	0	0	0	0	0	0	0	0	0	0	0	0	0	0	0	0	0	0	0	0	0	0	0	0	0	0	61	0	0	0	0	0	0	0
4932411G14Rik	0	0	0	0	0	0	0	0	0	0	0	0	0	0	0	0	0	0	0	0	0	0	0	0	0	0	0	0	0	0	0	0	0	0	0	0	0	0	0	0	0	0	0	0	0	0	0	0	0
4932411L15	295	239	206	193	267	393	174	158	120	277	252	198	274	65	185	168	12	498	135	194	373	297	242	219	299	174	350	328	418	322	280	194	220	68	951	379	278	284	518	346	145	284	520	130	226	97	229	171	524
4932411N23Rik	0	1	0	0	4	2	0	1	0	3	0	1	0	1	3	0	0	2	1	0	2	1	2	0	0	0	0	0	0	0	1	0	1	0	12	0	0	0	0	0	0	0	5	10	0	0	0	0	0
4932412D23Rik	0	0	0	0	0	0	0	0	0	0	0	0	0	0	0	0	0	0	0	0	0	0	0	0	0	0	0	0	0	0	0	0	2	0	1	0	0	0	0	1	0	0	0	0	0	0	0	0	0
4932412H11Rik	0	0	0	0	0	0	0	0	3	0	0	0	6	0	0	0	0	0	0	10	0	0	0	0	0	0	0	0	0	0	0	0	0	0	0	0	0	0	0	0	0	0	0	0	0	0	0	0	0
4932413F04Rik	0	0	0	0	0	0	0	0	0	0	0	0	0	0	0	0	0	0	0	0	0	0	0	0	0	0	8	0	0	0	10	0	0	0	0	0	0	0	0	0	0	19	0	0	7	0	0	0	0
4932414J04Rik	0	0	0	0	0	0	0	0	0	0	0	0	0	0	0	0	0	0	0	0	0	0	0	0	0	0	0	0	0	0	0	0	0	0	0	0	0	0	0	0	0	0	0	0	0	0	0	0	0
4932414N04Rik	0	0	0	0	0	2	2	0	0	2	0	0	0	1	0	2	0	0	3	0	1	0	0	0	0	1	0	0	1	0	0	0	0	2	0	0	0	1	0	0	0	0	0	0	2	0	0	0	0
4932415G12Rik	0	72	49	0	0	0	0	0	0	186	0	0	3	0	0	0	11	186	16	0	152	281	23	113	0	222	8	68	0	89	157	0	139	127	1	7	65	89	76	57	9	0	16	0	0	0	0	128	0
4932415M13Rik	0	0	0	0	0	0	0	0	0	0	0	0	0	0	0	0	0	0	0	0	0	0	0	0	0	0	0	0	0	0	0	0	0	0	0	0	0	0	0	0	0	0	0	0	0	0	0	0	0
4932416H05Rik	3	1	1	0	3	0	1	0	1	0	0	2	1	0	0	0	1	1	1	1	0	0	0	1	1	2	1	0	1	1	0	1	5	1	5	0	0	1	0	1	0	2	1	0	17	1	0	0	1
4932416K20Rik	0	0	0	0	0	0	0	0	0	0	1	1	0	0	0	0	0	1	0	0	0	0	0	0	0	0	0	0	0	0	0	0	0	0	1	0	2	0	0	0	0	0	0	0	0	0	0	2	0
4932418E24Rik	0	0	0	0	0	0	0	0	0	0	0	0	0	0	0	0	0	0	0	0	0	0	0	0	0	0	0	0	0	0	0	0	0	0	0	0	0	0	0	0	0	0	0	0	0	0	0	0	0
4932425I24Rik	0	0	0	0	0	0	0	0	0	0	0	0	0	0	0	0	0	0	0	0	0	0	0	0	0	0	0	0	0	0	0	0	0	0	0	0	0	0	0	0	0	0	0	0	0	0	0	0	0
4932429P05Rik	0	0	0	0	0	0	0	0	0	0	0	0	0	0	0	0	0	0	0	0	0	0	0	0	0	0	0	0	0	0	0	0	0	0	0	0	0	0	0	0	0	0	0	0	0	0	0	0	0
4932435O22Rik	0	0	0	0	0	0	0	0	0	0	0	0	0	0	0	0	0	0	0	0	0	0	0	0	0	0	0	0	0	0	0	0	0	0	0	0	0	0	0	0	0	0	0	0	0	0	0	0	0
4932438A13Rik	0	123	82	41	56	499	55	246	50	0	127	75	19	7	119	169	288	139	12	262	11	0	118	15	49	163	255	147	5	144	163	260	215	214	0	447	262	5	106	241	0	11	42	1	54	74	248	0	3
4932438H23Rik	0	0	0	0	0	0	0	0	0	0	0	0	0	0	0	0	0	0	0	0	0	0	0	0	0	0	0	0	0	0	0	0	0	0	0	0	0	0	0	0	0	0	0	0	0	0	0	0	0
4932441B19Rik	0	0	0	0	0	0	0	0	0	0	0	0	0	0	0	0	0	0	0	0	0	0	0	0	0	0	0	0	0	0	0	0	0	0	0	0	0	0	0	0	0	0	0	0	0	0	0	0	0
4932441J04Rik	0	0	0	0	0	0	0	0	0	0	0	0	0	1	47	11	0	0	0	0	0	0	0	0	0	0	0	0	0	0	0	0	0	0	0	0	0	0	0	0	0	0	0	0	0	0	0	0	0
4932443I19Rik	0	0	0	0	0	0	0	0	0	0	0	0	0	0	0	0	0	0	0	0	0	0	0	0	0	0	0	0	0	0	0	0	0	0	0	0	0	0	0	0	0	0	0	0	0	0	0	0	0
4932702P03Rik	0	0	0	0	0	0	0	0	0	0	0	0	0	0	0	0	0	0	0	0	0	0	0	0	0	0	0	0	0	0	0	0	0	0	0	0	0	0	0	0	0	0	0	0	0	0	0	0	0
4933400A11Rik	0	0	0	0	0	0	0	0	0	0	0	0	0	0	0	0	0	0	0	0	0	0	0	0	0	0	0	0	0	0	0	0	0	0	0	0	0	0	0	0	0	0	0	0	0	0	0	0	0
4933400B14Rik	0	0	0	0	0	0	0	0	0	0	0	0	0	0	0	0	0	0	0	0	0	0	0	0	0	0	0	0	0	0	0	0	0	0	0	0	0	0	0	0	0	0	0	0	0	0	0	0	0
4933400C05Rik	0	0	0	0	0	0	0	0	0	0	0	0	0	0	0	0	0	0	0	0	0	0	0	0	0	0	0	0	0	0	0	0	0	0	0	0	0	0	0	0	0	0	0	0	0	0	0	0	0
4933400C23	0	0	0	0	0	0	0	0	0	0	0	0	0	0	0	0	0	0	0	0	0	0	0	0	0	0	0	0	0	0	0	0	0	0	0	0	0	0	0	0	0	0	0	0	0	0	0	0	0
4933400F21Rik	0	0	0	0	0	0	0	0	0	0	0	0	0	0	0	0	0	0	0	0	0	0	0	0	3	0	0	0	0	0	0	0	0	6	0	0	0	0	0	0	0	0	0	0	0	0	0	0	0
4933400L20Rik	0	0	0	0	0	0	0	0	0	0	0	0	0	0	0	0	0	0	0	0	0	0	0	0	0	0	0	0	0	0	0	0	0	0	0	0	0	0	0	0	0	0	0	0	0	0	0	0	0
4933401B06Rik	0	0	0	0	0	0	0	0	0	0	0	0	0	0	0	0	0	0	0	0	0	0	0	0	0	0	0	0	0	0	0	0	0	0	0	0	0	0	0	0	0	0	0	0	0	0	0	0	0
4933401D09Rik	0	0	0	0	0	0	0	0	0	0	0	0	1	1	0	3	0	0	0	0	1	0	0	0	0	1	0	0	0	0	0	0	0	0	1	1	0	0	0	0	0	1	0	1	0	0	0	0	0
4933401H06Rik	0	0	0	0	0	0	0	0	0	0	0	0	0	0	0	0	0	0	0	0	0	0	0	0	0	0	0	0	0	0	0	0	0	0	0	0	0	0	0	0	0	0	0	0	0	0	0	0	0
4933401P06Rik	0	0	0	0	0	0	0	0	0	0	0	0	0	0	8	0	0	0	0	0	0	0	0	0	0	0	0	0	0	0	0	0	0	0	0	0	0	0	0	0	0	0	0	0	1	0	0	0	0
4933402C06Rik	0	0	0	0	0	0	0	0	0	0	0	0	0	0	0	0	0	0	0	0	0	0	0	0	0	0	0	0	0	0	0	0	0	0	0	0	0	0	0	0	0	0	0	0	0	0	0	0	0
4933402D24Rik	0	0	0	0	0	0	0	0	0	0	0	0	0	0	0	0	0	0	0	0	0	0	0	0	0	0	0	0	0	0	0	0	0	0	0	0	0	0	0	0	0	0	0	0	0	0	0	0	0
4933402E13Rik	0	0	0	0	0	0	0	0	0	0	0	0	0	0	0	0	0	0	0	0	0	0	0	0	0	0	0	0	0	0	0	0	0	0	0	0	0	0	0	0	0	0	0	0	0	0	0	0	0
4933402J07Rik	0	0	0	0	0	0	0	0	0	0	0	0	0	0	0	0	0	0	0	0	0	0	0	0	0	0	0	0	0	0	0	0	0	0	0	0	0	0	0	0	0	0	0	0	0	0	0	0	0
4933402J10Rik	0	0	0	0	0	0	0	0	0	0	0	0	0	0	0	0	0	0	0	0	0	0	0	0	0	0	0	0	0	0	0	0	0	0	0	0	0	0	0	0	0	0	0	0	0	0	0	0	0
4933402J15Rik	0	0	0	0	0	0	0	0	0	0	0	0	0	0	0	0	0	0	0	0	0	0	0	0	0	0	0	0	0	0	0	0	0	0	0	0	0	0	0	0	0	0	0	0	0	0	0	0	0
4933402N03Rik	0	0	0	0	0	0	0	0	0	0	0	0	0	0	0	0	0	0	0	0	0	0	0	0	0	0	0	0	0	0	0	0	0	0	0	0	0	0	0	0	0	0	0	0	0	0	0	0	0
4933402N22Rik	0	0	0	0	0	0	0	0	0	0	0	0	0	0	0	0	0	0	0	0	0	0	0	0	0	0	0	0	0	0	0	0	0	0	0	0	0	0	0	0	0	0	0	0	0	0	0	0	0
4933402P03Rik	0	0	0	0	0	0	0	0	0	0	0	0	0	0	0	0	0	0	0	0	0	0	0	0	0	0	0	0	0	0	0	0	0	0	0	0	0	0	0	0	0	0	0	0	0	0	0	0	0
4933403F05Rik	75	8	210	6	0	296	0	217	0	0	110	0	0	30	77	215	415	0	370	146	120	0	0	23	4	13	28	1	175	99	67	0	1	119	21	0	0	0	13	0	0	0	0	0	0	1	0	66	0
4933403G14Rik	0	0	0	0	0	0	0	0	0	0	0	0	0	0	0	0	0	0	0	0	0	0	0	0	0	0	0	0	7	0	0	0	0	0	0	0	0	0	0	0	0	0	0	0	108	0	0	0	0
4933403O08Rik	0	0	0	0	0	0	0	0	0	0	0	0	0	0	0	0	0	0	0	0	0	0	0	0	0	0	0	0	0	0	0	0	0	0	0	0	0	0	0	0	0	0	0	0	0	0	0	0	0
4933404G15Rik	0	0	0	0	0	0	0	0	0	0	0	0	0	0	0	0	0	0	0	0	0	0	0	0	0	0	0	0	0	0	0	0	0	0	0	0	0	0	0	0	0	0	0	0	0	0	0	0	0
4933404K08Rik	0	0	0	0	1	0	0	0	0	0	0	1	0	0	0	0	0	1	0	0	1	1	0	0	1	0	1	0	0	1	0	0	0	0	0	0	1	0	0	1	0	2	0	0	0	0	0	1	0
4933404M02Rik	0	0	0	0	0	0	0	0	0	0	0	0	0	0	0	0	0	0	1	0	0	0	0	0	0	0	0	0	0	0	0	0	0	0	0	0	0	0	0	0	0	0	0	0	0	0	0	0	0
4933404O12Rik	2	12	1	1	56	0	3	0	1	1	3	0	74	19	0	0	37	0	0	25	0	0	1	0	3	2	0	0	0	2	1	1	1	1	0	1	286	0	108	2	0	0	0	1	10	0	2	78	1
4933405D12Rik	6	2	0	3	0	2	4	7	2	1	1	0	3	1	5	9	2	2	4	1	2	0	0	3	1	6	3	4	4	2	1	4	3	4	1	1	1	3	4	2	6	4	5	2	3	4	2	1	6
4933405E24Rik	0	0	0	0	0	0	0	0	0	0	0	0	0	0	0	0	0	0	0	0	0	0	0	0	0	0	0	0	0	0	0	0	0	0	0	0	0	0	0	0	0	0	0	0	0	0	0	0	0
4933405L10Rik	0	0	0	0	0	0	0	0	0	0	0	0	0	0	0	0	0	0	0	0	0	0	0	0	0	0	0	0	0	0	0	0	0	0	0	0	0	0	0	0	0	0	0	0	0	0	0	0	0
4933405O20Rik	0	0	0	0	0	0	0	0	0	0	0	0	0	0	0	0	0	0	0	0	0	0	0	0	0	0	0	0	0	0	0	0	0	0	0	0	0	0	0	0	0	0	0	0	0	0	0	0	0
4933406C10Rik	0	0	0	0	0	0	0	0	0	0	0	0	0	0	0	0	0	0	0	0	0	0	0	0	0	0	0	18	0	0	0	0	0	0	0	0	0	0	0	0	0	0	0	0	0	0	0	0	0
4933406D12Rik	0	0	0	0	0	0	0	0	0	0	0	0	0	0	0	0	0	0	0	0	0	0	0	0	0	0	0	0	0	0	0	0	0	0	0	0	0	0	0	0	0	0	0	0	0	0	0	0	0
4933406F09Rik	0	0	0	0	0	0	0	0	0	0	0	0	0	0	0	0	0	0	0	0	0	0	0	0	0	0	0	0	0	0	0	0	0	0	0	0	0	0	0	0	0	0	0	0	0	0	0	0	0
4933406G16Rik	0	0	0	0	0	0	0	0	0	0	0	0	0	0	0	0	0	0	0	0	0	0	0	0	0	0	0	0	0	0	0	0	0	0	0	0	0	0	0	0	0	0	0	0	0	0	0	0	0
4933406I18Rik	0	0	0	0	0	0	0	0	0	0	0	0	0	0	4	0	0	0	0	0	0	0	1	0	0	0	6	0	0	0	1	0	0	0	0	0	0	0	16	0	0	0	0	0	0	0	0	0	0
4933406J08Rik	0	0	0	0	0	0	0	0	0	0	0	0	0	0	0	0	0	0	0	0	0	0	0	0	0	0	0	0	0	0	0	0	0	0	0	0	0	0	0	0	0	0	0	0	0	0	0	0	0
4933406J10Rik	0	0	0	0	0	0	0	0	0	0	0	0	0	0	0	0	0	0	0	0	0	0	0	0	0	0	0	0	0	0	0	0	0	0	0	0	0	0	0	0	0	0	0	0	0	0	0	0	0
4933406K04Rik	0	0	0	0	0	0	0	0	0	0	0	0	0	0	0	0	0	0	0	0	0	0	0	0	0	0	0	0	0	0	0	0	0	0	0	0	0	0	0	0	0	0	0	0	0	0	0	0	0
4933406M09Rik	0	0	0	0	0	0	0	0	0	0	0	0	0	0	0	0	0	0	0	0	0	0	0	0	0	0	0	0	0	0	0	0	0	0	0	0	0	0	0	0	0	0	0	0	0	0	0	0	0
4933407C03Rik	73	128	85	139	49	304	219	65	87	159	0	128	169	175	268	471	200	18	145	20	26	8	206	0	175	143	284	288	352	307	232	209	236	413	245	59	3	42	63	266	246	202	228	134	251	288	34	161	48
4933407E24Rik	0	0	0	0	0	0	0	0	0	0	0	0	0	0	0	0	0	0	0	0	0	0	0	0	0	0	0	0	0	0	0	122	0	0	0	0	0	0	0	0	0	0	0	0	0	0	0	0	0
4933407G14Rik	0	0	0	0	0	0	0	0	0	0	0	0	0	0	0	0	0	0	0	0	1	0	0	0	0	1	0	0	1	0	0	0	1	0	0	0	0	0	0	0	0	0	1	0	0	0	1	1	1
4933407H18Rik	0	6	228	4	1	0	110	109	152	54	0	4	10	1	0	0	0	1	1	0	2	25	13	3	84	0	26	1	39	1	82	0	175	0	113	0	0	73	1	240	33	82	3	10	48	38	83	1	1
4933407I05Rik	0	0	0	0	0	0	0	0	0	0	0	0	0	0	8	0	0	0	0	0	0	0	0	0	0	0	0	0	0	0	0	0	0	0	0	0	0	0	0	0	0	0	0	0	0	0	0	0	0
4933407K13Rik	0	0	0	0	0	0	0	0	51	0	0	0	0	0	0	0	0	0	0	0	0	0	0	0	0	0	0	0	0	0	68	0	0	0	0	0	0	63	0	0	0	0	0	0	0	0	151	0	0
4933407L21Rik	0	0	0	0	0	0	0	0	0	0	0	0	0	0	0	0	0	0	0	0	13	0	0	0	0	0	0	30	0	0	0	0	0	0	0	0	0	0	59	0	0	0	88	0	29	0	0	0	0
4933407P14Rik	0	0	0	0	0	0	0	0	0	0	0	0	0	0	0	0	0	0	0	0	0	0	0	0	0	0	0	0	0	0	0	0	0	0	0	0	0	0	0	0	0	0	0	0	0	0	0	0	0
4933408B17Rik	0	0	0	0	0	0	0	0	0	0	0	14	0	0	0	0	0	0	0	0	0	0	0	0	0	0	0	0	0	0	0	0	0	0	0	0	0	0	17	0	0	0	0	0	0	0	0	0	0
4933408J17Rik	0	0	0	1	0	0	0	0	0	0	0	0	0	0	0	0	0	0	0	0	0	0	0	0	0	0	0	0	0	0	0	0	0	0	0	1	0	0	0	0	0	0	0	0	0	0	0	0	0
4933408N05Rik	3	6	2	3	6	3	1	1	5	10	5	4	4	0	4	3	0	6	5	3	4	1	9	1	5	3	2	1	9	4	2	3	8	9	9	12	0	2	5	7	4	4	5	1	2	3	0	4	7
4933409G03Rik	0	0	0	0	0	0	0	0	0	0	0	0	0	0	0	0	0	0	0	0	0	0	0	0	0	0	0	0	0	0	0	1	0	0	0	0	0	0	0	0	0	0	0	0	0	0	0	0	0
4933409K07Rik	254	327	306	234	302	1033	507	263	352	535	886	439	217	544	390	425	447	116	490	193	431	160	634	576	371	715	490	659	270	447	361	224	995	441	717	808	55	235	418	304	109	419	360	275	347	460	87	543	536
4933411E08Rik	2	0	0	0	0	2	0	0	0	0	1	1	3	0	0	2	0	0	1	0	1	0	0	0	0	0	0	2	1	0	0	0	0	0	0	0	0	0	0	0	1	0	2	0	0	0	0	0	1
4933411G06Rik	0	0	0	0	0	0	0	0	0	0	0	0	0	0	0	0	0	0	0	0	0	0	0	0	0	0	0	0	0	0	0	0	0	0	0	0	0	0	0	0	0	0	0	0	0	0	0	0	0
4933411G11Rik	0	0	0	0	0	0	0	0	0	0	0	0	0	0	0	0	0	0	0	0	0	0	0	0	0	0	0	0	0	0	0	0	0	0	0	0	0	0	0	0	0	0	0	0	0	0	0	0	0
4933411K16Rik	0	0	0	0	0	0	0	0	0	0	0	0	0	0	0	0	0	0	0	0	0	0	0	0	0	0	0	0	0	0	0	0	0	0	0	0	0	0	0	0	0	0	0	0	0	0	0	0	0
4933411K20Rik	221	0	0	0	42	0	0	21	0	0	0	174	35	0	106	457	0	0	98	0	6	51	0	0	260	3	356	0	0	0	33	38	0	23	0	290	89	47	248	3	204	2	101	0	168	0	0	0	312
4933412E12Rik	1	0	0	0	48	0	0	81	0	0	0	0	0	0	0	0	0	0	0	105	0	0	0	0	0	0	0	0	0	0	0	0	0	6	0	0	0	0	17	0	0	0	0	83	0	49	0	0	0
4933412E24Rik	0	0	0	0	0	0	0	0	0	0	0	0	0	0	0	0	0	0	0	0	0	0	0	0	0	0	0	0	0	0	0	0	0	0	0	0	0	0	0	0	0	0	0	0	0	0	0	0	0
4933412O06Rik	0	0	0	0	0	0	0	0	0	0	0	0	0	0	0	0	0	0	0	0	0	0	0	2	13	0	0	0	0	0	0	0	0	0	0	0	0	9	0	0	0	0	0	0	0	4	0	0	0
4933413G19Rik	0	0	0	0	0	0	0	0	0	0	0	0	0	0	0	0	0	0	0	0	0	0	0	0	0	0	0	37	0	0	0	0	0	0	0	0	0	0	0	0	0	0	0	0	0	0	0	0	0
4933413J09Rik	0	0	0	0	0	0	0	0	0	0	0	0	0	0	0	0	0	0	0	0	0	0	0	0	1	0	0	0	0	0	0	0	0	0	0	1	0	0	0	0	0	0	0	0	1	0	0	0	0
4933413L06Rik	7	2	6	1	0	8	1	0	1	2	2	1	4	1	0	3	1	4	18	0	2	1	2	5	3	9	2	4	1	1	0	19	2	0	10	7	17	10	2	2	2	11	2	16	4	2	6	5	3
4933415F23Rik	0	0	0	0	0	0	0	0	0	0	0	0	0	0	0	0	0	0	0	0	0	0	0	0	0	0	0	0	0	0	0	0	0	0	0	0	0	0	0	0	0	0	0	0	0	0	0	0	0
4933416C03Rik	0	0	0	0	0	0	0	0	0	0	0	0	0	0	0	6	0	0	0	0	0	0	0	0	0	0	0	0	0	0	0	0	0	0	0	0	0	0	0	0	0	0	0	0	0	0	0	0	0
4933416E03Rik	0	0	0	0	0	0	0	0	0	0	0	0	0	0	0	0	0	0	0	0	0	0	0	0	0	0	0	0	0	0	0	0	0	0	0	0	0	0	0	0	0	0	0	0	0	0	0	0	0
4933416I08Rik	0	0	0	0	0	0	0	0	0	0	0	0	0	0	0	0	0	0	0	0	0	0	0	0	0	0	0	0	0	0	0	0	0	0	0	0	0	0	0	0	0	0	0	0	0	0	0	0	0
4933416M06Rik	0	0	0	0	0	0	0	0	0	0	0	0	0	0	0	0	0	0	0	0	0	0	0	0	0	0	0	0	0	0	0	0	0	0	0	0	0	0	0	0	0	0	0	0	0	0	0	0	0
4933416M07Rik	0	0	0	0	0	0	0	0	0	0	0	0	0	0	0	0	0	0	0	0	0	0	0	0	0	0	0	0	0	0	0	0	0	0	0	0	0	0	0	0	0	0	0	0	0	0	0	0	0
4933417A18Rik	0	0	0	0	0	0	0	0	0	0	0	0	0	0	0	0	0	0	0	0	0	0	0	0	0	0	0	0	0	0	0	0	0	0	0	0	0	0	0	0	0	0	0	0	0	0	0	0	0
4933417D19Rik	0	0	0	0	0	0	0	0	0	0	0	0	0	0	0	0	0	0	0	0	0	0	0	0	0	0	0	0	0	0	0	0	0	0	0	0	0	0	0	0	2	0	0	0	0	0	3	0	0
4933417E11Rik	0	0	0	0	0	0	0	0	0	0	0	0	0	0	0	0	0	0	0	0	0	0	0	0	0	0	0	0	0	0	0	0	0	0	0	0	0	0	0	0	0	0	0	0	0	0	0	0	0
4933417G07Rik	0	0	0	0	0	0	0	0	0	0	0	0	0	9	0	0	0	0	0	0	0	0	0	0	0	0	0	0	0	0	0	0	0	0	0	0	0	0	0	0	0	0	0	0	0	0	0	0	0
4933417O13Rik	0	0	0	0	0	0	71	0	0	0	0	0	0	0	0	0	0	0	0	0	0	0	0	0	0	0	0	0	0	0	0	0	0	0	0	0	0	0	0	0	0	0	0	0	0	0	0	0	0
4933421E11Rik	0	18	30	18	49	52	1	3	17	15	15	20	0	2	11	9	170	0	0	0	13	0	24	5	15	120	57	20	4	70	24	0	3	0	1	0	4	131	0	40	0	185	0	92	91	118	50	18	0
4933421I07Rik	0	0	0	0	0	0	0	0	0	0	0	0	0	0	0	0	0	0	0	0	0	0	0	0	0	0	0	0	0	0	0	0	0	0	0	0	0	0	0	0	0	0	0	0	0	0	0	0	0
4933421O10Rik	18	85	28	22	21	26	13	19	28	25	38	32	30	45	23	47	7	24	26	10	33	18	58	26	15	31	27	35	37	16	22	32	10	29	96	34	14	27	32	27	18	31	149	46	45	13	21	19	28
4933422A05Rik	0	0	0	0	0	0	0	0	0	0	0	0	0	0	0	0	0	0	0	0	0	0	0	0	0	0	0	1	0	0	0	0	0	0	0	0	0	0	0	0	0	0	0	0	0	0	0	0	0
4933422H20Rik	0	0	0	0	0	0	0	0	0	0	0	0	0	0	0	0	0	0	0	0	0	0	0	0	21	0	0	0	0	0	0	0	0	0	0	0	0	0	0	0	0	0	0	0	0	0	0	0	0
4933424B01Rik	0	113	20	0	0	2	75	13	0	0	0	0	228	0	0	11	0	139	0	0	1	35	0	0	0	56	3	0	14	164	3	0	0	0	0	0	0	0	0	122	0	0	0	0	0	0	0	41	10
4933424G05Rik	0	0	0	0	0	0	0	0	0	0	0	0	0	0	0	0	0	0	0	0	0	0	0	0	0	0	0	0	0	0	0	0	0	0	0	0	0	0	0	0	0	0	0	0	0	0	0	0	0
4933424G06Rik	0	0	0	0	0	5	0	0	0	0	0	0	0	0	0	0	0	0	1	0	0	0	0	0	0	0	0	0	0	0	0	0	0	0	0	0	0	0	1	0	0	0	0	0	0	0	0	0	0
4933425B07Rik	0	0	0	0	0	0	0	0	0	0	0	0	0	0	0	0	0	0	0	0	0	0	0	0	0	0	0	0	0	0	0	0	0	0	0	0	0	0	0	0	0	0	0	0	0	0	0	0	0
4933425H06Rik	0	0	0	0	0	0	0	0	0	0	0	0	0	0	0	0	0	0	0	0	0	0	0	0	0	0	0	0	0	0	0	0	0	0	0	0	0	0	0	0	0	0	0	0	0	0	0	0	0
4933425L06Rik	0	0	0	0	0	0	0	0	0	0	0	0	0	0	0	0	0	0	0	0	0	0	0	0	0	0	0	0	0	0	0	0	0	0	0	0	0	0	0	0	0	0	0	0	0	0	0	0	0
4933425O20Rik	0	0	0	0	0	1	0	0	0	0	0	0	0	0	0	0	0	0	0	0	0	0	0	0	0	0	0	0	0	0	0	0	0	0	0	0	0	0	0	0	0	0	0	0	0	0	0	0	0
4933426D04Rik	0	0	21	0	0	0	0	0	0	0	0	0	0	0	0	0	0	0	0	18	0	0	2	0	5	0	3	0	0	0	0	31	0	0	0	0	0	0	0	0	0	0	0	0	0	0	0	0	0
4933426M11Rik	0	5	0	0	0	106	1	0	0	0	0	0	1	0	0	0	0	0	0	1	55	0	0	169	5	0	0	40	0	218	0	15	0	0	2	0	0	7	221	0	0	0	0	30	0	0	0	0	0
4933427D06Rik	0	0	0	0	0	0	0	0	0	0	0	0	0	0	0	0	0	0	0	0	0	0	0	0	0	0	0	0	1	0	1	0	0	0	0	0	0	0	0	0	0	0	0	0	0	0	0	0	0
4933427D14Rik	0	1	0	0	23	63	62	0	3	54	0	0	0	0	36	90	210	105	84	157	8	0	0	2	86	0	0	0	21	126	3	96	0	1	0	0	31	0	93	0	0	0	1	0	0	33	20	0	6
4933427E11Rik	0	0	0	0	0	0	0	0	0	0	0	0	0	0	0	0	0	0	0	0	0	0	0	0	0	0	0	0	0	0	0	0	0	0	0	0	0	0	0	0	0	0	0	0	0	0	0	0	0
4933427E13Rik	0	0	0	0	0	0	0	0	0	0	0	0	0	0	0	0	0	0	0	0	0	0	0	0	0	0	0	0	0	0	0	0	0	0	0	0	0	0	0	0	0	0	0	0	0	0	0	0	0
4933427G17Rik	0	0	0	0	0	0	0	0	0	0	0	0	0	0	0	0	0	0	0	0	0	0	0	0	0	0	0	0	0	0	0	0	0	0	0	0	0	0	0	0	0	0	0	0	0	0	0	0	0
4933427I22Rik	0	0	0	0	0	0	0	0	0	0	0	0	0	0	0	0	0	0	0	0	0	0	0	0	0	0	0	0	0	0	0	0	0	0	0	0	0	0	0	0	0	0	0	0	0	0	0	0	0
4933428C19Rik	0	0	0	0	0	0	0	0	0	0	0	0	0	0	0	0	0	0	0	0	0	0	0	0	0	0	0	0	0	0	0	0	0	0	0	0	0	2	0	0	0	0	0	0	0	0	0	0	0
4933429K18Rik	0	0	0	0	0	0	0	0	0	0	0	0	0	0	0	0	0	0	0	0	0	0	0	0	0	0	0	0	0	0	0	0	0	0	0	0	0	0	0	0	0	0	0	0	0	0	0	0	0
4933429O19Rik	0	0	0	0	0	0	0	0	0	0	0	0	0	0	0	0	0	0	0	0	0	0	0	0	0	0	0	0	0	0	0	0	0	0	0	0	0	0	0	0	0	0	0	0	0	0	0	0	0
4933430H15Rik	0	0	1	0	0	0	1	0	0	0	0	0	0	0	0	0	0	0	0	0	0	0	0	0	0	0	36	0	0	0	0	0	0	0	0	0	0	0	13	14	0	21	0	0	0	0	0	13	0
4933430H16Rik	0	0	0	0	0	0	0	0	0	0	0	0	0	0	0	0	0	0	0	0	0	0	0	0	0	0	0	0	0	0	0	0	0	0	0	0	0	0	0	0	0	0	0	0	0	0	0	0	0
4933430I17Rik	0	0	0	0	0	0	0	0	0	0	0	0	0	0	2	0	0	0	0	0	0	0	0	0	0	0	0	0	0	0	0	0	0	0	0	0	0	0	0	0	0	0	0	0	0	0	0	0	0
4933430M04Rik	0	0	0	0	0	0	17	0	0	0	0	0	0	0	0	0	0	0	0	0	0	0	0	0	0	0	0	0	0	0	0	0	0	0	0	0	0	0	0	0	0	0	0	0	0	0	0	0	0
4933430N04Rik	0	0	0	0	0	0	0	0	0	0	0	0	0	0	0	0	0	0	0	0	0	0	0	0	0	0	0	0	0	0	0	0	0	0	0	0	0	0	0	0	0	0	0	0	0	0	0	0	0
4933431E20Rik	2	141	3	273	5	5	23	12	18	17	18	3	3	622	58	4	6	6	3	8	121	186	120	109	10	4	139	23	14	7	27	40	14	33	514	31	7	6	67	6	23	3	14	182	93	6	2	23	6
4933431G14Rik	0	0	0	0	0	11	49	34	0	0	0	0	0	0	42	1	15	0	0	0	0	0	0	0	0	0	0	0	0	0	0	0	0	0	16	0	0	0	0	0	0	0	0	0	0	0	0	0	0
4933432B09Rik	4	3	37	0	0	3	67	2	1	1	2	1	0	2	2	1	4	1	3	0	3	13	4	5	1	0	3	2	1	0	1	10	1	4	3	22	2	1	14	100	2	12	15	10	2	3	1	1	0
4933432G23Rik	0	0	0	0	0	0	0	0	0	0	0	0	0	0	0	0	0	0	0	0	0	0	0	0	0	0	0	0	0	0	0	0	0	0	0	0	0	0	0	0	0	0	0	0	0	0	0	0	0
4933432I03Rik	0	0	0	0	0	0	0	0	0	0	0	0	0	0	0	0	0	0	0	0	0	0	0	0	0	0	0	0	0	0	0	0	0	0	0	0	0	0	0	0	0	0	0	0	0	0	0	0	0
4933432I09Rik	0	0	0	0	0	0	0	0	0	0	0	0	0	0	0	0	0	0	0	0	0	0	0	0	0	0	0	0	0	0	0	0	161	0	0	0	0	0	0	115	0	0	0	0	0	0	0	0	0
4933433C11Rik	0	0	0	0	0	0	0	0	0	0	0	0	0	0	0	0	0	0	0	0	0	0	0	0	0	0	0	0	0	0	0	0	0	0	0	0	0	0	0	0	0	0	0	0	0	0	0	0	0
4933433F19Rik	0	0	0	0	0	0	0	0	0	0	0	0	0	0	0	0	0	0	0	0	0	0	0	0	0	0	0	0	0	0	0	0	0	0	0	0	0	0	0	0	0	0	0	0	0	0	0	0	0
4933433G15Rik	0	0	0	0	0	0	0	0	1	0	0	0	0	0	0	0	0	0	0	0	0	0	0	0	0	0	0	0	0	0	0	0	0	0	0	0	0	0	0	0	0	0	0	0	0	0	0	0	0
4933433G19Rik	0	0	0	0	0	0	0	0	0	0	0	0	0	0	0	0	0	0	0	0	8	0	0	0	0	0	0	0	0	9	0	0	0	6	0	0	0	0	0	3	0	0	0	0	0	0	0	0	0
4933433H22Rik	0	0	0	0	0	0	0	0	0	0	0	0	0	0	0	0	0	0	0	0	0	0	0	0	0	0	0	0	0	0	0	0	0	0	0	0	0	0	0	0	0	0	0	0	0	0	0	0	0
4933433P14Rik	18	113	286	1	220	24	77	0	72	0	188	29	0	0	0	0	0	11	95	129	4	128	17	1	71	274	87	2	120	280	0	59	0	84	110	0	0	242	93	0	0	165	23	355	0	58	0	0	160
4933434E20Rik	445	431	411	156	153	98	345	242	253	175	358	360	505	279	294	372	546	420	216	293	567	278	238	12	403	389	280	438	524	594	28	115	147	299	261	176	366	323	464	113	413	55	431	180	82	478	527	0	305
4933434I20Rik	0	0	0	0	0	0	0	0	0	0	0	0	0	0	0	0	0	0	0	0	0	0	0	0	0	0	0	0	0	0	0	0	0	0	0	0	0	0	0	0	0	0	0	0	0	0	0	0	0
4933436C20Rik	0	0	0	0	0	0	0	0	0	0	0	0	0	0	0	0	0	0	0	0	0	0	0	0	0	0	0	0	0	0	0	0	0	0	0	0	0	0	0	0	0	0	0	0	0	0	0	0	0
4933436E23Rik	0	0	0	0	0	0	0	0	0	0	0	0	0	0	0	0	0	0	0	0	0	0	0	0	0	0	0	0	0	0	0	0	0	0	0	0	0	0	0	0	0	0	0	0	0	0	0	0	0
4933436H12Rik	0	0	0	0	0	0	0	0	0	0	0	0	0	0	0	0	0	0	0	0	0	0	0	0	0	0	0	0	0	0	0	0	0	0	0	0	0	0	0	0	0	0	0	0	0	0	0	0	0
4933436I01Rik	0	0	0	0	0	0	0	0	0	0	0	0	0	0	0	0	0	0	0	0	0	0	0	0	0	0	0	0	0	0	0	0	0	0	0	0	0	0	0	0	0	0	0	0	0	0	0	0	0
4933437F05Rik	0	0	0	0	0	0	22	0	0	0	0	0	0	0	0	0	0	0	0	0	0	0	10	0	0	0	0	0	0	0	0	0	0	0	0	0	0	41	0	0	0	0	0	0	0	0	0	0	0
4933438B17Rik	0	0	0	1	0	1	0	0	0	0	0	0	0	0	0	0	0	0	0	0	0	0	0	0	0	0	0	0	0	0	0	0	0	0	0	0	0	0	0	0	0	0	1	1	0	0	0	0	0
4933438K21Rik	2	2	0	2	1	1	0	0	1	1	1	2	0	1	0	2	0	3	1	0	0	3	2	0	2	3	1	1	1	0	0	0	0	0	1	1	2	4	2	7	1	1	1	2	1	1	0	7	6
4933439C10Rik	1	19	30	0	1	0	21	8	2	0	1	0	0	0	44	47	0	36	14	0	0	0	174	0	0	0	52	0	66	63	59	0	0	40	0	0	0	5	0	0	0	0	0	0	0	34	8	0	0
4933439F18Rik	1	177	53	154	102	54	77	173	96	96	44	2	12	78	57	76	162	213	30	9	102	52	64	293	194	2	101	4	8	103	54	182	166	3	126	3	246	177	80	4	145	2	2	104	57	112	333	114	59
4933439K11Rik	0	0	0	0	0	0	0	0	0	0	0	0	0	0	0	0	0	0	0	0	0	0	0	0	0	0	0	0	0	0	0	0	0	0	0	0	0	0	0	0	0	0	0	0	0	0	0	0	0
4933440J02Rik	0	0	0	0	0	1	0	0	0	0	0	0	0	0	0	0	0	0	0	0	0	0	0	0	1	0	0	0	0	0	0	0	0	0	0	0	0	0	0	0	1	0	0	0	0	0	0	0	0
4933440M02Rik	0	0	0	0	0	0	0	0	0	0	0	0	0	0	0	0	0	0	0	0	0	0	0	0	0	0	0	0	0	0	0	0	0	0	0	0	0	0	0	0	0	0	0	0	0	0	0	0	0
5031410I06Rik	0	0	0	0	0	0	0	0	0	0	0	0	0	0	0	0	0	0	0	0	0	0	0	0	0	0	0	0	0	0	0	0	0	0	0	0	0	0	0	0	0	0	0	0	0	0	0	0	0
5031414D18Rik	0	0	0	0	0	0	0	0	0	0	0	0	0	0	0	0	0	0	0	0	0	0	0	0	0	0	0	0	0	0	0	0	0	0	0	0	0	0	0	0	0	0	0	0	0	0	0	0	0
5031425E22Rik	0	0	0	0	0	0	0	0	0	0	0	0	0	0	0	0	0	0	8	0	0	0	0	0	0	0	0	0	5	0	0	0	0	0	0	35	0	0	0	54	0	1	0	0	0	0	0	0	0
5031425F14Rik	0	0	0	0	0	0	0	0	0	0	0	0	0	0	0	0	0	0	0	0	0	0	0	0	0	0	0	0	0	0	0	0	0	0	0	0	0	0	0	0	0	0	0	0	0	0	0	0	0
5031426D15Rik	11	48	238	7	109	9	107	11	17	27	11	226	158	3	81	5	4	283	241	89	34	47	221	62	180	79	139	228	24	414	109	13	5	231	588	136	5	320	111	10	12	11	305	16	163	38	315	135	118
5031434C07Rik	0	0	0	0	0	0	0	0	0	0	0	0	0	0	0	0	0	0	0	0	0	0	0	0	0	0	0	0	0	0	0	0	0	0	0	0	0	0	0	0	0	0	0	0	0	0	0	0	0
5031434O11Rik	0	0	0	0	0	0	0	0	0	0	0	0	0	1	0	0	0	0	0	0	0	0	0	0	0	0	0	94	0	0	0	0	0	0	0	0	12	0	0	0	20	0	0	0	0	0	0	0	0
5031439G07Rik	0	0	28	0	0	0	0	0	0	3	0	1	115	0	5	1	0	13	0	0	0	0	0	0	108	0	0	0	0	0	0	0	1	2	0	0	0	0	0	0	0	15	0	0	0	0	0	132	0
5033403H07Rik	0	0	0	0	0	0	0	0	0	0	0	0	0	0	0	0	0	0	0	0	0	0	0	0	0	0	0	0	0	0	0	0	0	0	0	0	0	0	0	0	0	0	0	0	0	0	0	0	0
5033404E19Rik	0	0	0	0	0	0	0	1	0	0	0	0	0	0	0	0	0	0	0	0	0	0	0	0	0	0	0	0	0	0	0	0	0	0	0	0	0	0	0	0	0	0	0	0	0	0	0	0	0
5033406O09Rik	0	0	0	0	0	0	0	0	0	0	0	0	0	0	0	0	0	0	0	0	0	0	0	0	0	0	0	0	0	0	0	0	0	0	0	0	0	0	0	0	0	0	0	0	0	0	0	0	0
5033411D12Rik	0	0	0	0	0	0	0	0	0	0	0	0	0	0	0	0	0	0	0	0	0	0	0	0	0	0	0	0	0	0	0	0	0	0	0	0	0	0	0	0	0	0	0	0	0	0	0	0	0
5033414D02Rik	48	33	68	0	0	0	33	42	0	0	4	0	0	50	62	2	0	0	1	69	0	76	0	69	6	0	10	0	40	0	0	5	21	6	0	0	0	2	7	58	0	0	0	0	23	0	0	21	31
5133401N09Rik	0	12	0	27	20	0	8	45	0	0	0	0	33	0	47	27	0	96	49	0	0	3	7	80	7	0	58	25	31	1	0	0	81	10	1	0	32	42	0	0	0	80	1	19	1	1	0	0	0
5330411J11Rik	0	0	0	0	0	0	0	0	0	0	0	0	0	0	0	0	0	0	0	0	0	0	0	0	0	0	0	0	0	0	0	0	0	0	0	0	0	0	0	0	0	0	0	0	0	0	0	0	0
5330413P13Rik	0	0	0	0	0	0	0	0	0	0	0	0	0	0	0	0	0	0	0	0	0	0	0	0	0	0	0	0	0	2	0	0	0	0	0	70	0	0	0	0	0	0	0	0	0	0	0	0	0
5330417C22Rik	0	0	0	113	2	1	64	332	4	0	1	0	0	0	0	1	197	11	0	23	13	0	0	6	2	2	29	101	50	167	13	31	13	1	0	7	310	4	60	0	198	0	0	1	17	0	11	0	23
5330426P16Rik	0	0	0	0	0	0	0	0	0	0	0	0	0	0	0	0	0	1	0	0	0	0	0	0	98	0	0	0	0	0	0	0	0	0	0	0	0	0	0	0	0	0	0	0	0	0	0	0	0
5330434G04Rik	0	0	4	0	18	13	6	0	0	27	0	167	46	240	20	4	0	1	2	208	0	0	0	0	17	32	111	0	1	15	29	71	11	0	23	0	4	5	0	0	1	0	146	37	4	80	0	26	5
5330437I02Rik	0	0	0	0	0	0	0	0	0	0	0	0	0	0	6	5	0	0	0	0	0	0	0	0	0	0	0	5	0	0	0	155	0	0	0	2	0	10	0	1	0	1	0	0	0	1	0	0	0
5330439B14Rik	0	0	0	0	0	0	0	0	0	0	0	0	0	0	0	0	0	0	0	0	0	0	0	0	0	0	0	0	0	0	0	0	0	0	0	0	0	0	0	0	0	0	0	0	0	0	0	0	0
5430401F13Rik	0	0	0	0	0	0	0	0	0	0	0	0	0	0	0	0	0	0	0	0	0	0	0	0	0	0	0	0	0	0	0	0	0	0	0	0	0	0	0	0	0	0	0	0	0	0	0	0	0
5430402E10Rik	0	0	0	0	0	0	0	0	0	0	0	0	0	0	0	0	0	0	0	0	0	0	0	0	0	0	0	0	0	0	0	0	0	0	0	0	0	0	0	0	0	0	0	0	0	0	0	0	0
5430402O13Rik	0	0	0	0	0	0	0	0	0	0	0	0	0	0	0	0	0	0	0	0	14	0	0	0	0	0	0	0	0	0	0	0	0	0	0	0	0	0	0	0	0	0	0	0	0	0	0	0	0
5430403N17	0	0	0	0	0	0	0	0	0	0	0	0	0	0	0	0	0	0	0	0	0	0	0	0	0	0	0	0	0	0	0	0	0	0	0	0	0	0	0	0	0	0	0	0	0	0	0	0	0
5430405G05Rik	0	0	0	0	0	0	0	0	0	81	75	98	0	0	0	0	0	0	0	3	0	0	0	0	15	0	0	0	0	0	0	0	0	0	0	31	0	0	0	0	0	0	0	0	0	18	0	0	0
5430405H02Rik	7	6	1	2	38	22	3	45	2	9	95	7	3	4	6	7	0	148	5	5	4	3	25	14	8	1	4	1	23	2	5	5	132	4	2	8	2	9	5	1	1	143	9	80	4	45	2	1	4
5430407P10Rik	0	0	0	0	0	0	50	0	0	0	0	0	0	0	0	0	0	0	0	0	0	0	0	0	0	0	0	170	0	0	5	0	0	0	0	0	0	0	0	0	0	0	0	0	0	0	0	0	0
5430411K18Rik	2	1	10	9	6	80	0	1	8	3	181	125	2	0	8	4	0	6	0	18	0	3	2	0	11	0	1	2	5	0	2	2	2	0	56	1	4	0	1	4	13	33	0	0	4	0	84	2	1
5430416N02Rik	0	22	32	0	16	0	23	15	0	13	0	0	0	0	0	12	0	0	0	0	0	0	0	0	0	0	0	0	0	9	0	0	16	0	0	1	0	0	11	0	0	0	0	0	0	0	0	18	0
5430416O09Rik	0	0	0	0	0	0	0	0	0	1	0	0	2	0	0	0	0	0	0	0	1	1	0	0	0	1	0	3	0	0	0	1	0	0	0	1	0	0	0	0	1	0	1	0	0	1	1	0	0
5430417L22Rik	322	756	159	291	300	0	259	83	468	0	204	0	0	178	207	110	346	98	467	1	359	98	4	219	268	331	394	119	560	44	284	139	116	346	109	0	144	91	124	637	94	160	52	144	266	308	202	425	379
5430419D17Rik	0	0	0	0	0	0	0	0	0	0	0	0	0	0	0	0	0	0	0	0	0	0	0	0	0	0	0	0	0	0	0	0	0	0	0	0	0	0	0	0	0	0	0	0	0	0	0	0	0
5430421F17Rik	1	0	0	0	0	2	1	0	0	0	0	1	0	0	1	0	0	0	0	0	0	3	0	0	0	0	0	0	0	1	1	0	0	0	1	0	0	0	2	0	0	1	1	1	0	0	0	0	0
5430421N21Rik	0	0	0	0	0	0	0	0	0	0	0	0	0	0	0	0	0	0	0	0	0	0	0	0	0	0	0	0	0	0	0	0	0	0	0	0	0	0	0	0	0	0	0	0	0	0	0	0	0
5430425J12Rik	0	0	0	0	0	0	0	0	0	0	0	0	0	0	0	0	0	0	0	0	0	0	0	0	0	0	0	0	0	0	0	0	0	0	0	0	0	0	0	0	0	0	0	0	0	0	0	0	0
5430427M07Rik	0	1	0	1	0	1	1	0	2	0	0	0	1	0	0	3	0	2	0	0	0	0	0	0	2	0	0	1	0	0	0	1	0	0	1	0	0	0	0	1	0	1	2	0	0	0	2	0	0
5430427O19Rik	12	11	11	8	7	15	7	15	10	12	6	6	8	11	7	0	0	13	5	9	11	18	18	21	10	15	12	9	22	6	13	4	29	5	33	43	7	20	13	16	15	30	11	17	10	6	18	6	29
5430428K19Rik	0	0	0	0	0	0	0	0	0	0	0	0	0	0	0	0	0	0	0	0	0	0	0	0	0	0	0	0	0	0	0	0	0	0	0	0	0	0	1	0	28	0	0	0	0	0	0	0	0
5430434I15Rik	0	0	0	0	0	0	0	0	0	0	0	0	0	0	0	0	0	0	0	0	0	0	0	0	0	0	0	0	0	0	0	0	0	0	0	0	0	0	0	0	0	0	0	0	0	0	0	0	0
5430435G22Rik	0	0	0	0	0	0	0	0	0	0	0	0	0	0	0	0	0	0	0	0	0	0	0	0	0	0	0	0	0	0	0	0	0	0	0	0	0	0	0	0	0	0	0	0	0	0	0	0	0
5430437J10Rik	1	0	0	1	0	0	1	1	0	1	0	0	0	0	0	0	0	0	0	0	0	0	0	0	0	0	0	0	0	0	0	0	0	0	0	0	0	0	0	0	0	0	2	0	0	0	0	0	0
5430437P03Rik	0	0	0	0	55	21	120	3	0	0	35	38	2	206	22	10	0	54	0	0	7	0	0	0	0	0	0	85	166	168	106	21	0	69	26	0	212	4	54	0	0	0	0	22	118	52	66	97	0
5430440P10Rik	1	0	0	1	0	2	1	0	0	0	1	0	0	0	0	1	0	0	1	0	1	0	0	0	0	0	0	0	1	0	0	0	0	0	0	0	0	0	2	2	0	4	1	0	1	0	1	0	0
5530400C23Rik	0	0	0	0	0	0	0	0	0	0	0	0	0	0	0	0	0	0	0	0	0	0	0	0	0	0	0	0	0	0	0	0	0	0	0	0	0	0	0	0	0	0	0	0	0	0	0	0	0
5530401A14Rik	0	0	0	0	0	0	0	0	0	0	0	0	0	0	0	20	0	0	0	0	0	0	0	0	0	0	0	0	0	0	0	0	0	0	0	0	0	0	0	0	0	0	0	0	0	0	0	24	0
5530601H04Rik	40	49	32	39	0	10	1	30	28	40	37	92	3	3	10	22	88	15	7	40	2	199	47	26	35	12	32	24	5	3	0	1	3	6	2	5	45	3	20	3	45	102	3	0	7	0	3	59	8
5730403B10Rik	264	368	383	136	528	313	441	193	111	46	401	435	68	268	183	491	207	434	664	399	186	237	515	403	227	53	567	413	138	485	93	2	168	521	465	118	295	460	417	280	491	528	26	310	126	181	836	310	171
5730403I07Rik	0	0	0	1	0	3	0	1	0	0	0	0	1	0	3	0	0	0	0	0	0	3	1	0	2	1	0	0	0	0	2	0	0	0	0	0	3	0	1	0	3	4	0	0	1	1	5	0	1
5730405O15Rik	34	0	0	0	30	0	0	0	0	0	5	3	0	8	0	0	2	0	0	0	0	6	0	0	9	0	0	0	0	0	0	1	0	4	0	0	4	7	0	0	3	0	0	0	0	0	0	0	0
5730408K05Rik	20	1	0	0	0	0	0	3	10	0	0	1	0	0	15	2	0	0	5	0	0	0	0	0	0	10	0	0	0	0	0	0	13	1	39	0	1	0	0	0	0	1	16	0	1	0	0	0	7
5730409E04Rik	1	9	49	148	116	3	1	163	55	0	25	2	64	178	178	123	46	5	22	1	179	2	1	78	0	82	12	99	195	192	4	3	39	13	41	610	0	18	4	68	10	2	347	90	60	94	196	5	15
5730412P04Rik	0	0	0	0	0	0	0	0	0	0	0	0	0	0	0	0	0	0	0	0	0	0	0	0	0	0	0	0	0	0	0	0	0	0	0	0	0	0	0	0	0	0	0	0	0	0	0	0	0
5730416F02Rik	0	0	0	0	0	0	0	0	0	0	0	0	0	0	0	0	0	0	0	0	0	0	0	0	0	0	0	0	0	0	0	0	0	0	0	0	0	0	0	0	0	0	0	0	0	0	0	0	0
5730419I09Rik	164	1	94	84	30	0	0	44	0	181	0	185	136	3	50	0	5	92	4	228	1	0	193	61	0	167	21	1	216	42	5	0	56	230	0	496	22	3	223	0	219	58	298	38	310	0	265	192	0
5730420D15Rik	0	0	0	0	0	0	0	0	0	0	0	0	0	0	0	0	0	0	0	0	0	0	0	0	0	0	0	0	0	0	0	0	0	0	0	0	0	0	0	0	0	0	0	0	0	0	0	0	0
5730422E09Rik	0	1	0	0	0	0	0	0	1	1	0	0	0	0	0	1	0	0	1	0	0	0	0	0	0	1	0	0	0	0	0	0	0	0	0	0	0	0	0	0	0	0	0	0	0	0	0	0	0
5730435O14Rik	0	0	0	0	0	0	0	0	0	0	0	0	0	0	0	0	0	0	0	0	0	0	0	0	0	0	0	0	0	0	0	0	0	0	0	0	0	0	0	0	0	0	0	0	0	0	0	0	0
5730437N04Rik	19	0	13	0	0	0	21	0	0	1	42	0	66	0	0	25	0	0	25	0	42	0	84	0	40	0	26	0	50	0	0	0	42	0	14	60	0	34	31	0	42	5	0	12	0	0	59	29	0
5730455O13Rik	0	4	0	3	56	0	0	79	0	0	0	0	69	91	34	0	0	0	0	0	0	29	59	72	3	0	1	0	0	69	0	0	0	0	156	65	0	35	0	0	0	0	156	0	3	3	0	13	88
5730455P16Rik	0	83	144	0	95	407	114	26	552	222	176	2	188	241	349	3	81	0	129	9	146	64	372	229	3	2	307	114	253	2	144	102	71	100	157	1	20	109	116	57	0	1	7	1	285	79	406	246	286
5730457N03Rik	0	0	0	0	0	0	0	0	0	0	0	0	0	0	0	0	0	0	0	0	0	0	0	0	0	0	0	0	0	0	0	0	0	0	0	0	0	0	0	0	0	0	0	0	0	0	0	0	0
5730460C07Rik	0	0	0	0	0	1	0	1	0	0	2	0	0	0	0	0	0	0	0	0	1	0	0	1	0	0	0	0	0	0	0	0	0	0	0	0	0	0	0	0	0	0	0	0	0	0	0	0	0
5730469M10Rik	5	0	0	97	46	0	37	62	0	170	306	9	0	52	28	39	110	127	110	277	0	6	0	172	165	110	121	0	59	7	62	0	97	0	0	192	0	84	1	120	131	1	0	186	0	54	0	134	0
5730480H06Rik	0	0	128	0	0	0	0	0	0	0	0	0	0	0	0	0	0	0	0	0	0	0	0	20	0	0	0	0	0	0	0	12	0	0	0	0	0	0	0	0	0	0	0	0	0	51	0	0	0
5730494M16Rik	8	190	13	38	41	142	288	192	106	365	11	313	86	10	118	24	328	7	60	29	92	24	25	64	174	80	284	3	171	42	12	158	158	130	51	45	6	53	129	443	34	218	13	19	131	133	3	97	309
5730494N06Rik	0	0	1	0	23	96	0	0	0	0	1	179	0	0	0	0	1	33	0	0	83	1	0	0	0	0	0	0	0	0	0	0	1	0	0	0	0	0	0	0	0	106	90	112	7	0	149	0	1
5730507C01Rik	30	29	104	15	40	3	24	11	2	0	4	3	42	3	29	53	28	17	6	0	25	5	2	1	24	26	1	16	9	41	29	3	9	7	2	24	0	4	17	10	0	2	2	20	16	0	12	28	10
5730508B09Rik	0	0	0	0	0	0	0	0	0	0	0	0	0	0	0	0	0	0	0	0	0	0	0	0	0	0	0	0	0	0	0	0	0	0	0	0	0	0	24	0	0	0	0	0	0	0	0	0	0
5730522E02Rik	0	0	0	0	1	0	0	0	2	0	0	0	0	5	0	11	0	0	0	0	0	0	0	0	56	0	23	0	0	25	0	0	0	34	71	0	3	0	0	0	10	0	0	0	0	3	0	0	65
5730528L13Rik	38	0	0	0	0	0	23	0	0	0	0	0	0	0	0	0	33	0	0	0	0	0	0	0	0	0	0	0	0	0	0	5	0	0	0	0	0	0	0	0	0	0	0	0	12	11	0	0	0
5730559C18Rik	0	0	0	0	0	0	0	0	0	0	0	0	0	0	0	0	0	0	0	0	0	0	0	0	0	0	0	0	0	0	0	0	0	0	0	0	0	0	0	0	0	0	0	0	0	0	0	0	0
5730577I03Rik	51	27	26	54	24	87	35	35	23	60	68	36	67	70	24	60	6	41	28	36	64	67	69	61	29	32	36	28	95	186	54	322	73	40	91	45	47	44	41	48	41	78	66	39	35	33	46	70	70
5730590G19Rik	0	0	0	0	0	0	0	0	0	0	0	0	0	0	0	0	0	0	0	0	0	0	0	0	0	0	0	0	0	0	0	0	0	0	0	0	0	0	0	0	0	0	0	0	0	0	0	0	0
5830403L16Rik	0	0	0	0	0	0	0	0	0	0	0	0	0	0	0	0	0	0	0	0	0	0	0	0	0	0	0	0	0	0	0	0	0	0	0	0	0	2	0	0	0	0	0	0	70	0	0	0	0
5830403M04Rik	0	0	0	0	0	0	0	0	0	0	0	0	0	0	0	0	0	0	0	0	0	0	0	0	0	0	0	0	0	0	0	0	0	0	0	0	0	0	0	0	0	0	0	0	0	0	0	0	0
5830411N06Rik	0	0	0	0	0	0	0	0	0	0	0	0	0	0	0	0	0	0	0	0	0	0	0	0	0	0	0	0	0	0	0	0	0	0	0	0	0	0	0	0	0	0	0	0	0	0	0	0	0
5830415F09Rik	0	0	0	0	0	0	0	0	0	0	0	0	0	0	0	0	120	0	0	0	0	0	0	0	0	0	0	0	0	0	0	0	0	0	0	0	147	0	0	0	8	12	0	0	0	35	90	0	0
5830416I19Rik	0	0	0	0	0	0	0	0	0	0	0	0	0	0	0	0	0	0	0	0	0	0	0	0	0	0	0	0	0	0	0	0	0	0	0	0	0	0	0	0	0	0	0	0	0	0	0	0	0
5830416P10Rik	2	1	0	1	2	2	3	0	1	4	1	0	0	1	1	3	0	1	0	2	2	4	2	3	3	0	3	1	7	4	1	2	3	2	3	10	2	2	3	0	3	1	2	0	1	1	4	2	4
5830417I10Rik	43	52	171	36	27	46	71	19	92	88	20	43	19	28	54	74	29	68	20	25	312	25	24	31	31	25	30	96	57	63	58	30	7	12	75	120	76	176	150	41	38	65	167	65	21	34	23	106	21
5830418K08Rik	32	16	5	0	14	0	1	0	61	3	0	0	0	0	0	0	11	0	9	0	3	0	0	0	0	0	10	0	6	0	0	0	0	16	0	0	0	127	82	0	0	22	0	0	0	21	0	0	1
5830418P13Rik	0	0	0	0	0	0	0	0	0	0	0	0	0	0	0	0	0	0	0	0	0	0	0	0	0	1	0	116	0	0	0	0	0	0	0	0	0	0	0	0	0	0	0	0	0	0	0	0	0
5830428M24Rik	0	0	0	0	0	0	0	0	0	0	0	0	0	0	0	0	0	0	0	0	0	0	0	0	0	0	0	0	0	0	0	0	0	0	0	0	0	0	0	0	0	0	0	0	0	0	0	0	0
5830432E09Rik	0	0	0	0	0	0	0	0	0	0	0	0	0	0	0	0	0	0	0	0	0	0	0	0	0	0	0	0	0	0	0	0	0	0	0	0	0	0	0	0	0	0	0	0	0	0	0	0	0
5830433M19Rik	0	0	0	0	51	0	7	0	0	0	0	0	0	0	4	0	0	0	2	0	0	0	0	25	0	0	0	0	0	0	0	12	0	0	0	0	0	0	1	0	0	0	0	0	0	0	0	0	0
5830473C10Rik	0	0	0	0	0	0	0	0	0	0	0	0	0	0	0	0	0	0	0	0	0	0	0	0	0	0	0	0	0	0	0	0	0	0	0	0	0	0	0	0	0	0	0	0	0	0	0	0	0
5930403L14Rik	1	0	0	0	0	0	0	0	1	1	2	0	0	0	1	0	0	0	1	0	0	0	2	0	1	0	0	0	0	0	0	0	0	0	0	0	0	1	0	1	0	0	0	0	0	0	0	0	0
5930412G12Rik	0	0	0	0	0	0	0	0	0	0	0	0	1	0	0	1	0	0	0	0	0	0	0	0	0	0	0	0	0	0	3	0	0	0	0	0	0	0	0	0	0	6	0	0	0	0	0	0	0
5930416I19Rik	73	19	0	0	0	0	80	0	0	0	0	0	0	0	28	23	55	0	5	9	0	0	83	11	0	24	5	0	0	73	0	0	0	0	0	103	0	41	46	0	0	0	0	0	0	0	13	1	0
5930434B04Rik	0	0	0	0	0	0	0	0	0	0	0	1	0	0	0	0	0	4	2	0	0	0	0	0	0	0	9	63	0	0	0	1	1	0	1	0	0	0	0	0	1	0	128	0	0	0	1	0	2
5930438M14	0	0	0	0	0	0	0	0	0	0	0	0	0	0	0	0	0	0	0	0	0	0	0	0	0	0	0	0	0	0	0	0	2	0	0	0	0	0	0	0	0	0	0	0	0	0	0	0	0
6030405A18Rik	0	0	0	62	121	0	96	0	0	0	0	0	0	0	0	78	24	0	0	0	0	0	0	0	11	58	0	50	0	2	0	0	0	10	29	0	0	0	0	0	87	0	12	0	0	2	0	0	0
6030407O03Rik	0	0	0	0	0	0	0	0	0	0	0	0	0	0	0	0	0	0	0	0	0	0	0	0	0	0	0	0	0	0	0	0	0	0	0	0	0	0	0	0	0	0	0	0	0	0	0	0	0
6030408B16Rik	2	1	7	26	26	10	18	2	1	3	18	5	8	3	24	29	0	22	22	1	2	1	4	3	5	2	16	14	22	23	16	4	34	9	3	0	2	13	9	10	10	16	8	0	6	8	17	17	13
6030419C18Rik	0	0	0	0	0	0	0	0	6	0	0	0	0	0	0	0	0	0	0	0	0	0	0	0	0	0	0	0	0	0	7	0	0	0	0	0	0	0	0	0	0	0	0	0	0	0	0	0	0
6030422M02Rik	68	55	71	99	65	97	52	45	84	99	109	143	127	68	59	97	6	107	84	85	99	86	108	99	70	74	66	63	115	70	81	91	117	48	129	176	70	69	110	96	194	154	178	77	84	31	97	77	129
6030429G01Rik	0	0	0	0	2	0	0	0	0	0	0	0	0	0	0	0	0	0	0	0	0	0	0	0	0	0	0	0	0	0	0	0	0	0	0	0	0	0	0	0	0	0	0	0	0	0	0	0	0
6030440G07Rik	3	2	1	3	2	13	3	3	8	2	5	3	5	1	2	2	1	6	7	2	3	7	6	6	4	7	4	4	5	5	4	5	4	3	8	6	4	3	2	1	3	4	4	2	2	3	5	4	7
6030446N20Rik	0	0	0	0	3	0	0	123	0	0	0	0	0	0	0	0	0	0	3	0	0	0	0	0	0	0	0	0	0	0	0	0	0	0	0	0	0	0	0	29	0	0	0	0	0	0	0	0	0
6030458C11Rik	4	3	3	5	80	96	161	383	2	185	140	21	4	1	66	4	5	7	5	7	2	2	4	3	28	71	67	30	89	16	5	1	2	5	6	3	4	1	102	1	5	153	33	311	143	0	2	92	139
6030466F02Rik	0	0	0	0	0	0	0	0	0	0	0	0	0	0	0	0	0	0	0	0	0	0	0	0	0	0	0	0	0	0	0	0	0	0	0	0	0	0	0	0	0	0	0	0	0	0	0	0	0
6030468B19Rik	0	0	0	0	0	1	0	0	0	0	0	0	0	0	0	0	0	0	0	0	0	0	0	0	0	0	0	0	0	0	0	0	0	0	0	0	0	0	0	0	0	0	0	0	0	0	0	0	0
6030498E09Rik	0	0	0	0	0	0	0	0	0	0	0	0	0	0	0	0	0	0	0	0	0	0	0	0	0	0	0	0	0	0	0	0	0	0	0	0	0	0	0	0	0	0	0	0	0	0	0	0	0
6230400D17Rik	0	0	0	0	4	0	4	0	0	0	0	0	0	0	0	4	2	1	0	0	6	0	0	0	0	0	0	0	0	0	0	0	0	17	0	0	0	0	0	0	0	0	0	0	0	0	0	2	0
6230409E13Rik	0	19	0	3	0	138	9	326	0	25	307	0	0	273	55	61	363	0	0	40	0	223	44	0	251	17	34	102	59	130	0	0	161	0	22	120	6	12	45	0	1	0	117	204	0	9	0	0	71
6230427J02Rik	0	0	0	0	0	0	0	0	0	0	0	0	0	0	0	0	0	0	0	0	0	0	0	0	0	0	0	0	0	0	0	0	0	0	0	0	0	0	0	0	0	0	0	0	0	0	0	0	0
6330403A02Rik	0	0	0	0	12	0	0	0	0	0	0	9	0	0	18	33	0	0	32	0	0	0	0	0	105	2	1	11	0	0	0	0	0	108	0	0	0	6	0	0	15	0	0	0	3	3	0	0	89
6330403K07Rik	312	215	244	116	78	102	161	540	232	246	340	758	337	130	133	454	139	412	242	623	0	492	165	160	269	189	68	1	471	373	149	309	147	309	353	328	780	291	123	132	209	125	138	235	4	151	155	0	0
6330406I15Rik	18	53	160	357	16	65	12	219	15	22	82	191	22	24	6	77	3	255	10	9	32	127	20	72	17	13	113	8	47	5	13	51	5	13	26	129	14	108	17	24	59	52	18	14	15	22	8	21	29
6330407A03Rik	0	0	0	0	0	0	0	0	0	0	0	0	0	0	0	1	0	0	0	0	0	0	0	0	0	0	0	0	0	0	0	0	0	0	0	0	0	0	0	0	0	0	0	0	0	0	0	0	0
6330407J23Rik	0	34	0	30	8	87	2	0	37	6	99	122	23	83	1	11	0	15	170	16	0	0	50	2	29	72	15	49	49	13	95	0	15	76	77	157	0	80	119	91	3	12	65	147	4	2	12	17	1
6330408A02Rik	0	0	0	0	0	5	0	0	0	0	0	0	0	0	0	0	0	0	0	0	0	0	0	0	0	0	0	96	90	0	0	0	334	0	0	0	0	0	0	0	0	0	0	0	0	0	0	0	69
6330409D20Rik	0	0	0	0	0	0	0	0	0	0	0	0	112	0	0	0	0	0	0	0	0	0	0	0	0	0	0	0	0	0	0	0	0	0	0	0	0	0	0	0	0	0	0	0	0	0	0	0	0
6330409N04Rik	0	0	0	91	0	12	3	0	0	0	0	0	0	163	171	66	0	0	6	0	0	133	11	141	0	0	0	77	0	100	0	1	0	0	16	97	0	184	0	0	6	0	152	1	71	134	0	94	119
6330410L21Rik	0	0	0	2	3	7	0	0	0	0	6	0	6	0	1	0	0	8	0	4	0	0	0	0	0	0	0	0	1	0	0	10	0	0	0	0	0	10	5	0	0	0	0	2	0	0	0	0	0
6330415B21Rik	0	0	0	0	0	0	0	0	0	1	2	0	97	0	97	0	0	2	0	0	99	0	0	0	19	2	0	0	1	1	1	0	0	0	2	1	1	0	0	5	1	227	0	42	11	3	0	0	26
6330416G13Rik	0	0	0	0	0	52	0	0	0	6	0	0	0	1	0	0	69	0	0	2	0	0	339	79	0	0	0	0	0	0	0	0	131	12	0	73	0	0	0	91	0	482	1	115	0	0	0	0	0
6330418K02Rik	0	17	0	0	0	0	0	0	0	0	0	0	0	0	0	0	0	2	0	0	0	0	0	0	0	0	0	0	0	0	0	0	0	0	57	0	0	7	25	0	0	0	0	0	0	0	0	0	0
6330439K17Rik	88	197	109	29	31	11	4	45	297	1	10	0	3	561	387	12	0	21	32	13	1	0	56	235	96	90	98	71	118	17	178	255	68	377	16	35	259	164	527	20	172	246	303	227	95	261	1285	135	10
6330503K22Rik	0	88	0	0	0	0	0	14	0	0	0	133	64	179	0	117	0	0	1	0	1	1	216	10	0	17	215	26	0	0	3	88	0	36	8	0	105	1	2	330	4	0	0	19	25	82	341	0	146
6330512M04Rik	0	0	3	0	1	0	0	0	0	0	0	38	0	0	0	0	0	0	30	0	0	2	0	1	0	0	0	0	45	0	2	0	0	0	0	0	48	0	29	0	0	0	43	0	0	0	0	0	0
6330527O06Rik	139	1209	70	154	1938	35	2071	889	2017	365	234	0	0	0	1647	1990	1	369	1765	1604	0	162	447	133	2609	71	1491	2792	76	279	1334	146	458	1899	0	0	0	1146	256	0	1575	17	322	836	1576	1779	93	217	1810
6330545A04Rik	0	0	0	0	0	0	0	0	0	0	0	0	0	0	0	0	0	0	41	0	0	0	0	0	0	0	0	0	0	0	0	0	0	0	0	0	0	0	41	0	0	0	0	18	8	0	0	0	0
6330549D23Rik	7	0	142	0	0	0	0	0	0	0	0	0	0	0	0	0	0	210	0	0	0	0	0	0	0	0	0	0	0	0	0	0	0	0	0	0	0	0	0	0	0	0	0	0	0	0	0	0	0
6330578E17Rik	0	0	1	6	160	2	0	191	0	1	0	1	0	0	1	6	0	0	0	0	0	3	0	0	5	1	0	585	6	2	116	0	1	2	0	2	0	0	223	0	0	0	1	0	0	1	1	0	0
6430411K18Rik	0	37	0	0	0	0	0	0	0	0	0	0	0	0	0	10	0	0	0	0	0	0	0	0	0	0	0	0	0	0	0	0	0	1	0	0	0	0	0	0	0	0	0	27	0	0	0	0	0
6430527G18Rik	0	22	5	14	0	2	0	1	0	0	0	12	9	90	14	8	9	24	7	4	24	0	5	10	0	1	0	0	0	0	62	0	54	12	0	10	3	10	85	0	2	0	0	0	13	111	0	10	0
6430531B16Rik	0	0	0	0	0	0	0	0	0	0	0	0	0	0	0	0	0	0	0	0	0	0	0	0	42	0	0	0	0	0	0	0	0	0	0	0	0	0	5	0	0	0	0	0	0	0	0	65	0
6430548G04	12	24	2	0	25	20	6	3	31	0	45	8	18	0	3	37	0	20	5	40	40	18	0	0	19	0	8	47	0	31	22	17	32	12	51	17	1	7	20	0	5	19	14	22	12	8	1	10	113
6430548M08Rik	149	0	0	226	4	213	129	0	166	213	0	176	3	0	9	32	80	3	114	0	0	185	16	39	230	174	9	130	28	284	161	13	0	5	271	356	0	0	145	0	1	131	228	0	128	32	0	487	340
6430550D23Rik	0	0	0	0	0	0	0	0	0	0	0	0	0	1	0	0	0	0	0	0	0	0	0	1	0	1	0	0	0	0	0	0	0	0	2	0	0	0	0	0	0	1	0	1	0	0	0	0	0
6430562O15Rik	0	0	0	0	0	0	0	0	0	0	0	0	0	0	0	0	0	0	0	0	0	0	0	0	0	0	0	0	0	0	0	0	0	0	0	0	0	0	0	0	0	0	0	0	0	0	0	0	0
6430571L13Rik	0	0	0	0	0	0	0	0	0	0	0	0	0	0	0	0	0	0	0	0	0	0	0	0	0	0	46	0	0	0	0	0	0	0	0	0	0	0	0	0	0	0	0	0	2	0	0	0	0
6430573F11Rik	0	0	2	0	0	0	0	0	0	101	0	0	0	0	0	0	0	0	0	0	0	0	0	0	0	0	0	0	0	27	0	0	0	0	0	0	0	0	0	0	0	0	0	0	0	0	0	0	0
6430584L05	0	142	3	0	0	0	104	0	1	0	7	0	0	0	0	127	53	201	124	295	200	0	3	0	0	0	148	0	0	0	0	0	0	76	0	0	0	0	0	13	328	0	13	4	0	0	0	0	0
6430598A04Rik	13	0	0	0	0	2	0	0	0	0	0	0	0	0	0	0	0	0	0	1	0	0	0	1	0	1	0	17	0	0	1	0	0	3	0	0	0	0	0	0	0	0	0	0	1	0	0	47	0
6430704M03Rik	158	169	21	459	260	425	77	97	311	149	9	254	130	557	225	301	121	309	132	355	249	8	525	768	206	45	49	264	142	36	7	601	91	287	109	152	624	167	240	337	99	344	181	465	135	246	168	260	255
6430706D22Rik	0	28	41	0	54	21	1	0	179	0	0	156	3	0	0	58	1	175	0	6	399	0	23	141	0	0	0	0	8	36	0	2	0	0	1	0	0	0	0	0	0	0	176	0	0	0	0	211	0
6530401N04Rik	0	7	0	48	23	13	16	1	0	0	0	0	3	9	0	12	0	0	14	0	2	19	1	21	0	0	1	1	14	0	2	0	0	0	83	0	84	50	0	0	79	48	5	32	0	0	0	0	0
6530402F18Rik	0	0	0	0	0	0	0	0	0	0	0	0	0	0	0	0	0	0	0	0	0	0	0	0	0	0	0	0	0	0	0	0	0	0	0	0	0	0	0	0	0	0	0	0	0	0	0	0	0
6530411M01Rik	0	0	0	0	0	0	0	0	0	0	0	0	0	0	0	0	0	0	0	0	0	0	0	0	0	0	0	0	0	0	0	0	0	0	0	0	0	0	0	0	0	0	0	0	0	0	0	0	0
6530418L21Rik	21	439	44	57	216	120	166	74	383	0	265	214	328	47	166	106	341	624	421	134	106	108	172	97	70	42	113	270	208	219	94	162	69	141	806	190	196	138	102	308	118	1	140	99	0	135	637	115	1
6530439I21	0	0	0	0	0	0	0	0	0	0	0	0	0	0	0	0	0	0	0	0	0	0	0	0	0	0	0	0	0	0	0	0	0	0	0	0	0	0	0	0	0	0	0	0	0	0	0	0	0
6720401G13Rik	75	25	0	13	0	0	36	0	0	0	0	0	0	0	124	1	17	0	36	132	7	0	0	0	30	0	41	6	30	0	0	0	1	1	2	0	0	0	0	0	0	0	1	1	7	0	0	5	153
6720456B07Rik	485	405	460	480	256	130	293	319	296	409	179	482	215	230	244	289	169	426	258	462	348	445	222	316	450	198	422	174	457	223	425	401	116	193	362	257	216	132	266	443	490	253	143	342	231	286	425	221	211
6720456H20Rik	0	4	0	0	3	0	0	0	0	0	0	0	0	196	0	0	0	11	0	17	0	0	0	0	7	0	4	127	0	0	0	0	0	0	0	0	0	0	0	0	0	0	0	0	0	0	0	0	7
6720463M24Rik	0	11	0	1	0	0	0	0	0	0	0	0	0	0	0	0	0	0	32	0	0	0	0	0	0	0	0	0	0	0	0	0	16	0	22	0	0	0	0	0	0	0	0	0	0	0	0	0	0
6720468P15Rik	0	0	0	0	0	0	0	0	0	0	0	0	0	0	0	0	0	0	0	0	0	0	0	0	0	0	0	0	0	0	0	0	0	0	0	0	0	0	0	0	0	0	0	0	0	0	0	0	106
6720483E21Rik	0	0	0	0	0	0	0	0	0	0	0	0	0	0	0	0	0	0	0	0	0	0	0	0	0	0	0	0	0	0	0	0	0	0	0	0	0	0	0	0	0	0	0	0	0	0	0	0	0
6720489N17Rik	9	151	0	9	0	2	4	13	2	0	0	0	0	237	0	2	1	4	0	0	0	4	0	0	0	0	0	8	5	0	0	0	0	1	15	8	3	88	15	24	0	0	1	12	2	0	1	0	1
6820408C15Rik	4	0	0	0	0	0	0	0	0	0	0	0	0	0	0	0	0	0	0	0	0	0	0	0	0	0	0	0	0	0	0	0	0	0	0	0	0	0	0	0	0	0	0	0	0	0	0	0	40
6820431F20Rik	248	220	0	244	196	297	158	342	253	322	344	354	52	380	10	487	0	104	198	119	393	5	244	592	156	394	459	237	261	288	371	313	1	374	501	2	333	142	491	317	199	372	28	185	475	140	0	420	419
7420426K07Rik	0	0	0	0	0	0	0	0	0	0	0	0	0	0	0	0	0	0	0	0	0	0	0	0	0	0	0	0	0	0	0	0	0	0	0	0	0	0	0	0	0	0	0	0	0	0	0	0	0
7420461P10Rik	0	0	0	0	0	0	0	0	0	0	0	0	0	0	0	0	0	0	0	0	0	0	0	0	0	0	0	0	0	0	0	0	0	0	0	0	0	0	0	0	0	0	0	0	0	0	0	0	0
7420700N18Rik	0	0	1	0	0	0	2	0	0	0	0	1	0	0	0	1	0	0	0	0	0	0	3	1	0	0	0	0	0	1	0	1	3	0	0	0	1	0	0	0	0	0	0	0	0	1	0	0	1
7420701I03Rik	0	0	0	0	0	0	0	0	0	0	0	0	0	0	0	0	0	0	0	0	0	0	1	0	0	0	0	0	0	0	0	0	0	0	1	0	0	0	0	0	0	0	0	0	0	0	0	0	0
7530416G11Rik	0	0	0	0	0	0	0	0	0	0	0	0	0	1	0	0	0	0	1	0	0	0	0	0	0	0	0	0	0	0	0	0	0	0	0	1	0	0	2	0	0	0	0	0	0	0	1	0	0
7530420F21Rik	0	0	0	0	0	0	39	0	0	0	0	0	0	0	0	0	0	0	0	0	0	0	11	0	0	0	4	0	0	0	0	0	0	0	0	0	0	0	0	0	0	0	0	0	8	7	0	0	0
7630403G23Rik	0	0	0	0	0	0	0	0	0	0	0	0	0	0	0	0	0	0	0	0	0	0	0	0	0	0	0	0	0	0	0	0	0	0	1	0	0	0	0	0	0	0	0	0	0	0	0	0	0
8030411F24Rik	0	0	0	0	0	0	0	0	0	0	0	0	0	0	0	0	0	0	0	0	0	0	0	0	0	0	0	0	0	0	0	0	0	0	0	0	0	0	0	0	0	0	0	0	0	0	0	0	0
8030423F21Rik	5	6	3	4	1	6	1	2	14	0	31	6	4	4	3	6	4	4	4	1	4	5	3	5	6	12	9	10	6	6	10	6	10	1	5	5	5	6	19	2	5	8	3	2	5	3	7	17	2
8030423J24Rik	0	0	0	0	0	0	0	0	0	0	0	0	0	0	0	0	0	0	0	0	0	0	0	0	0	0	0	0	0	0	0	0	0	0	0	0	0	0	0	0	0	0	0	0	0	0	0	0	0
8030442B05Rik	0	0	0	0	0	0	0	0	0	0	0	0	0	0	0	0	0	0	0	0	0	0	0	0	0	0	0	0	0	0	0	0	0	0	0	0	0	0	0	0	0	0	0	0	0	0	0	0	0
8030443G20Rik	0	0	0	0	0	0	0	0	0	0	0	0	0	0	0	0	0	0	0	0	0	0	0	0	0	0	0	0	0	0	0	0	0	0	0	0	0	0	0	0	0	0	0	0	0	0	0	0	0
8030462N17Rik	0	0	0	0	0	0	0	0	0	0	0	0	0	0	0	0	0	0	80	0	0	0	0	0	0	0	0	0	0	0	0	0	0	3	0	0	4	0	0	0	0	0	0	0	0	1	0	0	0
8430403D17Rik	0	0	0	0	0	0	0	0	0	1	0	0	0	0	1	0	0	0	0	0	0	1	1	0	0	0	0	0	0	0	1	0	0	0	0	0	0	0	0	0	0	1	0	0	0	0	0	0	0
8430406I07Rik	0	0	1	2	0	0	0	0	0	173	306	1	0	1	0	0	0	0	0	0	0	88	0	0	0	0	0	0	0	1	0	1	0	0	0	0	0	145	0	0	0	0	0	74	1	0	0	0	0
8430408G22Rik	0	0	0	0	0	0	0	0	0	0	0	0	0	0	0	0	0	0	0	0	0	0	0	0	0	0	0	0	0	0	0	0	0	0	0	0	0	0	0	0	0	0	0	0	0	0	1	0	0
8430410A17Rik	0	0	0	14	51	0	44	6	0	129	127	0	0	0	91	0	0	0	2	0	0	264	62	67	16	0	0	5	0	0	0	0	115	71	77	0	146	0	0	0	0	0	180	0	51	15	0	0	0
8430410K20Rik	1	38	255	0	2	10	11	193	138	244	0	303	0	0	1	216	0	0	171	0	0	178	117	0	59	21	1	0	0	128	167	1	7	294	8	19	0	100	312	230	57	0	0	0	1	2	0	99	214
8430419L09Rik	180	37	0	0	111	145	100	454	58	2	217	133	253	0	20	351	381	0	78	1	146	221	35	182	274	213	43	32	53	11	234	253	5	124	408	488	331	170	51	232	134	232	260	264	100	78	82	3	84
8430422H06Rik	0	0	0	0	0	0	0	0	0	0	0	0	0	0	0	0	0	0	0	0	0	0	0	0	0	0	0	0	0	0	0	0	0	0	0	0	0	0	0	0	0	0	0	0	0	0	0	0	0
8430423G03Rik	0	0	0	0	0	0	0	0	0	0	0	0	0	0	0	0	0	0	0	0	0	0	0	0	0	0	0	0	0	0	0	0	0	0	0	0	0	0	0	0	0	0	0	0	0	0	0	0	0
8430427H17Rik	0	8	0	0	0	26	0	0	61	0	0	0	0	390	0	0	0	29	0	79	0	198	169	0	8	11	0	0	0	89	149	0	12	162	0	405	398	0	60	0	0	0	0	0	0	0	0	0	0
8430429K09Rik	0	2	1	1	9	7	4	0	5	0	3	7	0	1	4	8	7	0	0	7	8	1	1	1	1	2	5	3	1	3	3	0	5	1	2	0	0	1	3	1	2	1	0	63	6	0	3	19	4
8430431K14Rik	0	0	0	0	0	0	0	0	0	0	0	2	0	0	0	0	0	0	5	0	0	0	0	0	0	0	1	0	0	0	33	0	0	0	360	0	0	0	0	0	0	0	0	0	0	0	0	0	0
8430436N08Rik	0	0	0	0	0	0	0	0	0	0	0	0	0	0	0	0	0	0	0	0	0	0	0	0	0	0	0	0	0	0	0	0	0	0	0	0	0	0	0	0	0	0	0	0	0	0	0	0	0
8430437L04Rik	0	0	0	0	0	0	0	0	0	0	0	0	0	0	0	0	0	0	0	0	0	0	0	0	0	0	0	0	0	0	0	0	0	0	0	0	0	0	0	0	0	0	0	0	0	0	0	0	0
9030025P20Rik	2	5	0	1	7	11	4	0	47	0	4	1	16	3	2	0	0	92	0	6	4	1	0	0	2	2	4	0	2	0	0	0	0	3	5	3	12	0	0	1	0	3	20	0	0	0	1	0	70
9030204H09Rik	0	0	0	0	0	0	0	0	1	0	0	0	0	0	0	11	0	0	0	0	0	0	25	0	1	0	1	0	0	0	13	0	0	0	0	0	0	0	0	0	0	0	0	0	0	0	0	0	0
9030224M15Rik	0	0	0	0	0	0	0	0	0	0	0	0	0	0	0	0	0	0	0	0	0	0	0	5	0	0	0	0	0	0	0	0	0	0	0	0	0	0	0	0	0	0	0	0	0	0	0	0	0
9030404E10Rik	0	0	0	0	0	0	0	0	0	0	0	0	0	0	0	0	0	0	0	0	0	0	0	0	0	0	0	0	0	0	0	0	0	0	0	0	0	0	0	0	0	0	0	0	0	0	0	0	0
9030418K01Rik	0	0	26	0	1	0	0	0	0	0	0	0	0	0	0	0	0	0	0	0	73	0	57	0	0	0	95	0	0	0	0	0	49	0	6	92	0	38	4	26	0	36	0	0	0	44	1	0	0
9030425E11Rik	0	0	0	47	0	0	1	0	0	26	0	0	0	0	0	1	0	0	0	0	9	0	0	0	0	0	51	0	0	0	0	0	0	0	0	0	0	0	0	0	0	0	0	0	0	0	0	0	0
9030612E09Rik	0	0	0	0	0	0	10	0	0	0	0	0	0	0	0	0	0	1	0	0	0	0	41	0	0	0	0	0	0	0	0	0	0	0	0	1	0	0	0	0	1	0	0	0	0	0	0	0	0
9030617O03Rik	0	0	0	0	1	0	0	0	0	3	0	0	0	288	0	1	0	0	0	0	0	0	0	0	0	0	0	0	0	0	75	24	0	0	0	0	0	0	164	0	0	0	0	0	0	0	0	0	0
9030619P08Rik	0	0	0	0	0	0	0	0	0	0	0	0	0	0	0	0	0	0	0	0	0	0	0	0	0	0	0	0	0	0	0	0	0	0	0	0	0	0	0	0	0	0	0	0	0	0	0	0	0
9030624G23Rik	0	0	0	2	45	0	1	81	94	0	14	0	0	33	19	0	23	0	0	0	84	0	0	0	0	0	0	0	3	0	0	0	0	11	1	0	0	0	0	0	0	0	0	0	38	0	0	0	1
9030624J02Rik	276	4	90	0	0	169	2	0	0	275	194	6	0	52	0	0	0	8	26	0	0	73	0	3	96	5	99	0	0	24	13	0	0	0	0	6	6	0	80	0	177	0	0	0	82	7	0	7	2
9030625A04Rik	0	0	0	0	0	0	0	0	0	0	0	0	0	0	0	0	0	0	0	0	0	0	0	0	0	0	0	0	0	0	0	0	0	0	0	0	0	0	0	0	0	0	0	0	0	0	0	0	12
9130008F23Rik	0	0	0	0	0	0	0	0	0	0	0	0	0	0	0	2	0	0	0	0	0	0	0	0	0	0	0	0	2	0	0	0	0	0	0	1	0	0	0	0	0	0	0	0	0	0	0	0	1
9130011E15Rik	0	0	0	0	0	0	0	30	102	0	0	0	180	0	0	0	0	0	1	0	0	26	0	32	115	0	17	39	45	0	0	0	0	0	0	0	0	0	0	0	0	63	5	0	2	0	3	0	156
9130011J15Rik	45	408	43	467	263	2	294	164	515	366	383	483	124	244	168	221	242	472	262	487	489	0	93	291	306	152	0	205	646	346	398	433	108	374	430	127	157	142	133	256	589	0	33	437	208	251	87	320	23
9130014G24Rik	0	0	0	0	0	0	0	0	0	0	0	0	0	0	0	0	0	0	0	0	0	0	0	0	0	0	0	0	0	0	0	0	0	0	0	0	0	0	0	0	0	0	0	0	0	0	0	0	0
9130015A21Rik	0	0	0	0	0	0	0	0	0	0	0	0	0	0	0	0	0	0	0	0	0	0	0	1	0	0	0	0	0	0	0	0	0	0	0	0	0	0	0	0	0	0	0	0	0	0	0	0	0
9130015L21Rik	0	0	0	0	0	0	0	0	0	0	0	0	0	0	0	0	0	0	0	0	0	0	0	0	0	0	0	0	0	0	0	0	0	0	0	0	0	0	0	0	0	0	0	0	0	0	0	0	0
9130017N09Rik	0	0	0	0	0	0	0	0	0	0	0	0	0	0	0	0	0	0	0	0	0	0	0	0	0	0	0	0	0	0	0	0	0	0	0	0	0	0	0	0	0	0	0	0	0	0	0	0	0
9130019O22Rik	0	1	1	0	0	0	0	0	0	0	0	7	0	0	0	0	0	0	0	0	0	0	0	0	0	0	0	0	0	0	0	0	0	0	0	0	0	0	2	0	0	0	237	0	0	0	0	0	0
9130019P16Rik	0	0	0	0	0	0	0	0	0	0	0	0	0	0	0	0	0	0	0	0	0	0	0	0	0	0	3	0	0	0	13	0	0	0	0	0	0	0	0	0	0	0	0	0	0	0	0	0	0
9130023H24Rik	0	0	0	0	0	0	104	0	0	0	0	0	0	0	0	0	41	0	5	0	0	0	0	0	0	0	24	80	0	0	0	225	145	0	0	0	165	0	0	0	82	0	205	0	0	0	0	0	0
9130024F11Rik	177	2	117	7	86	1	71	36	55	191	20	110	127	3	42	25	4	43	65	31	25	139	148	0	44	0	56	171	61	0	5	0	37	7	179	130	73	51	53	81	30	22	137	53	158	52	259	45	66
9130204L05Rik	0	0	0	0	0	0	0	0	0	0	0	0	0	0	0	0	0	0	0	0	0	0	0	0	0	0	0	0	0	0	0	0	0	0	0	0	0	0	0	0	0	0	0	0	0	0	0	0	0
9130206I24Rik	0	0	0	0	0	0	0	0	0	0	0	0	0	0	0	0	0	0	0	0	0	0	0	0	0	0	0	0	0	0	0	0	0	0	0	0	0	0	0	0	0	0	0	0	0	0	0	0	0
9130209A04Rik	0	0	0	0	0	0	0	0	0	0	0	0	0	0	0	0	0	0	0	0	2	0	0	0	0	0	0	0	0	0	0	0	1	0	0	0	0	0	0	0	0	1	0	0	0	0	0	0	0
9130221F21Rik	5	28	9	9	8	8	10	11	8	24	11	19	12	13	12	10	0	19	17	9	33	20	10	8	13	27	13	11	16	5	10	17	30	8	18	18	5	4	10	30	10	21	17	14	7	4	13	16	9
9130221H12Rik	0	2	0	0	0	0	0	0	0	0	0	33	0	0	0	0	0	0	0	0	0	0	0	0	0	0	0	0	0	0	0	0	0	0	0	0	0	0	0	0	0	0	22	0	0	0	0	0	22
9130227L01Rik	0	0	1	0	0	0	0	0	2	1	1	0	0	0	0	0	0	0	1	0	1	1	0	1	2	0	1	1	0	0	4	0	1	0	0	0	0	1	0	0	1	0	0	5	0	0	0	0	1
9130230L23Rik	0	0	0	0	0	0	0	0	0	0	0	0	0	0	0	0	0	0	0	0	0	0	0	0	0	0	0	0	0	0	0	0	0	0	0	0	0	0	0	0	0	0	0	0	0	0	0	0	0
9130401M01Rik	38	0	0	0	2	0	29	12	0	0	0	0	0	0	0	15	48	0	0	0	0	0	0	0	0	43	26	49	0	63	0	0	85	26	0	0	0	23	0	122	0	2	0	0	0	0	93	9	0
9130404H23Rik	0	0	0	0	0	0	0	0	0	0	0	0	0	0	0	0	0	0	0	0	0	0	0	0	0	0	0	0	0	0	0	0	0	0	0	0	0	0	0	0	0	0	0	0	0	0	0	0	0
9130409I23Rik	0	0	0	0	0	0	0	0	0	0	0	0	0	0	0	0	0	0	0	0	0	0	0	0	0	0	0	0	0	0	0	2	1	0	0	0	0	0	0	0	0	0	0	0	0	0	0	1	0
9230009I02Rik	0	0	0	0	0	0	0	0	0	0	0	0	0	0	0	0	0	0	0	0	0	0	0	0	0	0	0	0	0	0	0	0	0	0	0	1	0	0	0	0	0	0	0	0	0	0	0	0	0
9230102K24Rik	0	0	0	0	0	0	0	0	0	0	0	0	0	0	0	0	0	0	0	0	0	0	0	0	0	0	0	0	0	0	0	0	0	0	0	0	0	0	0	0	0	0	0	0	0	0	0	0	0
9230102O04Rik	0	0	0	0	0	0	0	0	0	0	0	0	0	0	0	0	0	0	0	0	0	0	0	0	0	0	0	0	0	0	0	0	0	0	0	0	0	0	0	0	0	0	0	0	0	0	0	0	0
9230104L09Rik	0	0	0	0	0	0	0	0	0	0	0	0	0	0	0	0	0	0	0	0	0	0	0	0	0	0	0	0	0	0	0	0	0	0	0	0	0	0	0	0	0	0	0	0	0	0	0	0	0
9230105E05Rik	0	0	0	0	1	0	0	0	0	0	0	0	1	0	0	0	0	0	0	0	0	1	0	0	0	0	0	0	1	0	0	0	0	0	0	0	0	0	0	0	0	1	2	0	0	1	0	1	0
9230110C19Rik	75	0	0	0	1	0	0	0	0	0	0	1	1	0	1	0	0	0	3	0	0	0	0	0	76	1	13	0	0	0	0	0	0	0	0	1	106	0	77	1	0	0	0	0	1	0	1	0	0
9230110F15Rik	0	0	0	0	0	0	0	0	0	0	0	0	0	0	0	0	0	0	0	0	0	0	0	0	0	0	0	0	0	0	0	0	0	0	0	0	0	0	0	0	0	0	0	0	0	0	0	0	0
9230112D13Rik	0	0	0	0	0	0	0	0	0	0	0	0	0	0	0	0	0	0	0	0	0	0	0	0	0	0	0	0	0	0	0	0	0	0	0	0	0	0	0	0	0	0	0	0	0	0	0	0	0
9230112J17Rik	0	0	1	0	0	0	2	0	0	0	0	0	3	0	0	0	53	0	0	0	0	0	0	0	0	0	0	1	0	0	0	0	0	0	0	1	0	0	0	1	0	0	0	0	0	0	0	0	0
9230114K14Rik	7	4	96	8	1	6	5	91	3	8	5	35	6	2	1	3	2	2	3	6	5	4	5	9	9	77	3	6	10	4	3	3	6	2	13	0	1	8	5	7	15	10	5	4	4	4	3	5	8
9230115E21Rik	0	0	0	1	0	0	0	0	0	0	0	0	0	0	0	0	0	0	0	0	0	0	0	0	0	0	0	5	0	0	0	0	0	0	0	0	0	0	0	0	0	0	0	0	0	0	0	0	0
9230116N13Rik	0	0	0	0	0	0	0	0	0	0	0	0	0	0	0	0	0	0	0	0	0	0	0	0	0	0	0	0	0	0	0	0	0	0	0	0	0	0	0	0	0	1	0	0	0	0	0	0	0
9330020H09Rik	0	0	1	0	1	0	12	0	0	2	1	0	2	0	15	4	2	0	0	0	1	3	0	0	0	3	0	0	5	1	3	3	26	0	0	0	0	4	0	0	0	1	0	1	0	1	2	9	16
9330111N05Rik	0	0	0	0	0	0	0	0	0	0	0	0	0	0	0	0	0	0	0	0	0	0	0	0	0	0	0	0	0	0	0	0	0	0	0	0	0	0	0	0	0	0	0	0	0	0	0	0	0
9330117O12	0	0	0	0	0	0	0	0	0	0	0	0	0	0	0	0	0	0	0	0	0	0	0	0	0	0	0	0	0	0	0	0	0	0	0	0	0	0	0	0	0	0	0	0	0	0	0	0	0
9330133O14Rik	102	159	64	141	47	0	51	0	0	0	159	0	9	0	123	1	0	65	9	0	210	324	77	0	94	0	66	114	29	1	93	0	2	82	0	0	0	0	0	0	0	0	139	84	0	59	0	28	1
9330151L19Rik	0	0	7	0	0	0	0	0	1	0	0	0	0	141	0	0	0	0	0	0	3	0	0	0	0	0	31	0	0	0	0	0	0	77	0	0	0	0	0	0	0	0	0	0	0	0	0	0	0
9330158H04Rik	8	13	15	3	6	13	6	1	0	5	33	11	11	2	5	7	4	9	13	7	3	1	12	9	13	7	9	4	10	4	10	3	7	4	16	1	6	4	13	13	5	13	6	3	7	2	9	5	7
9330159F19Rik	504	280	318	354	155	19	296	227	458	612	42	159	15	1	108	196	8	104	89	538	238	570	157	492	216	156	228	147	421	134	176	5	6	175	294	47	273	123	540	29	155	278	490	287	295	229	310	57	49
9330159M07Rik	5	2	1	3	0	5	1	2	23	2	6	3	4	1	2	4	1	0	3	0	5	1	0	1	4	1	3	1	3	2	3	0	0	3	6	1	4	3	4	2	3	1	3	2	3	1	1	1	4
9330162B11Rik	0	0	0	0	0	0	0	0	0	0	0	0	0	0	0	0	0	0	0	0	0	0	0	0	0	0	0	0	0	0	0	0	0	0	0	0	0	0	0	0	0	0	0	0	0	0	0	0	0
9330175E14Rik	0	0	0	0	0	1	0	0	0	0	1	0	0	0	1	0	0	0	0	0	0	0	0	0	0	0	0	0	0	0	0	0	1	0	0	0	0	0	0	1	0	0	0	0	0	0	1	0	0
9330175M20Rik	0	0	0	0	1	0	0	0	0	0	0	0	0	0	0	0	0	0	0	0	0	0	0	0	0	1	0	0	0	0	0	0	1	0	0	0	0	0	0	0	0	0	1	0	0	0	0	0	0
9330178D15Rik	0	0	0	0	0	0	0	0	0	0	0	0	0	0	0	0	0	0	0	0	2	0	0	0	0	0	0	0	0	0	0	0	0	0	0	0	0	0	1	0	0	0	0	0	0	0	0	0	0
9330179D12Rik	0	0	0	22	0	1	0	0	0	87	121	0	112	106	0	0	0	0	0	108	0	0	0	65	1	86	0	0	27	97	0	0	80	0	0	48	0	0	0	0	35	0	39	6	0	0	0	105	0
9330182L06Rik	4	0	0	0	0	4	0	0	0	0	117	16	77	44	0	0	0	0	0	43	21	45	84	75	18	33	0	63	0	0	3	56	61	0	194	12	25	37	47	0	23	0	7	47	0	18	41	0	195
9330182O14Rik	1	2	0	0	1	0	0	0	0	0	0	2	1	0	0	0	0	0	0	0	0	0	0	1	0	0	0	0	0	0	0	0	0	0	0	0	0	0	0	0	0	0	0	0	0	0	0	0	0
9430007A20Rik	0	0	0	0	0	0	0	0	0	0	0	0	0	0	0	0	0	0	0	0	0	0	0	0	0	0	0	0	0	0	0	0	0	0	0	0	0	0	0	0	0	0	0	0	0	0	0	0	0
9430008C03Rik	4	7	5	4	3	6	7	92	2	4	4	2	5	1	1	2	0	9	47	3	1	4	2	2	2	3	1	2	4	3	4	3	0	0	8	2	4	5	3	3	2	3	4	1	3	5	6	2	18
9430014N10Rik	0	0	0	0	0	0	0	0	1	0	0	0	0	0	0	0	0	0	0	0	0	0	0	0	0	0	0	0	0	0	0	0	0	0	0	0	0	0	0	0	0	0	0	0	0	0	0	0	0
9430015G10Rik	0	0	0	0	2	0	0	0	0	0	0	0	0	0	0	0	125	0	10	0	85	0	0	0	0	0	0	0	0	0	0	0	0	0	10	0	0	22	0	0	0	18	15	0	0	0	0	0	0
9430016H08Rik	73	0	0	0	0	63	50	0	44	80	0	0	0	0	29	0	71	0	26	0	0	0	0	0	0	0	42	2	0	0	0	0	0	0	0	0	0	30	7	0	0	0	0	60	0	19	0	0	0
9430018G01Rik	0	4	0	0	2	0	0	5	2	1	6	5	1	1	0	1	0	0	0	3	1	3	4	4	0	0	3	1	0	2	3	0	1	3	0	3	1	0	1	1	2	0	1	0	0	0	1	3	2
9430019J16Rik	0	0	0	0	0	0	0	0	0	0	0	0	0	0	0	0	0	0	0	0	0	0	0	0	0	0	0	0	0	0	0	0	0	0	0	0	0	0	0	0	0	0	0	0	0	0	0	0	0
9430020K01Rik	0	103	0	164	243	0	120	0	3	0	6	0	157	0	170	10	55	222	90	25	0	0	0	292	127	3	19	0	0	137	38	453	0	253	10	32	0	8	78	129	188	0	440	216	36	97	0	1	0
9430021M05Rik	1	0	0	0	7	0	1	22	0	0	84	114	0	0	0	0	0	31	0	157	0	0	0	0	0	1	14	0	0	17	0	0	0	0	1	1	21	0	0	0	0	4	0	13	1	0	0	0	0
9430023L20Rik	0	192	0	87	42	0	89	0	69	122	0	0	0	117	121	58	112	0	45	0	287	254	0	1	3	83	125	326	109	19	3	0	0	91	340	148	44	388	49	4	67	0	0	177	160	241	0	29	0
9430031J16Rik	0	43	57	103	26	34	0	19	8	43	54	18	85	1	49	0	0	0	66	0	54	131	0	31	2	154	6	150	0	80	4	6	191	2	0	1	25	49	0	0	0	29	12	20	3	6	0	1	0
9430032N09Rik	0	37	0	0	0	0	0	0	0	17	0	0	0	0	0	0	0	8	0	0	0	0	0	0	0	29	0	0	0	0	1	0	0	0	0	0	0	2	0	0	0	0	0	79	0	0	0	0	0
9430037G07Rik	0	0	0	0	0	0	1	1	6	0	1	1	1	2	0	0	0	0	0	1	1	0	1	0	0	0	1	0	1	0	1	0	0	0	0	3	0	0	0	0	0	0	1	0	0	1	0	0	0
9430038I01Rik	3	13	1	1	14	0	0	0	0	3	2	1	1	0	0	1	1	0	0	0	0	2	2	1	3	2	1	0	0	1	2	0	1	11	0	1	1	2	0	0	21	0	2	3	0	1	0	0	0
9430041J12Rik	0	7	0	0	0	0	0	0	0	0	0	0	0	0	0	1	0	0	0	0	0	0	0	0	0	0	0	3	0	0	0	0	0	35	0	0	106	0	0	0	0	0	0	0	0	0	0	9	0
9430060I03Rik	0	0	0	0	0	0	0	0	0	0	0	0	0	0	0	0	0	0	0	0	0	0	0	0	0	0	0	0	0	0	51	0	0	0	0	0	0	0	0	0	0	0	0	0	0	0	67	0	0
9430069I07Rik	0	0	0	0	0	0	0	0	0	0	0	0	0	0	0	0	0	0	0	0	0	0	0	0	0	0	0	0	0	0	0	0	0	0	0	0	0	0	0	0	0	0	0	0	0	0	0	0	0
9430076C15Rik	0	0	0	0	0	0	0	0	0	0	0	0	0	0	0	1	0	0	0	0	0	0	0	0	0	0	0	0	0	0	0	0	0	0	0	0	0	0	0	0	0	0	0	0	0	0	0	0	0
9430076G02Rik	0	0	0	0	0	0	0	0	0	0	0	0	0	0	0	0	0	0	0	0	0	0	0	0	0	0	0	0	0	0	0	0	0	0	0	0	0	0	0	0	0	0	0	0	0	0	0	0	0
9430083A17Rik	3	3	3	2	3	92	4	2	6	120	6	1	1	0	7	1	1	206	5	6	47	59	2	2	137	5	26	4	2	1	7	1	2	6	104	4	81	99	7	7	2	6	7	0	100	3	2	2	5
9430091E24Rik	0	0	10	0	0	0	0	0	0	0	0	85	0	0	0	0	0	0	0	0	0	2	0	0	2	0	0	0	0	1	0	0	0	1	0	0	0	0	0	0	0	0	6	0	0	0	0	0	0
9530002B09Rik	0	0	0	0	0	0	0	0	0	0	0	0	0	0	0	0	0	0	0	0	0	0	0	0	0	0	0	0	0	0	0	0	0	0	0	0	0	0	0	0	0	0	0	0	0	0	0	0	0
9530003J23Rik	0	0	0	0	0	0	0	0	0	0	0	0	0	0	0	0	0	0	0	0	0	0	0	0	0	0	0	0	0	0	0	0	0	0	0	0	0	0	0	0	0	0	0	0	0	0	0	0	0
9530008L14Rik	0	0	3	2	0	1	1	0	0	0	0	1	2	0	1	0	0	1	0	0	0	2	0	2	0	0	1	1	0	0	1	0	0	1	1	0	0	2	1	0	1	0	0	1	0	0	1	0	3
9530026F06Rik	0	2	2	1	1	2	0	0	0	2	0	2	1	0	1	0	0	1	3	0	0	1	1	0	1	0	0	0	0	0	0	0	0	1	1	1	0	0	0	1	0	1	3	1	2	0	0	0	2
9530026P05Rik	0	0	0	0	0	0	0	0	0	0	0	0	0	0	0	0	0	0	0	0	0	0	0	0	0	0	0	0	0	0	0	0	0	0	0	0	0	0	0	0	0	0	0	0	0	0	0	0	0
9530027J09Rik	1	0	0	0	0	37	0	0	0	0	0	0	0	0	0	0	0	0	1	0	0	0	0	0	60	0	0	0	0	0	0	0	2	0	0	0	0	0	0	28	0	0	1	0	0	0	0	0	0
9530036O11Rik	0	0	0	0	0	0	0	0	0	0	0	0	0	0	0	0	0	0	0	0	0	0	0	0	0	0	0	0	0	0	0	0	0	0	0	0	0	0	4	0	0	0	0	0	0	0	0	0	0
9530048J24Rik	0	0	0	0	0	0	0	0	0	0	0	0	0	0	0	0	0	0	0	0	0	0	0	0	0	0	0	0	0	0	0	0	0	0	0	0	0	0	0	0	0	0	5	0	0	0	0	0	0
9530051G07Rik	0	0	0	0	0	0	0	0	0	0	0	0	0	0	0	0	0	0	0	0	0	0	0	0	0	0	0	0	0	0	0	0	0	0	0	0	0	0	5	0	30	1	0	0	0	0	0	0	0
9530052E02Rik	0	0	0	0	0	0	0	0	0	0	0	0	0	0	0	0	0	0	0	0	0	0	0	0	0	59	0	0	0	0	0	0	0	0	0	0	0	0	0	0	0	0	0	0	0	0	0	0	1
9530053A07Rik	0	0	0	0	0	0	0	0	0	0	0	0	0	0	0	0	0	0	0	0	0	0	0	0	0	0	0	0	0	0	0	0	0	0	0	0	0	0	0	0	0	0	0	0	0	0	0	0	0
9530059O14Rik	0	10	0	0	0	0	0	0	10	0	12	0	0	0	0	0	0	0	0	0	0	0	0	0	145	0	0	0	0	0	0	0	0	9	0	0	0	0	0	0	0	0	0	0	10	0	0	0	137
9530068E07Rik	38	120	0	0	0	15	0	0	0	0	0	0	0	0	144	1	5	0	0	0	0	8	0	203	233	0	4	100	198	173	120	0	0	194	202	25	0	0	86	0	109	0	1	0	33	90	262	8	68
9530077C05Rik	0	1	0	0	1	91	13	0	0	35	0	0	1	0	0	0	0	0	0	0	0	0	75	0	0	0	0	0	53	0	0	0	0	0	0	0	0	0	0	27	0	80	0	0	2	0	0	0	0
9530080O11Rik	0	0	0	0	0	0	0	0	0	0	0	55	0	0	0	0	0	0	0	71	0	0	0	0	17	0	0	0	0	0	0	0	0	0	0	97	0	0	0	0	0	0	0	0	0	0	0	0	85
9530082P21Rik	70	50	63	5	40	99	141	190	61	70	165	158	64	161	94	16	0	30	36	53	280	31	67	1	29	29	18	183	21	35	31	0	153	118	164	88	125	71	7	11	42	2	22	82	216	80	102	169	155
9530091C08Rik	191	23	26	77	19	706	35	17	39	23	48	21	45	97	17	31	4	94	31	335	108	16	232	433	64	220	184	16	58	186	452	258	43	138	45	159	89	31	111	87	28	39	55	203	30	19	19	191	221
9630013A20Rik	0	0	0	0	0	0	0	0	0	0	0	0	0	0	0	0	0	0	0	0	0	0	0	0	0	0	0	0	0	0	0	0	0	0	0	0	0	0	0	0	0	0	0	0	0	0	0	0	0
9630028B13Rik	0	1	3	0	1	2	1	0	1	1	1	0	1	0	1	2	0	1	0	0	2	0	0	3	7	2	3	2	1	1	1	0	0	1	1	2	0	0	2	2	0	1	4	1	0	0	2	9	1
9630028H03Rik	0	0	0	0	0	0	0	0	0	0	0	0	0	0	0	0	0	0	0	0	0	0	0	0	0	0	0	0	0	0	0	0	0	0	0	0	0	0	0	0	0	0	0	0	0	0	0	0	0
9630033F20Rik	2	0	0	1	46	0	4	13	6	0	2	0	0	0	0	3	0	0	0	9	1	0	40	0	70	0	0	0	0	0	1	0	0	0	0	15	0	0	0	0	0	87	0	0	5	0	1	0	3
9830001H06Rik	0	0	3	0	1	0	0	0	0	1	0	0	0	6	0	0	0	1	1	0	253	0	2	121	1	2	0	0	0	0	2	1	0	1	0	0	0	0	2	1	1	0	1	1	0	0	0	0	0
9830107B12Rik	5	0	0	5	1	2	5	0	3	1	1	0	1	0	4	2	0	1	0	0	0	0	3	0	2	0	1	0	6	2	5	1	0	0	0	0	0	1	6	0	1	0	0	0	1	0	0	0	1
9830132P13	4	7	8	7	4	1	1	9	2	12	9	10	8	1	8	1	0	3	5	1	6	5	12	1	1	18	12	7	17	13	12	11	11	2	7	4	2	0	11	2	2	5	9	2	7	3	13	6	1
9830147E19Rik	15	8	4	4	1	253	15	9	7	6	131	4	9	6	5	7	1	3	8	14	7	3	3	4	2	3	5	8	5	3	15	5	2	1	14	10	4	245	5	8	2	8	11	13	6	3	5	6	4
9830166K06Rik	0	0	0	0	0	85	30	0	0	0	0	0	64	0	0	0	0	0	0	0	0	0	3	0	1	0	0	0	0	0	0	0	1	87	0	0	0	0	0	0	0	54	0	0	0	0	0	0	0
9930005F22Rik	0	0	0	0	0	0	0	0	0	0	0	0	0	0	0	0	0	0	0	0	0	0	0	0	0	0	0	0	0	0	0	0	0	0	0	0	0	0	0	0	0	0	0	0	0	0	0	0	0
9930012K11Rik	0	0	2	0	0	0	0	0	0	0	0	0	0	0	0	0	0	0	0	0	0	0	0	0	0	0	0	0	0	0	0	0	0	0	0	0	0	0	0	0	0	0	0	0	0	0	0	0	0
9930013L23Rik	6	0	0	0	0	0	0	0	0	0	0	0	0	0	0	0	0	0	0	0	0	0	0	2	0	0	0	0	0	0	2	0	0	0	0	0	0	0	0	0	0	0	0	0	13	1	0	0	0
9930014A18Rik	0	0	0	0	0	0	0	0	0	0	0	0	0	0	0	0	0	0	0	0	0	0	0	0	0	0	0	0	0	0	0	0	0	0	0	0	0	0	0	0	0	0	0	0	0	0	0	0	0
9930021D14Rik	0	0	0	0	0	0	0	0	0	0	0	0	0	0	0	0	0	0	0	1	0	0	0	0	0	0	0	11	0	5	0	0	0	0	12	20	0	0	0	0	0	0	0	0	0	0	0	0	0
9930021J03Rik	207	109	1	0	81	100	57	285	0	61	38	2	56	60	12	18	119	0	8	14	115	219	57	319	10	11	134	27	17	165	7	1	6	4	0	0	3	10	63	0	0	55	134	0	136	0	5	0	26
9930023K05Rik	0	0	0	0	0	0	0	0	0	0	0	0	0	0	0	0	0	0	0	0	0	0	0	0	0	0	0	0	0	0	0	0	0	0	0	0	0	0	0	0	0	0	0	0	0	0	0	0	0
9930104L06Rik	108	78	0	0	5	0	1	0	0	1	0	1	0	0	0	0	0	0	0	0	3	0	0	0	16	0	0	33	0	0	0	157	0	0	5	272	1	3	2	0	15	0	0	1	1	0	38	15	27
9930111J21Rik1	53	12	29	26	9	13	16	19	9	60	22	46	33	28	9	18	4	34	7	9	53	23	54	31	12	13	21	11	38	23	33	16	24	5	38	46	7	18	35	30	19	56	46	31	32	9	23	8	44
9930111J21Rik2	0	0	0	0	0	0	0	0	0	0	0	0	0	0	0	0	0	0	0	0	0	0	0	0	0	0	0	0	0	0	0	0	0	0	0	0	0	0	0	0	0	0	0	0	0	0	0	0	0
A030009H04Rik	164	294	146	165	167	596	0	37	153	176	414	140	238	392	445	219	3	697	142	172	507	441	11	131	304	36	103	70	174	17	152	182	536	320	131	105	5	257	290	267	56	279	246	58	123	0	200	154	428
A130010J15Rik	2	1	1	0	0	1	0	3	0	273	2	0	98	0	4	3	0	1	3	2	5	0	2	3	2	2	1	1	5	3	6	3	1	1	4	1	1	1	1	1	1	2	5	1	2	51	1	1	1
A130022J15Rik	0	0	0	0	0	0	0	0	0	0	0	0	0	0	0	0	0	72	132	0	0	0	0	0	0	0	0	0	0	0	0	0	175	1	0	0	0	0	0	0	0	0	0	140	0	0	0	1	0
A130040M12Rik	0	56	77	0	22	11	45	29	0	0	0	0	28	33	11	66	51	23	2	1	21	0	0	1	10	0	2	0	32	8	49	9	1	2	39	9	24	0	53	1	0	29	0	14	46	0	0	5	0
A130049A11Rik	0	0	0	0	0	0	0	68	0	0	0	0	0	0	0	0	0	0	0	0	0	0	0	0	0	0	0	0	0	0	4	4	0	0	400	0	0	0	0	0	0	0	0	0	0	0	8	0	0
A130077B15Rik	1292	982	1114	1121	913	2167	1194	901	850	1457	1650	1203	1464	1279	847	1192	91	1313	1239	1027	1175	1205	1898	1380	772	1311	1260	1100	1876	1210	1488	1987	1351	931	2023	1578	1046	1026	1549	1167	860	1582	2019	992	992	602	1541	1171	2099
A1bg	0	0	0	0	0	0	0	0	0	0	0	0	0	0	0	0	0	0	0	0	0	0	0	0	0	0	0	0	0	0	0	0	0	0	0	0	0	0	0	0	0	0	0	0	0	0	0	0	0
A1cf	0	0	0	0	0	0	0	0	0	0	0	0	0	0	0	0	0	0	0	0	0	0	0	0	0	0	0	0	0	0	0	0	0	0	0	0	0	0	0	0	0	0	0	0	0	0	0	0	0
A230001M10Rik	0	0	0	0	0	0	0	0	0	0	0	1	0	0	0	1	0	0	0	0	0	0	1	0	0	0	0	0	0	0	0	0	0	0	1	0	0	1	0	0	0	0	0	1	0	0	0	1	1
A230020J21Rik	0	0	0	0	0	0	0	0	1	0	0	0	0	0	0	0	0	0	0	0	0	0	0	0	0	0	0	0	0	0	0	0	0	0	0	0	0	0	0	0	0	0	0	0	0	0	0	0	0
A230028O05Rik	0	0	0	0	0	0	0	0	0	0	0	0	0	0	0	0	0	0	0	0	0	0	0	0	0	0	0	0	0	0	0	0	0	0	0	0	0	0	0	0	0	0	0	0	0	0	0	0	0
A230046K03Rik	131	109	253	83	137	73	119	69	312	469	97	97	403	104	116	382	49	432	267	212	116	307	154	85	186	182	142	104	332	154	142	163	115	126	157	145	198	57	178	102	170	96	202	119	127	450	326	222	412
A230050P20Rik	43	1	0	0	0	7	47	0	0	0	7	0	1	2	5	13	2	0	4	0	3	0	13	17	0	0	19	14	0	1	2	66	2	22	41	0	2	12	20	2	0	0	27	77	1	33	6	0	1
A230051G13Rik	0	0	1	0	0	0	0	1	0	0	0	0	2	1	1	0	0	0	0	0	0	0	1	0	0	0	0	0	0	0	0	0	0	0	1	0	0	0	1	0	0	1	1	0	56	0	0	0	98
A230056J06Rik	11	0	0	0	0	0	0	0	0	0	0	0	2	0	0	0	0	0	0	0	0	0	0	0	1	0	0	0	0	0	0	0	0	0	0	0	0	0	0	0	0	0	0	0	0	0	0	0	0
A230056P14Rik	0	74	0	0	0	0	0	2	7	0	0	0	0	152	0	0	7	0	9	0	0	0	0	1	0	0	5	0	0	0	0	0	0	0	0	11	0	0	0	5	0	0	0	0	0	0	2	0	0
A230057D06Rik	0	2	0	0	10	1	0	26	1	0	0	0	0	0	1	7	0	0	0	2	4	1	2	1	1	0	57	67	2	12	0	1	2	1	3	0	1	5	1	0	0	0	3	1	62	1	109	1	2
A230065H16Rik	0	0	0	0	0	0	0	0	0	0	0	0	0	0	0	0	0	0	0	0	0	0	0	0	0	0	0	0	0	0	0	0	0	0	0	0	0	0	0	0	0	0	0	0	0	0	0	0	0
A230070E04Rik	0	0	0	39	0	3	0	0	10	0	0	50	0	13	0	1	0	0	43	17	0	55	2	0	4	0	0	0	0	20	6	0	0	37	0	0	9	53	0	0	18	0	0	78	2	7	0	0	0
A230072C01Rik	25	18	21	25	95	46	184	15	35	43	147	99	11	50	92	41	129	205	39	19	28	24	57	50	37	23	18	15	174	31	164	67	28	119	81	98	120	24	112	46	91	50	55	116	19	8	30	42	145
A230072E10Rik	7	7	3	6	2	10	2	1	8	3	7	6	5	13	4	6	0	10	4	2	16	1	6	3	9	5	5	7	3	6	6	11	9	3	3	7	35	4	10	5	2	7	10	4	6	3	10	4	5
A230073K19Rik	0	51	1	0	200	348	307	20	0	0	0	261	81	0	106	177	0	363	41	0	90	0	59	116	0	140	4	95	166	129	358	164	60	20	474	145	0	0	158	139	26	0	84	0	81	52	157	0	4
A230077H06Rik	5	0	7	2	7	2	2	0	1	1	1	7	2	3	3	7	0	1	1	2	7	1	1	1	5	6	3	2	2	2	2	2	3	4	4	0	2	4	5	4	0	7	8	5	2	1	1	5	8
A230108P19Rik	0	0	0	0	0	0	0	0	0	0	0	0	0	0	0	0	0	0	0	0	0	0	0	0	0	0	0	0	0	0	0	0	0	1	0	0	0	0	0	0	0	0	0	0	0	0	0	0	0
A2ld1	0	64	7	9	1	0	7	0	10	0	0	20	0	0	0	1	0	1	11	0	0	0	1	0	90	97	2	0	0	0	3	0	3	1	0	0	0	0	5	83	65	9	21	4	29	48	0	0	0
A2m	0	0	0	0	0	0	0	0	0	0	0	0	0	0	0	0	0	0	0	0	0	0	0	0	0	0	0	0	0	0	0	0	0	0	0	0	0	0	0	0	0	0	0	0	0	0	0	0	0
A330009N23Rik	1	0	0	88	0	66	15	0	0	0	0	0	0	0	60	9	10	0	45	0	0	12	0	0	41	64	107	8	0	10	75	117	8	0	8	0	65	11	0	0	0	25	134	84	17	65	14	58	20
A330021E22Rik	0	0	0	0	2	30	0	0	0	96	0	0	0	0	0	2	0	0	0	0	0	0	0	0	0	4	8	5	0	15	0	5	0	0	0	0	0	0	0	0	43	0	0	0	0	134	36	3	0
A330023F24Rik	3	13	68	7	0	105	2	30	52	4	16	12	42	14	15	35	9	15	1	23	84	0	140	24	14	6	54	13	36	71	18	71	27	6	4	50	20	16	46	7	1	20	8	65	20	3	35	7	9
A330032B11Rik	19	21	25	39	13	45	23	23	31	30	48	72	32	28	20	46	10	62	72	35	26	40	48	30	36	31	42	33	54	35	31	34	29	69	51	34	14	28	42	26	23	38	34	14	29	49	39	23	36
A330035P11Rik	0	0	1	0	0	0	0	0	0	1	2	0	0	0	1	0	0	48	0	0	0	0	0	0	0	1	0	1	1	0	0	0	0	0	0	0	0	0	0	0	0	0	0	0	1	2	0	1	0
A330040F15Rik	0	0	0	0	0	0	0	0	1	0	0	0	0	0	0	0	0	32	0	0	0	0	0	0	0	26	0	0	0	0	6	0	0	32	0	45	0	0	39	0	0	0	0	0	0	0	0	15	0
A330041J22Rik	0	0	0	0	0	0	0	0	0	0	0	0	0	0	0	0	0	0	0	0	0	0	0	0	0	0	0	0	0	0	0	0	0	0	0	0	0	0	0	0	0	0	0	1	0	0	0	0	0
A330048O09Rik	0	0	0	0	0	0	0	0	0	0	0	0	0	0	0	0	0	0	0	0	0	0	0	0	0	0	0	0	0	0	0	0	0	0	0	0	0	0	0	0	0	0	0	0	0	0	0	0	0
A330049M08Rik	0	0	0	0	0	0	0	0	0	0	0	0	0	0	0	0	0	0	0	0	0	0	0	0	0	0	0	0	0	0	0	0	0	0	0	0	0	0	0	0	0	0	0	0	0	0	0	0	0
A330049N07Rik	0	0	0	0	0	0	11	0	0	0	0	3	0	1	6	0	0	0	0	0	0	1	0	34	0	0	1	0	0	0	2	0	0	1	0	28	0	0	2	16	0	0	0	8	0	0	0	0	0
A330050B17Rik	12	10	7	7	11	18	14	9	12	14	141	13	100	1	8	12	0	11	17	5	17	8	5	6	7	5	9	37	13	10	14	9	17	17	13	22	8	9	15	8	9	20	10	19	14	13	10	11	8
A330050F15Rik	0	0	0	0	0	0	0	0	0	0	0	0	0	0	0	0	0	0	0	0	0	0	0	0	0	0	0	0	0	0	0	0	0	0	0	0	0	0	0	0	0	0	0	0	0	0	0	0	0
A330069E16Rik	5	6	11	5	3	9	13	2	10	29	4	11	2	4	1	6	2	8	15	1	5	2	13	25	5	5	10	3	8	8	9	10	2	8	4	34	2	1	2	6	3	31	5	36	3	13	7	1	6
A330070K13Rik	0	0	0	0	0	0	0	0	0	0	0	0	0	0	0	0	0	0	0	0	0	0	0	0	0	0	0	0	0	0	0	0	0	0	0	0	0	0	0	0	0	0	0	0	0	0	0	0	0
A330076C08Rik	0	0	0	0	0	0	0	0	0	0	0	0	0	0	0	0	0	0	0	0	0	0	0	0	0	0	0	0	0	0	0	0	3	0	1	0	0	0	0	0	0	0	0	0	0	0	0	0	0
A330076H08Rik	0	0	0	0	57	101	0	115	0	131	259	0	0	159	0	10	0	13	0	50	75	3	91	24	0	0	0	90	87	43	0	70	104	0	0	133	0	7	0	0	0	21	113	0	79	0	107	0	112
A330093E20Rik	0	0	0	0	0	0	0	0	0	0	0	0	0	0	0	0	0	0	0	0	0	0	0	3	0	0	0	3	0	0	0	0	0	0	0	0	0	0	0	0	0	0	0	0	0	0	0	0	0
A330102I10Rik	0	1	5	0	0	14	0	18	2	0	36	0	27	2	3	0	0	0	14	0	15	0	0	0	0	0	0	0	68	1	0	0	0	0	0	31	92	12	0	0	0	8	0	30	0	0	0	3	0
A3galt2	0	0	0	0	0	0	0	0	0	0	0	0	0	0	0	0	0	0	0	0	0	0	0	0	0	0	0	0	0	0	0	0	0	0	0	0	0	0	0	0	0	0	0	0	0	0	0	0	0
A430005L14Rik	0	63	125	3	79	16	0	0	1	69	38	0	0	79	41	80	0	77	1	67	0	0	24	62	0	0	58	0	72	132	35	0	4	105	119	81	0	17	112	86	151	86	0	64	52	59	96	35	83
A430033K04Rik	0	43	4	0	2	14	3	3	9	2	12	22	324	5	4	8	0	2	24	190	34	15	2	1	19	6	212	4	12	85	209	364	9	11	1	8	3	1	166	15	1	2	6	4	136	3	206	18	10
A430035B10Rik	0	0	0	0	0	0	54	0	0	0	0	0	0	0	0	0	0	0	0	4	0	0	0	0	1	0	0	14	0	0	0	0	0	0	0	3	0	10	0	0	0	0	0	0	21	35	0	48	0
A430071A18Rik	0	0	0	0	0	0	3	0	0	0	0	0	0	0	0	0	0	0	0	0	0	0	0	0	0	11	0	0	0	0	0	12	0	0	0	0	0	0	0	0	1	0	0	0	0	0	0	0	0
A430078G23Rik	1	21	6	23	24	16	29	5	29	34	33	21	79	7	21	29	28	20	12	2	25	6	6	14	38	49	20	9	18	11	28	4	30	26	58	57	16	16	14	7	8	8	33	35	31	22	17	37	35
A430084P05Rik	0	0	0	0	0	0	0	0	0	0	0	0	0	0	0	0	0	0	0	0	0	0	0	0	0	0	0	0	0	0	0	0	0	0	0	0	0	0	0	0	0	0	0	0	0	0	0	0	0
A430088P11Rik	0	0	0	0	0	1	0	0	0	1	0	0	0	0	0	0	1	1	0	0	0	0	0	0	0	0	0	0	0	3	0	2	0	0	0	0	0	0	0	0	2	0	0	0	0	0	0	0	0
A430089I19Rik	0	0	0	0	0	0	0	0	0	0	0	0	0	0	0	0	0	0	0	0	0	0	0	0	0	0	0	0	0	0	0	0	0	0	0	0	0	0	0	0	0	0	0	0	0	0	0	0	0
A430090L17Rik	0	0	0	19	27	0	0	0	0	0	68	0	0	0	36	0	0	0	0	0	0	0	0	0	0	5	14	0	0	0	0	0	0	0	0	0	0	0	0	0	0	0	0	0	0	0	0	0	63
A430092G05Rik	0	0	0	0	0	0	0	0	0	0	0	0	0	0	0	0	0	0	0	0	1	0	0	0	0	0	0	0	0	0	0	0	0	0	0	0	0	0	0	0	0	0	1	0	0	0	1	0	0
A430093F15Rik	0	0	0	0	0	0	0	0	0	0	0	0	0	0	0	0	0	0	0	0	0	0	0	0	0	0	0	0	0	0	0	0	0	0	0	0	0	0	0	0	0	0	0	0	0	0	0	0	0
A430105I19Rik	0	0	0	0	0	0	0	0	0	0	0	0	0	0	0	0	11	0	0	0	0	0	0	0	0	0	0	0	0	0	0	0	0	0	0	0	0	0	0	0	0	0	0	0	0	0	0	0	0
A430107O13Rik	0	0	0	0	0	0	0	0	0	0	0	0	0	0	0	0	0	0	0	0	0	0	0	0	0	0	0	0	0	0	0	0	0	0	0	0	0	0	0	0	0	0	0	0	0	0	0	0	0
A430107P09Rik	87	69	79	75	59	197	79	46	65	106	86	95	88	57	67	65	1	93	84	89	87	40	86	70	76	98	92	85	77	84	118	116	115	90	171	124	57	66	93	60	110	107	122	85	73	64	129	90	121
A430110N23Rik	0	0	0	0	0	0	0	0	0	0	0	0	0	0	0	0	0	0	0	0	0	0	0	0	0	0	0	0	0	0	0	0	0	14	0	0	0	0	0	0	0	0	0	0	0	0	0	0	0
A4galt	0	2	0	3	0	1	0	0	0	0	1	1	0	0	0	0	1	0	1	1	1	0	1	1	1	0	3	1	0	0	0	3	0	0	0	1	0	0	0	0	1	8	0	1	0	3	1	3	0
A4gnt	0	0	0	0	0	0	0	0	0	0	0	0	0	0	0	0	0	0	0	0	0	0	0	0	0	0	0	0	0	0	1	0	0	0	0	0	0	0	0	0	0	0	0	0	0	0	0	0	0
A530006G24Rik	0	0	0	0	0	0	0	0	0	0	0	0	0	0	0	0	0	0	0	0	1	0	0	0	0	0	0	0	0	0	0	0	0	0	0	0	0	0	0	0	0	0	0	0	0	0	0	0	0
A530013C23Rik	0	0	0	0	0	0	0	0	0	0	0	0	0	0	0	0	0	0	0	0	0	0	0	0	0	0	0	0	0	0	0	0	0	0	0	0	0	0	0	0	0	0	0	0	0	0	0	0	0
A530016L24Rik	0	0	3	0	0	0	0	0	0	0	0	0	1	0	0	0	0	0	0	0	0	0	0	0	0	0	0	0	0	0	0	0	0	0	0	0	0	0	0	0	0	0	0	0	0	0	0	0	0
A530032D15Rik	0	0	0	0	0	0	0	0	0	0	0	0	0	0	0	0	0	0	0	0	0	0	0	0	0	0	0	0	0	0	0	0	0	0	0	0	0	0	0	0	0	0	0	0	0	0	0	0	0
A530046M15	0	0	0	0	0	0	0	0	0	0	0	0	0	0	0	0	0	0	0	0	0	0	0	0	0	0	0	0	0	0	0	0	0	0	0	0	0	0	0	0	0	0	0	0	0	2	0	0	0
A530050N04Rik	2	0	2	0	0	0	0	0	0	1	0	1	1	0	0	0	0	0	0	0	0	1	0	0	0	0	1	0	0	0	0	0	0	0	0	0	0	1	0	1	1	0	0	0	0	0	0	0	0
A530053G22Rik	0	0	0	0	0	0	0	0	0	0	0	0	0	0	0	0	0	0	0	0	0	0	0	0	0	0	0	0	0	0	0	0	0	0	0	0	0	0	0	0	0	0	0	0	0	0	0	0	0
A530054K11Rik	1	0	0	0	63	19	11	0	0	0	0	1	6	0	1	1	0	1	0	0	0	0	0	83	0	14	2	1	128	0	38	0	2	0	0	1	0	0	0	0	0	0	0	0	2	1	0	1	3
A530058N18Rik	0	0	0	0	0	0	0	0	0	0	0	0	0	0	0	0	0	0	0	0	0	0	0	0	0	0	0	0	0	0	0	0	0	0	0	0	0	0	0	0	0	0	0	0	0	0	0	0	0
A530064D06Rik	5	0	6	3	2	6	0	0	3	1	1	2	1	0	0	4	0	0	4	2	1	4	12	4	0	0	1	0	9	2	9	0	0	0	13	1	0	0	5	3	4	0	1	1	0	1	0	0	8
A530065N20	0	1	0	1	0	1	0	0	0	1	0	0	0	0	0	2	0	0	1	0	1	0	4	0	0	0	0	0	0	0	0	0	2	0	1	0	0	1	0	0	0	1	0	0	1	0	0	0	0
A530072M11Rik	0	0	1	0	0	0	0	1	0	0	0	0	0	0	0	77	0	0	0	0	0	0	0	0	0	0	0	0	0	0	0	0	0	0	0	17	0	0	0	0	0	0	0	0	0	0	0	0	0
A530088E08Rik	0	0	1	0	0	0	0	0	0	0	0	0	1	0	0	0	0	0	1	0	0	0	0	0	0	0	0	0	1	0	1	0	0	0	0	0	1	0	0	1	0	0	0	0	0	1	0	0	0
A530098C11Rik	0	0	0	0	0	0	0	0	0	0	0	0	0	0	0	0	0	0	0	0	0	0	0	0	0	0	0	0	0	0	0	0	0	0	0	0	0	0	0	0	0	0	0	0	0	0	0	0	0
A530099J19Rik	0	0	0	0	0	0	0	0	0	0	0	0	0	0	0	0	0	0	0	0	0	0	0	0	0	0	0	0	0	0	0	0	0	0	0	0	0	0	0	0	0	0	0	0	0	0	0	0	0
A630001G21Rik	0	0	0	0	0	1	0	2	0	0	0	0	1	0	1	0	0	0	1	0	0	0	0	0	0	0	0	1	3	0	1	0	0	0	1	0	0	1	2	0	0	0	2	0	0	0	0	0	0
A630007B06Rik	0	13	21	65	0	104	48	0	0	101	0	0	69	181	0	53	91	0	35	0	0	1	3	1	0	52	109	0	18	8	16	0	0	0	0	0	93	15	20	0	3	0	31	42	2	59	119	0	0
A630010A05Rik	0	0	0	5	2	0	1	0	4	2	1	5	1	0	0	1	0	1	2	2	1	0	1	6	3	2	0	3	6	5	0	6	0	1	7	2	0	0	4	0	0	0	6	2	0	4	10	5	0
A630012P03Rik	0	0	0	0	0	0	0	0	0	0	0	0	0	0	0	0	0	0	0	0	0	0	0	0	0	0	0	0	0	0	0	0	0	0	0	0	0	0	0	0	0	0	0	0	0	0	0	0	0
A630019I02Rik	0	0	0	0	0	0	0	0	0	0	0	0	0	0	0	0	0	0	0	0	0	0	0	0	0	0	0	0	0	0	0	0	0	0	0	0	0	0	0	0	0	0	0	0	0	0	0	0	0
A630020A06	9	6	165	4	7	3	14	5	4	7	11	9	5	7	6	7	0	9	3	3	9	17	3	3	8	4	6	13	6	7	6	8	5	6	25	2	7	7	12	2	6	5	13	11	9	13	2	11	4
A630023A22Rik	0	0	0	0	0	0	0	0	0	0	0	0	0	0	0	0	0	0	0	0	0	0	0	0	0	0	0	0	0	0	0	0	0	0	0	0	0	0	0	0	0	0	0	0	0	0	0	0	0
A630033H20Rik	0	0	0	0	3	0	0	0	0	0	0	0	0	1	0	1	0	0	0	0	0	0	0	0	1	0	0	0	0	0	0	0	0	0	1	0	0	1	1	0	0	1	0	0	0	0	1	1	0
A630055G03Rik	26	35	39	32	43	55	17	21	17	71	44	17	33	22	16	41	9	66	18	20	39	25	35	62	30	29	23	24	49	53	26	78	32	13	39	62	30	20	38	21	14	37	73	47	30	19	55	30	31
A630066F11Rik	0	0	0	0	1	0	0	0	0	0	0	0	0	0	0	0	0	0	0	0	0	0	0	0	0	0	0	0	0	0	1	0	0	0	0	0	0	0	0	108	0	0	0	0	0	0	0	0	0
A630072M18Rik	2	0	2	3	2	28	1	2	4	4	2	1	5	1	1	7	0	2	0	5	2	6	6	4	2	2	0	1	10	3	5	5	4	3	3	7	3	2	5	3	4	15	5	1	82	0	4	2	5
A630073D07Rik	0	0	0	0	0	0	0	0	0	0	0	0	0	0	0	0	0	0	0	0	0	0	0	0	0	0	0	0	0	0	0	0	0	0	0	0	0	0	0	0	0	0	0	0	0	0	0	0	0
A630075F10Rik	24	13	6	11	16	33	20	9	11	13	18	26	10	10	20	14	0	6	8	13	19	10	18	11	10	18	16	7	17	14	29	14	22	10	24	12	10	7	27	29	13	21	19	10	20	3	9	17	22
A630076J17Rik	0	0	0	0	0	0	0	0	0	0	0	0	0	0	0	0	0	0	0	0	0	0	0	0	0	0	0	0	0	0	0	0	0	0	0	0	0	0	0	0	0	0	0	0	0	0	0	0	0
A630077J23Rik	0	0	0	0	0	0	0	0	0	0	0	0	0	0	0	0	0	0	0	0	0	0	0	0	0	0	0	0	0	0	0	0	0	0	0	0	0	0	0	0	0	0	0	0	0	0	0	0	1
A630089N07Rik	727	532	458	491	331	691	628	395	282	489	462	608	720	356	205	379	80	560	311	411	650	428	819	609	721	507	471	504	791	563	597	664	471	205	821	619	379	373	511	450	219	677	749	464	281	212	555	257	1064
A630095E13Rik	0	0	0	0	0	0	0	0	0	0	0	0	0	0	0	0	0	0	0	0	0	0	0	0	0	0	0	0	0	0	0	0	0	0	0	0	0	0	0	0	0	0	0	0	0	0	0	0	0
A630095N17Rik	0	0	0	0	0	0	0	0	0	0	0	0	0	0	0	0	0	0	0	0	0	0	0	0	0	0	0	0	0	0	0	0	0	0	0	0	0	0	0	0	0	0	0	0	0	0	0	0	0
A730008H23Rik	4	0	0	0	0	0	0	0	10	0	0	52	0	0	7	0	0	0	0	0	0	0	0	0	0	5	0	0	0	44	0	1	0	0	0	0	0	0	0	0	0	0	24	0	0	0	0	19	0
A730011L01Rik	27	6	11	7	7	19	4	8	8	7	9	10	9	8	11	10	0	21	8	13	14	2	23	88	13	18	10	8	242	9	13	10	4	6	6	15	6	9	8	9	6	9	7	11	11	5	12	6	12
A730015I17	1	0	0	0	0	1	0	1	0	1	0	0	0	0	0	0	0	0	0	0	0	0	0	1	1	1	2	0	0	4	1	0	0	0	0	0	0	0	0	1	0	0	0	0	0	0	0	1	0
[truncated: 21,422 more rows]
[truncated: 497 more columns]
